# Supplementary material for: Comprehensive analysis of the proximity-dependent nuclear interactome for the oncoprotein NOTCH1 in live cells
Source: J Biol Chem. 2023 Dec 1;300(1):105522. doi: 10.1016/j.jbc.2023.105522 (PMC10788534; doi:10.1016/j.jbc.2023.105522)
Supplement: Table S1 — (Related to Fig. 1): NOTCH1 proximal and interacting proteins identified by MS analysis in HEK293 cells. A, MS data for samples 530-535 in HEK293 cells. Biological triplicate for BioID2-only (samples 530, 531, 532) and BioID2-NICD (samples 533, 534, 535). B, analysis of samples 530-535. C. BioID candidate interactors of Notch1 in HEK293 cells. [file mmc2.xlsx]

## Sheet: Table S1 list
Table S1 (Related to Fig. 1): NOTCH1 proximal and interacting proteins identified by MS analysis in HEK293 cells.
A, MS data for samples 530-535 in HEK293 cells. Biological triplicate for BioID-only (samples 530, 531, 532) and BioID-NICD (samples 533, 534, 535).
B, Analysis of samples 530-535.
C. BioID candidate interactors of Notch1 in HEK293 cells.

## Sheet: A, Data Samples 530-535 in293
Protein IDs	Majority protein IDs	Peptide counts (all)	Peptide counts (razor+unique)	Peptide counts (unique)	Protein names	Gene names	Fasta headers	Number of proteins	Peptides	Razor + unique peptides	Unique peptides	Peptides S530	Peptides S531	Peptides S532	Peptides S533	Peptides S534	Peptides S535	Razor + unique peptides S530	Razor + unique peptides S531	Razor + unique peptides S532	Razor + unique peptides S533	Razor + unique peptides S534	Razor + unique peptides S535	Unique peptides S530	Unique peptides S531	Unique peptides S532	Unique peptides S533	Unique peptides S534	Unique peptides S535	Sequence coverage [%]	Unique + razor sequence coverage [%]	Unique sequence coverage [%]	Mol. weight [kDa]	Sequence length	Sequence lengths	Q-value	Score	Sequence coverage S530 [%]	Sequence coverage S531 [%]	Sequence coverage S532 [%]	Sequence coverage S533 [%]	Sequence coverage S534 [%]	Sequence coverage S535 [%]	Intensity	Intensity S530	Intensity S531	Intensity S532	Intensity S533	Intensity S534
P0DPI2;A0A0B4J2D5	P0DPI2;A0A0B4J2D5	1;1	1;1	1;1			Glutamine amidotransferase-like class 1 domain-containing protein 3A, mitochondrial OS=Homo sapiens OX=9606 GN=GATD3A PE=1 SV=1;Glutamine amidotransferase-like class 1 domain-containing protein 3B, mitochondrial OS=Homo sapiens OX=9606 GN=GATD3B PE=1 SV=1	2	1	1	1	0	1	1	0	1	1	0	1	1	0	1	1	0	1	1	0	1	1	9.3	9.3	9.3	28.17	268	268;268	0	4.4186	0	9.3	9.3	0	9.3	9.3	34487000	0	3905400	2351200	0	21056000
A0A1B0GV85	A0A1B0GV85	1	1	1			Reelin domain-containing protein 1 OS=Homo sapiens OX=9606 GN=REELD1 PE=2 SV=2	1	1	1	1	0	1	0	0	0	0	0	1	0	0	0	0	0	1	0	0	0	0	2.5	2.5	2.5	56.836	526	526	1	-2	0	2.5	0	0	0	0	40089000	0	40089000	0	0	0
A1L0T0	A1L0T0	1	1	1	Acetolactate synthase-like protein	ILVBL	Acetolactate synthase-like protein OS=Homo sapiens OX=9606 GN=ILVBL PE=1 SV=2	1	1	1	1	1	0	0	0	0	0	1	0	0	0	0	0	1	0	0	0	0	0	2.7	2.7	2.7	67.867	632	632	0.0055901	2.1501	2.7	0	0	0	0	0	0	0	0	0	0	0
A5YKK6	A5YKK6	8	8	8	CCR4-NOT transcription complex subunit 1	CNOT1	CCR4-NOT transcription complex subunit 1 OS=Homo sapiens OX=9606 GN=CNOT1 PE=1 SV=2	1	8	8	8	4	3	4	0	0	1	4	3	4	0	0	1	4	3	4	0	0	1	5.2	5.2	5.2	266.94	2376	2376	0	12.98	2.6	1.6	2.6	0	0	0.8	52951000	28738000	6637400	14088000	0	0
A6NDU8	A6NDU8	1	1	1	UPF0600 protein C5orf51	C5orf51	UPF0600 protein C5orf51 OS=Homo sapiens OX=9606 GN=C5orf51 PE=1 SV=1	1	1	1	1	0	1	0	0	0	0	0	1	0	0	0	0	0	1	0	0	0	0	9.9	9.9	9.9	33.62	294	294	0	61.595	0	9.9	0	0	0	0	31634000	0	31634000	0	0	0
P30046;A6NHG4	P30046;A6NHG4	3;3	3;3	3;3	D-dopachrome decarboxylase;D-dopachrome decarboxylase-like protein	DDT;DDTL	D-dopachrome decarboxylase OS=Homo sapiens OX=9606 GN=DDT PE=1 SV=3;D-dopachrome decarboxylase-like protein OS=Homo sapiens OX=9606 GN=DDTL PE=2 SV=1	2	3	3	3	1	2	1	1	2	0	1	2	1	1	2	0	1	2	1	1	2	0	30.5	30.5	30.5	12.712	118	118;134	0	10.684	16.9	30.5	13.6	16.9	17.8	0	462460000	293940000	158390000	1952400	0	8174100
A6NHR9	A6NHR9	25	25	25	Structural maintenance of chromosomes flexible hinge domain-containing protein 1	SMCHD1	Structural maintenance of chromosomes flexible hinge domain-containing protein 1 OS=Homo sapiens OX=9606 GN=SMCHD1 PE=1 SV=2	1	25	25	25	11	13	9	9	12	20	11	13	9	9	12	20	11	13	9	9	12	20	20.4	20.4	20.4	226.37	2005	2005	0	131.88	9.7	11.8	6.5	6.3	9.8	15.9	666880000	126900000	149490000	21909000	37730000	95948000
P10966;A6NJW9	P10966;A6NJW9	1;1	1;1	1;1	T-cell surface glycoprotein CD8 beta chain;Putative T-cell surface glycoprotein CD8 beta-2 chain	CD8B;CD8BP	T-cell surface glycoprotein CD8 beta chain OS=Homo sapiens OX=9606 GN=CD8B PE=1 SV=1;Putative T-cell surface glycoprotein CD8 beta-2 chain OS=Homo sapiens OX=9606 GN=CD8B2 PE=5 SV=2	2	1	1	1	0	1	0	0	0	0	0	1	0	0	0	0	0	1	0	0	0	0	6.7	6.7	6.7	23.722	210	210;211	1	-2	0	6.7	0	0	0	0	27676000	0	27676000	0	0	0
A6NNY8;Q9UPT9	A6NNY8;Q9UPT9	1;1	1;1	1;1	Ubiquitin carboxyl-terminal hydrolase 27;Ubiquitin carboxyl-terminal hydrolase 22	USP27X;USP22	Ubiquitin carboxyl-terminal hydrolase 27 OS=Homo sapiens OX=9606 GN=USP27X PE=1 SV=3;Ubiquitin carboxyl-terminal hydrolase 22 OS=Homo sapiens OX=9606 GN=USP22 PE=1 SV=2	2	1	1	1	0	0	0	0	1	1	0	0	0	0	1	1	0	0	0	0	1	1	5.3	5.3	5.3	49.63	438	438;525	0	4.293	0	0	0	0	5.3	5.3	24278000	0	0	0	0	22741000
Q99613;B5ME19	Q99613;B5ME19	19;19	19;19	19;19	Eukaryotic translation initiation factor 3 subunit C;Eukaryotic translation initiation factor 3 subunit C-like protein	EIF3C;EIF3CL	Eukaryotic translation initiation factor 3 subunit C OS=Homo sapiens OX=9606 GN=EIF3C PE=1 SV=1;Eukaryotic translation initiation factor 3 subunit C-like protein OS=Homo sapiens OX=9606 GN=EIF3CL PE=3 SV=1	2	19	19	19	12	13	14	1	0	2	12	13	14	1	0	2	12	13	14	1	0	2	30.6	30.6	30.6	105.34	913	913;914	0	141.06	17.9	22	21.1	1.5	0	3.2	448930000	227560000	155260000	52300000	1973500	0
CON__P00735	CON__P00735	1	1	1				1	1	1	1	1	0	0	0	0	0	1	0	0	0	0	0	1	0	0	0	0	0	4.6	4.6	4.6	70.505	625	625	0	5.9193	4.6	0	0	0	0	0	22703000	22703000	0	0	0	0
CON__P00761	CON__P00761	5	5	5				1	5	5	5	5	4	4	4	4	4	5	4	4	4	4	4	5	4	4	4	4	4	25.1	25.1	25.1	24.409	231	231	0	323.31	25.1	25.1	25.1	25.1	25.1	25.1	22928000000	4382400000	8907800000	1283600000	1104600000	6256400000
CON__P01966	CON__P01966	1	1	1				1	1	1	1	0	1	0	0	0	0	0	1	0	0	0	0	0	1	0	0	0	0	10.6	10.6	10.6	15.184	142	142	0	4.705	0	10.6	0	0	0	0	2258700	0	2258700	0	0	0
CON__P02533;P02533;CON__Q6IFX2;CON__A2A4G1;CON__Q9Z2K1;CON__Q3ZAW8;CON__Q61782;CON__Q9D312	CON__P02533;P02533	16;16;6;5;4;4;1;1	12;12;5;1;2;2;1;1	4;4;2;0;0;0;0;0	Keratin, type I cytoskeletal 14	KRT14	;Keratin, type I cytoskeletal 14 OS=Homo sapiens OX=9606 GN=KRT14 PE=1 SV=4	8	16	12	4	10	7	7	8	12	11	7	3	3	5	8	7	3	0	0	1	2	2	35.4	30.1	10.8	51.621	472	472;472;452;456;469;474;93;431	0	50.653	25.4	13.8	14.4	18.9	26.3	22	261230000	72077000	25630000	23968000	34603000	62152000
CON__P02538;P02538	CON__P02538;P02538	15;15	5;5	1;1	Keratin, type II cytoskeletal 6A	KRT6A	;Keratin, type II cytoskeletal 6A OS=Homo sapiens OX=9606 GN=KRT6A PE=1 SV=3	2	15	5	1	9	8	7	7	11	10	2	1	3	2	2	4	0	0	1	0	0	1	25.4	9.8	1.8	60.044	564	564;564	0	11.111	18.8	13.7	14.5	11.5	19.7	20	47986000	8271100	2019900	15168000	6050700	5754400
CON__P02769;CON__P02768-1;P02768	CON__P02769	36;4;4	36;4;4	36;4;4				3	36	36	36	29	29	21	24	22	18	29	29	21	24	22	18	29	29	21	24	22	18	67.1	67.1	67.1	69.293	607	607;609;609	0	323.31	59.8	59.5	47.6	53.2	49.4	41.8	8168200000	3177200000	2244500000	367030000	761720000	943210000
CON__P02777	CON__P02777	3	3	3				1	3	3	3	3	2	3	0	1	1	3	2	3	0	1	1	3	2	3	0	1	1	15.7	15.7	15.7	24.241	230	230	0	7.6355	15.7	15.2	15.7	0	10.4	5.2	267640000	112060000	27913000	28649000	0	90191000
CON__P05784	CON__P05784	8	1	1				1	8	1	1	6	7	4	2	2	4	1	0	0	0	0	0	1	0	0	0	0	0	20.8	5.4	5.4	47.538	423	423	0	3.9441	16.1	15.4	7.8	3.8	3.8	7.8	34851000	34851000	0	0	0	0
CON__P05787;P05787;CON__H-INV:HIT000292931;CON__Q9H552;CON__Q9DCV7;CON__Q3KNV1;CON__P08729;P08729;CON__H-INV:HIT000016045;CON__Q9NSB2;CON__Q6ISB0;Q9NSB2;CON__REFSEQ:XP_092267;CON__Q6KB66-1;CON__Q14CN4-1;CON__Q6IME9;CON__Q3SY84;P14136;Q6KB66;Q14CN4;Q3SY84	CON__P05787;P05787	26;26;11;5;3;3;3;3;2;2;2;2;1;1;1;1;1;1;1;1;1	24;24;11;4;1;1;1;1;2;0;0;0;1;1;0;0;0;1;1;0;0	22;22;10;4;0;0;0;0;2;0;0;0;1;0;0;0;0;0;0;0;0	Keratin, type II cytoskeletal 8	KRT8	;Keratin, type II cytoskeletal 8 OS=Homo sapiens OX=9606 GN=KRT8 PE=1 SV=7	21	26	24	22	24	24	18	11	13	13	22	22	17	9	11	11	21	20	16	8	10	10	67.7	65.8	61.5	53.704	483	483;483;443;499;457;469;469;469;99;600;600;600;213;452;511;520;523;432;452;511;523	0	323.31	65.2	59.4	50.5	32.5	36.2	26.9	3460800000	1237000000	1565900000	236060000	66156000	191570000
CON__P08727;P08727;CON__P19001	CON__P08727;P08727	9;8;4	5;4;0	4;3;0	Keratin, type I cytoskeletal 19	KRT19	;Keratin, type I cytoskeletal 19 OS=Homo sapiens OX=9606 GN=KRT19 PE=1 SV=4	3	9	5	4	5	9	5	4	4	4	2	5	1	0	0	0	1	4	0	0	0	0	29.5	21	19	44.091	400	400;400;403	0	12.591	15.8	29.5	10.5	8.5	8.5	8.5	29517000	7793100	21724000	0	0	0
CON__P08779;P08779	CON__P08779;P08779	13;13	3;3	3;3	Keratin, type I cytoskeletal 16	KRT16	;Keratin, type I cytoskeletal 16 OS=Homo sapiens OX=9606 GN=KRT16 PE=1 SV=4	2	13	3	3	9	7	6	8	11	10	3	1	0	1	2	3	3	1	0	1	2	3	32.1	11.6	11.6	51.267	473	473;473	0	7.6611	24.1	14.4	10.4	18.6	24.3	24.5	29363000	6015900	2987600	0	1798900	8396000
CON__P12763;P02765	CON__P12763	8;1	8;1	8;1				2	8	8	8	6	7	6	6	6	6	6	7	6	6	6	6	6	7	6	6	6	6	26.7	26.7	26.7	38.418	359	359;367	0	205.14	17.8	24.5	17.8	18.1	17.8	17.8	2968500000	831280000	874950000	279030000	543010000	266350000
CON__P13645;P13645;CON__P02535-1;CON__Q148H6;CON__Q7Z3Y7;Q7Z3Y7;CON__Q7Z3Z0;CON__Q7Z3Y8;Q7Z3Z0;Q7Z3Y8;CON__A2A5Y0;CON__A2AB72;CON__O76015;CON__O76013;CON__Q7Z3Y9;CON__O76014;CON__REFSEQ:XP_986630;CON__Q99456;CON__Q2M2I5;O76014;O76015;O76013;Q7Z3Y9;Q99456;Q2M2I5	CON__P13645;P13645	27;27;6;3;3;3;2;2;2;2;1;1;1;1;1;1;1;1;1;1;1;1;1;1;1	27;27;6;3;3;3;2;2;2;2;1;1;1;1;1;1;1;1;1;1;1;1;1;1;1	22;22;3;1;1;1;1;1;1;1;0;0;0;0;0;0;0;0;0;0;0;0;0;0;0	Keratin, type I cytoskeletal 10	KRT10	;Keratin, type I cytoskeletal 10 OS=Homo sapiens OX=9606 GN=KRT10 PE=1 SV=6	25	27	27	22	22	23	17	15	24	22	22	23	17	15	24	22	18	18	12	12	19	18	53.6	53.6	47.6	59.51	593	593;584;570;464;486;464;450;459;450;459;416;453;456;467;468;471;476;494;525;449;456;467;468;494;525	0	323.31	49.9	48.1	31.5	33.2	52.1	45.9	8940200000	1406900000	1495000000	621580000	471580000	2127300000
CON__P13647;P13647	CON__P13647;P13647	15;15	10;10	3;3	Keratin, type II cytoskeletal 5	KRT5	;Keratin, type II cytoskeletal 5 OS=Homo sapiens OX=9606 GN=KRT5 PE=1 SV=3	2	15	10	3	10	12	7	7	12	9	6	7	4	4	7	5	1	3	0	1	2	3	23.9	16.9	5.1	62.378	590	590;590	0	22.366	19	19.3	11.9	11.2	20	15.9	165570000	53599000	28049000	6547400	17869000	36118000
CON__P19013;P19013	CON__P19013;P19013	6;6	4;4	4;4	Keratin, type II cytoskeletal 4	KRT4	;Keratin, type II cytoskeletal 4 OS=Homo sapiens OX=9606 GN=KRT4 PE=1 SV=4	2	6	4	4	0	1	0	1	4	1	0	0	0	1	3	0	0	0	0	1	3	0	12.6	9.1	9.1	63.91	594	594;534	0	6.4383	0	2	0	1.3	9.3	1.5	18122000	0	0	0	792100	17330000
CON__P34955	CON__P34955	2	2	2				1	2	2	2	1	1	0	1	0	0	1	1	0	1	0	0	1	1	0	1	0	0	8.7	8.7	8.7	46.103	416	416	0	6.0102	5.5	5.5	0	3.1	0	0	63000000	34580000	26723000	0	1697100	0
CON__Q04695;CON__Q9QWL7;Q04695	CON__Q04695;CON__Q9QWL7;Q04695	9;9;9	2;2;2	2;2;2	Keratin, type I cytoskeletal 17	KRT17	;;Keratin, type I cytoskeletal 17 OS=Homo sapiens OX=9606 GN=KRT17 PE=1 SV=2	3	9	2	2	5	5	6	3	5	5	1	0	1	0	0	0	1	0	1	0	0	0	21.3	6.5	6.5	48.105	432	432;433;432	0	7.9584	13	12	15.5	5.8	13	10.2	4988600	2012400	0	2976100	0	0
CON__Q29443;CON__Q0IIK2	CON__Q29443;CON__Q0IIK2	3;3	3;3	3;3			;	2	3	3	3	1	1	0	2	1	0	1	1	0	2	1	0	1	1	0	2	1	0	9.8	9.8	9.8	75.829	685	685;704	0	5.4105	2	2	0	4.2	5.5	0	43854000	3638500	2966200	0	6468100	30781000
CON__Q14525;CON__Q9UE12;CON__Q15323;Q14525;Q15323;CON__O76011;CON__Q6NTB9;CON__O76009;CON__Q92764;CON__Q8IUT8;CON__Q14532;CON__Q497I4;O76009;O76011;Q14532;Q92764;CON__Q9D646	CON__Q14525;CON__Q9UE12;CON__Q15323;Q14525;Q15323;CON__O76011;CON__Q6NTB9;CON__O76009;CON__Q92764;CON__Q8IUT8;CON__Q14532;CON__Q497I4;O76009;O76011;Q14532;Q92764	3;3;3;3;3;2;2;2;2;2;2;2;2;2;2;2;1	2;2;2;2;2;2;2;2;1;2;1;1;2;2;1;1;1	2;2;2;2;2;2;2;2;1;2;1;1;2;2;1;1;1	Keratin, type I cuticular Ha3-II;Keratin, type I cuticular Ha1;Keratin, type I cuticular Ha3-I;Keratin, type I cuticular Ha4;Keratin, type I cuticular Ha2;Keratin, type I cuticular Ha5	KRT33B;KRT31;KRT33A;KRT34;KRT32;KRT35	;;;Keratin, type I cuticular Ha3-II OS=Homo sapiens OX=9606 GN=KRT33B PE=1 SV=3;Keratin, type I cuticular Ha1 OS=Homo sapiens OX=9606 GN=KRT31 PE=1 SV=3;;;;;;;;Keratin, type I cuticular Ha3-I OS=Homo sapiens OX=9606 GN=KRT33A PE=2 SV=2;Keratin, type I cuti	17	3	2	2	1	1	3	1	1	1	0	0	2	0	0	0	0	0	2	0	0	0	8.7	6.9	6.9	46.213	404	404;416;416;404;416;394;404;404;425;436;448;455;404;436;448;455;392	0	4.5734	1.7	1.7	8.7	1.7	1.7	1.7	3113800	0	0	3113800	0	0
CON__Q3ZBD7	CON__Q3ZBD7	6	1	1				1	6	1	1	6	6	5	4	3	5	1	1	0	0	0	0	1	1	0	0	0	0	17.1	4.8	4.8	62.87	557	557	0	2.984	17.1	17.1	12.2	10.8	6.8	12.2	29797000	10604000	19193000	0	0	0
CON__Q3ZBS7;P04004	CON__Q3ZBS7;P04004	1;1	1;1	1;1	Vitronectin;Vitronectin V65 subunit;Vitronectin V10 subunit;Somatomedin-B	VTN	;Vitronectin OS=Homo sapiens OX=9606 GN=VTN PE=1 SV=1	2	1	1	1	1	0	1	1	0	0	1	0	1	1	0	0	1	0	1	1	0	0	3.1	3.1	3.1	54.099	484	484;478	0	5.3987	3.1	0	3.1	3.1	0	0	3144700	0	0	1893000	1251700	0
CON__Q5XKE5;Q5XKE5;CON__Q8VED5	CON__Q5XKE5;Q5XKE5;CON__Q8VED5	6;6;3	1;1;1	1;1;1	Keratin, type II cytoskeletal 79	KRT79	;Keratin, type II cytoskeletal 79 OS=Homo sapiens OX=9606 GN=KRT79 PE=1 SV=2;	3	6	1	1	5	5	2	2	5	4	1	0	0	0	0	0	1	0	0	0	0	0	10.3	1.9	1.9	57.809	535	535;535;531	1	-2	10.3	8.4	3.9	3.7	8.4	8.4	20405000	20405000	0	0	0	0
CON__Streptavidin	CON__Streptavidin	11	11	11				1	11	11	11	11	10	10	10	10	10	11	10	10	10	10	10	11	10	10	10	10	10	49.4	49.4	49.4	16.622	160	160	0	323.31	49.4	49.4	49.4	49.4	49.4	49.4	2149000000000	436980000000	435600000000	256380000000	261360000000	492690000000
Q13765;E9PAV3;Q9BZK3	Q13765;E9PAV3	6;6;1	6;6;1	6;6;1	Nascent polypeptide-associated complex subunit alpha;Nascent polypeptide-associated complex subunit alpha, muscle-specific form	NACA	Nascent polypeptide-associated complex subunit alpha OS=Homo sapiens OX=9606 GN=NACA PE=1 SV=1;Nascent polypeptide-associated complex subunit alpha, muscle-specific form OS=Homo sapiens OX=9606 GN=NACA PE=1 SV=1	3	6	6	6	5	6	5	5	4	4	5	6	5	5	4	4	5	6	5	5	4	4	28.8	28.8	28.8	23.384	215	215;2078;213	0	130.61	25.6	28.8	28.8	25.6	19.5	25.6	2782400000	995550000	630050000	94560000	31239000	244010000
O00148	O00148	12	4	4	ATP-dependent RNA helicase DDX39A	DDX39A	ATP-dependent RNA helicase DDX39A OS=Homo sapiens OX=9606 GN=DDX39A PE=1 SV=2	1	12	4	4	9	9	8	6	6	6	2	3	2	2	0	2	2	3	2	2	0	2	40.5	18.5	18.5	49.129	427	427	0	37.939	29.3	35.6	27.2	21.8	19.9	22	78842000	12991000	46819000	7760600	7303600	0
O00151	O00151	16	16	16	PDZ and LIM domain protein 1	PDLIM1	PDZ and LIM domain protein 1 OS=Homo sapiens OX=9606 GN=PDLIM1 PE=1 SV=4	1	16	16	16	16	14	13	4	6	9	16	14	13	4	6	9	16	14	13	4	6	9	76.9	76.9	76.9	36.071	329	329	0	323.31	76.9	60.8	59.3	22.5	37.1	44.7	1744400000	745140000	641090000	223390000	14462000	71731000
O00154	O00154	7	7	7	Cytosolic acyl coenzyme A thioester hydrolase	ACOT7	Cytosolic acyl coenzyme A thioester hydrolase OS=Homo sapiens OX=9606 GN=ACOT7 PE=1 SV=3	1	7	7	7	3	3	3	3	6	2	3	3	3	3	6	2	3	3	3	3	6	2	21.1	21.1	21.1	41.796	380	380	0	16.457	9.2	11.8	9.2	9.2	16.8	7.1	41631000	7717700	4446900	4419100	4448600	16642000
O00161	O00161	1	1	1	Synaptosomal-associated protein 23	SNAP23	Synaptosomal-associated protein 23 OS=Homo sapiens OX=9606 GN=SNAP23 PE=1 SV=1	1	1	1	1	0	1	0	0	1	0	0	1	0	0	1	0	0	1	0	0	1	0	6.6	6.6	6.6	23.354	211	211	0	6.3965	0	6.6	0	0	6.6	0	37638000	0	37638000	0	0	0
O00178	O00178	2	2	2	GTP-binding protein 1	GTPBP1	GTP-binding protein 1 OS=Homo sapiens OX=9606 GN=GTPBP1 PE=1 SV=3	1	2	2	2	0	1	0	0	1	0	0	1	0	0	1	0	0	1	0	0	1	0	11.7	11.7	11.7	72.453	669	669	0	15.201	0	6.9	0	0	4.8	0	18270000	0	10043000	0	0	8226100
O00193	O00193	4	4	4	Small acidic protein	SMAP	Small acidic protein OS=Homo sapiens OX=9606 GN=SMAP PE=1 SV=1	1	4	4	4	1	1	0	3	3	2	1	1	0	3	3	2	1	1	0	3	3	2	22.4	22.4	22.4	20.332	183	183	0	13.567	9.3	8.7	0	22.4	22.4	21.3	43981000	6581000	1899200	0	14450000	15396000
O00203	O00203	4	4	4	AP-3 complex subunit beta-1	AP3B1	AP-3 complex subunit beta-1 OS=Homo sapiens OX=9606 GN=AP3B1 PE=1 SV=3	1	4	4	4	2	4	0	0	1	0	2	4	0	0	1	0	2	4	0	0	1	0	4.6	4.6	4.6	121.32	1094	1094	0	10.72	2.1	4.6	0	0	1	0	30513000	3453300	25667000	0	0	1393200
O00213	O00213	6	6	6	Amyloid beta A4 precursor protein-binding family B member 1	APBB1	Amyloid-beta A4 precursor protein-binding family B member 1 OS=Homo sapiens OX=9606 GN=APBB1 PE=1 SV=2	1	6	6	6	4	5	4	0	1	1	4	5	4	0	1	1	4	5	4	0	1	1	13.8	13.8	13.8	77.243	710	710	0	44.383	7.9	12.5	8.9	0	2	2	99201000	40103000	40541000	13124000	0	2972200
O00231	O00231	13	13	13	26S proteasome non-ATPase regulatory subunit 11	PSMD11	26S proteasome non-ATPase regulatory subunit 11 OS=Homo sapiens OX=9606 GN=PSMD11 PE=1 SV=3	1	13	13	13	7	9	4	5	6	4	7	9	4	5	6	4	7	9	4	5	6	4	45.3	45.3	45.3	47.463	422	422	0	98.503	26.5	34.8	11.1	16.1	21.8	11.6	336950000	97574000	98158000	15137000	14844000	100720000
O00232	O00232	17	17	17	26S proteasome non-ATPase regulatory subunit 12	PSMD12	26S proteasome non-ATPase regulatory subunit 12 OS=Homo sapiens OX=9606 GN=PSMD12 PE=1 SV=3	1	17	17	17	12	13	11	6	7	5	12	13	11	6	7	5	12	13	11	6	7	5	47.1	47.1	47.1	52.904	456	456	0	101.72	34.9	39.3	32.2	19.1	18.4	16.7	336830000	75061000	133870000	42292000	19876000	41697000
O00299	O00299	8	8	8	Chloride intracellular channel protein 1	CLIC1	Chloride intracellular channel protein 1 OS=Homo sapiens OX=9606 GN=CLIC1 PE=1 SV=4	1	8	8	8	4	4	5	5	7	5	4	4	5	5	7	5	4	4	5	5	7	5	50.6	50.6	50.6	26.922	241	241	0	41.862	27	27	31.1	32.8	47.3	35.7	219810000	40155000	40111000	28518000	21595000	64554000
O00303	O00303	1	1	1	Eukaryotic translation initiation factor 3 subunit F	EIF3F	Eukaryotic translation initiation factor 3 subunit F OS=Homo sapiens OX=9606 GN=EIF3F PE=1 SV=1	1	1	1	1	0	0	1	0	0	0	0	0	1	0	0	0	0	0	1	0	0	0	3.4	3.4	3.4	37.563	357	357	0.0084797	1.9881	0	0	3.4	0	0	0	1042700	0	0	1042700	0	0
O00410	O00410	8	8	8	Importin-5	IPO5	Importin-5 OS=Homo sapiens OX=9606 GN=IPO5 PE=1 SV=4	1	8	8	8	4	1	3	1	3	1	4	1	3	1	3	1	4	1	3	1	3	1	11.6	11.6	11.6	123.63	1097	1097	0	26.764	5.9	1.5	3.8	1.5	4.8	1.8	120240000	44904000	22489000	7670200	5114100	21894000
O00425	O00425	5	4	4	Insulin-like growth factor 2 mRNA-binding protein 3	IGF2BP3	Insulin-like growth factor 2 mRNA-binding protein 3 OS=Homo sapiens OX=9606 GN=IGF2BP3 PE=1 SV=2	1	5	4	4	3	3	3	1	1	2	2	2	2	0	0	1	2	2	2	0	0	1	14.2	11.9	11.9	63.704	579	579	0	15.901	9	7.4	7.4	2.2	2.2	5	28880000	8951300	15246000	2728800	0	0
O00429	O00429	2	2	2	Dynamin-1-like protein	DNM1L	Dynamin-1-like protein OS=Homo sapiens OX=9606 GN=DNM1L PE=1 SV=2	1	2	2	2	1	2	0	0	0	0	1	2	0	0	0	0	1	2	0	0	0	0	3.7	3.7	3.7	81.876	736	736	0	3.0337	1.2	3.7	0	0	0	0	6926100	1941400	4984700	0	0	0
O00442	O00442	1	1	1	RNA 3-terminal phosphate cyclase	RTCA	RNA 3-terminal phosphate cyclase OS=Homo sapiens OX=9606 GN=RTCA PE=1 SV=1	1	1	1	1	0	1	0	0	1	0	0	1	0	0	1	0	0	1	0	0	1	0	3.8	3.8	3.8	39.336	366	366	0	7.9037	0	3.8	0	0	3.8	0	3168700	0	0	0	0	3168700
O00443	O00443	2	2	2	Phosphatidylinositol 4-phosphate 3-kinase C2 domain-containing subunit alpha	PIK3C2A	Phosphatidylinositol 4-phosphate 3-kinase C2 domain-containing subunit alpha OS=Homo sapiens OX=9606 GN=PIK3C2A PE=1 SV=2	1	2	2	2	2	1	0	0	0	0	2	1	0	0	0	0	2	1	0	0	0	0	2.1	2.1	2.1	190.68	1686	1686	0	5.5034	2.1	1.2	0	0	0	0	12897000	8583800	4313400	0	0	0
O00541	O00541	5	5	5	Pescadillo homolog	PES1	Pescadillo homolog OS=Homo sapiens OX=9606 GN=PES1 PE=1 SV=1	1	5	5	5	3	3	4	0	4	4	3	3	4	0	4	4	3	3	4	0	4	4	9.7	9.7	9.7	68.002	588	588	0	9.0215	6.8	6.8	7.3	0	8.3	7.3	35722000	6358900	5869300	8060700	0	6903700
O00567	O00567	5	5	5	Nucleolar protein 56	NOP56	Nucleolar protein 56 OS=Homo sapiens OX=9606 GN=NOP56 PE=1 SV=4	1	5	5	5	1	0	2	1	1	3	1	0	2	1	1	3	1	0	2	1	1	3	12.1	12.1	12.1	66.049	594	594	0	13.048	3.2	0	5.2	2	3.2	7.4	77347000	12410000	0	4848100	1053700	0
O00571;O15523;Q9NQI0	O00571;O15523	24;17;2	24;17;2	24;17;2	ATP-dependent RNA helicase DDX3X;ATP-dependent RNA helicase DDX3Y	DDX3X;DDX3Y	ATP-dependent RNA helicase DDX3X OS=Homo sapiens OX=9606 GN=DDX3X PE=1 SV=3;ATP-dependent RNA helicase DDX3Y OS=Homo sapiens OX=9606 GN=DDX3Y PE=1 SV=2	3	24	24	24	18	20	22	3	6	6	18	20	22	3	6	6	18	20	22	3	6	6	42.9	42.9	42.9	73.243	662	662;660;724	0	323.31	34	36.9	38.5	7.4	13.9	13.9	1563500000	586580000	679630000	158540000	15160000	40702000
O00629	O00629	1	1	1	Importin subunit alpha-3	KPNA4	Importin subunit alpha-3 OS=Homo sapiens OX=9606 GN=KPNA4 PE=1 SV=1	1	1	1	1	1	1	0	0	0	0	1	1	0	0	0	0	1	1	0	0	0	0	6.3	6.3	6.3	57.886	521	521	0	2.8063	6.3	6.3	0	0	0	0	75806000	54213000	21592000	0	0	0
O00763	O00763	13	6	6	Acetyl-CoA carboxylase 2;Biotin carboxylase	ACACB	Acetyl-CoA carboxylase 2 OS=Homo sapiens OX=9606 GN=ACACB PE=1 SV=3	1	13	6	6	9	8	3	5	9	8	2	3	1	0	2	2	2	3	1	0	2	2	8.5	4.9	4.9	276.54	2458	2458	0	17.151	5.7	5.2	2	2.7	5.2	4.2	45522000	8439000	28286000	1477600	0	3520500
O00767	O00767	2	2	2	Acyl-CoA desaturase	SCD	Acyl-CoA desaturase OS=Homo sapiens OX=9606 GN=SCD PE=1 SV=2	1	2	2	2	2	2	1	1	1	1	2	2	1	1	1	1	2	2	1	1	1	1	12.3	12.3	12.3	41.522	359	359	0	14.585	12.3	12.3	7	7	7	7	40772000	12944000	16682000	3349200	1582700	4291300
O14497	O14497	9	9	9	AT-rich interactive domain-containing protein 1A	ARID1A	AT-rich interactive domain-containing protein 1A OS=Homo sapiens OX=9606 GN=ARID1A PE=1 SV=3	1	9	9	9	0	0	0	4	4	7	0	0	0	4	4	7	0	0	0	4	4	7	7.8	7.8	7.8	242.04	2285	2285	0	21.64	0	0	0	2.9	3.5	6.2	81156000	0	0	0	12309000	40849000
O14617	O14617	1	1	1	AP-3 complex subunit delta-1	AP3D1	AP-3 complex subunit delta-1 OS=Homo sapiens OX=9606 GN=AP3D1 PE=1 SV=1	1	1	1	1	1	1	0	0	0	0	1	1	0	0	0	0	1	1	0	0	0	0	1.3	1.3	1.3	130.16	1153	1153	0	2.9022	1.3	1.3	0	0	0	0	2448500	1013400	1435100	0	0	0
O14640;P54792	O14640;P54792	27;18	25;16	24;15	Segment polarity protein dishevelled homolog DVL-1;Putative segment polarity protein dishevelled homolog DVL1P1	DVL1;DVL1P1	Segment polarity protein dishevelled homolog DVL-1 OS=Homo sapiens OX=9606 GN=DVL1 PE=1 SV=2;Putative segment polarity protein dishevelled homolog DVL1P1 OS=Homo sapiens OX=9606 GN=DVL1P1 PE=5 SV=1	2	27	25	24	19	21	21	9	14	14	18	20	19	9	14	14	17	19	18	8	13	13	48.6	46.9	45.9	75.186	695	695;670	0	323.31	36.4	45.3	41	17.1	26.2	30.8	1729400000	556050000	486930000	272370000	66234000	197930000
O14641	O14641	27	27	23	Segment polarity protein dishevelled homolog DVL-2	DVL2	Segment polarity protein dishevelled homolog DVL-2 OS=Homo sapiens OX=9606 GN=DVL2 PE=1 SV=1	1	27	27	23	26	25	24	18	22	20	26	25	24	18	22	20	23	23	21	17	21	19	46.1	46.1	40.8	78.947	736	736	0	323.31	46.1	44.4	40.9	36.1	39.3	38.6	16675000000	6841900000	4297600000	2382900000	601990000	1593400000
O14686	O14686	2	2	2	Histone-lysine N-methyltransferase 2D	KMT2D	Histone-lysine N-methyltransferase 2D OS=Homo sapiens OX=9606 GN=KMT2D PE=1 SV=2	1	2	2	2	0	0	0	0	0	2	0	0	0	0	0	2	0	0	0	0	0	2	0.8	0.8	0.8	593.38	5537	5537	0	4.8112	0	0	0	0	0	0.8	7307400	0	0	0	0	0
O14737	O14737	3	3	3	Programmed cell death protein 5	PDCD5	Programmed cell death protein 5 OS=Homo sapiens OX=9606 GN=PDCD5 PE=1 SV=3	1	3	3	3	2	2	3	0	0	0	2	2	3	0	0	0	2	2	3	0	0	0	27.2	27.2	27.2	14.285	125	125	0	160.32	18.4	19.2	27.2	0	0	0	91449000	44493000	40493000	6462400	0	0
O14744	O14744	6	6	6	Protein arginine N-methyltransferase 5;Protein arginine N-methyltransferase 5, N-terminally processed	PRMT5	Protein arginine N-methyltransferase 5 OS=Homo sapiens OX=9606 GN=PRMT5 PE=1 SV=4	1	6	6	6	4	4	4	3	3	2	4	4	4	3	3	2	4	4	4	3	3	2	13.7	13.7	13.7	72.683	637	637	0	19.351	10.2	11	10.2	7.5	8.8	6.1	333600000	59258000	131350000	32134000	17632000	83895000
O14776	O14776	3	3	3	Transcription elongation regulator 1	TCERG1	Transcription elongation regulator 1 OS=Homo sapiens OX=9606 GN=TCERG1 PE=1 SV=2	1	3	3	3	0	2	1	1	2	1	0	2	1	1	2	1	0	2	1	1	2	1	3.4	3.4	3.4	123.9	1098	1098	0	5.6026	0	2.6	0.8	0.8	2.4	0.8	27173000	0	10782000	1396900	1090100	11830000
O14818;Q8TAA3	O14818;Q8TAA3	4;3	4;3	4;3	Proteasome subunit alpha type-7;Proteasome subunit alpha type-7-like	PSMA7;PSMA8	Proteasome subunit alpha type-7 OS=Homo sapiens OX=9606 GN=PSMA7 PE=1 SV=1;Proteasome subunit alpha-type 8 OS=Homo sapiens OX=9606 GN=PSMA8 PE=2 SV=3	2	4	4	4	3	2	2	2	3	2	3	2	2	2	3	2	3	2	2	2	3	2	24.2	24.2	24.2	27.887	248	248;256	0	15.498	19.4	13.7	10.1	10.1	14.9	10.1	177340000	86748000	44749000	5171800	6367500	28996000
O14828	O14828	3	3	3	Secretory carrier-associated membrane protein 3	SCAMP3	Secretory carrier-associated membrane protein 3 OS=Homo sapiens OX=9606 GN=SCAMP3 PE=1 SV=3	1	3	3	3	2	1	1	0	0	1	2	1	1	0	0	1	2	1	1	0	0	1	16.4	16.4	16.4	38.287	347	347	0	8.242	12.7	3.7	4.6	0	0	4.6	39432000	32090000	3803700	2215300	0	0
O14874	O14874	1	1	1	[3-methyl-2-oxobutanoate dehydrogenase [lipoamide]] kinase, mitochondrial	BCKDK	[3-methyl-2-oxobutanoate dehydrogenase [lipoamide]] kinase, mitochondrial OS=Homo sapiens OX=9606 GN=BCKDK PE=1 SV=2	1	1	1	1	0	1	0	1	0	0	0	1	0	1	0	0	0	1	0	1	0	0	5.1	5.1	5.1	46.36	412	412	0.00065833	2.6185	0	5.1	0	5.1	0	0	4763700	0	3248600	0	1515200	0
O14908	O14908	2	2	2	PDZ domain-containing protein GIPC1	GIPC1	PDZ domain-containing protein GIPC1 OS=Homo sapiens OX=9606 GN=GIPC1 PE=1 SV=2	1	2	2	2	1	0	1	0	0	0	1	0	1	0	0	0	1	0	1	0	0	0	8.1	8.1	8.1	36.049	333	333	0.0019443	2.4531	3.6	0	4.5	0	0	0	19429000	10647000	0	8781400	0	0
O14929	O14929	5	5	5	Histone acetyltransferase type B catalytic subunit	HAT1	Histone acetyltransferase type B catalytic subunit OS=Homo sapiens OX=9606 GN=HAT1 PE=1 SV=1	1	5	5	5	3	2	3	2	4	3	3	2	3	2	4	3	3	2	3	2	4	3	18.1	18.1	18.1	49.512	419	419	0	27.721	12.2	9.1	9.1	9.1	15	13.4	454110000	137740000	85071000	12334000	9449600	146230000
O14979	O14979	3	3	3	Heterogeneous nuclear ribonucleoprotein D-like	HNRNPDL	Heterogeneous nuclear ribonucleoprotein D-like OS=Homo sapiens OX=9606 GN=HNRNPDL PE=1 SV=3	1	3	3	3	3	2	2	2	2	2	3	2	2	2	2	2	3	2	2	2	2	2	8.8	8.8	8.8	46.437	420	420	0	5.1214	8.8	6.7	6.7	6.7	5	6.7	58804000	14833000	8870000	8773300	8322300	10500000
O14980	O14980	6	6	6	Exportin-1	XPO1	Exportin-1 OS=Homo sapiens OX=9606 GN=XPO1 PE=1 SV=1	1	6	6	6	4	3	1	0	1	2	4	3	1	0	1	2	4	3	1	0	1	2	7.9	7.9	7.9	123.38	1071	1071	0	12.343	5.6	4.3	1.2	0	1.7	2.3	244690000	99963000	108070000	1928300	0	32755000
O15027	O15027	37	37	37	Protein transport protein Sec16A	SEC16A	Protein transport protein Sec16A OS=Homo sapiens OX=9606 GN=SEC16A PE=1 SV=4	1	37	37	37	29	26	25	0	1	0	29	26	25	0	1	0	29	26	25	0	1	0	29.3	29.3	29.3	251.89	2357	2357	0	195.69	22.6	20.3	20.2	0	1.4	0	681850000	297990000	248310000	130210000	0	5348300
O15042	O15042	14	14	14	U2 snRNP-associated SURP motif-containing protein	U2SURP	U2 snRNP-associated SURP motif-containing protein OS=Homo sapiens OX=9606 GN=U2SURP PE=1 SV=2	1	14	14	14	5	6	5	4	7	11	5	6	5	4	7	11	5	6	5	4	7	11	21.8	21.8	21.8	118.29	1029	1029	0	44.471	9.3	10.8	5.9	7.4	12.1	17.8	434980000	73621000	69453000	11097000	13972000	98426000
O15067	O15067	6	6	6	Phosphoribosylformylglycinamidine synthase	PFAS	Phosphoribosylformylglycinamidine synthase OS=Homo sapiens OX=9606 GN=PFAS PE=1 SV=4	1	6	6	6	3	3	1	0	1	3	3	3	1	0	1	3	3	3	1	0	1	3	8.1	8.1	8.1	144.73	1338	1338	0	28.762	3.7	4.1	0.8	0	0.8	3.1	64151000	23114000	32356000	3057600	0	2625400
O15126	O15126	2	2	2	Secretory carrier-associated membrane protein 1	SCAMP1	Secretory carrier-associated membrane protein 1 OS=Homo sapiens OX=9606 GN=SCAMP1 PE=1 SV=2	1	2	2	2	2	1	1	0	0	0	2	1	1	0	0	0	2	1	1	0	0	0	10.7	10.7	10.7	37.92	338	338	0	4.1635	10.7	6.8	6.8	0	0	0	14308000	7543700	3320100	3444400	0	0
O15143;Q92747	O15143;Q92747	2;1	2;1	2;1	Actin-related protein 2/3 complex subunit 1B;Actin-related protein 2/3 complex subunit 1A	ARPC1B;ARPC1A	Actin-related protein 2/3 complex subunit 1B OS=Homo sapiens OX=9606 GN=ARPC1B PE=1 SV=3;Actin-related protein 2/3 complex subunit 1A OS=Homo sapiens OX=9606 GN=ARPC1A PE=2 SV=2	2	2	2	2	1	0	0	1	2	2	1	0	0	1	2	2	1	0	0	1	2	2	11.3	11.3	11.3	40.949	372	372;370	0	13.393	5.1	0	0	5.1	11.3	11.3	50791000	4750900	0	0	2057100	40721000
O15144	O15144	2	2	2	Actin-related protein 2/3 complex subunit 2	ARPC2	Actin-related protein 2/3 complex subunit 2 OS=Homo sapiens OX=9606 GN=ARPC2 PE=1 SV=1	1	2	2	2	2	2	1	1	0	0	2	2	1	1	0	0	2	2	1	1	0	0	7	7	7	34.333	300	300	0	2.815	7	7	3	3	0	0	16261000	6865300	5610500	2139400	1646000	0
O15145	O15145	3	3	3	Actin-related protein 2/3 complex subunit 3	ARPC3	Actin-related protein 2/3 complex subunit 3 OS=Homo sapiens OX=9606 GN=ARPC3 PE=1 SV=3	1	3	3	3	2	1	2	1	1	2	2	1	2	1	1	2	2	1	2	1	1	2	22.5	22.5	22.5	20.546	178	178	0	29.264	15.2	7.3	13.5	6.2	6.2	13.5	95750000	41834000	6858500	8609300	6636300	19237000
O15173	O15173	1	1	1	Membrane-associated progesterone receptor component 2	PGRMC2	Membrane-associated progesterone receptor component 2 OS=Homo sapiens OX=9606 GN=PGRMC2 PE=1 SV=1	1	1	1	1	1	1	1	1	1	1	1	1	1	1	1	1	1	1	1	1	1	1	6.3	6.3	6.3	23.818	223	223	0.0013063	2.5396	6.3	6.3	6.3	6.3	6.3	6.3	20354000	4507900	4964100	2820400	1995900	3476500
P84022;Q99717;Q15797;Q15796;O15198	P84022;Q99717;Q15797;Q15796;O15198	1;1;1;1;1	1;1;1;1;1	1;1;1;1;1	Mothers against decapentaplegic homolog 3;Mothers against decapentaplegic homolog 5;Mothers against decapentaplegic homolog 1;Mothers against decapentaplegic homolog 2;Mothers against decapentaplegic homolog 9	SMAD3;SMAD5;SMAD1;SMAD2;SMAD9	Mothers against decapentaplegic homolog 3 OS=Homo sapiens OX=9606 GN=SMAD3 PE=1 SV=1;Mothers against decapentaplegic homolog 5 OS=Homo sapiens OX=9606 GN=SMAD5 PE=1 SV=1;Mothers against decapentaplegic homolog 1 OS=Homo sapiens OX=9606 GN=SMAD1 PE=1 SV=1;M	5	1	1	1	1	1	0	0	0	0	1	1	0	0	0	0	1	1	0	0	0	0	2.6	2.6	2.6	48.08	425	425;465;465;467;467	0.0043695	2.1979	2.6	2.6	0	0	0	0	0	0	0	0	0	0
O15226	O15226	3	3	3	NF-kappa-B-repressing factor	NKRF	NF-kappa-B-repressing factor OS=Homo sapiens OX=9606 GN=NKRF PE=1 SV=2	1	3	3	3	0	0	0	0	2	1	0	0	0	0	2	1	0	0	0	0	2	1	9.6	9.6	9.6	77.672	690	690	0	8.34	0	0	0	0	6.1	3.5	15943000	0	0	0	0	10216000
O15231	O15231	4	4	4	Zinc finger protein 185	ZNF185	Zinc finger protein 185 OS=Homo sapiens OX=9606 GN=ZNF185 PE=1 SV=3	1	4	4	4	1	3	1	0	0	0	1	3	1	0	0	0	1	3	1	0	0	0	9.9	9.9	9.9	73.525	689	689	0	9.1991	1.6	8	1.9	0	0	0	13038000	2126300	7546500	3364700	0	0
O15260	O15260	2	2	2	Surfeit locus protein 4	SURF4	Surfeit locus protein 4 OS=Homo sapiens OX=9606 GN=SURF4 PE=1 SV=3	1	2	2	2	2	1	1	1	0	2	2	1	1	1	0	2	2	1	1	1	0	2	8.6	8.6	8.6	30.394	269	269	0	5.5215	8.6	3.7	3.7	3.7	0	8.6	29307000	14247000	4201800	4678300	2968600	0
O15269	O15269	2	2	2	Serine palmitoyltransferase 1	SPTLC1	Serine palmitoyltransferase 1 OS=Homo sapiens OX=9606 GN=SPTLC1 PE=1 SV=1	1	2	2	2	1	2	1	0	0	0	1	2	1	0	0	0	1	2	1	0	0	0	5.9	5.9	5.9	52.743	473	473	0	18.415	3	5.9	3	0	0	0	15342000	2037100	11795000	1509800	0	0
O15355	O15355	6	6	6	Protein phosphatase 1G	PPM1G	Protein phosphatase 1G OS=Homo sapiens OX=9606 GN=PPM1G PE=1 SV=1	1	6	6	6	3	3	4	3	5	6	3	3	4	3	5	6	3	3	4	3	5	6	15.6	15.6	15.6	59.271	546	546	0	49.926	10.8	10.8	10.8	13.4	15.6	15.6	121200000	13616000	13494000	16052000	12930000	25267000
O15357	O15357	3	3	3	Phosphatidylinositol 3,4,5-trisphosphate 5-phosphatase 2	INPPL1	Phosphatidylinositol 3,4,5-trisphosphate 5-phosphatase 2 OS=Homo sapiens OX=9606 GN=INPPL1 PE=1 SV=2	1	3	3	3	2	2	0	0	0	0	2	2	0	0	0	0	2	2	0	0	0	0	4.2	4.2	4.2	138.6	1258	1258	0	8.5189	2.5	3.3	0	0	0	0	29359000	4569900	24789000	0	0	0
O15371	O15371	13	13	13	Eukaryotic translation initiation factor 3 subunit D	EIF3D	Eukaryotic translation initiation factor 3 subunit D OS=Homo sapiens OX=9606 GN=EIF3D PE=1 SV=1	1	13	13	13	9	8	8	7	4	7	9	8	8	7	4	7	9	8	8	7	4	7	35.8	35.8	35.8	63.972	548	548	0	86.304	21.9	22.3	24.3	22.4	10.9	22.4	316190000	112850000	62045000	49496000	27832000	26225000
O15372	O15372	1	1	1	Eukaryotic translation initiation factor 3 subunit H	EIF3H	Eukaryotic translation initiation factor 3 subunit H OS=Homo sapiens OX=9606 GN=EIF3H PE=1 SV=1	1	1	1	1	0	1	0	0	0	0	0	1	0	0	0	0	0	1	0	0	0	0	7.7	7.7	7.7	39.93	352	352	0	4.8324	0	7.7	0	0	0	0	3658700	0	3658700	0	0	0
O15382	O15382	1	1	1	Branched-chain-amino-acid aminotransferase, mitochondrial	BCAT2	Branched-chain-amino-acid aminotransferase, mitochondrial OS=Homo sapiens OX=9606 GN=BCAT2 PE=1 SV=2	1	1	1	1	0	1	0	0	0	0	0	1	0	0	0	0	0	1	0	0	0	0	4.1	4.1	4.1	44.287	392	392	0	3.9266	0	4.1	0	0	0	0	0	0	0	0	0	0
O15400	O15400	2	2	2	Syntaxin-7	STX7	Syntaxin-7 OS=Homo sapiens OX=9606 GN=STX7 PE=1 SV=4	1	2	2	2	2	2	2	0	2	1	2	2	2	0	2	1	2	2	2	0	2	1	9.6	9.6	9.6	29.815	261	261	0	10.391	9.6	9.6	9.6	0	9.6	5.7	19587000	5366800	4422800	4905800	0	3940700
O43143	O43143	22	22	22	Pre-mRNA-splicing factor ATP-dependent RNA helicase DHX15	DHX15	Pre-mRNA-splicing factor ATP-dependent RNA helicase DHX15 OS=Homo sapiens OX=9606 GN=DHX15 PE=1 SV=2	1	22	22	22	16	12	8	8	10	16	16	12	8	8	10	16	16	12	8	8	10	16	37.4	37.4	37.4	90.932	795	795	0	100.53	27.2	19.6	13.5	13.6	14.6	26.5	519850000	236160000	95212000	29147000	25995000	70881000
O43159	O43159	3	3	3	Ribosomal RNA-processing protein 8	RRP8	Ribosomal RNA-processing protein 8 OS=Homo sapiens OX=9606 GN=RRP8 PE=1 SV=2	1	3	3	3	2	1	1	0	2	0	2	1	1	0	2	0	2	1	1	0	2	0	10.7	10.7	10.7	50.714	456	456	0	7.8473	7.7	3.1	4.2	0	7.2	0	36252000	3493500	11168000	8529100	0	13061000
O43172	O43172	6	6	6	U4/U6 small nuclear ribonucleoprotein Prp4	PRPF4	U4/U6 small nuclear ribonucleoprotein Prp4 OS=Homo sapiens OX=9606 GN=PRPF4 PE=1 SV=2	1	6	6	6	1	0	0	2	4	4	1	0	0	2	4	4	1	0	0	2	4	4	18	18	18	58.449	522	522	0	16.72	1.9	0	0	5.6	13	13.4	50932000	1871600	0	0	4462500	24855000
O43175	O43175	10	10	10	D-3-phosphoglycerate dehydrogenase	PHGDH	D-3-phosphoglycerate dehydrogenase OS=Homo sapiens OX=9606 GN=PHGDH PE=1 SV=4	1	10	10	10	8	5	6	4	7	3	8	5	6	4	7	3	8	5	6	4	7	3	25.3	25.3	25.3	56.65	533	533	0	51.443	19.9	12.4	16.9	11.6	17.6	8.1	91264000	20699000	16202000	14298000	11482000	20589000
O43242	O43242	10	10	10	26S proteasome non-ATPase regulatory subunit 3	PSMD3	26S proteasome non-ATPase regulatory subunit 3 OS=Homo sapiens OX=9606 GN=PSMD3 PE=1 SV=2	1	10	10	10	8	6	6	4	6	5	8	6	6	4	6	5	8	6	6	4	6	5	24	24	24	60.977	534	534	0	69.17	18.9	16.5	15	10.3	14.8	13.9	328570000	108340000	77170000	30660000	16566000	49892000
O43290	O43290	16	16	16	U4/U6.U5 tri-snRNP-associated protein 1	SART1	U4/U6.U5 tri-snRNP-associated protein 1 OS=Homo sapiens OX=9606 GN=SART1 PE=1 SV=1	1	16	16	16	6	7	6	9	10	10	6	7	6	9	10	10	6	7	6	9	10	10	24.9	24.9	24.9	90.254	800	800	0	90.66	10.6	12.1	10.5	15.5	19.1	17.5	288800000	34064000	24729000	33387000	36372000	70024000
O43390	O43390	8	8	6	Heterogeneous nuclear ribonucleoprotein R	HNRNPR	Heterogeneous nuclear ribonucleoprotein R OS=Homo sapiens OX=9606 GN=HNRNPR PE=1 SV=1	1	8	8	6	5	4	4	2	3	4	5	4	4	2	3	4	5	3	3	2	3	4	16.3	16.3	13	70.942	633	633	0	23.819	10.9	7.1	8.1	3.9	7.6	7.6	140200000	17643000	32168000	15180000	4109700	32973000
O43395	O43395	2	2	2	U4/U6 small nuclear ribonucleoprotein Prp3	PRPF3	U4/U6 small nuclear ribonucleoprotein Prp3 OS=Homo sapiens OX=9606 GN=PRPF3 PE=1 SV=2	1	2	2	2	0	0	1	0	0	2	0	0	1	0	0	2	0	0	1	0	0	2	3.2	3.2	3.2	77.528	683	683	0.0031766	2.3329	0	0	1.5	0	0	3.2	7569000	0	0	1480900	0	0
O43396	O43396	14	14	14	Thioredoxin-like protein 1	TXNL1	Thioredoxin-like protein 1 OS=Homo sapiens OX=9606 GN=TXNL1 PE=1 SV=3	1	14	14	14	13	11	12	11	12	12	13	11	12	11	12	12	13	11	12	11	12	12	63.3	63.3	63.3	32.251	289	289	0	220.67	59.5	52.9	58.8	56.4	58.8	58.8	3169300000	1226300000	568170000	238030000	195580000	522400000
O43399	O43399	8	8	8	Tumor protein D54	TPD52L2	Tumor protein D54 OS=Homo sapiens OX=9606 GN=TPD52L2 PE=1 SV=2	1	8	8	8	7	7	5	0	1	1	7	7	5	0	1	1	7	7	5	0	1	1	49.5	49.5	49.5	22.237	206	206	0	131.97	49.5	43.2	40.8	0	10.2	10.2	1144800000	494180000	573500000	40528000	0	32931000
O43432	O43432	35	35	31	Eukaryotic translation initiation factor 4 gamma 3	EIF4G3	Eukaryotic translation initiation factor 4 gamma 3 OS=Homo sapiens OX=9606 GN=EIF4G3 PE=1 SV=2	1	35	35	31	27	29	24	3	5	9	27	29	24	3	5	9	23	27	21	3	5	9	27.9	27.9	24.7	176.65	1585	1585	0	212.97	21.6	23.8	19.6	2.9	5	8.6	1664500000	479880000	698350000	276280000	11876000	40532000
O43447	O43447	1	1	1	Peptidyl-prolyl cis-trans isomerase H	PPIH	Peptidyl-prolyl cis-trans isomerase H OS=Homo sapiens OX=9606 GN=PPIH PE=1 SV=1	1	1	1	1	1	0	0	0	1	0	1	0	0	0	1	0	1	0	0	0	1	0	5.1	5.1	5.1	19.208	177	177	0.0055935	2.151	5.1	0	0	0	5.1	0	6930200	3406800	0	0	0	3523400
O43491	O43491	13	13	13	Band 4.1-like protein 2	EPB41L2	Band 4.1-like protein 2 OS=Homo sapiens OX=9606 GN=EPB41L2 PE=1 SV=1	1	13	13	13	10	10	9	0	1	1	10	10	9	0	1	1	10	10	9	0	1	1	25.3	25.3	25.3	112.59	1005	1005	0	145.92	20.3	18.7	20.3	0	4.1	2	547720000	270300000	205960000	49019000	0	20725000
O43592	O43592	1	1	1	Exportin-T	XPOT	Exportin-T OS=Homo sapiens OX=9606 GN=XPOT PE=1 SV=2	1	1	1	1	1	1	0	0	0	0	1	1	0	0	0	0	1	1	0	0	0	0	1.4	1.4	1.4	109.96	962	962	0	5.1545	1.4	1.4	0	0	0	0	6151800	4131500	2020300	0	0	0
O43615	O43615	3	3	3	Mitochondrial import inner membrane translocase subunit TIM44	TIMM44	Mitochondrial import inner membrane translocase subunit TIM44 OS=Homo sapiens OX=9606 GN=TIMM44 PE=1 SV=2	1	3	3	3	1	2	0	0	1	2	1	2	0	0	1	2	1	2	0	0	1	2	6.9	6.9	6.9	51.355	452	452	0	5.3665	2.7	4.9	0	0	2.7	4.6	23159000	2952200	3351500	0	0	1565600
O43660	O43660	4	4	4	Pleiotropic regulator 1	PLRG1	Pleiotropic regulator 1 OS=Homo sapiens OX=9606 GN=PLRG1 PE=1 SV=1	1	4	4	4	3	0	1	1	4	2	3	0	1	1	4	2	3	0	1	1	4	2	14.2	14.2	14.2	57.193	514	514	0	60.988	12.5	0	5.3	5.3	14.2	8.8	75826000	26298000	0	2743300	3310000	35289000
O43674	O43674	2	2	2	NADH dehydrogenase [ubiquinone] 1 beta subcomplex subunit 5, mitochondrial	NDUFB5	NADH dehydrogenase [ubiquinone] 1 beta subcomplex subunit 5, mitochondrial OS=Homo sapiens OX=9606 GN=NDUFB5 PE=1 SV=1	1	2	2	2	0	2	1	0	0	0	0	2	1	0	0	0	0	2	1	0	0	0	11.6	11.6	11.6	21.75	189	189	0.007362	2.0654	0	11.6	3.7	0	0	0	14558000	0	9018300	5539700	0	0
O43684	O43684	7	7	7	Mitotic checkpoint protein BUB3	BUB3	Mitotic checkpoint protein BUB3 OS=Homo sapiens OX=9606 GN=BUB3 PE=1 SV=1	1	7	7	7	3	1	3	4	6	3	3	1	3	4	6	3	3	1	3	4	6	3	31.4	31.4	31.4	37.154	328	328	0	13.937	14.9	8.5	13.4	15.5	29	17.7	118170000	40848000	10972000	3087700	10550000	38346000
O43707;P35609;Q08043	O43707	25;3;3	25;3;3	16;0;0	Alpha-actinin-4	ACTN4	Alpha-actinin-4 OS=Homo sapiens OX=9606 GN=ACTN4 PE=1 SV=2	3	25	25	16	18	13	9	9	11	10	18	13	9	9	11	10	10	8	6	6	7	6	35.9	35.9	26.1	104.85	911	911;894;901	0	108.77	25.5	20.5	14.7	14.3	18	16.4	494710000	140660000	184750000	40148000	25778000	68701000
O43776	O43776	12	12	12	Asparagine--tRNA ligase, cytoplasmic	NARS	Asparagine--tRNA ligase, cytoplasmic OS=Homo sapiens OX=9606 GN=NARS PE=1 SV=1	1	12	12	12	9	8	7	5	5	8	9	8	7	5	5	8	9	8	7	5	5	8	29.4	29.4	29.4	62.942	548	548	0	125.21	24.3	21.2	17.5	16.1	15.9	17.9	305360000	101340000	70085000	29483000	16516000	56651000
O43813	O43813	1	1	1	LanC-like protein 1	LANCL1	Glutathione S-transferase LANCL1 OS=Homo sapiens OX=9606 GN=LANCL1 PE=1 SV=1	1	1	1	1	0	1	0	0	1	0	0	1	0	0	1	0	0	1	0	0	1	0	5.5	5.5	5.5	45.283	399	399	0	4.7796	0	5.5	0	0	5.5	0	18585000	0	9451800	0	0	9132700
O43815	O43815	5	5	5	Striatin	STRN	Striatin OS=Homo sapiens OX=9606 GN=STRN PE=1 SV=4	1	5	5	5	3	3	2	0	0	0	3	3	2	0	0	0	3	3	2	0	0	0	11.3	11.3	11.3	86.131	780	780	0	9.849	7.1	6.8	4.5	0	0	0	46290000	24329000	20902000	1058800	0	0
O43865;Q96HN2	O43865;Q96HN2	2;1	2;1	2;1	Putative adenosylhomocysteinase 2;Putative adenosylhomocysteinase 3	AHCYL1;AHCYL2	S-adenosylhomocysteine hydrolase-like protein 1 OS=Homo sapiens OX=9606 GN=AHCYL1 PE=1 SV=2;Adenosylhomocysteinase 3 OS=Homo sapiens OX=9606 GN=AHCYL2 PE=1 SV=1	2	2	2	2	0	2	0	0	0	0	0	2	0	0	0	0	0	2	0	0	0	0	6.6	6.6	6.6	58.951	530	530;611	0.007371	2.0691	0	6.6	0	0	0	0	8007000	0	8007000	0	0	0
O60216	O60216	1	1	1	Double-strand-break repair protein rad21 homolog	RAD21	Double-strand-break repair protein rad21 homolog OS=Homo sapiens OX=9606 GN=RAD21 PE=1 SV=2	1	1	1	1	0	1	0	0	0	0	0	1	0	0	0	0	0	1	0	0	0	0	3.6	3.6	3.6	71.689	631	631	0.0019405	2.4362	0	3.6	0	0	0	0	4355300	0	4355300	0	0	0
O60231	O60231	1	1	1	Putative pre-mRNA-splicing factor ATP-dependent RNA helicase DHX16	DHX16	Pre-mRNA-splicing factor ATP-dependent RNA helicase DHX16 OS=Homo sapiens OX=9606 GN=DHX16 PE=1 SV=2	1	1	1	1	1	0	0	0	0	0	1	0	0	0	0	0	1	0	0	0	0	0	1.4	1.4	1.4	119.26	1041	1041	0.00066756	2.7052	1.4	0	0	0	0	0	11647000	11647000	0	0	0	0
O60256	O60256	4	4	4	Phosphoribosyl pyrophosphate synthase-associated protein 2	PRPSAP2	Phosphoribosyl pyrophosphate synthase-associated protein 2 OS=Homo sapiens OX=9606 GN=PRPSAP2 PE=1 SV=1	1	4	4	4	1	2	2	1	1	1	1	2	2	1	1	1	1	2	2	1	1	1	16	16	16	40.925	369	369	0	8.1947	2.2	9.5	7.9	3.5	3.5	3.5	20606000	0	11880000	2850200	1539000	1859400
O60264;P28370	O60264	8;2	8;2	8;2	SWI/SNF-related matrix-associated actin-dependent regulator of chromatin subfamily A member 5	SMARCA5	SWI/SNF-related matrix-associated actin-dependent regulator of chromatin subfamily A member 5 OS=Homo sapiens OX=9606 GN=SMARCA5 PE=1 SV=1	2	8	8	8	5	4	4	3	3	3	5	4	4	3	3	3	5	4	4	3	3	3	10.4	10.4	10.4	121.9	1052	1052;1054	0	18.044	7.5	5.7	4.7	4.1	4.8	4.1	78646000	22399000	15671000	11411000	6145600	11637000
O60271;Q9UPT6	O60271	3;1	3;1	3;1	C-Jun-amino-terminal kinase-interacting protein 4	SPAG9	C-Jun-amino-terminal kinase-interacting protein 4 OS=Homo sapiens OX=9606 GN=SPAG9 PE=1 SV=4	2	3	3	3	2	1	0	0	0	0	2	1	0	0	0	0	2	1	0	0	0	0	4.6	4.6	4.6	146.2	1321	1321;1336	0	5.5214	2	2.6	0	0	0	0	15483000	5040900	10442000	0	0	0
O60306	O60306	2	2	2	Intron-binding protein aquarius	AQR	RNA helicase aquarius OS=Homo sapiens OX=9606 GN=AQR PE=1 SV=4	1	2	2	2	1	1	1	0	1	1	1	1	1	0	1	1	1	1	1	0	1	1	2.2	2.2	2.2	171.29	1485	1485	0	4.3903	1.3	1.3	0.9	0	1.3	1.3	25449000	6380400	9400600	1288500	0	3505100
O60318	O60318	3	3	3	Germinal-center associated nuclear protein	MCM3AP	Germinal-center associated nuclear protein OS=Homo sapiens OX=9606 GN=MCM3AP PE=1 SV=2	1	3	3	3	1	2	1	0	3	1	1	2	1	0	3	1	1	2	1	0	3	1	3.8	3.8	3.8	218.4	1980	1980	0	7.9917	1.1	2.4	1.1	0	3.8	1.1	42320000	5598400	11746000	1519400	0	20464000
O60333	O60333	2	2	2	Kinesin-like protein KIF1B	KIF1B	Kinesin-like protein KIF1B OS=Homo sapiens OX=9606 GN=KIF1B PE=1 SV=5	1	2	2	2	0	0	2	0	0	0	0	0	2	0	0	0	0	0	2	0	0	0	1.8	1.8	1.8	204.47	1816	1816	0	3.7185	0	0	1.8	0	0	0	1930300	0	0	1930300	0	0
O60347	O60347	1	1	1	TBC1 domain family member 12	TBC1D12	TBC1 domain family member 12 OS=Homo sapiens OX=9606 GN=TBC1D12 PE=1 SV=3	1	1	1	1	0	0	0	0	1	1	0	0	0	0	1	1	0	0	0	0	1	1	3.1	3.1	3.1	85.625	775	775	0	9.2624	0	0	0	0	3.1	3.1	47208000	0	0	0	0	10580000
O60502	O60502	2	2	2	Protein O-GlcNAcase	MGEA5	Protein O-GlcNAcase OS=Homo sapiens OX=9606 GN=OGA PE=1 SV=2	1	2	2	2	1	1	0	0	2	1	1	1	0	0	2	1	1	1	0	0	2	1	3.5	3.5	3.5	102.91	916	916	0	6.8294	2.1	1.4	0	0	3.5	1.4	41960000	30366000	0	0	0	9053600
O60506	O60506	5	3	3	Heterogeneous nuclear ribonucleoprotein Q	SYNCRIP	Heterogeneous nuclear ribonucleoprotein Q OS=Homo sapiens OX=9606 GN=SYNCRIP PE=1 SV=2	1	5	3	3	1	1	1	0	3	0	1	0	0	0	3	0	1	0	0	0	3	0	11.7	8.3	8.3	69.602	623	623	0	5.8317	2.1	1.3	2.1	0	8.3	0	100430000	21641000	0	0	0	78791000
O60547	O60547	1	1	1	GDP-mannose 4,6 dehydratase	GMDS	GDP-mannose 4,6 dehydratase OS=Homo sapiens OX=9606 GN=GMDS PE=1 SV=1	1	1	1	1	1	0	1	0	0	0	1	0	1	0	0	0	1	0	1	0	0	0	5.1	5.1	5.1	41.949	372	372	0	3.144	5.1	0	5.1	0	0	0	583550	0	0	583550	0	0
O60563	O60563	6	6	6	Cyclin-T1	CCNT1	Cyclin-T1 OS=Homo sapiens OX=9606 GN=CCNT1 PE=1 SV=1	1	6	6	6	2	2	0	1	3	4	2	2	0	1	3	4	2	2	0	1	3	4	15.4	15.4	15.4	80.684	726	726	0	14.365	5.9	5.2	0	3.6	8.7	11.4	75515000	12842000	11816000	0	2658000	31265000
O60573	O60573	1	1	1	Eukaryotic translation initiation factor 4E type 2	EIF4E2	Eukaryotic translation initiation factor 4E type 2 OS=Homo sapiens OX=9606 GN=EIF4E2 PE=1 SV=1	1	1	1	1	1	0	0	0	0	0	1	0	0	0	0	0	1	0	0	0	0	0	8.6	8.6	8.6	28.362	245	245	0.00066401	2.6974	8.6	0	0	0	0	0	10905000	10905000	0	0	0	0
O60610	O60610	6	6	6	Protein diaphanous homolog 1	DIAPH1	Protein diaphanous homolog 1 OS=Homo sapiens OX=9606 GN=DIAPH1 PE=1 SV=2	1	6	6	6	3	3	0	0	1	0	3	3	0	0	1	0	3	3	0	0	1	0	7.7	7.7	7.7	141.35	1272	1272	0	12.813	4.3	4.5	0	0	1	0	45907000	37288000	2886900	0	0	5732600
O60664	O60664	12	12	12	Perilipin-3	PLIN3	Perilipin-3 OS=Homo sapiens OX=9606 GN=PLIN3 PE=1 SV=3	1	12	12	12	9	11	6	0	0	2	9	11	6	0	0	2	9	11	6	0	0	2	50.7	50.7	50.7	47.074	434	434	0	301.68	34.8	47.5	24.2	0	0	7.4	214290000	68409000	119430000	23436000	0	0
O60684	O60684	4	1	1	Importin subunit alpha-7	KPNA6	Importin subunit alpha-7 OS=Homo sapiens OX=9606 GN=KPNA6 PE=1 SV=1	1	4	1	1	3	3	3	0	2	1	1	1	1	0	1	0	1	1	1	0	1	0	10.6	3.4	3.4	60.029	536	536	0.00066138	2.6612	8	8	8	0	5.4	2.1	10893000	2530200	3863400	2478200	0	2020700
O60716	O60716	8	8	8	Catenin delta-1	CTNND1	Catenin delta-1 OS=Homo sapiens OX=9606 GN=CTNND1 PE=1 SV=1	1	8	8	8	4	5	6	0	3	3	4	5	6	0	3	3	4	5	6	0	3	3	13.7	13.7	13.7	108.17	968	968	0	67.892	6.6	9.6	9.1	0	6.9	6.9	93025000	33826000	22621000	17808000	0	10839000
O60749	O60749	2	2	2	Sorting nexin-2	SNX2	Sorting nexin-2 OS=Homo sapiens OX=9606 GN=SNX2 PE=1 SV=2	1	2	2	2	2	2	2	2	0	0	2	2	2	2	0	0	2	2	2	2	0	0	5.8	5.8	5.8	58.47	519	519	0	12.224	5.8	5.8	5.8	5.8	0	0	23578000	8231800	8723700	1843800	4778900	0
Q99880;Q99879;Q99877;Q93079;Q5QNW6;P62807;P58876;P57053;O60814;Q96A08	Q99880;Q99879;Q99877;Q93079;Q5QNW6;P62807;P58876;P57053;O60814;Q96A08	6;6;6;6;6;6;6;6;6;4	6;6;6;6;6;6;6;6;6;4	1;1;1;1;1;1;1;1;1;0	Histone H2B type 1-L;Histone H2B type 1-M;Histone H2B type 1-N;Histone H2B type 1-H;Histone H2B type 2-F;Histone H2B type 1-C/E/F/G/I;Histone H2B type 1-D;Histone H2B type F-S;Histone H2B type 1-K;Histone H2B type 1-A	HIST1H2BL;HIST1H2BM;HIST1H2BN;HIST1H2BH;HIST2H2BF;HIST1H2BC;HIST1H2BD;H2BFS;HIST1H2BK;HIST1H2BA	Histone H2B type 1-L OS=Homo sapiens OX=9606 GN=HIST1H2BL PE=1 SV=3;Histone H2B type 1-M OS=Homo sapiens OX=9606 GN=HIST1H2BM PE=1 SV=3;Histone H2B type 1-N OS=Homo sapiens OX=9606 GN=HIST1H2BN PE=1 SV=3;Histone H2B type 1-H OS=Homo sapiens OX=9606 GN=HIST	10	6	6	1	5	4	4	5	5	5	5	4	4	5	5	5	1	0	0	1	1	1	42.9	42.9	7.1	13.952	126	126;126;126;126;126;126;126;126;126;127	0	276.54	40.5	35.7	35.7	42.9	42.9	42.9	8892900000	3299700000	1476200000	421910000	286470000	1012800000
O60828	O60828	1	1	1	Polyglutamine-binding protein 1	PQBP1	Polyglutamine-binding protein 1 OS=Homo sapiens OX=9606 GN=PQBP1 PE=1 SV=1	1	1	1	1	0	0	0	1	1	0	0	0	0	1	1	0	0	0	0	1	1	0	9.4	9.4	9.4	30.472	265	265	0.0084746	1.984	0	0	0	9.4	9.4	0	4255500	0	0	0	1521900	2733600
O60831	O60831	1	1	1	PRA1 family protein 2	PRAF2	PRA1 family protein 2 OS=Homo sapiens OX=9606 GN=PRAF2 PE=1 SV=1	1	1	1	1	0	1	0	0	0	0	0	1	0	0	0	0	0	1	0	0	0	0	6.2	6.2	6.2	19.258	178	178	0.0025806	2.4261	0	6.2	0	0	0	0	4855400	0	4855400	0	0	0
O60832	O60832	8	8	8	H/ACA ribonucleoprotein complex subunit 4	DKC1	H/ACA ribonucleoprotein complex subunit DKC1 OS=Homo sapiens OX=9606 GN=DKC1 PE=1 SV=3	1	8	8	8	2	7	2	0	0	1	2	7	2	0	0	1	2	7	2	0	0	1	25.5	25.5	25.5	57.673	514	514	0	17.648	8.8	23	5.3	0	0	2.5	135900000	46415000	84349000	3625900	0	0
O60841	O60841	6	6	6	Eukaryotic translation initiation factor 5B	EIF5B	Eukaryotic translation initiation factor 5B OS=Homo sapiens OX=9606 GN=EIF5B PE=1 SV=4	1	6	6	6	2	4	2	1	2	2	2	4	2	1	2	2	2	4	2	1	2	2	9.3	9.3	9.3	138.83	1220	1220	0	34.045	4.1	7	3.3	1.7	4.3	2.5	326590000	17604000	179530000	9062300	6049700	91455000
O60869	O60869	3	3	3	Endothelial differentiation-related factor 1	EDF1	Endothelial differentiation-related factor 1 OS=Homo sapiens OX=9606 GN=EDF1 PE=1 SV=1	1	3	3	3	2	2	1	0	2	0	2	2	1	0	2	0	2	2	1	0	2	0	24.3	24.3	24.3	16.368	148	148	0	7.8578	15.5	18.9	10.1	0	18.9	0	38766000	9314700	10990000	9004500	0	9457000
O60934	O60934	4	4	4	Nibrin	NBN	Nibrin OS=Homo sapiens OX=9606 GN=NBN PE=1 SV=1	1	4	4	4	0	1	0	0	2	2	0	1	0	0	2	2	0	1	0	0	2	2	9.7	9.7	9.7	84.958	754	754	0	9.4812	0	4.5	0	0	3.3	3.7	16657000	0	8986800	0	0	4259800
O75027	O75027	1	1	1	ATP-binding cassette sub-family B member 7, mitochondrial	ABCB7	ATP-binding cassette sub-family B member 7, mitochondrial OS=Homo sapiens OX=9606 GN=ABCB7 PE=1 SV=2	1	1	1	1	0	1	0	0	0	0	0	1	0	0	0	0	0	1	0	0	0	0	2.7	2.7	2.7	82.64	752	752	0	12.377	0	2.7	0	0	0	0	28353000	0	28353000	0	0	0
O75083	O75083	5	5	5	WD repeat-containing protein 1	WDR1	WD repeat-containing protein 1 OS=Homo sapiens OX=9606 GN=WDR1 PE=1 SV=4	1	5	5	5	3	2	1	0	1	0	3	2	1	0	1	0	3	2	1	0	1	0	17	17	17	66.193	606	606	0	12.096	10.7	6.3	2.6	0	1.7	0	29298000	21557000	4574600	1798600	0	1367000
O75131	O75131	12	12	12	Copine-3	CPNE3	Copine-3 OS=Homo sapiens OX=9606 GN=CPNE3 PE=1 SV=1	1	12	12	12	11	6	4	2	6	3	11	6	4	2	6	3	11	6	4	2	6	3	38.2	38.2	38.2	60.13	537	537	0	67.562	36.1	16.8	12.1	6.3	17.5	12.3	243270000	84834000	75451000	17147000	9176700	42863000
O75151	O75151	1	1	1	Lysine-specific demethylase PHF2	PHF2	Lysine-specific demethylase PHF2 OS=Homo sapiens OX=9606 GN=PHF2 PE=1 SV=4	1	1	1	1	0	0	0	0	1	0	0	0	0	0	1	0	0	0	0	0	1	0	2.4	2.4	2.4	120.77	1096	1096	0	3.2898	0	0	0	0	2.4	0	1965700	0	0	0	0	1965700
O75152	O75152	12	12	12	Zinc finger CCCH domain-containing protein 11A	ZC3H11A	Zinc finger CCCH domain-containing protein 11A OS=Homo sapiens OX=9606 GN=ZC3H11A PE=1 SV=3	1	12	12	12	5	6	4	4	9	10	5	6	4	4	9	10	5	6	4	4	9	10	23	23	23	89.13	810	810	0	63.292	11.5	13.2	8.8	8	17.4	18.5	243270000	61971000	70599000	8636800	12645000	47138000
O75175	O75175	1	1	1	CCR4-NOT transcription complex subunit 3	CNOT3	CCR4-NOT transcription complex subunit 3 OS=Homo sapiens OX=9606 GN=CNOT3 PE=1 SV=1	1	1	1	1	1	0	0	0	0	0	1	0	0	0	0	0	1	0	0	0	0	0	2.5	2.5	2.5	81.871	753	753	0.0044108	2.2518	2.5	0	0	0	0	0	1974900	1974900	0	0	0	0
O75347	O75347	2	2	2	Tubulin-specific chaperone A	TBCA	Tubulin-specific chaperone A OS=Homo sapiens OX=9606 GN=TBCA PE=1 SV=3	1	2	2	2	1	1	2	1	1	1	1	1	2	1	1	1	1	1	2	1	1	1	25.9	25.9	25.9	12.855	108	108	0	6.4716	16.7	16.7	25.9	16.7	16.7	16.7	59279000	9087300	6055400	16018000	9121500	9500200
O75352	O75352	1	1	1	Mannose-P-dolichol utilization defect 1 protein	MPDU1	Mannose-P-dolichol utilization defect 1 protein OS=Homo sapiens OX=9606 GN=MPDU1 PE=1 SV=2	1	1	1	1	1	1	0	0	1	1	1	1	0	0	1	1	1	1	0	0	1	1	4	4	4	26.638	247	247	0	2.8359	4	4	0	0	4	4	10752000	2957000	3414500	0	0	2104200
O75367	O75367	9	9	8	Core histone macro-H2A.1	H2AFY	Core histone macro-H2A.1 OS=Homo sapiens OX=9606 GN=H2AFY PE=1 SV=4	1	9	9	8	7	6	5	5	6	6	7	6	5	5	6	6	6	5	4	4	5	5	33.1	33.1	30.6	39.617	372	372	0	23.909	30.6	25	16.7	19.6	23.4	22.3	349500000	95450000	52630000	23623000	16933000	112770000
O75369	O75369	15	6	6	Filamin-B	FLNB	Filamin-B OS=Homo sapiens OX=9606 GN=FLNB PE=1 SV=2	1	15	6	6	13	11	9	2	6	5	4	4	4	1	3	2	4	4	4	1	3	2	7.8	4	4	278.16	2602	2602	0	28.323	6.7	5.6	4.5	0.9	3.8	2.1	52518000	13649000	14316000	10081000	2459200	8420300
O75376	O75376	10	10	10	Nuclear receptor corepressor 1	NCOR1	Nuclear receptor corepressor 1 OS=Homo sapiens OX=9606 GN=NCOR1 PE=1 SV=2	1	10	10	10	2	2	1	4	8	10	2	2	1	4	8	10	2	2	1	4	8	10	5.9	5.9	5.9	270.21	2440	2440	0	36.684	0.9	0.9	0.5	2	4.3	5.9	109370000	5011400	5004700	2961700	11491000	46267000
O75390	O75390	12	12	12	Citrate synthase, mitochondrial	CS	Citrate synthase, mitochondrial OS=Homo sapiens OX=9606 GN=CS PE=1 SV=2	1	12	12	12	9	8	5	5	8	9	9	8	5	5	8	9	9	8	5	5	8	9	29.2	29.2	29.2	51.712	466	466	0	199.14	23.8	22.3	12	12	22.5	19.1	1801000000	731250000	408570000	57198000	46588000	389550000
O75396	O75396	6	6	6	Vesicle-trafficking protein SEC22b	SEC22B	Vesicle-trafficking protein SEC22b OS=Homo sapiens OX=9606 GN=SEC22B PE=1 SV=4	1	6	6	6	2	2	2	1	3	2	2	2	2	1	3	2	2	2	2	1	3	2	38.1	38.1	38.1	24.593	215	215	0	22.092	20	20	7.9	6.5	16.7	16.7	88923000	14866000	14072000	5797100	2123800	27423000
O75400	O75400	3	3	3	Pre-mRNA-processing factor 40 homolog A	PRPF40A	Pre-mRNA-processing factor 40 homolog A OS=Homo sapiens OX=9606 GN=PRPF40A PE=1 SV=2	1	3	3	3	1	1	0	1	2	1	1	1	0	1	2	1	1	1	0	1	2	1	4.5	4.5	4.5	108.8	957	957	0	13.018	1.9	0.9	0	1.7	3.6	1.7	36118000	23172000	3344200	0	2202600	3604000
O75436	O75436	2	2	2	Vacuolar protein sorting-associated protein 26A	VPS26A	Vacuolar protein sorting-associated protein 26A OS=Homo sapiens OX=9606 GN=VPS26A PE=1 SV=2	1	2	2	2	1	1	1	0	1	1	1	1	1	0	1	1	1	1	1	0	1	1	8.9	8.9	8.9	38.169	327	327	0	4.5926	5.2	3.7	5.2	0	3.7	3.7	10573000	2320200	2980400	2744500	0	1312500
O75439	O75439	4	4	4	Mitochondrial-processing peptidase subunit beta	PMPCB	Mitochondrial-processing peptidase subunit beta OS=Homo sapiens OX=9606 GN=PMPCB PE=1 SV=2	1	4	4	4	1	4	4	1	3	2	1	4	4	1	3	2	1	4	4	1	3	2	12.9	12.9	12.9	54.366	489	489	0	73.601	2.9	12.9	12.9	2.9	10.6	7.6	122630000	0	57063000	5448800	1423700	25122000
O75494;Q8WXF0	O75494	3;1	3;1	3;1	Serine/arginine-rich splicing factor 10	SRSF10	Serine/arginine-rich splicing factor 10 OS=Homo sapiens OX=9606 GN=SRSF10 PE=1 SV=1	2	3	3	3	0	0	0	2	2	1	0	0	0	2	2	1	0	0	0	2	2	1	17.6	17.6	17.6	31.3	262	262;261	0	5.917	0	0	0	8.8	13.4	4.6	18157000	0	0	0	3274100	13169000
O75531	O75531	3	3	3	Barrier-to-autointegration factor;Barrier-to-autointegration factor, N-terminally processed	BANF1	Barrier-to-autointegration factor OS=Homo sapiens OX=9606 GN=BANF1 PE=1 SV=1	1	3	3	3	3	0	2	0	2	2	3	0	2	0	2	2	3	0	2	0	2	2	48.3	48.3	48.3	10.058	89	89	0	8.3153	48.3	0	40.4	0	40.4	40.4	211470000	63030000	0	7117000	0	50946000
O75533	O75533	28	28	28	Splicing factor 3B subunit 1	SF3B1	Splicing factor 3B subunit 1 OS=Homo sapiens OX=9606 GN=SF3B1 PE=1 SV=3	1	28	28	28	17	16	14	11	16	22	17	16	14	11	16	22	17	16	14	11	16	22	33.1	33.1	33.1	145.83	1304	1304	0	214	22.2	23.4	18.1	14.7	20.8	24.9	919580000	265070000	199360000	47873000	46043000	172530000
O75534	O75534	9	9	9	Cold shock domain-containing protein E1	CSDE1	Cold shock domain-containing protein E1 OS=Homo sapiens OX=9606 GN=CSDE1 PE=1 SV=2	1	9	9	9	8	5	5	1	2	2	8	5	5	1	2	2	8	5	5	1	2	2	16.5	16.5	16.5	88.884	798	798	0	27.736	13.8	9.4	9.4	1.6	4.5	4.5	223260000	45648000	112040000	24007000	1372300	12284000
O75608	O75608	1	1	1	Acyl-protein thioesterase 1	LYPLA1	Acyl-protein thioesterase 1 OS=Homo sapiens OX=9606 GN=LYPLA1 PE=1 SV=1	1	1	1	1	0	0	1	1	1	1	0	0	1	1	1	1	0	0	1	1	1	1	6.1	6.1	6.1	24.669	230	230	0	14.089	0	0	6.1	6.1	6.1	6.1	15310000	0	0	812890	874300	13623000
O75643	O75643	15	15	15	U5 small nuclear ribonucleoprotein 200 kDa helicase	SNRNP200	U5 small nuclear ribonucleoprotein 200 kDa helicase OS=Homo sapiens OX=9606 GN=SNRNP200 PE=1 SV=2	1	15	15	15	9	9	5	3	10	10	9	9	5	3	10	10	9	9	5	3	10	10	11.3	11.3	11.3	244.5	2136	2136	0	101.68	7	6.5	3.2	2.1	7.5	7.6	467650000	117870000	81545000	15415000	6430200	85776000
O75663	O75663	2	2	2	TIP41-like protein	TIPRL	TIP41-like protein OS=Homo sapiens OX=9606 GN=TIPRL PE=1 SV=2	1	2	2	2	2	1	1	0	1	0	2	1	1	0	1	0	2	1	1	0	1	0	18	18	18	31.444	272	272	0	12.104	18	6.6	6.6	0	6.6	0	50300000	33366000	11795000	2432700	0	2706800
O75683	O75683	1	1	1	Surfeit locus protein 6	SURF6	Surfeit locus protein 6 OS=Homo sapiens OX=9606 GN=SURF6 PE=1 SV=3	1	1	1	1	1	1	0	0	0	0	1	1	0	0	0	0	1	1	0	0	0	0	10.2	10.2	10.2	41.45	361	361	0	9.523	10.2	10.2	0	0	0	0	44578000	11120000	33458000	0	0	0
O75694	O75694	9	9	9	Nuclear pore complex protein Nup155	NUP155	Nuclear pore complex protein Nup155 OS=Homo sapiens OX=9606 GN=NUP155 PE=1 SV=1	1	9	9	9	7	3	5	0	2	2	7	3	5	0	2	2	7	3	5	0	2	2	10.1	10.1	10.1	155.2	1391	1391	0	25.812	7.5	3.4	5.6	0	2.8	2.2	74565000	9789600	22956000	10589000	0	28363000
O75821	O75821	2	2	2	Eukaryotic translation initiation factor 3 subunit G	EIF3G	Eukaryotic translation initiation factor 3 subunit G OS=Homo sapiens OX=9606 GN=EIF3G PE=1 SV=2	1	2	2	2	2	1	1	0	1	0	2	1	1	0	1	0	2	1	1	0	1	0	18.8	18.8	18.8	35.611	320	320	0	10.214	18.8	9.7	9.1	0	9.1	0	125790000	52931000	56768000	4562400	0	11532000
O75832	O75832	1	1	1	26S proteasome non-ATPase regulatory subunit 10	PSMD10	26S proteasome non-ATPase regulatory subunit 10 OS=Homo sapiens OX=9606 GN=PSMD10 PE=1 SV=1	1	1	1	1	0	0	0	1	0	0	0	0	0	1	0	0	0	0	0	1	0	0	11.9	11.9	11.9	24.428	226	226	0	3.7209	0	0	0	11.9	0	0	3419900	0	0	0	3419900	0
O75844	O75844	2	2	2	CAAX prenyl protease 1 homolog	ZMPSTE24	CAAX prenyl protease 1 homolog OS=Homo sapiens OX=9606 GN=ZMPSTE24 PE=1 SV=2	1	2	2	2	1	2	1	0	1	0	1	2	1	0	1	0	1	2	1	0	1	0	7.6	7.6	7.6	54.812	475	475	0	4.3302	4.2	7.6	4.2	0	4.2	0	26122000	6117300	15261000	1283200	0	3461100
O75880	O75880	1	1	1	Protein SCO1 homolog, mitochondrial	SCO1	Protein SCO1 homolog, mitochondrial OS=Homo sapiens OX=9606 GN=SCO1 PE=1 SV=1	1	1	1	1	1	1	0	0	0	1	1	1	0	0	0	1	1	1	0	0	0	1	5.3	5.3	5.3	33.814	301	301	0.0044276	2.2978	5.3	5.3	0	0	0	5.3	12714000	5384400	3736900	0	0	0
O75928;Q9Y6X2;O75925	O75928	3;1;1	3;1;1	3;1;1	E3 SUMO-protein ligase PIAS2	PIAS2	E3 SUMO-protein ligase PIAS2 OS=Homo sapiens OX=9606 GN=PIAS2 PE=1 SV=3	3	3	3	3	0	0	0	0	2	1	0	0	0	0	2	1	0	0	0	0	2	1	6.4	6.4	6.4	68.24	621	621;628;651	0	9.2512	0	0	0	0	4.3	2.1	9124000	0	0	0	0	5741700
O75934	O75934	1	1	1	Pre-mRNA-splicing factor SPF27	BCAS2	Pre-mRNA-splicing factor SPF27 OS=Homo sapiens OX=9606 GN=BCAS2 PE=1 SV=1	1	1	1	1	1	0	0	0	0	0	1	0	0	0	0	0	1	0	0	0	0	0	5.8	5.8	5.8	26.131	225	225	0.00065963	2.632	5.8	0	0	0	0	0	0	0	0	0	0	0
O75937	O75937	1	1	1	DnaJ homolog subfamily C member 8	DNAJC8	DnaJ homolog subfamily C member 8 OS=Homo sapiens OX=9606 GN=DNAJC8 PE=1 SV=2	1	1	1	1	1	0	0	0	0	0	1	0	0	0	0	0	1	0	0	0	0	0	11.9	11.9	11.9	29.841	253	253	0	4.1743	11.9	0	0	0	0	0	36420000	36420000	0	0	0	0
O75955	O75955	2	2	2	Flotillin-1	FLOT1	Flotillin-1 OS=Homo sapiens OX=9606 GN=FLOT1 PE=1 SV=3	1	2	2	2	1	2	0	0	1	0	1	2	0	0	1	0	1	2	0	0	1	0	8.4	8.4	8.4	47.355	427	427	0	4.9697	4.2	8.4	0	0	4.2	0	29264000	9484600	14027000	0	0	5752200
O75964	O75964	2	2	2	ATP synthase subunit g, mitochondrial	ATP5L	ATP synthase subunit g, mitochondrial OS=Homo sapiens OX=9606 GN=ATP5MG PE=1 SV=3	1	2	2	2	1	0	0	0	0	1	1	0	0	0	0	1	1	0	0	0	0	1	23.3	23.3	23.3	11.428	103	103	0	2.7769	10.7	0	0	0	0	12.6	4089000	2655100	0	0	0	0
O76003	O76003	3	3	3	Glutaredoxin-3	GLRX3	Glutaredoxin-3 OS=Homo sapiens OX=9606 GN=GLRX3 PE=1 SV=2	1	3	3	3	1	0	1	1	1	2	1	0	1	1	1	2	1	0	1	1	1	2	14	14	14	37.432	335	335	0	54.663	6.3	0	4.2	4.2	4.2	9.9	31351000	16776000	0	2113600	3025300	4724500
O76021	O76021	6	6	6	Ribosomal L1 domain-containing protein 1	RSL1D1	Ribosomal L1 domain-containing protein 1 OS=Homo sapiens OX=9606 GN=RSL1D1 PE=1 SV=3	1	6	6	6	4	4	4	0	4	3	4	4	4	0	4	3	4	4	4	0	4	3	20.2	20.2	20.2	54.972	490	490	0	37.025	15.3	12	15.5	0	12	9.8	276830000	111220000	47256000	18351000	0	54962000
O76094	O76094	2	2	2	Signal recognition particle subunit SRP72	SRP72	Signal recognition particle subunit SRP72 OS=Homo sapiens OX=9606 GN=SRP72 PE=1 SV=3	1	2	2	2	1	0	0	0	0	1	1	0	0	0	0	1	1	0	0	0	0	1	6.7	6.7	6.7	74.605	671	671	0	3.0644	3	0	0	0	0	3.7	29280000	15301000	0	0	0	0
O94776	O94776	11	11	10	Metastasis-associated protein MTA2	MTA2	Metastasis-associated protein MTA2 OS=Homo sapiens OX=9606 GN=MTA2 PE=1 SV=1	1	11	11	10	3	1	2	5	8	8	3	1	2	5	8	8	3	1	1	4	7	8	26.6	26.6	25.4	75.022	668	668	0	54.786	9.4	1.5	3.9	11.5	22.3	20.2	200190000	28318000	1862000	2815700	17739000	67966000
O94842;O94900;O15405	O94842	3;1;1	3;1;1	3;1;1	TOX high mobility group box family member 4	TOX4	TOX high mobility group box family member 4 OS=Homo sapiens OX=9606 GN=TOX4 PE=1 SV=1	3	3	3	3	2	1	2	1	2	2	2	1	2	1	2	2	2	1	2	1	2	2	9.8	9.8	9.8	66.194	621	621;526;576	0	10.9	7.7	3.7	7.7	4	7.7	5.8	31836000	6251800	4430900	4601900	1838100	8164000
O94906	O94906	9	9	9	Pre-mRNA-processing factor 6	PRPF6	Pre-mRNA-processing factor 6 OS=Homo sapiens OX=9606 GN=PRPF6 PE=1 SV=1	1	9	9	9	2	1	3	1	3	3	2	1	3	1	3	3	2	1	3	1	3	3	11.2	11.2	11.2	106.92	941	941	0	14.872	3.5	1	3.5	1.3	3.5	3.4	26231000	2329600	1369500	6078000	3106200	5495900
O94913	O94913	2	2	2	Pre-mRNA cleavage complex 2 protein Pcf11	PCF11	Pre-mRNA cleavage complex 2 protein Pcf11 OS=Homo sapiens OX=9606 GN=PCF11 PE=1 SV=3	1	2	2	2	1	1	1	1	2	2	1	1	1	1	2	2	1	1	1	1	2	2	1.9	1.9	1.9	173.05	1555	1555	0	3.5414	1.4	1.4	1.4	1.4	1.9	1.9	29267000	3720100	5492800	2745900	3996300	6247700
O94979	O94979	3	3	3	Protein transport protein Sec31A	SEC31A	Protein transport protein Sec31A OS=Homo sapiens OX=9606 GN=SEC31A PE=1 SV=3	1	3	3	3	1	2	1	0	0	0	1	2	1	0	0	0	1	2	1	0	0	0	3	3	3	133.01	1220	1220	0	4.5952	1.4	2.1	0.8	0	0	0	7252600	2370400	3562000	1320200	0	0
O95163	O95163	3	3	3	Elongator complex protein 1	IKBKAP	Elongator complex protein 1 OS=Homo sapiens OX=9606 GN=ELP1 PE=1 SV=3	1	3	3	3	1	1	1	0	0	0	1	1	1	0	0	0	1	1	1	0	0	0	4.7	4.7	4.7	150.25	1332	1332	0	6.7972	1.7	1.4	1.7	0	0	0	23563000	15197000	5339800	3025800	0	0
O95197	O95197	2	2	2	Reticulon-3	RTN3	Reticulon-3 OS=Homo sapiens OX=9606 GN=RTN3 PE=1 SV=2	1	2	2	2	2	2	1	1	2	2	2	2	1	1	2	2	2	2	1	1	2	2	4.8	4.8	4.8	112.61	1032	1032	0	57.051	4.8	4.8	1.1	1.1	4.8	4.8	85849000	16707000	12134000	7148800	3016100	36082000
O95202	O95202	4	4	4	LETM1 and EF-hand domain-containing protein 1, mitochondrial	LETM1	Mitochondrial proton/calcium exchanger protein OS=Homo sapiens OX=9606 GN=LETM1 PE=1 SV=1	1	4	4	4	1	3	0	0	0	1	1	3	0	0	0	1	1	3	0	0	0	1	9.7	9.7	9.7	83.353	739	739	0	9.6851	2.2	8.1	0	0	0	1.6	25758000	2468000	21513000	0	0	0
O95232	O95232	3	3	3	Luc7-like protein 3	LUC7L3	Luc7-like protein 3 OS=Homo sapiens OX=9606 GN=LUC7L3 PE=1 SV=2	1	3	3	3	2	0	2	1	2	1	2	0	2	1	2	1	2	0	2	1	2	1	11.1	11.1	11.1	51.466	432	432	0	6.9159	7.4	0	6.9	3.2	6.9	3.7	18492000	4403500	0	3432900	3150700	5648700
O95249	O95249	1	1	1	Golgi SNAP receptor complex member 1	GOSR1	Golgi SNAP receptor complex member 1 OS=Homo sapiens OX=9606 GN=GOSR1 PE=1 SV=1	1	1	1	1	0	1	0	0	0	0	0	1	0	0	0	0	0	1	0	0	0	0	5.2	5.2	5.2	28.612	250	250	0	3.8512	0	5.2	0	0	0	0	1189900	0	1189900	0	0	0
O95292	O95292	4	3	3	Vesicle-associated membrane protein-associated protein B/C	VAPB	Vesicle-associated membrane protein-associated protein B/C OS=Homo sapiens OX=9606 GN=VAPB PE=1 SV=3	1	4	3	3	2	3	2	2	2	1	2	2	2	2	2	1	2	2	2	2	2	1	16.9	16.9	16.9	27.228	243	243	0	9.099	11.5	16	11.5	11.1	11.1	5.8	54276000	12372000	9852100	11001000	7720100	7332200
O95336	O95336	4	4	4	6-phosphogluconolactonase	PGLS	6-phosphogluconolactonase OS=Homo sapiens OX=9606 GN=PGLS PE=1 SV=2	1	4	4	4	2	1	0	0	2	2	2	1	0	0	2	2	2	1	0	0	2	2	24.8	24.8	24.8	27.547	258	258	0	8.6822	14.3	8.1	0	0	10.9	10.5	29278000	17670000	5766000	0	0	2069100
O95347	O95347	8	8	8	Structural maintenance of chromosomes protein 2	SMC2	Structural maintenance of chromosomes protein 2 OS=Homo sapiens OX=9606 GN=SMC2 PE=1 SV=2	1	8	8	8	3	5	3	1	2	2	3	5	3	1	2	2	3	5	3	1	2	2	9.8	9.8	9.8	135.65	1197	1197	0	27.499	3.6	5.6	3.9	0.9	2.8	3.3	66905000	12435000	21784000	4270300	4025400	5178600
O95373	O95373	5	5	5	Importin-7	IPO7	Importin-7 OS=Homo sapiens OX=9606 GN=IPO7 PE=1 SV=1	1	5	5	5	5	3	2	1	1	1	5	3	2	1	1	1	5	3	2	1	1	1	5.4	5.4	5.4	119.52	1038	1038	0	9.3581	5.4	2.6	2.6	0.9	0.9	0.9	80537000	31838000	24166000	9827100	4038200	4819900
O95391	O95391	2	2	2	Pre-mRNA-splicing factor SLU7	SLU7	Pre-mRNA-splicing factor SLU7 OS=Homo sapiens OX=9606 GN=SLU7 PE=1 SV=2	1	2	2	2	0	0	0	1	1	2	0	0	0	1	1	2	0	0	0	1	1	2	8.5	8.5	8.5	68.386	586	586	0	27.399	0	0	0	4.6	4.6	8.5	43878000	0	0	0	1635900	11453000
O95400	O95400	8	8	8	CD2 antigen cytoplasmic tail-binding protein 2	CD2BP2	CD2 antigen cytoplasmic tail-binding protein 2 OS=Homo sapiens OX=9606 GN=CD2BP2 PE=1 SV=1	1	8	8	8	3	4	4	4	6	6	3	4	4	4	6	6	3	4	4	4	6	6	40.5	40.5	40.5	37.646	341	341	0	114.84	17.3	19.1	21.7	17.3	35.8	37.5	235190000	32603000	19436000	12075000	16315000	92722000
O95425	O95425	1	1	1	Supervillin	SVIL	Supervillin OS=Homo sapiens OX=9606 GN=SVIL PE=1 SV=2	1	1	1	1	1	1	0	0	0	0	1	1	0	0	0	0	1	1	0	0	0	0	1.1	1.1	1.1	247.74	2214	2214	0	7.072	1.1	1.1	0	0	0	0	13665000	8921600	4743700	0	0	0
O95433	O95433	5	5	5	Activator of 90 kDa heat shock protein ATPase homolog 1	AHSA1	Activator of 90 kDa heat shock protein ATPase homolog 1 OS=Homo sapiens OX=9606 GN=AHSA1 PE=1 SV=1	1	5	5	5	5	3	1	1	0	1	5	3	1	1	0	1	5	3	1	1	0	1	20.4	20.4	20.4	38.274	338	338	0	26.043	20.4	12.1	7.4	7.4	0	4.7	117170000	56169000	35267000	11324000	10814000	0
O95453	O95453	2	2	2	Poly(A)-specific ribonuclease PARN	PARN	Poly(A)-specific ribonuclease PARN OS=Homo sapiens OX=9606 GN=PARN PE=1 SV=1	1	2	2	2	1	0	0	0	1	1	1	0	0	0	1	1	1	0	0	0	1	1	5.2	5.2	5.2	73.45	639	639	0	7.6441	2.7	0	0	0	2.7	2.5	18842000	9946500	0	0	0	3976700
O95456	O95456	1	1	1	Proteasome assembly chaperone 1	PSMG1	Proteasome assembly chaperone 1 OS=Homo sapiens OX=9606 GN=PSMG1 PE=1 SV=1	1	1	1	1	1	1	0	0	0	0	1	1	0	0	0	0	1	1	0	0	0	0	4.9	4.9	4.9	32.854	288	288	0.0025625	2.389	4.9	4.9	0	0	0	0	3284300	1669300	1615000	0	0	0
O95573;O60488	O95573	4;1	4;1	4;1	Long-chain-fatty-acid--CoA ligase 3	ACSL3	Long-chain-fatty-acid--CoA ligase 3 OS=Homo sapiens OX=9606 GN=ACSL3 PE=1 SV=3	2	4	4	4	3	2	2	0	1	3	3	2	2	0	1	3	3	2	2	0	1	3	8.9	8.9	8.9	80.419	720	720;711	0	8.3288	6.7	4.6	4.2	0	2.5	6.8	53166000	17171000	13068000	4009100	0	9890300
O95747	O95747	1	1	1	Serine/threonine-protein kinase OSR1	OXSR1	Serine/threonine-protein kinase OSR1 OS=Homo sapiens OX=9606 GN=OXSR1 PE=1 SV=1	1	1	1	1	1	1	0	0	0	0	1	1	0	0	0	0	1	1	0	0	0	0	4.4	4.4	4.4	58.022	527	527	0	2.8555	4.4	4.4	0	0	0	0	12896000	6045900	6849900	0	0	0
O95757	O95757	4	2	2	Heat shock 70 kDa protein 4L	HSPA4L	Heat shock 70 kDa protein 4L OS=Homo sapiens OX=9606 GN=HSPA4L PE=1 SV=3	1	4	2	2	2	2	2	1	1	3	1	0	1	0	0	1	1	0	1	0	0	1	7.4	4.1	4.1	94.511	839	839	0	4.1377	4.1	3.3	3.3	1.7	1.7	5.7	27977000	18765000	0	1487600	0	0
O95758	O95758	1	1	1	Polypyrimidine tract-binding protein 3	PTBP3	Polypyrimidine tract-binding protein 3 OS=Homo sapiens OX=9606 GN=PTBP3 PE=1 SV=2	1	1	1	1	0	0	1	0	0	0	0	0	1	0	0	0	0	0	1	0	0	0	2.2	2.2	2.2	59.689	552	552	0.0079657	2.059	0	0	2.2	0	0	0	2105600	0	0	2105600	0	0
O95782;O94973	O95782;O94973	5;4	5;4	5;4	AP-2 complex subunit alpha-1;AP-2 complex subunit alpha-2	AP2A1;AP2A2	AP-2 complex subunit alpha-1 OS=Homo sapiens OX=9606 GN=AP2A1 PE=1 SV=3;AP-2 complex subunit alpha-2 OS=Homo sapiens OX=9606 GN=AP2A2 PE=1 SV=2	2	5	5	5	4	3	3	1	1	1	4	3	3	1	1	1	4	3	3	1	1	1	7.4	7.4	7.4	107.54	977	977;939	0	15.65	6.1	5.2	4.4	1	2.1	1.2	167440000	56391000	56214000	8765700	734230	43155000
O95785	O95785	1	1	1	Protein Wiz	WIZ	Protein Wiz OS=Homo sapiens OX=9606 GN=WIZ PE=1 SV=2	1	1	1	1	1	0	0	0	0	0	1	0	0	0	0	0	1	0	0	0	0	0	1.5	1.5	1.5	178.67	1651	1651	0	3.1605	1.5	0	0	0	0	0	10310000	10310000	0	0	0	0
O95793	O95793	5	5	5	Double-stranded RNA-binding protein Staufen homolog 1	STAU1	Double-stranded RNA-binding protein Staufen homolog 1 OS=Homo sapiens OX=9606 GN=STAU1 PE=1 SV=2	1	5	5	5	5	4	4	0	1	0	5	4	4	0	1	0	5	4	4	0	1	0	11.6	11.6	11.6	63.182	577	577	0	31.902	11.6	9.7	9.7	0	2.8	0	137770000	87616000	37742000	12409000	0	0
O95817	O95817	1	1	1	BAG family molecular chaperone regulator 3	BAG3	BAG family molecular chaperone regulator 3 OS=Homo sapiens OX=9606 GN=BAG3 PE=1 SV=3	1	1	1	1	1	0	0	0	0	0	1	0	0	0	0	0	1	0	0	0	0	0	2.3	2.3	2.3	61.594	575	575	0	10.043	2.3	0	0	0	0	0	5306100	5306100	0	0	0	0
O95864	O95864	1	1	1	Fatty acid desaturase 2	FADS2	Acyl-CoA 6-desaturase OS=Homo sapiens OX=9606 GN=FADS2 PE=1 SV=1	1	1	1	1	1	0	0	0	0	0	1	0	0	0	0	0	1	0	0	0	0	0	4.7	4.7	4.7	52.259	444	444	0	2.7965	4.7	0	0	0	0	0	3374800	3374800	0	0	0	0
O95983	O95983	1	1	1	Methyl-CpG-binding domain protein 3	MBD3	Methyl-CpG-binding domain protein 3 OS=Homo sapiens OX=9606 GN=MBD3 PE=1 SV=1	1	1	1	1	0	0	0	0	1	0	0	0	0	0	1	0	0	0	0	0	1	0	5.2	5.2	5.2	32.844	291	291	0	2.7512	0	0	0	0	5.2	0	2392100	0	0	0	0	2392100
O96000	O96000	1	1	1	NADH dehydrogenase [ubiquinone] 1 beta subcomplex subunit 10	NDUFB10	NADH dehydrogenase [ubiquinone] 1 beta subcomplex subunit 10 OS=Homo sapiens OX=9606 GN=NDUFB10 PE=1 SV=3	1	1	1	1	1	1	1	1	1	1	1	1	1	1	1	1	1	1	1	1	1	1	8.1	8.1	8.1	20.776	172	172	0	8.6034	8.1	8.1	8.1	8.1	8.1	8.1	13141000	0	2489400	1498400	1929500	5840000
O96005	O96005	1	1	1	Cleft lip and palate transmembrane protein 1	CLPTM1	Cleft lip and palate transmembrane protein 1 OS=Homo sapiens OX=9606 GN=CLPTM1 PE=1 SV=1	1	1	1	1	0	0	1	0	0	1	0	0	1	0	0	1	0	0	1	0	0	1	1.5	1.5	1.5	76.096	669	669	0.00849	1.9939	0	0	1.5	0	0	1.5	1249800	0	0	737410	0	0
O96008	O96008	1	1	1	Mitochondrial import receptor subunit TOM40 homolog	TOMM40	Mitochondrial import receptor subunit TOM40 homolog OS=Homo sapiens OX=9606 GN=TOMM40 PE=1 SV=1	1	1	1	1	1	1	0	1	1	1	1	1	0	1	1	1	1	1	0	1	1	1	9.4	9.4	9.4	37.893	361	361	0	15.649	9.4	9.4	0	9.4	9.4	9.4	60858000	6317600	17156000	0	1195500	6008000
P00338;Q6ZMR3	P00338	19;2	19;2	17;1	L-lactate dehydrogenase A chain	LDHA	L-lactate dehydrogenase A chain OS=Homo sapiens OX=9606 GN=LDHA PE=1 SV=2	2	19	19	17	17	15	15	12	13	14	17	15	15	12	13	14	15	13	13	10	11	12	54.2	54.2	50.3	36.688	332	332;332	0	323.31	53.6	43.7	48.2	39.5	41	41.9	7615800000	2067500000	1554800000	938610000	648170000	1671600000
P00367;P49448	P00367;P49448	6;4	6;4	6;4	Glutamate dehydrogenase 1, mitochondrial;Glutamate dehydrogenase 2, mitochondrial	GLUD1;GLUD2	Glutamate dehydrogenase 1, mitochondrial OS=Homo sapiens OX=9606 GN=GLUD1 PE=1 SV=2;Glutamate dehydrogenase 2, mitochondrial OS=Homo sapiens OX=9606 GN=GLUD2 PE=1 SV=2	2	6	6	6	2	2	1	3	4	2	2	2	1	3	4	2	2	2	1	3	4	2	17.7	17.7	17.7	61.397	558	558;558	0	12.07	7.9	5.7	2	9.9	11.5	6.3	113890000	70426000	7223600	3006200	15920000	8040000
P00374	P00374	2	2	2	Dihydrofolate reductase	DHFR	Dihydrofolate reductase OS=Homo sapiens OX=9606 GN=DHFR PE=1 SV=2	1	2	2	2	1	0	0	0	1	0	1	0	0	0	1	0	1	0	0	0	1	0	17.6	17.6	17.6	21.452	187	187	0	12.618	9.1	0	0	0	8.6	0	30880000	8077100	0	0	0	22802000
P00387	P00387	5	5	5	NADH-cytochrome b5 reductase 3;NADH-cytochrome b5 reductase 3 membrane-bound form;NADH-cytochrome b5 reductase 3 soluble form	CYB5R3	NADH-cytochrome b5 reductase 3 OS=Homo sapiens OX=9606 GN=CYB5R3 PE=1 SV=3	1	5	5	5	4	4	3	1	3	2	4	4	3	1	3	2	4	4	3	1	3	2	19.9	19.9	19.9	34.234	301	301	0	64.76	19.6	19.9	15.6	6.3	15.6	12	121700000	53071000	20238000	8689600	1917800	23954000
P00390	P00390	4	4	4	Glutathione reductase, mitochondrial	GSR	Glutathione reductase, mitochondrial OS=Homo sapiens OX=9606 GN=GSR PE=1 SV=2	1	4	4	4	2	2	0	0	3	1	2	2	0	0	3	1	2	2	0	0	3	1	16.1	16.1	16.1	56.256	522	522	0	16.988	7.7	9.6	0	0	14	5.6	247420000	38748000	66781000	0	0	102140000
P00403	P00403	2	2	2	Cytochrome c oxidase subunit 2	MT-CO2	Cytochrome c oxidase subunit 2 OS=Homo sapiens OX=9606 GN=MT-CO2 PE=1 SV=1	1	2	2	2	1	2	0	0	0	0	1	2	0	0	0	0	1	2	0	0	0	0	13.2	13.2	13.2	25.565	227	227	0	3.4688	8.8	13.2	0	0	0	0	40477000	20256000	20221000	0	0	0
P00491	P00491	3	3	3	Purine nucleoside phosphorylase	PNP	Purine nucleoside phosphorylase OS=Homo sapiens OX=9606 GN=PNP PE=1 SV=2	1	3	3	3	1	0	1	3	1	2	1	0	1	3	1	2	1	0	1	3	1	2	17.3	17.3	17.3	32.118	289	289	0	21.168	4.8	0	5.9	17.3	5.9	10.7	17781000	2960700	0	1360600	7321900	2083800
P00492	P00492	8	8	8	Hypoxanthine-guanine phosphoribosyltransferase	HPRT1	Hypoxanthine-guanine phosphoribosyltransferase OS=Homo sapiens OX=9606 GN=HPRT1 PE=1 SV=2	1	8	8	8	6	3	3	3	2	1	6	3	3	3	2	1	6	3	3	3	2	1	51.4	51.4	51.4	24.579	218	218	0	55.212	39.4	15.1	25.7	25.7	19.7	6	144850000	60398000	6038300	8692100	10653000	56892000
P00558;P07205	P00558	8;2	8;2	8;2	Phosphoglycerate kinase 1	PGK1	Phosphoglycerate kinase 1 OS=Homo sapiens OX=9606 GN=PGK1 PE=1 SV=3	2	8	8	8	5	6	3	4	8	4	5	6	3	4	8	4	5	6	3	4	8	4	31.4	31.4	31.4	44.614	417	417;417	0	82.158	22.3	23	12.5	18.2	31.4	18	433630000	116110000	75063000	24988000	30644000	144730000
P01893;Q29963;P10321;P13747;Q95365;Q31610;Q29836;Q29718;P30486;P30480;P30475;P30462;P30460;P18463;P01889;Q29865;P30499	P01893;Q29963;P10321;P13747;Q95365;Q31610;Q29836;Q29718;P30486;P30480;P30475;P30462;P30460;P18463;P01889;Q29865;P30499	2;2;2;1;1;1;1;1;1;1;1;1;1;1;1;1;1	2;2;2;1;1;1;1;1;1;1;1;1;1;1;1;1;1	1;1;1;1;1;1;1;1;1;1;1;1;1;1;1;1;1	Putative HLA class I histocompatibility antigen, alpha chain H;HLA class I histocompatibility antigen, Cw-6 alpha chain;HLA class I histocompatibility antigen, Cw-7 alpha chain;HLA class I histocompatibility antigen, alpha chain E;HLA class I histocompatibility antigen, B-38 alpha chain;HLA class I histocompatibility antigen, B-81 alpha chain;HLA class I histocompatibility antigen, B-67 alpha cha…	HLA-H;HLA-C;HLA-E;HLA-B	Putative HLA class I histocompatibility antigen, alpha chain H OS=Homo sapiens OX=9606 GN=HLA-H PE=5 SV=3;HLA class I histocompatibility antigen, Cw-6 alpha chain OS=Homo sapiens OX=9606 GN=HLA-C PE=1 SV=2;HLA class I histocompatibility antigen, Cw-7 alpha	17	2	2	1	2	1	0	1	1	1	2	1	0	1	1	1	1	0	0	0	0	0	10.5	10.5	3.9	40.891	362	362;366;366;358;362;362;362;362;362;362;362;362;362;362;362;366;366	0	6.9959	10.5	6.6	0	6.6	6.6	6.6	16954000	4410300	3421700	0	2829700	3432100
P02452	P02452	5	5	5	Collagen alpha-1(I) chain	COL1A1	Collagen alpha-1(I) chain OS=Homo sapiens OX=9606 GN=COL1A1 PE=1 SV=5	1	5	5	5	2	3	2	5	2	2	2	3	2	5	2	2	2	3	2	5	2	2	4.9	4.9	4.9	138.94	1464	1464	0	59.026	1.2	1.8	1.2	4.9	1.2	1.4	1527500000	366250000	94802000	89287000	333160000	390910000
P02545	P02545	2	2	2	Prelamin-A/C;Lamin-A/C	LMNA	Prelamin-A/C OS=Homo sapiens OX=9606 GN=LMNA PE=1 SV=1	1	2	2	2	0	1	0	2	2	0	0	1	0	2	2	0	0	1	0	2	2	0	3.6	3.6	3.6	74.139	664	664	0	3.3835	0	2.1	0	3.6	3.6	0	6677400	0	1456300	0	0	5221200
P02751	P02751	2	2	2	Fibronectin;Anastellin;Ugl-Y1;Ugl-Y2;Ugl-Y3	FN1	Fibronectin OS=Homo sapiens OX=9606 GN=FN1 PE=1 SV=4	1	2	2	2	0	0	0	1	0	1	0	0	0	1	0	1	0	0	0	1	0	1	1.9	1.9	1.9	262.62	2386	2386	0	6.992	0	0	0	1	0	0.9	5932100	0	0	0	3493700	0
P02786	P02786	2	2	2	Transferrin receptor protein 1;Transferrin receptor protein 1, serum form	TFRC	Transferrin receptor protein 1 OS=Homo sapiens OX=9606 GN=TFRC PE=1 SV=2	1	2	2	2	2	0	1	0	0	1	2	0	1	0	0	1	2	0	1	0	0	1	3.2	3.2	3.2	84.87	760	760	0	3.3924	3.2	0	1.8	0	0	1.8	6320400	2741100	0	1958400	0	0
P04040	P04040	1	1	1	Catalase	CAT	Catalase OS=Homo sapiens OX=9606 GN=CAT PE=1 SV=3	1	1	1	1	1	0	0	0	0	0	1	0	0	0	0	0	1	0	0	0	0	0	4.6	4.6	4.6	59.755	527	527	0	3.1382	4.6	0	0	0	0	0	19094000	19094000	0	0	0	0
P04075;P05062	P04075	16;1	16;1	13;0	Fructose-bisphosphate aldolase A	ALDOA	Fructose-bisphosphate aldolase A OS=Homo sapiens OX=9606 GN=ALDOA PE=1 SV=2	2	16	16	13	10	10	13	8	14	11	10	10	13	8	14	11	8	8	12	7	11	9	70.9	70.9	61.3	39.42	364	364;364	0	194.44	51.9	58	60.7	47	64.3	54.1	3712000000	1137900000	492730000	406530000	282440000	920540000
P04080	P04080	1	1	1	Cystatin-B	CSTB	Cystatin-B OS=Homo sapiens OX=9606 GN=CSTB PE=1 SV=2	1	1	1	1	0	0	0	0	1	0	0	0	0	0	1	0	0	0	0	0	1	0	12.2	12.2	12.2	11.139	98	98	0.0079414	2.0516	0	0	0	0	12.2	0	2487500	0	0	0	0	2487500
P04083	P04083	14	14	14	Annexin A1	ANXA1	Annexin A1 OS=Homo sapiens OX=9606 GN=ANXA1 PE=1 SV=2	1	14	14	14	10	10	10	8	8	7	10	10	10	8	8	7	10	10	10	8	8	7	57.2	57.2	57.2	38.714	346	346	0	244.63	39.9	42.5	43.1	31.2	35.3	26.9	765730000	161950000	239710000	73836000	49380000	129670000
P04150	P04150	2	2	2	Glucocorticoid receptor	NR3C1	Glucocorticoid receptor OS=Homo sapiens OX=9606 GN=NR3C1 PE=1 SV=1	1	2	2	2	1	2	0	0	0	0	1	2	0	0	0	0	1	2	0	0	0	0	4.1	4.1	4.1	85.658	777	777	0	4.3963	2.7	4.1	0	0	0	0	26141000	9487400	16654000	0	0	0
P04181	P04181	8	8	8	Ornithine aminotransferase, mitochondrial;Ornithine aminotransferase, hepatic form;Ornithine aminotransferase, renal form	OAT	Ornithine aminotransferase, mitochondrial OS=Homo sapiens OX=9606 GN=OAT PE=1 SV=1	1	8	8	8	1	4	3	3	4	3	1	4	3	3	4	3	1	4	3	3	4	3	33	33	33	48.534	439	439	0	15.848	2.3	15.9	9.3	8.2	19.4	9.3	102950000	2405800	38039000	26356000	6495700	18552000
P04183	P04183	1	1	1	Thymidine kinase, cytosolic	TK1	Thymidine kinase, cytosolic OS=Homo sapiens OX=9606 GN=TK1 PE=1 SV=2	1	1	1	1	1	0	0	0	0	0	1	0	0	0	0	0	1	0	0	0	0	0	11.5	11.5	11.5	25.468	234	234	0.0084643	1.9832	11.5	0	0	0	0	0	5489800	5489800	0	0	0	0
P04264;CON__P04264	P04264;CON__P04264	36;34	36;34	26;24	Keratin, type II cytoskeletal 1	KRT1	Keratin, type II cytoskeletal 1 OS=Homo sapiens OX=9606 GN=KRT1 PE=1 SV=6;	2	36	36	26	25	25	23	27	29	30	25	25	23	27	29	30	17	16	16	17	19	22	51.7	51.7	42.2	66.038	644	644;644	0	323.31	45	43	39.4	46.3	46.3	51.1	11443000000	1887700000	2234900000	529470000	787710000	3375400000
P04350;A6NNZ2;CON__ENSEMBL:ENSBTAP00000025008;Q9H4B7	P04350	18;4;1;1	1;0;0;0	0;0;0;0	Tubulin beta-4A chain	TUBB4A	Tubulin beta-4A chain OS=Homo sapiens OX=9606 GN=TUBB4A PE=1 SV=2	4	18	1	0	16	14	12	12	15	15	0	0	0	0	0	0	0	0	0	0	0	0	54.7	3.8	0	49.585	444	444;444;536;451	1	-2	50.9	46.4	34.5	31.5	48.4	42.8	0	0	0	0	0	0
P04406;O14556	P04406	16;1	16;1	16;1	Glyceraldehyde-3-phosphate dehydrogenase	GAPDH	Glyceraldehyde-3-phosphate dehydrogenase OS=Homo sapiens OX=9606 GN=GAPDH PE=1 SV=3	2	16	16	16	13	12	8	8	14	11	13	12	8	8	14	11	13	12	8	8	14	11	61.5	61.5	61.5	36.053	335	335;408	0	262.08	61.5	54.6	32.2	43.6	61.5	54.6	2855000000	692350000	539910000	136910000	103690000	721140000
P04632	P04632	1	1	1	Calpain small subunit 1	CAPNS1	Calpain small subunit 1 OS=Homo sapiens OX=9606 GN=CAPNS1 PE=1 SV=1	1	1	1	1	0	1	0	0	1	0	0	1	0	0	1	0	0	1	0	0	1	0	9	9	9	28.315	268	268	0	3.6281	0	9	0	0	9	0	37996000	0	33266000	0	0	4730000
P04637	P04637	10	10	10	Cellular tumor antigen p53	TP53	Cellular tumor antigen p53 OS=Homo sapiens OX=9606 GN=TP53 PE=1 SV=4	1	10	10	10	9	4	7	2	1	3	9	4	7	2	1	3	9	4	7	2	1	3	39.9	39.9	39.9	43.653	393	393	0	85.86	35.6	17.6	24.2	7.9	4.3	10.9	281810000	167630000	36971000	56145000	8257700	2553900
P04792	P04792	2	2	2	Heat shock protein beta-1	HSPB1	Heat shock protein beta-1 OS=Homo sapiens OX=9606 GN=HSPB1 PE=1 SV=2	1	2	2	2	1	1	0	0	2	1	1	1	0	0	2	1	1	1	0	0	2	1	9.8	9.8	9.8	22.782	205	205	0	2.976	4.9	4.9	0	0	9.8	4.9	8143800	1243100	2519000	0	0	3473800
P04818	P04818	7	7	7	Thymidylate synthase	TYMS	Thymidylate synthase OS=Homo sapiens OX=9606 GN=TYMS PE=1 SV=3	1	7	7	7	3	5	3	4	4	2	3	5	3	4	4	2	3	5	3	4	4	2	36.4	36.4	36.4	35.716	313	313	0	43.32	16.6	26.8	12.8	19.5	19.5	9.9	133650000	49471000	38455000	6835600	6619600	27621000
P04843	P04843	16	16	16	Dolichyl-diphosphooligosaccharide--protein glycosyltransferase subunit 1	RPN1	Dolichyl-diphosphooligosaccharide--protein glycosyltransferase subunit 1 OS=Homo sapiens OX=9606 GN=RPN1 PE=1 SV=1	1	16	16	16	11	7	10	4	7	7	11	7	10	4	7	7	11	7	10	4	7	7	38.2	38.2	38.2	68.569	607	607	0	155.07	29.2	20.1	22.9	11.4	20.3	19.4	549100000	198940000	157870000	34193000	9017100	86561000
P04844	P04844	7	7	7	Dolichyl-diphosphooligosaccharide--protein glycosyltransferase subunit 2	RPN2	Dolichyl-diphosphooligosaccharide--protein glycosyltransferase subunit 2 OS=Homo sapiens OX=9606 GN=RPN2 PE=1 SV=3	1	7	7	7	6	5	3	3	4	3	6	5	3	3	4	3	6	5	3	3	4	3	23.5	23.5	23.5	69.283	631	631	0	170.29	21.6	16.6	9.2	10	12.8	9.2	599630000	297340000	212520000	8274400	8499700	35079000
P04899	P04899	5	5	4	Guanine nucleotide-binding protein G(i) subunit alpha-2	GNAI2	Guanine nucleotide-binding protein G(i) subunit alpha-2 OS=Homo sapiens OX=9606 GN=GNAI2 PE=1 SV=3	1	5	5	4	3	4	3	1	4	1	3	4	3	1	4	1	3	3	2	0	3	0	25.4	25.4	22.3	40.45	355	355	0	14.58	17.7	17.2	12.7	3.1	17.2	3.1	101810000	28797000	21712000	12797000	5927600	26786000
Q93077;Q7L7L0;P04908;Q96QV6;P16104;Q8IUE6	Q93077;Q7L7L0;P04908	7;7;7;3;3;1	2;2;2;0;0;0	2;2;2;0;0;0	Histone H2A type 1-C;Histone H2A type 3;Histone H2A type 1-B/E	HIST1H2AC;HIST3H2A;HIST1H2AB	Histone H2A type 1-C OS=Homo sapiens OX=9606 GN=HIST1H2AC PE=1 SV=3;Histone H2A type 3 OS=Homo sapiens OX=9606 GN=HIST3H2A PE=1 SV=3;Histone H2A type 1-B/E OS=Homo sapiens OX=9606 GN=HIST1H2AB PE=1 SV=2	6	7	2	2	6	4	6	4	7	6	2	0	2	1	2	2	2	0	2	1	2	2	36.2	13.8	13.8	14.105	130	130;130;130;131;143;130	0	4.8207	35.4	32.3	35.4	35.4	36.2	35.4	93555000	52512000	0	4646200	3518000	29571000
P05023;P13637;P50993;Q13733;P20648;P54707	P05023	19;8;6;4;2;2	19;8;6;4;2;2	19;8;6;4;2;2	Sodium/potassium-transporting ATPase subunit alpha-1	ATP1A1	Sodium/potassium-transporting ATPase subunit alpha-1 OS=Homo sapiens OX=9606 GN=ATP1A1 PE=1 SV=1	6	19	19	19	11	13	12	7	11	9	11	13	12	7	11	9	11	13	12	7	11	9	26.1	26.1	26.1	112.89	1023	1023;1013;1020;1029;1035;1039	0	107.72	16.5	18.6	18	9.9	17.2	11.3	349130000	76921000	130910000	34383000	19785000	62648000
P05141;Q9H0C2	P05141	11;1	7;0	7;0	ADP/ATP translocase 2;ADP/ATP translocase 2, N-terminally processed	SLC25A5	ADP/ATP translocase 2 OS=Homo sapiens OX=9606 GN=SLC25A5 PE=1 SV=7	2	11	7	7	9	8	9	7	8	7	5	5	6	4	4	3	5	5	6	4	4	3	28.2	16.4	16.4	32.852	298	298;315	0	25.906	24.5	21.1	25.2	21.8	24.5	24.5	351300000	98374000	104310000	49458000	23585000	34702000
P05165	P05165	44	44	44	Propionyl-CoA carboxylase alpha chain, mitochondrial	PCCA	Propionyl-CoA carboxylase alpha chain, mitochondrial OS=Homo sapiens OX=9606 GN=PCCA PE=1 SV=4	1	44	44	44	39	39	37	37	41	35	39	39	37	37	41	35	39	39	37	37	41	35	65.8	65.8	65.8	80.058	728	728	0	323.31	61.3	62.2	59.1	59.3	63.9	58.1	13630000000	2262100000	3670100000	1164600000	1303300000	3540100000
P05198	P05198	7	7	7	Eukaryotic translation initiation factor 2 subunit 1	EIF2S1	Eukaryotic translation initiation factor 2 subunit 1 OS=Homo sapiens OX=9606 GN=EIF2S1 PE=1 SV=3	1	7	7	7	4	3	3	3	3	4	4	3	3	3	3	4	4	3	3	3	3	4	33.3	33.3	33.3	36.112	315	315	0	55.467	15.9	18.7	11.1	9.5	16.2	21.9	269600000	25605000	74028000	13395000	10312000	64409000
P05386	P05386	3	3	3	60S acidic ribosomal protein P1	RPLP1	60S acidic ribosomal protein P1 OS=Homo sapiens OX=9606 GN=RPLP1 PE=1 SV=1	1	3	3	3	2	2	0	1	2	1	2	2	0	1	2	1	2	2	0	1	2	1	52.6	52.6	52.6	11.514	114	114	0	28.398	51.8	51.8	0	14	38.6	37.7	233670000	64094000	98070000	0	12396000	41733000
P05388;Q8NHW5	P05388;Q8NHW5	8;5	8;5	8;5	60S acidic ribosomal protein P0;60S acidic ribosomal protein P0-like	RPLP0;RPLP0P6	60S acidic ribosomal protein P0 OS=Homo sapiens OX=9606 GN=RPLP0 PE=1 SV=1;60S acidic ribosomal protein P0-like OS=Homo sapiens OX=9606 GN=RPLP0P6 PE=5 SV=1	2	8	8	8	6	5	4	5	7	7	6	5	4	5	7	7	6	5	4	5	7	7	36.9	36.9	36.9	34.273	317	317;317	0	56.282	33.1	30	20.5	30.3	33.1	36.9	556000000	119760000	122120000	31611000	43564000	139190000
P05455	P05455	5	5	5	Lupus La protein	SSB	Lupus La protein OS=Homo sapiens OX=9606 GN=SSB PE=1 SV=2	1	5	5	5	2	3	1	2	4	0	2	3	1	2	4	0	2	3	1	2	4	0	19.4	19.4	19.4	46.836	408	408	0	18.434	7.4	9.8	3.4	7.4	16.9	0	149440000	48430000	42327000	2612200	6419000	49650000
P05556	P05556	2	2	2	Integrin beta-1	ITGB1	Integrin beta-1 OS=Homo sapiens OX=9606 GN=ITGB1 PE=1 SV=2	1	2	2	2	0	0	2	0	1	1	0	0	2	0	1	1	0	0	2	0	1	1	4.3	4.3	4.3	88.414	798	798	0	2.8501	0	0	4.3	0	2.1	2.1	26339000	0	0	7330400	0	14497000
P05783;CON__H-INV:HIT000015463	P05783	23;2	22;2	16;2	Keratin, type I cytoskeletal 18	KRT18	Keratin, type I cytoskeletal 18 OS=Homo sapiens OX=9606 GN=KRT18 PE=1 SV=2	2	23	22	16	18	19	14	8	11	11	17	18	13	7	10	10	13	12	10	6	9	7	62.8	61.2	47.9	48.057	430	430;295	0	323.31	49.5	57.9	45.3	22.8	37	33.5	1189100000	326460000	528390000	138020000	37876000	113640000
P06454	P06454	1	1	1	Prothymosin alpha;Prothymosin alpha, N-terminally processed;Thymosin alpha-1	PTMA	Prothymosin alpha OS=Homo sapiens OX=9606 GN=PTMA PE=1 SV=2	1	1	1	1	1	0	0	0	0	1	1	0	0	0	0	1	1	0	0	0	0	1	12.6	12.6	12.6	12.203	111	111	0	6.6166	12.6	0	0	0	0	12.6	7149600	3385600	0	0	0	0
P06493;Q00535;P50750;Q96Q40;O94921;Q07002;Q00536;Q00537;Q9NYV4	P06493	10;1;1;1;1;1;1;1;1	10;1;1;1;1;1;1;1;1	9;0;0;0;0;0;0;0;0	Cyclin-dependent kinase 1	CDK1	Cyclin-dependent kinase 1 OS=Homo sapiens OX=9606 GN=CDK1 PE=1 SV=3	9	10	10	9	9	5	6	4	8	5	9	5	6	4	8	5	8	4	5	3	7	4	35.7	35.7	33	34.095	297	297;292;372;435;469;474;496;523;1490	0	24.688	31.6	20.5	21.2	15.5	30.6	16.8	195940000	64849000	39806000	32794000	13930000	30142000
P06576	P06576	2	2	2	ATP synthase subunit beta, mitochondrial	ATP5B	ATP synthase subunit beta, mitochondrial OS=Homo sapiens OX=9606 GN=ATP5F1B PE=1 SV=3	1	2	2	2	0	2	0	0	0	0	0	2	0	0	0	0	0	2	0	0	0	0	6.6	6.6	6.6	56.559	529	529	0	3.9058	0	6.6	0	0	0	0	10771000	0	10771000	0	0	0
P06733;P13929	P06733	27;3	27;3	24;0	Alpha-enolase	ENO1	Alpha-enolase OS=Homo sapiens OX=9606 GN=ENO1 PE=1 SV=2	2	27	27	24	20	20	21	21	22	17	20	20	21	21	22	17	18	19	18	18	19	15	71.2	71.2	62.7	47.168	434	434;434	0	323.31	59.9	53.7	65.9	66.1	62.9	52.8	9742900000	2187100000	1675900000	695460000	773410000	2618800000
P06737;P11217	P06737;P11217	6;3	6;3	3;0	Glycogen phosphorylase, liver form;Glycogen phosphorylase, muscle form	PYGL;PYGM	Glycogen phosphorylase, liver form OS=Homo sapiens OX=9606 GN=PYGL PE=1 SV=4;Glycogen phosphorylase, muscle form OS=Homo sapiens OX=9606 GN=PYGM PE=1 SV=6	2	6	6	3	2	6	3	1	1	0	2	6	3	1	1	0	0	3	0	1	0	0	9.1	9.1	6.4	97.147	847	847;842	0	17.472	2.4	9.1	2.7	3	1.4	0	61998000	5960000	42220000	9310900	1552400	2954700
P06744	P06744	17	17	12	Glucose-6-phosphate isomerase	GPI	Glucose-6-phosphate isomerase OS=Homo sapiens OX=9606 GN=GPI PE=1 SV=4	1	17	17	12	16	15	12	10	12	12	16	15	12	10	12	12	11	10	7	6	9	7	43.9	43.9	31.7	63.146	558	558	0	221.53	40	40.7	30.6	25.6	31.4	35.3	1279100000	296330000	341740000	173540000	88021000	244670000
P06748	P06748	10	10	10	Nucleophosmin	NPM1	Nucleophosmin OS=Homo sapiens OX=9606 GN=NPM1 PE=1 SV=2	1	10	10	10	8	9	8	8	9	8	8	9	8	8	9	8	8	9	8	8	9	8	34.4	34.4	34.4	32.575	294	294	0	323.31	28.9	34	31.3	28.9	31.3	31.3	2770700000	821180000	533450000	203940000	255370000	744610000
Q16778;P33778;P23527;P06899;Q8N257;Q6DRA6;Q6DN03	Q16778;P33778;P23527;P06899;Q8N257	6;6;6;6;5;1;1	1;1;1;1;1;1;1	1;1;1;1;1;1;1	Histone H2B type 2-E;Histone H2B type 1-B;Histone H2B type 1-O;Histone H2B type 1-J;Histone H2B type 3-B	HIST2H2BE;HIST1H2BB;HIST1H2BO;HIST1H2BJ;HIST3H2BB	Histone H2B type 2-E OS=Homo sapiens OX=9606 GN=HIST2H2BE PE=1 SV=3;Histone H2B type 1-B OS=Homo sapiens OX=9606 GN=HIST1H2BB PE=1 SV=2;Histone H2B type 1-O OS=Homo sapiens OX=9606 GN=HIST1H2BO PE=1 SV=3;Histone H2B type 1-J OS=Homo sapiens OX=9606 GN=HIST	7	6	1	1	5	5	4	4	4	4	1	1	0	0	0	0	1	1	0	0	0	0	42.9	7.1	7.1	13.92	126	126;126;126;126;126;164;193	1	-2	40.5	42.9	35.7	35.7	35.7	35.7	45861000	29524000	16338000	0	0	0
P07099	P07099	2	2	2	Epoxide hydrolase 1	EPHX1	Epoxide hydrolase 1 OS=Homo sapiens OX=9606 GN=EPHX1 PE=1 SV=1	1	2	2	2	1	0	1	0	1	0	1	0	1	0	1	0	1	0	1	0	1	0	8.6	8.6	8.6	52.948	455	455	0	3.4435	4.2	0	4.4	0	4.4	0	22323000	4089600	0	2618500	0	15615000
P07195;P07864	P07195	14;1	12;0	12;0	L-lactate dehydrogenase B chain	LDHB	L-lactate dehydrogenase B chain OS=Homo sapiens OX=9606 GN=LDHB PE=1 SV=2	2	14	12	12	11	12	8	9	10	8	9	10	6	7	8	6	9	10	6	7	8	6	44	36.5	36.5	36.638	334	334;332	0	96.002	36.2	36.2	32.3	31.4	32.3	30.8	3024800000	789070000	789150000	397940000	252950000	448540000
P07237	P07237	3	3	3	Protein disulfide-isomerase	P4HB	Protein disulfide-isomerase OS=Homo sapiens OX=9606 GN=P4HB PE=1 SV=3	1	3	3	3	1	1	0	0	2	0	1	1	0	0	2	0	1	1	0	0	2	0	7.5	7.5	7.5	57.116	508	508	0	10.281	2.4	3.1	0	0	5.1	0	9486800	3641300	2345000	0	0	3500400
P07355;A6NMY6	P07355;A6NMY6	25;17	25;17	25;17	Annexin A2;Putative annexin A2-like protein	ANXA2;ANXA2P2	Annexin A2 OS=Homo sapiens OX=9606 GN=ANXA2 PE=1 SV=2;Putative annexin A2-like protein OS=Homo sapiens OX=9606 GN=ANXA2P2 PE=5 SV=2	2	25	25	25	17	21	16	10	12	12	17	21	16	10	12	12	17	21	16	10	12	12	61.9	61.9	61.9	38.604	339	339;339	0	289.83	60.2	58.7	46.3	35.4	47.2	46.9	4055500000	989250000	1431800000	307960000	189040000	415300000
P07384	P07384	7	7	7	Calpain-1 catalytic subunit	CAPN1	Calpain-1 catalytic subunit OS=Homo sapiens OX=9606 GN=CAPN1 PE=1 SV=1	1	7	7	7	3	4	1	1	0	4	3	4	1	1	0	4	3	4	1	1	0	4	14.4	14.4	14.4	81.889	714	714	0	12.39	7.4	9.2	1.4	1.4	0	6.6	74142000	28852000	32981000	2648200	1947500	0
P07437	P07437	23	6	5	Tubulin beta chain	TUBB	Tubulin beta chain OS=Homo sapiens OX=9606 GN=TUBB PE=1 SV=2	1	23	6	5	20	20	18	18	20	21	4	6	5	6	6	6	3	5	4	5	5	5	62.8	19.6	16.2	49.67	444	444	0	183.8	59.5	58.6	52.7	48.6	59.7	59.9	3090900000	836400000	840070000	165420000	147580000	777540000
P07737;CON__P02584	P07737	8;2	8;2	8;2	Profilin-1	PFN1	Profilin-1 OS=Homo sapiens OX=9606 GN=PFN1 PE=1 SV=2	2	8	8	8	8	7	8	7	7	7	8	7	8	7	7	7	8	7	8	7	7	7	58.6	58.6	58.6	15.054	140	140;140	0	80.869	58.6	58.6	58.6	55	55	55	3180000000	705500000	677870000	178140000	207170000	840570000
P07741	P07741	2	2	2	Adenine phosphoribosyltransferase	APRT	Adenine phosphoribosyltransferase OS=Homo sapiens OX=9606 GN=APRT PE=1 SV=2	1	2	2	2	0	0	0	1	1	1	0	0	0	1	1	1	0	0	0	1	1	1	14.4	14.4	14.4	19.608	180	180	0	7.9507	0	0	0	6.1	8.3	8.3	1929900	0	0	0	1929900	0
P07814	P07814	23	23	23	Bifunctional glutamate/proline--tRNA ligase;Glutamate--tRNA ligase;Proline--tRNA ligase	EPRS	Bifunctional glutamate/proline--tRNA ligase OS=Homo sapiens OX=9606 GN=EPRS PE=1 SV=5	1	23	23	23	16	10	15	4	10	6	16	10	15	4	10	6	16	10	15	4	10	6	23	23	23	170.59	1512	1512	0	136.84	19.1	9.8	14.6	3.6	12.2	6.3	363150000	151620000	79188000	49525000	12491000	41279000
P07900;Q14568;Q58FG0;Q58FG1	P07900	36;6;3;1	24;1;1;0	24;1;1;0	Heat shock protein HSP 90-alpha	HSP90AA1	Heat shock protein HSP 90-alpha OS=Homo sapiens OX=9606 GN=HSP90AA1 PE=1 SV=5	4	36	24	24	30	26	26	25	26	19	19	16	16	15	17	11	19	16	16	15	17	11	50.1	37.8	37.8	84.659	732	732;343;334;418	0	238.78	47.3	40.6	43.6	38.7	42.5	35.7	1507700000	353290000	423200000	145430000	157280000	337350000
P07910;P0DMR1;O60812;B7ZW38;B2RXH8	P07910;P0DMR1;O60812;B7ZW38;B2RXH8	9;5;5;5;5	9;5;5;5;5	9;5;5;5;5	Heterogeneous nuclear ribonucleoproteins C1/C2;Heterogeneous nuclear ribonucleoprotein C-like 4;Heterogeneous nuclear ribonucleoprotein C-like 1;Heterogeneous nuclear ribonucleoprotein C-like 3;Heterogeneous nuclear ribonucleoprotein C-like 2	HNRNPC;HNRNPCL4;HNRNPCL1;HNRNPCL3;HNRNPCL2	Heterogeneous nuclear ribonucleoproteins C1/C2 OS=Homo sapiens OX=9606 GN=HNRNPC PE=1 SV=4;Heterogeneous nuclear ribonucleoprotein C-like 4 OS=Homo sapiens OX=9606 GN=HNRNPCL4 PE=3 SV=1;Heterogeneous nuclear ribonucleoprotein C-like 1 OS=Homo sapiens OX=96	5	9	9	9	5	6	6	4	7	5	5	6	6	4	7	5	5	6	6	4	7	5	29.7	29.7	29.7	33.67	306	306;293;293;293;293	0	32.531	16.7	19.9	19	12.7	25.2	16	425160000	117140000	53936000	41995000	35006000	128850000
P07949	P07949	2	2	2	Proto-oncogene tyrosine-protein kinase receptor Ret;Soluble RET kinase fragment;Extracellular cell-membrane anchored RET cadherin 120 kDa fragment	RET	Proto-oncogene tyrosine-protein kinase receptor Ret OS=Homo sapiens OX=9606 GN=RET PE=1 SV=3	1	2	2	2	0	0	0	2	0	0	0	0	0	2	0	0	0	0	0	2	0	0	1.9	1.9	1.9	124.32	1114	1114	0.0025494	2.355	0	0	0	1.9	0	0	456830000	0	0	0	456830000	0
P08123	P08123	4	4	4	Collagen alpha-2(I) chain	COL1A2	Collagen alpha-2(I) chain OS=Homo sapiens OX=9606 GN=COL1A2 PE=1 SV=7	1	4	4	4	2	2	3	4	3	4	2	2	3	4	3	4	2	2	3	4	3	4	2.6	2.6	2.6	129.31	1366	1366	0	16.725	1.6	1.6	1.8	2.6	1.8	2.6	142350000	22872000	9147200	9635600	69125000	7252400
P08134;P62745	P08134	6;1	1;0	1;0	Rho-related GTP-binding protein RhoC	RHOC	Rho-related GTP-binding protein RhoC OS=Homo sapiens OX=9606 GN=RHOC PE=1 SV=1	2	6	1	1	5	5	5	3	3	2	1	1	1	1	1	0	1	1	1	1	1	0	29	6.2	6.2	22.006	193	193;196	0.0085158	2.0165	28.5	24.4	24.4	16.1	20.2	10.4	18837000	4509900	3303800	3369300	2936300	4717700
P08195	P08195	5	5	5	4F2 cell-surface antigen heavy chain	SLC3A2	4F2 cell-surface antigen heavy chain OS=Homo sapiens OX=9606 GN=SLC3A2 PE=1 SV=3	1	5	5	5	4	4	3	1	2	2	4	4	3	1	2	2	4	4	3	1	2	2	13.7	13.7	13.7	67.993	630	630	0	21.102	11.6	11.4	7.3	3.3	5.2	5.2	178820000	74755000	62708000	12737000	2056800	14685000
P08237	P08237	2	1	1	ATP-dependent 6-phosphofructokinase, muscle type	PFKM	ATP-dependent 6-phosphofructokinase, muscle type OS=Homo sapiens OX=9606 GN=PFKM PE=1 SV=2	1	2	1	1	1	1	1	0	1	1	1	1	0	0	1	0	1	1	0	0	1	0	3.3	2.2	2.2	85.182	780	780	0	4.8101	2.2	2.2	1.2	0	2.2	1.2	44950000	9625400	26732000	0	0	8592400
P08238;Q58FF7	P08238	39;15	39;15	22;7	Heat shock protein HSP 90-beta	HSP90AB1	Heat shock protein HSP 90-beta OS=Homo sapiens OX=9606 GN=HSP90AB1 PE=1 SV=4	2	39	39	22	32	32	30	28	24	25	32	32	30	28	24	25	17	20	16	14	13	14	51.7	51.7	39.9	83.263	724	724;597	0	296.14	44.1	47.1	45	41.3	38.3	39.4	4413100000	1146700000	1340400000	533020000	331440000	778160000
P08240	P08240	5	5	5	Signal recognition particle receptor subunit alpha	SRPR	Signal recognition particle receptor subunit alpha OS=Homo sapiens OX=9606 GN=SRPRA PE=1 SV=2	1	5	5	5	2	4	4	1	1	1	2	4	4	1	1	1	2	4	4	1	1	1	12.4	12.4	12.4	69.81	638	638	0	18.172	6	10.3	9.2	2.2	2.2	2.2	57834000	15446000	25211000	13643000	491700	1426800
P08243	P08243	3	3	3	Asparagine synthetase [glutamine-hydrolyzing]	ASNS	Asparagine synthetase [glutamine-hydrolyzing] OS=Homo sapiens OX=9606 GN=ASNS PE=1 SV=4	1	3	3	3	1	2	2	0	2	1	1	2	2	0	2	1	1	2	2	0	2	1	6.8	6.8	6.8	64.369	561	561	0	10.747	2.5	4.1	5.2	0	4.1	2.5	19131000	7531100	3144100	2477700	0	3919200
P08574	P08574	2	2	2	Cytochrome c1, heme protein, mitochondrial	CYC1	Cytochrome c1, heme protein, mitochondrial OS=Homo sapiens OX=9606 GN=CYC1 PE=1 SV=3	1	2	2	2	2	2	1	2	1	1	2	2	1	2	1	1	2	2	1	2	1	1	12.3	12.3	12.3	35.422	325	325	0	71.586	12.3	12.3	4.9	12.3	7.4	7.4	202360000	104210000	44309000	4869800	4541500	16801000
P08670;P17661;P41219;Q16352;P07197	P08670	27;3;2;1;1	27;3;2;1;1	26;2;1;1;1	Vimentin	VIM	Vimentin OS=Homo sapiens OX=9606 GN=VIM PE=1 SV=4	5	27	27	26	25	25	20	5	7	3	25	25	20	5	7	3	24	24	20	4	6	2	63.5	63.5	61.8	53.651	466	466;470;470;499;916	0	323.31	63.5	62.9	58.6	15.2	25.8	8.4	2878400000	1191400000	1318700000	271210000	9608100	57599000
P08708	P08708	3	3	3	40S ribosomal protein S17	RPS17	40S ribosomal protein S17 OS=Homo sapiens OX=9606 GN=RPS17 PE=1 SV=2	1	3	3	3	2	0	0	0	0	1	2	0	0	0	0	1	2	0	0	0	0	1	28.9	28.9	28.9	15.55	135	135	0	25.846	20	0	0	0	0	8.9	21513000	21513000	0	0	0	0
P08758	P08758	10	10	10	Annexin A5	ANXA5	Annexin A5 OS=Homo sapiens OX=9606 GN=ANXA5 PE=1 SV=2	1	10	10	10	9	7	6	2	3	4	9	7	6	2	3	4	9	7	6	2	3	4	41.9	41.9	41.9	35.936	320	320	0	193.96	41.9	32.5	22.2	7.8	12.5	13.8	169880000	65489000	60577000	17956000	6164800	10291000
P08865	P08865	6	6	6	40S ribosomal protein SA	RPSA	40S ribosomal protein SA OS=Homo sapiens OX=9606 GN=RPSA PE=1 SV=4	1	6	6	6	4	5	4	5	4	4	4	5	4	5	4	4	4	5	4	5	4	4	33.6	33.6	33.6	32.854	295	295	0	223.14	25.4	30.8	25.4	30.8	22	25.4	365240000	116320000	98221000	24987000	20469000	57525000
P09211	P09211	10	10	10	Glutathione S-transferase P	GSTP1	Glutathione S-transferase P OS=Homo sapiens OX=9606 GN=GSTP1 PE=1 SV=2	1	10	10	10	8	8	8	7	8	9	8	8	8	7	8	9	8	8	8	7	8	9	62.4	62.4	62.4	23.356	210	210	0	323.31	50	58.6	50	49.5	52.9	59	12014000000	3086900000	3314400000	370350000	554050000	3835500000
P09234	P09234	3	3	3	U1 small nuclear ribonucleoprotein C	SNRPC	U1 small nuclear ribonucleoprotein C OS=Homo sapiens OX=9606 GN=SNRPC PE=1 SV=1	1	3	3	3	2	2	1	2	3	2	2	2	1	2	3	2	2	2	1	2	3	2	19.5	19.5	19.5	17.394	159	159	0	7.026	11.9	11.9	11.3	11.9	19.5	11.9	58270000	9872000	9308700	3581800	9967500	15052000
P09382	P09382	1	1	1	Galectin-1	LGALS1	Galectin-1 OS=Homo sapiens OX=9606 GN=LGALS1 PE=1 SV=2	1	1	1	1	0	1	0	0	1	0	0	1	0	0	1	0	0	1	0	0	1	0	8.9	8.9	8.9	14.716	135	135	0	3.0817	0	8.9	0	0	8.9	0	2311200	0	1072600	0	0	1238600
P09429;B2RPK0	P09429	6;2	6;2	4;1	High mobility group protein B1	HMGB1	High mobility group protein B1 OS=Homo sapiens OX=9606 GN=HMGB1 PE=1 SV=3	2	6	6	4	5	2	3	4	5	2	5	2	3	4	5	2	3	2	2	4	4	2	39.5	39.5	29.8	24.893	215	215;211	0	12.759	31.2	14	19.5	29.8	35.3	14	387900000	74720000	44737000	33027000	67175000	99153000
P09543	P09543	2	2	2	2,3-cyclic-nucleotide 3-phosphodiesterase	CNP	2,3-cyclic-nucleotide 3-phosphodiesterase OS=Homo sapiens OX=9606 GN=CNP PE=1 SV=2	1	2	2	2	1	1	2	1	1	1	1	1	2	1	1	1	1	1	2	1	1	1	9.3	9.3	9.3	47.578	421	421	0	7.9978	6.2	6.2	9.3	6.2	6.2	6.2	88577000	28588000	25655000	6036200	1832600	14411000
P09651;Q32P51	P09651;Q32P51	11;8	11;8	11;8	Heterogeneous nuclear ribonucleoprotein A1;Heterogeneous nuclear ribonucleoprotein A1, N-terminally processed;Heterogeneous nuclear ribonucleoprotein A1-like 2	HNRNPA1;HNRNPA1L2	Heterogeneous nuclear ribonucleoprotein A1 OS=Homo sapiens OX=9606 GN=HNRNPA1 PE=1 SV=5;Heterogeneous nuclear ribonucleoprotein A1-like 2 OS=Homo sapiens OX=9606 GN=HNRNPA1L2 PE=2 SV=2	2	11	11	11	9	8	7	10	10	9	9	8	7	10	10	9	9	8	7	10	10	9	40.1	40.1	40.1	38.746	372	372;320	0	143.32	38.7	33.3	30.9	33.6	36.6	35.2	3096700000	876590000	746130000	239970000	250470000	630830000
P09661	P09661	1	1	1	U2 small nuclear ribonucleoprotein A	SNRPA1	U2 small nuclear ribonucleoprotein A OS=Homo sapiens OX=9606 GN=SNRPA1 PE=1 SV=2	1	1	1	1	1	0	1	0	1	1	1	0	1	0	1	1	1	0	1	0	1	1	5.5	5.5	5.5	28.415	255	255	0	11.034	5.5	0	5.5	0	5.5	5.5	8676200	2612800	0	2200000	0	1648100
P09669	P09669	3	3	3	Cytochrome c oxidase subunit 6C	COX6C	Cytochrome c oxidase subunit 6C OS=Homo sapiens OX=9606 GN=COX6C PE=1 SV=2	1	3	3	3	0	2	1	0	1	1	0	2	1	0	1	1	0	2	1	0	1	1	38.7	38.7	38.7	8.7813	75	75	0	3.2789	0	28	10.7	0	10.7	10.7	18258000	0	6330700	3722200	0	4305900
P09874	P09874	28	28	28	Poly [ADP-ribose] polymerase 1	PARP1	Poly [ADP-ribose] polymerase 1 OS=Homo sapiens OX=9606 GN=PARP1 PE=1 SV=4	1	28	28	28	17	15	14	16	14	17	17	15	14	16	14	17	17	15	14	16	14	17	37.5	37.5	37.5	113.08	1014	1014	0	199.59	24.5	20.7	17.8	21.1	20.3	25	1099000000	216620000	288660000	100030000	118590000	197260000
P09884	P09884	7	7	7	DNA polymerase alpha catalytic subunit	POLA1	DNA polymerase alpha catalytic subunit OS=Homo sapiens OX=9606 GN=POLA1 PE=1 SV=2	1	7	7	7	5	4	3	2	3	2	5	4	3	2	3	2	5	4	3	2	3	2	9.2	9.2	9.2	165.91	1462	1462	0	63.455	6.5	5.3	3.6	2.1	4.2	2.8	221190000	63031000	52734000	6326900	2803200	66189000
P09936	P09936	3	3	3	Ubiquitin carboxyl-terminal hydrolase isozyme L1	UCHL1	Ubiquitin carboxyl-terminal hydrolase isozyme L1 OS=Homo sapiens OX=9606 GN=UCHL1 PE=1 SV=2	1	3	3	3	2	3	2	2	2	2	2	3	2	2	2	2	2	3	2	2	2	2	20.2	20.2	20.2	24.824	223	223	0	6.9097	13.5	20.2	13.5	13.5	13.5	13.5	98908000	16726000	24374000	13659000	15213000	15840000
P09960	P09960	8	8	8	Leukotriene A-4 hydrolase	LTA4H	Leukotriene A-4 hydrolase OS=Homo sapiens OX=9606 GN=LTA4H PE=1 SV=2	1	8	8	8	6	3	2	2	5	3	6	3	2	2	5	3	6	3	2	2	5	3	24.5	24.5	24.5	69.284	611	611	0	59.946	20.1	10.1	5.7	5.1	15.1	8	112290000	31383000	43701000	4952000	6289600	20212000
P09972	P09972	4	1	1	Fructose-bisphosphate aldolase C	ALDOC	Fructose-bisphosphate aldolase C OS=Homo sapiens OX=9606 GN=ALDOC PE=1 SV=2	1	4	1	1	3	3	2	2	4	3	1	1	1	1	1	1	1	1	1	1	1	1	16.8	7.1	7.1	39.455	364	364	0	7.9148	14.8	14.8	14.8	14.8	16.8	14.8	327800000	53112000	59790000	20748000	30677000	139660000
Q71UI9;P0C0S5	Q71UI9;P0C0S5	3;3	1;1	1;1	Histone H2A.V;Histone H2A.Z	H2AFV;H2AFZ	Histone H2A.V OS=Homo sapiens OX=9606 GN=H2AFV PE=1 SV=3;Histone H2A.Z OS=Homo sapiens OX=9606 GN=H2AFZ PE=1 SV=2	2	3	1	1	3	3	2	1	2	2	1	1	0	0	0	0	1	1	0	0	0	0	20.3	13.3	13.3	13.509	128	128;128	0.0079462	2.052	20.3	20.3	12.5	7	12.5	12.5	81906000	40830000	41077000	0	0	0
Q99878;Q96KK5;Q9BTM1;Q16777;Q6FI13;P20671;P0C0S8	Q99878;Q96KK5;Q9BTM1;Q16777;Q6FI13;P20671;P0C0S8	7;7;7;7;7;7;7	7;7;7;7;7;7;7	2;2;2;2;2;2;2	Histone H2A type 1-J;Histone H2A type 1-H;Histone H2A.J;Histone H2A type 2-C;Histone H2A type 2-A;Histone H2A type 1-D;Histone H2A type 1	HIST1H2AJ;HIST1H2AH;H2AFJ;HIST2H2AC;HIST2H2AA3;HIST1H2AD;HIST1H2AG	Histone H2A type 1-J OS=Homo sapiens OX=9606 GN=HIST1H2AJ PE=1 SV=3;Histone H2A type 1-H OS=Homo sapiens OX=9606 GN=HIST1H2AH PE=1 SV=3;Histone H2A.J OS=Homo sapiens OX=9606 GN=H2AFJ PE=1 SV=1;Histone H2A type 2-C OS=Homo sapiens OX=9606 GN=HIST2H2AC PE=1	7	7	7	2	6	6	6	4	7	6	6	6	6	4	7	6	2	2	2	1	2	2	36.7	36.7	14.1	13.936	128	128;128;129;129;130;130;130	0	91.708	35.9	35.9	35.9	35.9	36.7	35.9	19372000000	3706100000	1830800000	481260000	357900000	4099700000
Q01105;P0DME0	Q01105;P0DME0	1;1	1;1	1;1	Protein SET;Protein SETSIP	SET;SETSIP	Protein SET OS=Homo sapiens OX=9606 GN=SET PE=1 SV=3;Protein SETSIP OS=Homo sapiens OX=9606 GN=SETSIP PE=1 SV=1	2	1	1	1	0	0	1	1	1	1	0	0	1	1	1	1	0	0	1	1	1	1	4.5	4.5	4.5	33.488	290	290;302	0.0079317	2.0427	0	0	4.5	4.5	4.5	4.5	16701000	0	0	2386100	2502300	7189600
P0DMV9;P0DMV8	P0DMV9;P0DMV8	40;40	40;40	25;25	Heat shock 70 kDa protein 1B;Heat shock 70 kDa protein 1A	HSPA1B;HSPA1A	Heat shock 70 kDa protein 1B OS=Homo sapiens OX=9606 GN=HSPA1B PE=1 SV=1;Heat shock 70 kDa protein 1A OS=Homo sapiens OX=9606 GN=HSPA1A PE=1 SV=1	2	40	40	25	37	36	35	25	27	24	37	36	35	25	27	24	23	22	21	14	15	14	63.2	63.2	41.5	70.051	641	641;641	0	323.31	60.1	60.8	61.3	50.4	52.1	47.4	29944000000	11095000000	12916000000	2263100000	646700000	2309300000
P0DN76;Q01081;Q8WU68	P0DN76;Q01081;Q8WU68	2;2;1	2;2;1	2;2;1	Splicing factor U2AF 35 kDa subunit;Splicing factor U2AF 26 kDa subunit	U2AF1;U2AF1L4	Splicing factor U2AF 35 kDa subunit-like protein OS=Homo sapiens OX=9606 GN=U2AF1L5 PE=1 SV=1;Splicing factor U2AF 35 kDa subunit OS=Homo sapiens OX=9606 GN=U2AF1 PE=1 SV=3;Splicing factor U2AF 26 kDa subunit OS=Homo sapiens OX=9606 GN=U2AF1L4 PE=1 SV=2	3	2	2	2	0	1	0	0	0	2	0	1	0	0	0	2	0	1	0	0	0	2	16.7	16.7	16.7	27.872	240	240;240;220	0	14.181	0	9.2	0	0	0	16.7	33763000	0	13128000	0	0	0
P0DN79;P35520	P0DN79;P35520	1;1	1;1	1;1	Cystathionine beta-synthase	CBS	Cystathionine beta-synthase-like protein OS=Homo sapiens OX=9606 GN=CBSL PE=1 SV=1;Cystathionine beta-synthase OS=Homo sapiens OX=9606 GN=CBS PE=1 SV=2	2	1	1	1	0	0	0	0	0	1	0	0	0	0	0	1	0	0	0	0	0	1	4.7	4.7	4.7	60.586	551	551;551	0	4.2377	0	0	0	0	0	4.7	11157000	0	0	0	0	0
P10155	P10155	3	3	3	60 kDa SS-A/Ro ribonucleoprotein	TROVE2	60 kDa SS-A/Ro ribonucleoprotein OS=Homo sapiens OX=9606 GN=TROVE2 PE=1 SV=2	1	3	3	3	1	1	2	1	3	2	1	1	2	1	3	2	1	1	2	1	3	2	7.2	7.2	7.2	60.67	538	538	0	24.761	2.4	2.4	5.2	2	7.2	4.5	72070000	0	17060000	2601800	1783400	26286000
P10244	P10244	1	1	1	Myb-related protein B	MYBL2	Myb-related protein B OS=Homo sapiens OX=9606 GN=MYBL2 PE=1 SV=1	1	1	1	1	1	0	0	0	1	0	1	0	0	0	1	0	1	0	0	0	1	0	5.4	5.4	5.4	78.763	700	700	0	14.554	5.4	0	0	0	5.4	0	33948000	13230000	0	0	0	20718000
P10412;P16402;P22492;Q02539	P10412;P16402	6;5;2;2	1;0;0;0	1;0;0;0	Histone H1.4;Histone H1.3	HIST1H1E;HIST1H1D	Histone H1.4 OS=Homo sapiens OX=9606 GN=HIST1H1E PE=1 SV=2;Histone H1.3 OS=Homo sapiens OX=9606 GN=HIST1H1D PE=1 SV=2	4	6	1	1	4	2	3	4	4	4	0	0	0	1	0	1	0	0	0	1	0	1	26.5	9.6	9.6	21.865	219	219;221;207;215	0.009058	1.9781	11.4	11	12.3	20.5	16.4	20.5	67757000	0	0	0	25466000	0
P10599	P10599	3	3	3	Thioredoxin	TXN	Thioredoxin OS=Homo sapiens OX=9606 GN=TXN PE=1 SV=3	1	3	3	3	3	2	2	3	3	3	3	2	2	3	3	3	3	2	2	3	3	3	38.1	38.1	38.1	11.737	105	105	0	45.839	38.1	23.8	23.8	38.1	38.1	38.1	354110000	207230000	9912000	27003000	17408000	75831000
P10768	P10768	8	8	8	S-formylglutathione hydrolase	ESD	S-formylglutathione hydrolase OS=Homo sapiens OX=9606 GN=ESD PE=1 SV=2	1	8	8	8	5	5	2	4	5	7	5	5	2	4	5	7	5	5	2	4	5	7	47.5	47.5	47.5	31.462	282	282	0	168.72	32.6	36.5	6.7	26.6	31.2	43.3	690130000	126530000	106920000	17340000	59728000	176850000
P10809	P10809	12	12	12	60 kDa heat shock protein, mitochondrial	HSPD1	60 kDa heat shock protein, mitochondrial OS=Homo sapiens OX=9606 GN=HSPD1 PE=1 SV=2	1	12	12	12	11	7	8	8	7	6	11	7	8	8	7	6	11	7	8	8	7	6	30.4	30.4	30.4	61.054	573	573	0	165.83	28.8	23	21.8	22.9	22	20.4	443020000	121110000	65244000	28973000	29083000	82351000
P11021	P11021	3	2	2	78 kDa glucose-regulated protein	HSPA5	Endoplasmic reticulum chaperone BiP OS=Homo sapiens OX=9606 GN=HSPA5 PE=1 SV=2	1	3	2	2	1	1	2	2	2	1	0	0	1	1	1	0	0	0	1	1	1	0	6.4	4	4	72.332	654	654	0.0019417	2.4443	2.4	2.4	3.8	5	3.8	2.4	4595300	0	0	1401100	1941100	1253000
P11142;P54652	P11142	20;6	18;4	17;3	Heat shock cognate 71 kDa protein	HSPA8	Heat shock cognate 71 kDa protein OS=Homo sapiens OX=9606 GN=HSPA8 PE=1 SV=1	2	20	18	17	17	19	17	18	18	15	15	17	15	16	16	14	14	16	14	15	15	13	37.5	34.4	34.4	70.897	646	646;639	0	199.43	33.4	35.8	34.2	37.2	37.3	33.1	1545100000	533250000	242410000	163760000	129710000	287960000
P11169;Q8TDB8	P11169;Q8TDB8	1;1	1;1	1;1	Solute carrier family 2, facilitated glucose transporter member 3;Solute carrier family 2, facilitated glucose transporter member 14	SLC2A3;SLC2A14	Solute carrier family 2, facilitated glucose transporter member 3 OS=Homo sapiens OX=9606 GN=SLC2A3 PE=1 SV=1;Solute carrier family 2, facilitated glucose transporter member 14 OS=Homo sapiens OX=9606 GN=SLC2A14 PE=2 SV=1	2	1	1	1	1	1	1	1	1	1	1	1	1	1	1	1	1	1	1	1	1	1	4	4	4	53.924	496	496;520	0	51.014	4	4	4	4	4	4	47692000	17708000	19182000	2071500	1589300	5289600
P11171	P11171	3	3	3	Protein 4.1	EPB41	Protein 4.1 OS=Homo sapiens OX=9606 GN=EPB41 PE=1 SV=4	1	3	3	3	2	2	2	0	0	0	2	2	2	0	0	0	2	2	2	0	0	0	7.8	7.8	7.8	97.016	864	864	0	17.586	6.4	5.9	5.9	0	0	0	23189000	12318000	7835300	3035200	0	0
P11216	P11216	5	2	2	Glycogen phosphorylase, brain form	PYGB	Glycogen phosphorylase, brain form OS=Homo sapiens OX=9606 GN=PYGB PE=1 SV=5	1	5	2	2	3	4	3	0	1	0	1	1	0	0	0	0	1	1	0	0	0	0	8.1	5.3	5.3	96.695	843	843	0	5.2703	5.3	5.1	2.7	0	1.4	0	4892900	3153100	1739700	0	0	0
P11233	P11233	2	2	2	Ras-related protein Ral-A	RALA	Ras-related protein Ral-A OS=Homo sapiens OX=9606 GN=RALA PE=1 SV=1	1	2	2	2	2	1	1	0	0	0	2	1	1	0	0	0	2	1	1	0	0	0	12.1	12.1	12.1	23.567	206	206	0	2.9909	12.1	4.4	7.8	0	0	0	12314000	7646200	0	4667600	0	0
P11274	P11274	2	2	2	Breakpoint cluster region protein	BCR	Breakpoint cluster region protein OS=Homo sapiens OX=9606 GN=BCR PE=1 SV=2	1	2	2	2	1	1	1	0	0	0	1	1	1	0	0	0	1	1	1	0	0	0	2.1	2.1	2.1	142.82	1271	1271	0	8.559	1.3	1.3	0.9	0	0	0	7475700	0	5609800	1865900	0	0
P11413	P11413	2	2	2	Glucose-6-phosphate 1-dehydrogenase	G6PD	Glucose-6-phosphate 1-dehydrogenase OS=Homo sapiens OX=9606 GN=G6PD PE=1 SV=4	1	2	2	2	1	1	0	0	0	0	1	1	0	0	0	0	1	1	0	0	0	0	6	6	6	59.256	515	515	0.0006605	2.6415	3.1	2.9	0	0	0	0	33109000	12513000	20596000	0	0	0
P11498	P11498	87	87	87	Pyruvate carboxylase, mitochondrial	PC	Pyruvate carboxylase, mitochondrial OS=Homo sapiens OX=9606 GN=PC PE=1 SV=2	1	87	87	87	77	81	73	73	78	72	77	81	73	73	78	72	77	81	73	73	78	72	73.9	73.9	73.9	129.63	1178	1178	0	323.31	70.8	73.5	69.9	69.7	70.3	68.4	220860000000	41221000000	58663000000	11605000000	15263000000	60287000000
P11586	P11586	18	18	18	C-1-tetrahydrofolate synthase, cytoplasmic;Methylenetetrahydrofolate dehydrogenase;Methenyltetrahydrofolate cyclohydrolase;Formyltetrahydrofolate synthetase;C-1-tetrahydrofolate synthase, cytoplasmic, N-terminally processed	MTHFD1	C-1-tetrahydrofolate synthase, cytoplasmic OS=Homo sapiens OX=9606 GN=MTHFD1 PE=1 SV=3	1	18	18	18	12	10	9	8	10	9	12	10	9	8	10	9	12	10	9	8	10	9	32.4	32.4	32.4	101.56	935	935	0	60.558	21.3	16.7	12.3	10.8	18.6	15.2	287480000	87792000	61835000	25002000	26474000	59420000
P11717	P11717	2	2	2	Cation-independent mannose-6-phosphate receptor	IGF2R	Cation-independent mannose-6-phosphate receptor OS=Homo sapiens OX=9606 GN=IGF2R PE=1 SV=3	1	2	2	2	2	1	0	0	0	0	2	1	0	0	0	0	2	1	0	0	0	0	1.6	1.6	1.6	274.37	2491	2491	0	3.9425	1.6	1	0	0	0	0	6797800	3821000	2976800	0	0	0
P11766	P11766	8	8	8	Alcohol dehydrogenase class-3	ADH5	Alcohol dehydrogenase class-3 OS=Homo sapiens OX=9606 GN=ADH5 PE=1 SV=4	1	8	8	8	5	6	2	2	3	4	5	6	2	2	3	4	5	6	2	2	3	4	40.1	40.1	40.1	39.724	374	374	0	55.77	29.7	25.9	10.4	10.4	21.7	27.5	484320000	144790000	102000000	9908100	9935100	58295000
P11802	P11802	4	3	3	Cyclin-dependent kinase 4	CDK4	Cyclin-dependent kinase 4 OS=Homo sapiens OX=9606 GN=CDK4 PE=1 SV=2	1	4	3	3	3	2	3	2	3	1	2	1	2	1	2	0	2	1	2	1	2	0	17.8	15.2	15.2	33.729	303	303	0	14.483	13.9	6.9	10.9	6.6	10.9	2.6	54041000	21876000	3316900	11169000	6312600	11366000
P11940;Q9H361;Q4VXU2;Q5JQF8	P11940	11;5;2;1	11;5;2;1	6;4;1;1	Polyadenylate-binding protein 1	PABPC1	Polyadenylate-binding protein 1 OS=Homo sapiens OX=9606 GN=PABPC1 PE=1 SV=2	4	11	11	6	7	9	9	3	6	7	7	9	9	3	6	7	4	5	5	1	4	4	20.9	20.9	11.5	70.67	636	636;631;614;200	0	70.383	15.7	19.3	17.3	7.2	13.2	15.7	159520000	31658000	32693000	33730000	7041200	14789000
P12004	P12004	2	2	2	Proliferating cell nuclear antigen	PCNA	Proliferating cell nuclear antigen OS=Homo sapiens OX=9606 GN=PCNA PE=1 SV=1	1	2	2	2	2	1	2	1	2	2	2	1	2	1	2	2	2	1	2	1	2	2	13	13	13	28.768	261	261	0	6.4649	13	5	13	5	13	13	91318000	31016000	2991200	6245000	4369400	22023000
P12081;P49590	P12081;P49590	2;1	2;1	2;1	Histidine--tRNA ligase, cytoplasmic;Probable histidine--tRNA ligase, mitochondrial	HARS;HARS2	Histidine--tRNA ligase, cytoplasmic OS=Homo sapiens OX=9606 GN=HARS PE=1 SV=2;Probable histidine--tRNA ligase, mitochondrial OS=Homo sapiens OX=9606 GN=HARS2 PE=1 SV=1	2	2	2	2	1	0	0	1	0	1	1	0	0	1	0	1	1	0	0	1	0	1	4.3	4.3	4.3	57.41	509	509;506	0.00066578	2.7011	1.8	0	0	2.6	0	1.8	2951800	1129400	0	0	974840	0
P12236	P12236	12	12	4	ADP/ATP translocase 3;ADP/ATP translocase 3, N-terminally processed	SLC25A6	ADP/ATP translocase 3 OS=Homo sapiens OX=9606 GN=SLC25A6 PE=1 SV=4	1	12	12	4	11	8	4	4	5	8	11	8	4	4	5	8	4	3	0	0	0	2	33.6	33.6	12.8	32.866	298	298	0	26.945	33.2	25.5	13.4	13.8	16.4	26.5	370040000	99660000	76150000	52346000	38496000	40366000
P12268;P20839	P12268	7;1	7;1	7;1	Inosine-5-monophosphate dehydrogenase 2	IMPDH2	Inosine-5-monophosphate dehydrogenase 2 OS=Homo sapiens OX=9606 GN=IMPDH2 PE=1 SV=2	2	7	7	7	0	0	1	0	4	2	0	0	1	0	4	2	0	0	1	0	4	2	20.4	20.4	20.4	55.804	514	514;514	0	9.4804	0	0	1.6	0	14.4	4.5	26788000	0	0	2361400	0	20127000
P12270	P12270	2	2	2	Nucleoprotein TPR	TPR	Nucleoprotein TPR OS=Homo sapiens OX=9606 GN=TPR PE=1 SV=3	1	2	2	2	0	0	1	0	2	2	0	0	1	0	2	2	0	0	1	0	2	2	1.4	1.4	1.4	267.29	2363	2363	0.004386	2.2368	0	0	1	0	1.4	1.4	26453000	0	0	2250400	0	9346000
P12277	P12277	6	6	6	Creatine kinase B-type	CKB	Creatine kinase B-type OS=Homo sapiens OX=9606 GN=CKB PE=1 SV=1	1	6	6	6	6	5	4	5	5	5	6	5	4	5	5	5	6	5	4	5	5	5	31.2	31.2	31.2	42.644	381	381	0	55.042	31.2	27.8	24.4	27.8	22.8	27.8	310450000	112260000	99561000	16169000	15184000	32649000
P12814	P12814	11	2	2	Alpha-actinin-1	ACTN1	Alpha-actinin-1 OS=Homo sapiens OX=9606 GN=ACTN1 PE=1 SV=2	1	11	2	2	9	7	4	4	5	5	1	2	1	1	1	1	1	2	1	1	1	1	13	3	3	103.06	892	892	0	4.1289	9.9	10.3	5.6	4.9	8	6.7	70498000	7266100	18330000	5223600	6204700	29166000
P12956	P12956	17	17	17	X-ray repair cross-complementing protein 6	XRCC6	X-ray repair cross-complementing protein 6 OS=Homo sapiens OX=9606 GN=XRCC6 PE=1 SV=2	1	17	17	17	15	11	11	9	15	9	15	11	11	9	15	9	15	11	11	9	15	9	28.7	28.7	28.7	69.842	609	609	0	105.92	28.1	19.2	19.2	18.4	28.4	20.7	837220000	227740000	131310000	105580000	60145000	165750000
P13010	P13010	20	20	20	X-ray repair cross-complementing protein 5	XRCC5	X-ray repair cross-complementing protein 5 OS=Homo sapiens OX=9606 GN=XRCC5 PE=1 SV=3	1	20	20	20	11	13	7	9	10	9	11	13	7	9	10	9	11	13	7	9	10	9	36.6	36.6	36.6	82.704	732	732	0	323.31	20.9	25.5	13.5	18	26	23.2	805080000	135950000	222500000	48711000	60688000	152770000
P13073	P13073	3	3	3	Cytochrome c oxidase subunit 4 isoform 1, mitochondrial	COX4I1	Cytochrome c oxidase subunit 4 isoform 1, mitochondrial OS=Homo sapiens OX=9606 GN=COX4I1 PE=1 SV=1	1	3	3	3	2	2	3	1	1	2	2	2	3	1	1	2	2	2	3	1	1	2	15.4	15.4	15.4	19.576	169	169	0	5.3374	12.4	15.4	15.4	6.5	5.9	12.4	76640000	16892000	19692000	19721000	2072200	7612500
P13489	P13489	11	11	11	Ribonuclease inhibitor	RNH1	Ribonuclease inhibitor OS=Homo sapiens OX=9606 GN=RNH1 PE=1 SV=2	1	11	11	11	2	5	8	5	8	8	2	5	8	5	8	8	2	5	8	5	8	8	40.6	40.6	40.6	49.973	461	461	0	50.73	7.2	19.1	28.6	19.5	29.5	29.3	240670000	38452000	79595000	16959000	11158000	60801000
P13639	P13639	47	47	46	Elongation factor 2	EEF2	Elongation factor 2 OS=Homo sapiens OX=9606 GN=EEF2 PE=1 SV=4	1	47	47	46	36	37	39	33	33	32	36	37	39	33	33	32	35	36	38	32	32	31	62.8	62.8	61.7	95.337	858	858	0	323.31	51.9	49.9	53.5	46.5	44.1	45.6	10458000000	1827000000	2880900000	1319000000	946310000	1576100000
P13646;CON__ENSEMBL:ENSP00000377550;CON__P13646-1	P13646;CON__ENSEMBL:ENSP00000377550;CON__P13646-1	8;7;7	5;4;5	3;3;3	Keratin, type I cytoskeletal 13	KRT13	Keratin, type I cytoskeletal 13 OS=Homo sapiens OX=9606 GN=KRT13 PE=1 SV=4;;	3	8	5	3	3	3	2	2	8	2	0	0	0	0	5	0	0	0	0	0	3	0	20.7	14	10	49.588	458	458;420;458	0	21.586	6.8	6.8	4.1	4.1	20.7	4.1	14604000	0	0	0	0	14604000
P13667	P13667	5	5	5	Protein disulfide-isomerase A4	PDIA4	Protein disulfide-isomerase A4 OS=Homo sapiens OX=9606 GN=PDIA4 PE=1 SV=2	1	5	5	5	2	1	4	0	0	3	2	1	4	0	0	3	2	1	4	0	0	3	7.4	7.4	7.4	72.932	645	645	0	8.3971	3.4	2.2	7.4	0	0	5.7	31066000	5482200	3882800	11438000	0	0
P13797;Q14651;P13796	P13797	32;2;1	32;2;1	32;2;1	Plastin-3	PLS3	Plastin-3 OS=Homo sapiens OX=9606 GN=PLS3 PE=1 SV=4	3	32	32	32	21	23	20	17	23	18	21	23	20	17	23	18	21	23	20	17	23	18	56.8	56.8	56.8	70.81	630	630;629;627	0	323.31	43.3	45.6	42.1	34.3	44.3	41	4830900000	1455900000	1287100000	382170000	231730000	1091000000
P13798	P13798	1	1	1	Acylamino-acid-releasing enzyme	APEH	Acylamino-acid-releasing enzyme OS=Homo sapiens OX=9606 GN=APEH PE=1 SV=4	1	1	1	1	1	0	0	0	0	0	1	0	0	0	0	0	1	0	0	0	0	0	1.8	1.8	1.8	81.224	732	732	0	3.6227	1.8	0	0	0	0	0	2366500	2366500	0	0	0	0
P13804	P13804	5	5	5	Electron transfer flavoprotein subunit alpha, mitochondrial	ETFA	Electron transfer flavoprotein subunit alpha, mitochondrial OS=Homo sapiens OX=9606 GN=ETFA PE=1 SV=1	1	5	5	5	2	4	3	4	4	4	2	4	3	4	4	4	2	4	3	4	4	4	21.3	21.3	21.3	35.079	333	333	0	21.305	9	15.9	16.5	15.9	16.2	16.2	180960000	30804000	64693000	6751700	11399000	25145000
P13807	P13807	1	1	1	Glycogen [starch] synthase, muscle	GYS1	Glycogen [starch] synthase, muscle OS=Homo sapiens OX=9606 GN=GYS1 PE=1 SV=2	1	1	1	1	1	1	0	0	0	0	1	1	0	0	0	0	1	1	0	0	0	0	2.3	2.3	2.3	83.785	737	737	0	3.2724	2.3	2.3	0	0	0	0	13555000	3939400	9615600	0	0	0
P13861;P31323	P13861	17;3	17;3	17;3	cAMP-dependent protein kinase type II-alpha regulatory subunit	PRKAR2A	cAMP-dependent protein kinase type II-alpha regulatory subunit OS=Homo sapiens OX=9606 GN=PRKAR2A PE=1 SV=2	2	17	17	17	15	16	13	0	0	0	15	16	13	0	0	0	15	16	13	0	0	0	57.9	57.9	57.9	45.518	404	404;418	0	124.65	52	54	46.8	0	0	0	617310000	277810000	226230000	113260000	0	0
P13984	P13984	3	3	3	General transcription factor IIF subunit 2	GTF2F2	General transcription factor IIF subunit 2 OS=Homo sapiens OX=9606 GN=GTF2F2 PE=1 SV=2	1	3	3	3	1	0	0	3	2	2	1	0	0	3	2	2	1	0	0	3	2	2	16.9	16.9	16.9	28.38	249	249	0	10.616	4	0	0	16.9	8.8	12.9	29040000	7804300	0	0	10558000	4110000
P13987	P13987	2	2	2	CD59 glycoprotein	CD59	CD59 glycoprotein OS=Homo sapiens OX=9606 GN=CD59 PE=1 SV=1	1	2	2	2	2	1	1	1	1	2	2	1	1	1	1	2	2	1	1	1	1	2	15.6	15.6	15.6	14.177	128	128	0	8.2426	15.6	9.4	9.4	9.4	9.4	15.6	170060000	36102000	26889000	27965000	17823000	25453000
P14174	P14174	4	4	4	Macrophage migration inhibitory factor	MIF	Macrophage migration inhibitory factor OS=Homo sapiens OX=9606 GN=MIF PE=1 SV=4	1	4	4	4	3	4	3	3	3	3	3	4	3	3	3	3	3	4	3	3	3	3	40	40	40	12.476	115	115	0	29.008	40	40	40	40	40	35.7	1221500000	243040000	253120000	145690000	161870000	255060000
P14314	P14314	1	1	1	Glucosidase 2 subunit beta	PRKCSH	Glucosidase 2 subunit beta OS=Homo sapiens OX=9606 GN=PRKCSH PE=1 SV=2	1	1	1	1	0	0	1	0	0	0	0	0	1	0	0	0	0	0	1	0	0	0	2.5	2.5	2.5	59.425	528	528	0.0084694	1.9836	0	0	2.5	0	0	0	1096300	0	0	1096300	0	0
P14324	P14324	1	1	1	Farnesyl pyrophosphate synthase	FDPS	Farnesyl pyrophosphate synthase OS=Homo sapiens OX=9606 GN=FDPS PE=1 SV=4	1	1	1	1	1	1	1	1	1	1	1	1	1	1	1	1	1	1	1	1	1	1	4.3	4.3	4.3	48.275	419	419	0	3.1947	4.3	4.3	4.3	4.3	4.3	4.3	41284000	7052300	8743300	7903200	4746500	6656000
P14550	P14550	2	2	2	Alcohol dehydrogenase [NADP(+)]	AKR1A1	Alcohol dehydrogenase [NADP(+)] OS=Homo sapiens OX=9606 GN=AKR1A1 PE=1 SV=3	1	2	2	2	0	0	0	1	0	1	0	0	0	1	0	1	0	0	0	1	0	1	9.8	9.8	9.8	36.573	325	325	0	3.0242	0	0	0	6.8	0	3.1	4723600	0	0	0	1446500	0
P14618;P30613	P14618	28;1	28;1	28;1	Pyruvate kinase PKM	PKM	Pyruvate kinase PKM OS=Homo sapiens OX=9606 GN=PKM PE=1 SV=4	2	28	28	28	22	22	18	19	21	20	22	22	18	19	21	20	22	22	18	19	21	20	72.5	72.5	72.5	57.936	531	531;574	0	323.31	58	63.8	54.4	57.8	62	56.3	5681300000	1799200000	1292600000	237110000	282290000	1701900000
P14625;Q58FF3	P14625	7;1	5;1	5;1	Endoplasmin	HSP90B1	Endoplasmin OS=Homo sapiens OX=9606 GN=HSP90B1 PE=1 SV=1	2	7	5	5	4	5	4	4	2	4	2	3	2	2	1	2	2	3	2	2	1	2	11.7	10	10	92.468	803	803;399	0	32.062	7	7	4.6	6.4	5.2	6.5	68612000	20037000	13931000	4664700	3661900	22687000
P14635	P14635	1	1	1	G2/mitotic-specific cyclin-B1	CCNB1	G2/mitotic-specific cyclin-B1 OS=Homo sapiens OX=9606 GN=CCNB1 PE=1 SV=1	1	1	1	1	0	0	0	0	1	0	0	0	0	0	1	0	0	0	0	0	1	0	3.9	3.9	3.9	48.337	433	433	0.009656	1.9762	0	0	0	0	3.9	0	3777700	0	0	0	0	3777700
P63162;P14678	P63162;P14678	4;4	4;4	4;4	Small nuclear ribonucleoprotein-associated protein N;Small nuclear ribonucleoprotein-associated proteins B and B	SNRPN;SNRPB	Small nuclear ribonucleoprotein-associated protein N OS=Homo sapiens OX=9606 GN=SNRPN PE=1 SV=1;Small nuclear ribonucleoprotein-associated proteins B and B OS=Homo sapiens OX=9606 GN=SNRPB PE=1 SV=2	2	4	4	4	3	4	3	1	3	3	3	4	3	1	3	3	3	4	3	1	3	3	21.2	21.2	21.2	24.614	240	240;240	0	10.991	18.3	21.2	18.3	8.8	18.3	18.3	124450000	25179000	20110000	22921000	7266400	29507000
P14854	P14854	4	4	4	Cytochrome c oxidase subunit 6B1	COX6B1	Cytochrome c oxidase subunit 6B1 OS=Homo sapiens OX=9606 GN=COX6B1 PE=1 SV=2	1	4	4	4	4	4	4	4	4	2	4	4	4	4	4	2	4	4	4	4	4	2	75.6	75.6	75.6	10.192	86	86	0	66.052	75.6	75.6	75.6	75.6	75.6	26.7	331160000	90303000	72387000	40565000	40223000	76363000
P14866	P14866	17	17	17	Heterogeneous nuclear ribonucleoprotein L	HNRNPL	Heterogeneous nuclear ribonucleoprotein L OS=Homo sapiens OX=9606 GN=HNRNPL PE=1 SV=2	1	17	17	17	9	6	12	12	11	12	9	6	12	12	11	12	9	6	12	12	11	12	51.1	51.1	51.1	64.132	589	589	0	132.14	33.8	19.5	31.9	40.6	32.8	43.6	799440000	186930000	72190000	83259000	107460000	142450000
P14868	P14868	9	9	9	Aspartate--tRNA ligase, cytoplasmic	DARS	Aspartate--tRNA ligase, cytoplasmic OS=Homo sapiens OX=9606 GN=DARS PE=1 SV=2	1	9	9	9	4	4	6	3	3	3	4	4	6	3	3	3	4	4	6	3	3	3	28.9	28.9	28.9	57.136	501	501	0	22.027	14.2	14.2	18.8	10.6	10.6	10.6	118010000	24009000	38953000	18204000	12793000	14424000
P14923;P35222	P14923;P35222	2;1	2;1	2;1	Junction plakoglobin;Catenin beta-1	JUP;CTNNB1	Junction plakoglobin OS=Homo sapiens OX=9606 GN=JUP PE=1 SV=3;Catenin beta-1 OS=Homo sapiens OX=9606 GN=CTNNB1 PE=1 SV=1	2	2	2	2	0	1	0	0	2	0	0	1	0	0	2	0	0	1	0	0	2	0	3.8	3.8	3.8	81.744	745	745;781	0	5.7264	0	2.4	0	0	3.8	0	26595000	0	16713000	0	0	9881700
P15121	P15121	5	5	5	Aldose reductase	AKR1B1	Aldose reductase OS=Homo sapiens OX=9606 GN=AKR1B1 PE=1 SV=3	1	5	5	5	0	0	0	0	5	0	0	0	0	0	5	0	0	0	0	0	5	0	20.6	20.6	20.6	35.853	316	316	0	6.1547	0	0	0	0	20.6	0	21534000	0	0	0	0	21534000
P15170;Q8IYD1	P15170;Q8IYD1	7;5	7;5	7;5	Eukaryotic peptide chain release factor GTP-binding subunit ERF3A;Eukaryotic peptide chain release factor GTP-binding subunit ERF3B	GSPT1;GSPT2	Eukaryotic peptide chain release factor GTP-binding subunit ERF3A OS=Homo sapiens OX=9606 GN=GSPT1 PE=1 SV=1;Eukaryotic peptide chain release factor GTP-binding subunit ERF3B OS=Homo sapiens OX=9606 GN=GSPT2 PE=1 SV=2	2	7	7	7	6	3	4	3	2	2	6	3	4	3	2	2	6	3	4	3	2	2	15	15	15	55.755	499	499;628	0	13.775	13.4	5.8	7.8	7	5.4	4.6	94407000	35243000	14320000	20080000	11139000	9165400
P15311	P15311	3	2	2	Ezrin	EZR	Ezrin OS=Homo sapiens OX=9606 GN=EZR PE=1 SV=4	1	3	2	2	1	2	2	1	1	1	0	1	1	0	0	0	0	1	1	0	0	0	6	4.4	4.4	69.412	586	586	0	4.4191	1.5	4.1	3.4	1.5	1.5	1.5	7138000	0	3507600	3630400	0	0
P15622	P15622	3	3	3	Zinc finger protein 250	ZNF250	Zinc finger protein 250 OS=Homo sapiens OX=9606 GN=ZNF250 PE=1 SV=3	1	3	3	3	0	2	0	1	2	2	0	2	0	1	2	2	0	2	0	1	2	2	7.3	7.3	7.3	63.467	560	560	0	6.9285	0	4.6	0	2.3	4.6	5	14139000	0	3426400	0	1489500	3490400
P15880	P15880	8	8	8	40S ribosomal protein S2	RPS2	40S ribosomal protein S2 OS=Homo sapiens OX=9606 GN=RPS2 PE=1 SV=2	1	8	8	8	6	7	4	6	6	4	6	7	4	6	6	4	6	7	4	6	6	4	29	29	29	31.324	293	293	0	54.549	21.2	24.9	15	19.5	19.5	15	443810000	111990000	95767000	57148000	53162000	67984000
P15924	P15924	31	31	31	Desmoplakin	DSP	Desmoplakin OS=Homo sapiens OX=9606 GN=DSP PE=1 SV=3	1	31	31	31	23	16	12	3	13	9	23	16	12	3	13	9	23	16	12	3	13	9	17.4	17.4	17.4	331.77	2871	2871	0	147.97	12.3	8.9	5.7	1.3	7.7	4.3	760290000	255940000	220180000	31926000	6458400	158370000
P16070	P16070	1	1	1	CD44 antigen	CD44	CD44 antigen OS=Homo sapiens OX=9606 GN=CD44 PE=1 SV=3	1	1	1	1	1	1	1	1	1	1	1	1	1	1	1	1	1	1	1	1	1	1	1.6	1.6	1.6	81.537	742	742	0.0044136	2.2543	1.6	1.6	1.6	1.6	1.6	1.6	7973000	1712100	1117900	1630200	829880	1377000
P16152	P16152	9	9	8	Carbonyl reductase [NADPH] 1	CBR1	Carbonyl reductase [NADPH] 1 OS=Homo sapiens OX=9606 GN=CBR1 PE=1 SV=3	1	9	9	8	5	5	3	4	8	3	5	5	3	4	8	3	4	4	2	3	7	2	53.1	53.1	47.3	30.375	277	277	0	56.382	32.5	27.4	15.2	19.1	46.9	14.1	358490000	147790000	24884000	8528100	14252000	153790000
P16383	P16383	2	2	2	GC-rich sequence DNA-binding factor 2	GCFC2	GC-rich sequence DNA-binding factor 2 OS=Homo sapiens OX=9606 GN=GCFC2 PE=1 SV=2	1	2	2	2	1	0	0	1	0	1	1	0	0	1	0	1	1	0	0	1	0	1	4.2	4.2	4.2	89.384	781	781	0	3.1342	1.9	0	0	2.3	0	2.3	13299000	9000400	0	0	1690000	0
P16403	P16403	8	8	3	Histone H1.2	HIST1H1C	Histone H1.2 OS=Homo sapiens OX=9606 GN=HIST1H1C PE=1 SV=2	1	8	8	3	6	2	6	4	6	4	6	2	6	4	6	4	2	0	3	1	2	1	27.2	27.2	9.9	21.364	213	213	0	71.459	21.1	11.3	22.5	21.1	26.3	20.7	581490000	106900000	21206000	172130000	81635000	120700000
P16615;O14983;Q93084	P16615	12;4;3	12;4;3	12;4;3	Sarcoplasmic/endoplasmic reticulum calcium ATPase 2	ATP2A2	Sarcoplasmic/endoplasmic reticulum calcium ATPase 2 OS=Homo sapiens OX=9606 GN=ATP2A2 PE=1 SV=1	3	12	12	12	8	8	6	5	7	5	8	8	6	5	7	5	8	8	6	5	7	5	17.7	17.7	17.7	114.76	1042	1042;1001;1043	0	56.623	10.9	13	8.9	7.7	10.7	7.7	235470000	55281000	79723000	27409000	13866000	38744000
P16949	P16949	3	3	3	Stathmin	STMN1	Stathmin OS=Homo sapiens OX=9606 GN=STMN1 PE=1 SV=3	1	3	3	3	2	2	3	0	0	0	2	2	3	0	0	0	2	2	3	0	0	0	14.8	14.8	14.8	17.302	149	149	0	17.647	9.4	9.4	14.8	0	0	0	46018000	16260000	23751000	6007400	0	0
P17066;P48741	P17066;P48741	10;7	2;2	2;2	Heat shock 70 kDa protein 6;Putative heat shock 70 kDa protein 7	HSPA6;HSPA7	Heat shock 70 kDa protein 6 OS=Homo sapiens OX=9606 GN=HSPA6 PE=1 SV=2;Putative heat shock 70 kDa protein 7 OS=Homo sapiens OX=9606 GN=HSPA7 PE=5 SV=2	2	10	2	2	10	9	10	6	7	7	2	2	2	1	1	1	2	2	2	1	1	1	13.5	3.7	3.7	71.027	643	643;367	0	21.279	13.5	13.5	13.5	10.6	11.8	11.8	1206600000	353200000	285340000	288350000	93538000	93478000
P17480	P17480	2	2	2	Nucleolar transcription factor 1	UBTF	Nucleolar transcription factor 1 OS=Homo sapiens OX=9606 GN=UBTF PE=1 SV=1	1	2	2	2	0	1	0	0	1	0	0	1	0	0	1	0	0	1	0	0	1	0	4.6	4.6	4.6	89.405	764	764	0.0006689	2.7263	0	2.5	0	0	2.1	0	7899700	0	5377400	0	0	2522400
P17655	P17655	3	3	3	Calpain-2 catalytic subunit	CAPN2	Calpain-2 catalytic subunit OS=Homo sapiens OX=9606 GN=CAPN2 PE=1 SV=6	1	3	3	3	2	2	2	0	1	0	2	2	2	0	1	0	2	2	2	0	1	0	8.4	8.4	8.4	79.994	700	700	0	7.085	5.9	5.9	5.1	0	2.6	0	36016000	13968000	14312000	4738300	0	2997100
P17812;Q9NRF8	P17812	7;1	7;1	7;1	CTP synthase 1	CTPS1	CTP synthase 1 OS=Homo sapiens OX=9606 GN=CTPS1 PE=1 SV=2	2	7	7	7	6	3	2	0	1	1	6	3	2	0	1	1	6	3	2	0	1	1	16.1	16.1	16.1	66.69	591	591;586	0	18.418	12.4	6.6	5.6	0	2	2.7	36714000	19536000	8403200	5415200	0	1655800
P17844	P17844	14	14	9	Probable ATP-dependent RNA helicase DDX5	DDX5	Probable ATP-dependent RNA helicase DDX5 OS=Homo sapiens OX=9606 GN=DDX5 PE=1 SV=1	1	14	14	9	10	5	9	6	11	11	10	5	9	6	11	11	6	3	5	3	8	7	29.3	29.3	22.1	69.147	614	614	0	54.327	19.7	9.4	16.3	10.6	22	24.8	254180000	63306000	12863000	29431000	27518000	64381000
P17858	P17858	7	5	5	ATP-dependent 6-phosphofructokinase, liver type	PFKL	ATP-dependent 6-phosphofructokinase, liver type OS=Homo sapiens OX=9606 GN=PFKL PE=1 SV=6	1	7	5	5	4	6	4	1	4	3	3	5	2	1	3	1	3	5	2	1	3	1	14.1	10.5	10.5	85.018	780	780	0	45.887	9.6	12.9	6.9	2.2	9.6	5.5	77964000	22479000	34229000	6239200	2148500	12868000
P17980	P17980	3	3	3	26S protease regulatory subunit 6A	PSMC3	26S proteasome regulatory subunit 6A OS=Homo sapiens OX=9606 GN=PSMC3 PE=1 SV=3	1	3	3	3	2	2	1	0	2	0	2	2	1	0	2	0	2	2	1	0	2	0	9.6	9.6	9.6	49.203	439	439	0	5.0007	5.9	7.5	2.1	0	7.5	0	53636000	31010000	12782000	1444100	0	8399900
P17987	P17987	14	14	14	T-complex protein 1 subunit alpha	TCP1	T-complex protein 1 subunit alpha OS=Homo sapiens OX=9606 GN=TCP1 PE=1 SV=1	1	14	14	14	10	9	7	5	9	6	10	9	7	5	9	6	10	9	7	5	9	6	37.4	37.4	37.4	60.343	556	556	0	103.19	25.9	23.2	17.8	13.5	27.2	15.6	631550000	279820000	160020000	20320000	13088000	106520000
P18031	P18031	6	6	6	Tyrosine-protein phosphatase non-receptor type 1	PTPN1	Tyrosine-protein phosphatase non-receptor type 1 OS=Homo sapiens OX=9606 GN=PTPN1 PE=1 SV=1	1	6	6	6	3	2	1	1	1	1	3	2	1	1	1	1	3	2	1	1	1	1	20.9	20.9	20.9	49.966	435	435	0	14.335	10.8	8	2.5	2.5	2.5	2.1	26783000	11476000	8899500	1915300	1219100	1796500
P18077	P18077	2	2	2	60S ribosomal protein L35a	RPL35A	60S ribosomal protein L35a OS=Homo sapiens OX=9606 GN=RPL35A PE=1 SV=2	1	2	2	2	1	1	1	1	2	1	1	1	1	1	2	1	1	1	1	1	2	1	22.7	22.7	22.7	12.538	110	110	0	4.0966	15.5	15.5	15.5	15.5	22.7	15.5	21968000	4800800	962910	2713400	2134300	6350100
P18085	P18085	5	2	2	ADP-ribosylation factor 4	ARF4	ADP-ribosylation factor 4 OS=Homo sapiens OX=9606 GN=ARF4 PE=1 SV=3	1	5	2	2	4	4	4	3	3	3	1	1	1	1	1	0	1	1	1	1	1	0	38.3	9.4	9.4	20.511	180	180	0	3.3263	34.4	34.4	34.4	26.7	26.7	28.9	20283000	7372600	5439900	4612600	1378100	1479600
P18124	P18124	12	12	12	60S ribosomal protein L7	RPL7	60S ribosomal protein L7 OS=Homo sapiens OX=9606 GN=RPL7 PE=1 SV=1	1	12	12	12	9	5	7	6	6	5	9	5	7	6	6	5	9	5	7	6	6	5	41.5	41.5	41.5	29.225	248	248	0	61.441	33.9	21.4	31.9	28.6	29.8	21.4	744210000	177430000	115470000	125680000	103280000	117110000
P18206	P18206	21	21	21	Vinculin	VCL	Vinculin OS=Homo sapiens OX=9606 GN=VCL PE=1 SV=4	1	21	21	21	13	16	11	8	11	7	13	16	11	8	11	7	13	16	11	8	11	7	26.4	26.4	26.4	123.8	1134	1134	0	52.917	18.4	21.7	13.8	11	15	9.1	295450000	64350000	87602000	42907000	26353000	49962000
P18583	P18583	3	3	3	Protein SON	SON	Protein SON OS=Homo sapiens OX=9606 GN=SON PE=1 SV=4	1	3	3	3	2	2	1	0	2	1	2	2	1	0	2	1	2	2	1	0	2	1	2.8	2.8	2.8	263.83	2426	2426	0	27.075	1.3	2.2	0.6	0	1.3	0.6	42159000	12271000	14382000	2108000	0	10878000
P18615	P18615	3	3	3	Negative elongation factor E	NELFE	Negative elongation factor E OS=Homo sapiens OX=9606 GN=NELFE PE=1 SV=3	1	3	3	3	0	0	0	2	2	2	0	0	0	2	2	2	0	0	0	2	2	2	11.8	11.8	11.8	43.239	380	380	0	4.4356	0	0	0	6.8	6.8	7.4	13921000	0	0	0	4015400	5041900
P18621	P18621	4	4	4	60S ribosomal protein L17	RPL17	60S ribosomal protein L17 OS=Homo sapiens OX=9606 GN=RPL17 PE=1 SV=3	1	4	4	4	3	1	1	0	3	1	3	1	1	0	3	1	3	1	1	0	3	1	20.7	20.7	20.7	21.397	184	184	0	11.481	15.2	15.2	5.4	0	20.7	5.4	260920000	108360000	55793000	4581400	0	87978000
P18669;P15259;Q8N0Y7	P18669	7;3;3	7;3;3	7;3;3	Phosphoglycerate mutase 1	PGAM1	Phosphoglycerate mutase 1 OS=Homo sapiens OX=9606 GN=PGAM1 PE=1 SV=2	3	7	7	7	4	6	5	2	5	2	4	6	5	2	5	2	4	6	5	2	5	2	38.2	38.2	38.2	28.804	254	254;253;254	0	35.205	21.3	33.5	32.7	16.5	29.5	13.8	269390000	51053000	105550000	16664000	9932500	51684000
P18754	P18754	2	2	2	Regulator of chromosome condensation	RCC1	Regulator of chromosome condensation OS=Homo sapiens OX=9606 GN=RCC1 PE=1 SV=1	1	2	2	2	2	0	0	0	0	0	2	0	0	0	0	0	2	0	0	0	0	0	10	10	10	44.969	421	421	0	4.276	10	0	0	0	0	0	38734000	38734000	0	0	0	0
P19338	P19338	21	21	21	Nucleolin	NCL	Nucleolin OS=Homo sapiens OX=9606 GN=NCL PE=1 SV=3	1	21	21	21	18	14	14	13	16	15	18	14	14	13	16	15	18	14	14	13	16	15	32.3	32.3	32.3	76.613	710	710	0	323.31	29.2	28.6	24.4	23.9	27.9	26.2	2352900000	533170000	450370000	229500000	250400000	461540000
P19367;Q2TB90;P52789	P19367	9;1;1	9;1;1	9;1;1	Hexokinase-1	HK1	Hexokinase-1 OS=Homo sapiens OX=9606 GN=HK1 PE=1 SV=3	3	9	9	9	7	5	6	0	1	2	7	5	6	0	1	2	7	5	6	0	1	2	13.2	13.2	13.2	102.48	917	917;917;917	0	32.15	10.5	7.6	9.2	0	2.5	3.7	259760000	36647000	34106000	169080000	0	15217000
P19623	P19623	4	4	4	Spermidine synthase	SRM	Spermidine synthase OS=Homo sapiens OX=9606 GN=SRM PE=1 SV=1	1	4	4	4	1	2	2	1	3	1	1	2	2	1	3	1	1	2	2	1	3	1	23.2	23.2	23.2	33.824	302	302	0	10.783	4.3	12.6	7.6	4.3	14.9	4.3	44541000	4192100	22090000	3037800	2165100	11323000
P19784	P19784	2	2	2	Casein kinase II subunit alpha	CSNK2A2	Casein kinase II subunit alpha OS=Homo sapiens OX=9606 GN=CSNK2A2 PE=1 SV=1	1	2	2	2	2	2	1	1	1	1	2	2	1	1	1	1	2	2	1	1	1	1	9.7	9.7	9.7	41.213	350	350	0	10.757	9.7	9.7	5.4	5.4	5.4	5.4	39317000	13356000	11618000	3931700	2550200	4078900
P20042	P20042	1	1	1	Eukaryotic translation initiation factor 2 subunit 2	EIF2S2	Eukaryotic translation initiation factor 2 subunit 2 OS=Homo sapiens OX=9606 GN=EIF2S2 PE=1 SV=2	1	1	1	1	1	0	1	0	0	1	1	0	1	0	0	1	1	0	1	0	0	1	3.6	3.6	3.6	38.388	333	333	0	2.9575	3.6	0	3.6	0	0	3.6	8324100	2953800	0	3322900	0	0
P20290	P20290	2	2	2	Transcription factor BTF3	BTF3	Transcription factor BTF3 OS=Homo sapiens OX=9606 GN=BTF3 PE=1 SV=1	1	2	2	2	2	1	1	0	1	0	2	1	1	0	1	0	2	1	1	0	1	0	14.1	14.1	14.1	22.168	206	206	0	119.05	14.1	13.6	13.6	0	13.6	0	144730000	116440000	19608000	3084700	0	5595900
P20340;Q9NRW1;Q14964	P20340;Q9NRW1	5;3;1	5;3;1	5;3;1	Ras-related protein Rab-6A;Ras-related protein Rab-6B	RAB6A;RAB6B	Ras-related protein Rab-6A OS=Homo sapiens OX=9606 GN=RAB6A PE=1 SV=3;Ras-related protein Rab-6B OS=Homo sapiens OX=9606 GN=RAB6B PE=1 SV=1	3	5	5	5	4	2	5	4	3	4	4	2	5	4	3	4	4	2	5	4	3	4	28.8	28.8	28.8	23.593	208	208;208;217	0	24.506	23.6	11.1	28.8	23.1	17.8	23.6	317600000	100650000	54630000	52912000	37984000	34193000
P20618	P20618	3	3	3	Proteasome subunit beta type-1	PSMB1	Proteasome subunit beta type-1 OS=Homo sapiens OX=9606 GN=PSMB1 PE=1 SV=2	1	3	3	3	2	2	1	1	3	2	2	2	1	1	3	2	2	2	1	1	3	2	22.8	22.8	22.8	26.489	241	241	0	7.1322	14.1	14.1	5.8	5.8	22.8	14.1	92251000	17405000	15225000	4251400	5445400	24956000
P20810	P20810	3	3	3	Calpastatin	CAST	Calpastatin OS=Homo sapiens OX=9606 GN=CAST PE=1 SV=4	1	3	3	3	3	2	1	0	0	0	3	2	1	0	0	0	3	2	1	0	0	0	7.5	7.5	7.5	76.572	708	708	0	35.303	7.5	4.8	1.8	0	0	0	59053000	17291000	35929000	5832800	0	0
P21291	P21291	4	4	4	Cysteine and glycine-rich protein 1	CSRP1	Cysteine and glycine-rich protein 1 OS=Homo sapiens OX=9606 GN=CSRP1 PE=1 SV=3	1	4	4	4	3	1	2	0	0	0	3	1	2	0	0	0	3	1	2	0	0	0	34.2	34.2	34.2	20.567	193	193	0	5.2471	25.4	8.8	17.6	0	0	0	20088000	10077000	2665000	7346200	0	0
P21333	P21333	120	120	113	Filamin-A	FLNA	Filamin-A OS=Homo sapiens OX=9606 GN=FLNA PE=1 SV=4	1	120	120	113	104	110	103	59	65	62	104	110	103	59	65	62	97	104	98	58	62	59	57.3	57.3	55.1	280.74	2647	2647	0	323.31	51.4	54.8	52.6	36.9	36.7	35.1	38961000000	13862000000	15430000000	5965800000	934840000	1521300000
P21796	P21796	3	3	3	Voltage-dependent anion-selective channel protein 1	VDAC1	Voltage-dependent anion-selective channel protein 1 OS=Homo sapiens OX=9606 GN=VDAC1 PE=1 SV=2	1	3	3	3	1	2	3	2	2	2	1	2	3	2	2	2	1	2	3	2	2	2	14.8	14.8	14.8	30.772	283	283	0	6.1584	3.5	10.6	14.8	7.8	10.6	7.8	188960000	47832000	47677000	12184000	7159800	68360000
P21912	P21912	1	1	1	Succinate dehydrogenase [ubiquinone] iron-sulfur subunit, mitochondrial	SDHB	Succinate dehydrogenase [ubiquinone] iron-sulfur subunit, mitochondrial OS=Homo sapiens OX=9606 GN=SDHB PE=1 SV=3	1	1	1	1	0	0	0	0	1	0	0	0	0	0	1	0	0	0	0	0	1	0	5	5	5	31.629	280	280	0.002579	2.4229	0	0	0	0	5	0	5180000	0	0	0	0	5180000
P21964	P21964	2	2	2	Catechol O-methyltransferase	COMT	Catechol O-methyltransferase OS=Homo sapiens OX=9606 GN=COMT PE=1 SV=2	1	2	2	2	0	1	1	0	0	0	0	1	1	0	0	0	0	1	1	0	0	0	14	14	14	30.037	271	271	0	7.7372	0	5.9	8.1	0	0	0	3081900	0	0	3081900	0	0
P22059	P22059	5	5	5	Oxysterol-binding protein 1	OSBP	Oxysterol-binding protein 1 OS=Homo sapiens OX=9606 GN=OSBP PE=1 SV=1	1	5	5	5	3	3	1	0	0	0	3	3	1	0	0	0	3	3	1	0	0	0	7.9	7.9	7.9	89.42	807	807	0	8.2932	4.8	5.2	1.6	0	0	0	42973000	11431000	29473000	2069500	0	0
P22061	P22061	6	6	6	Protein-L-isoaspartate(D-aspartate) O-methyltransferase	PCMT1	Protein-L-isoaspartate(D-aspartate) O-methyltransferase OS=Homo sapiens OX=9606 GN=PCMT1 PE=1 SV=4	1	6	6	6	5	5	5	1	4	1	5	5	5	1	4	1	5	5	5	1	4	1	49.8	49.8	49.8	24.636	227	227	0	70.13	42.3	45.8	42.3	4.4	37.9	11.5	359770000	98263000	133050000	18516000	0	70473000
P22087	P22087	5	5	4	rRNA 2-O-methyltransferase fibrillarin	FBL	rRNA 2-O-methyltransferase fibrillarin OS=Homo sapiens OX=9606 GN=FBL PE=1 SV=2	1	5	5	4	3	3	4	1	4	3	3	3	4	1	4	3	3	3	3	1	4	3	30.2	30.2	26.8	33.784	321	321	0	30.472	20.6	20.6	24	5.9	26.8	20.6	415100000	52251000	97143000	18324000	5626600	55042000
P22102	P22102	8	8	8	Trifunctional purine biosynthetic protein adenosine-3;Phosphoribosylamine--glycine ligase;Phosphoribosylformylglycinamidine cyclo-ligase;Phosphoribosylglycinamide formyltransferase	GART	Trifunctional purine biosynthetic protein adenosine-3 OS=Homo sapiens OX=9606 GN=GART PE=1 SV=1	1	8	8	8	5	7	5	1	2	1	5	7	5	1	2	1	5	7	5	1	2	1	13.8	13.8	13.8	107.77	1010	1010	0	27.987	7.8	12.9	8.6	2.5	4.8	2.5	223250000	32696000	78208000	17515000	3172200	31197000
P22234	P22234	17	17	17	Multifunctional protein ADE2;Phosphoribosylaminoimidazole-succinocarboxamide synthase;Phosphoribosylaminoimidazole carboxylase	PAICS	Multifunctional protein ADE2 OS=Homo sapiens OX=9606 GN=PAICS PE=1 SV=3	1	17	17	17	12	13	12	11	13	12	12	13	12	11	13	12	12	13	12	11	13	12	45.9	45.9	45.9	47.079	425	425	0	156.64	34.4	41.4	33.9	34.6	35.8	34.8	1702000000	270050000	219190000	118730000	518060000	325870000
P22314	P22314	27	27	27	Ubiquitin-like modifier-activating enzyme 1	UBA1	Ubiquitin-like modifier-activating enzyme 1 OS=Homo sapiens OX=9606 GN=UBA1 PE=1 SV=3	1	27	27	27	17	21	20	14	19	18	17	21	20	14	19	18	17	21	20	14	19	18	36.7	36.7	36.7	117.85	1058	1058	0	323.31	27.9	29.7	28.4	20.8	30.2	27.9	2267500000	607350000	660800000	126750000	88992000	465030000
P22392;O60361;P15531	P22392;O60361;P15531	5;3;3	5;3;3	5;3;3	Nucleoside diphosphate kinase B;Putative nucleoside diphosphate kinase;Nucleoside diphosphate kinase A	NME2;NME2P1;NME1	Nucleoside diphosphate kinase B OS=Homo sapiens OX=9606 GN=NME2 PE=1 SV=1;Putative nucleoside diphosphate kinase OS=Homo sapiens OX=9606 GN=NME2P1 PE=5 SV=1;Nucleoside diphosphate kinase A OS=Homo sapiens OX=9606 GN=NME1 PE=1 SV=1	3	5	5	5	3	3	3	3	4	4	3	3	3	3	4	4	3	3	3	3	4	4	43.4	43.4	43.4	17.298	152	152;137;152	0	17.551	23	29.6	25	25	37.5	37.5	384910000	51916000	67038000	49818000	61557000	90996000
P22612	P22612	1	1	1	cAMP-dependent protein kinase catalytic subunit gamma	PRKACG	cAMP-dependent protein kinase catalytic subunit gamma OS=Homo sapiens OX=9606 GN=PRKACG PE=1 SV=3	1	1	1	1	1	1	0	0	1	0	1	1	0	0	1	0	1	1	0	0	1	0	6.8	6.8	6.8	40.434	351	351	0	8.4023	6.8	6.8	0	0	6.8	0	21308000	7728400	8243000	0	0	5337100
P22626	P22626	14	14	14	Heterogeneous nuclear ribonucleoproteins A2/B1	HNRNPA2B1	Heterogeneous nuclear ribonucleoproteins A2/B1 OS=Homo sapiens OX=9606 GN=HNRNPA2B1 PE=1 SV=2	1	14	14	14	11	10	9	8	10	12	11	10	9	8	10	12	11	10	9	8	10	12	48.2	48.2	48.2	37.429	353	353	0	190.21	45	45.6	39.1	36.5	43.9	48.2	2026600000	711010000	360240000	95540000	83879000	493730000
P23246	P23246	14	13	13	Splicing factor, proline- and glutamine-rich	SFPQ	Splicing factor, proline- and glutamine-rich OS=Homo sapiens OX=9606 GN=SFPQ PE=1 SV=2	1	14	13	13	8	11	11	7	8	12	7	10	10	6	7	11	7	10	10	6	7	11	20.5	19.4	19.4	76.149	707	707	0	83.852	14.1	19.5	19	10.7	13	19	666090000	154490000	148800000	57734000	48945000	163900000
P23396	P23396	20	20	20	40S ribosomal protein S3	RPS3	40S ribosomal protein S3 OS=Homo sapiens OX=9606 GN=RPS3 PE=1 SV=2	1	20	20	20	17	17	17	16	16	17	17	17	17	16	16	17	17	17	17	16	16	17	79.8	79.8	79.8	26.688	243	243	0	153.2	66.7	76.5	70	60.9	60.5	66.3	2107300000	488860000	536850000	269200000	262120000	296100000
P23526	P23526	20	20	20	Adenosylhomocysteinase	AHCY	Adenosylhomocysteinase OS=Homo sapiens OX=9606 GN=AHCY PE=1 SV=4	1	20	20	20	14	17	16	11	14	13	14	17	16	11	14	13	14	17	16	11	14	13	40.5	40.5	40.5	47.716	432	432	0	202.37	35.4	38.7	35.6	31.2	33.8	30.8	931110000	199050000	192140000	157350000	118060000	162270000
P23528;Q9Y281	P23528	10;2	10;2	10;2	Cofilin-1	CFL1	Cofilin-1 OS=Homo sapiens OX=9606 GN=CFL1 PE=1 SV=3	2	10	10	10	9	10	8	8	8	8	9	10	8	8	8	8	9	10	8	8	8	8	65.1	65.1	65.1	18.502	166	166;166	0	243.93	64.5	65.1	54.8	56.6	64.5	56	4316100000	777160000	581020000	159610000	257390000	859090000
P23588	P23588	1	1	1	Eukaryotic translation initiation factor 4B	EIF4B	Eukaryotic translation initiation factor 4B OS=Homo sapiens OX=9606 GN=EIF4B PE=1 SV=2	1	1	1	1	1	1	1	0	0	0	1	1	1	0	0	0	1	1	1	0	0	0	2.6	2.6	2.6	69.15	611	611	0	11.595	2.6	2.6	2.6	0	0	0	18863000	10178000	2620800	6063500	0	0
P23921	P23921	13	13	13	Ribonucleoside-diphosphate reductase large subunit	RRM1	Ribonucleoside-diphosphate reductase large subunit OS=Homo sapiens OX=9606 GN=RRM1 PE=1 SV=1	1	13	13	13	7	5	7	6	5	5	7	5	7	6	5	5	7	5	7	6	5	5	28.2	28.2	28.2	90.069	792	792	0	76.35	15.8	9.1	12.5	10.9	13.9	9.3	382970000	108370000	103260000	41590000	31197000	70819000
P24534	P24534	3	3	3	Elongation factor 1-beta	EEF1B2	Elongation factor 1-beta OS=Homo sapiens OX=9606 GN=EEF1B2 PE=1 SV=3	1	3	3	3	3	2	2	1	2	1	3	2	2	1	2	1	3	2	2	1	2	1	29.3	29.3	29.3	24.763	225	225	0	27.701	29.3	15.1	20	5.8	15.1	5.8	193040000	103630000	61248000	10790000	1752500	13810000
P24539	P24539	3	3	3	ATP synthase F(0) complex subunit B1, mitochondrial	ATP5F1	ATP synthase F(0) complex subunit B1, mitochondrial OS=Homo sapiens OX=9606 GN=ATP5PB PE=1 SV=2	1	3	3	3	2	2	3	1	1	1	2	2	3	1	1	1	2	2	3	1	1	1	15.2	15.2	15.2	28.908	256	256	0	4.5127	12.1	8.6	15.2	3.1	5.5	5.5	68611000	20651000	10993000	27667000	5807500	1409700
P24666	P24666	8	8	8	Low molecular weight phosphotyrosine protein phosphatase	ACP1	Low molecular weight phosphotyrosine protein phosphatase OS=Homo sapiens OX=9606 GN=ACP1 PE=1 SV=3	1	8	8	8	3	2	5	5	7	3	3	2	5	5	7	3	3	2	5	5	7	3	72.2	72.2	72.2	18.042	158	158	0	43.315	24.7	13.3	50.6	39.2	68.4	24.7	123280000	12218000	7445400	22971000	23849000	47090000
P24752	P24752	6	6	6	Acetyl-CoA acetyltransferase, mitochondrial	ACAT1	Acetyl-CoA acetyltransferase, mitochondrial OS=Homo sapiens OX=9606 GN=ACAT1 PE=1 SV=1	1	6	6	6	3	5	1	4	4	3	3	5	1	4	4	3	3	5	1	4	4	3	23.7	23.7	23.7	45.199	427	427	0	16.007	12.4	20.8	6.3	16.9	16.2	12.4	94473000	12429000	33814000	2809300	13343000	23958000
P24941;Q00526	P24941;Q00526	3;2	2;1	2;1	Cyclin-dependent kinase 2;Cyclin-dependent kinase 3	CDK2;CDK3	Cyclin-dependent kinase 2 OS=Homo sapiens OX=9606 GN=CDK2 PE=1 SV=2;Cyclin-dependent kinase 3 OS=Homo sapiens OX=9606 GN=CDK3 PE=1 SV=1	2	3	2	2	2	3	2	2	1	2	1	2	1	1	0	1	1	2	1	1	0	1	15.8	13.1	13.1	33.929	298	298;305	0	6.7599	7.4	15.8	7.4	7.4	2.7	7.4	9633900	0	7222400	1451700	959830	0
P25098;P35626	P25098;P35626	2;1	2;1	2;1	Beta-adrenergic receptor kinase 1;Beta-adrenergic receptor kinase 2	ADRBK1;ADRBK2	Beta-adrenergic receptor kinase 1 OS=Homo sapiens OX=9606 GN=GRK2 PE=1 SV=2;Beta-adrenergic receptor kinase 2 OS=Homo sapiens OX=9606 GN=GRK3 PE=1 SV=2	2	2	2	2	1	1	1	0	0	0	1	1	1	0	0	0	1	1	1	0	0	0	2.8	2.8	2.8	79.573	689	689;688	0	4.152	1.3	1.3	1.5	0	0	0	6106400	0	4828300	1278100	0	0
P25205	P25205	9	9	9	DNA replication licensing factor MCM3	MCM3	DNA replication licensing factor MCM3 OS=Homo sapiens OX=9606 GN=MCM3 PE=1 SV=3	1	9	9	9	7	7	2	4	7	6	7	7	2	4	7	6	7	7	2	4	7	6	16.8	16.8	16.8	90.98	808	808	0	52.367	11.8	14.2	4.1	6.8	13.4	11	197270000	39983000	70365000	3429800	9317000	46211000
P25398	P25398	8	8	8	40S ribosomal protein S12	RPS12	40S ribosomal protein S12 OS=Homo sapiens OX=9606 GN=RPS12 PE=1 SV=3	1	8	8	8	3	6	7	6	6	8	3	6	7	6	6	8	3	6	7	6	6	8	56.8	56.8	56.8	14.515	132	132	0	22.878	28.8	47.7	50.8	47	38.6	56.8	348130000	30810000	51937000	82603000	50718000	58663000
P25685	P25685	9	9	8	DnaJ homolog subfamily B member 1	DNAJB1	DnaJ homolog subfamily B member 1 OS=Homo sapiens OX=9606 GN=DNAJB1 PE=1 SV=4	1	9	9	8	6	5	4	1	3	3	6	5	4	1	3	3	6	5	4	1	3	2	31.5	31.5	27.9	38.044	340	340	0	35.862	20.6	20	15.6	3.5	13.5	11.2	427260000	176720000	185320000	23210000	4342000	26456000
P25705	P25705	14	14	14	ATP synthase subunit alpha, mitochondrial	ATP5A1	ATP synthase subunit alpha, mitochondrial OS=Homo sapiens OX=9606 GN=ATP5F1A PE=1 SV=1	1	14	14	14	8	6	9	9	10	9	8	6	9	9	10	9	8	6	9	9	10	9	31.5	31.5	31.5	59.75	553	553	0	52.535	16.6	12.7	22.4	22.4	21.3	22.6	170120000	24906000	16828000	30499000	32941000	32893000
P25786	P25786	4	4	4	Proteasome subunit alpha type-1	PSMA1	Proteasome subunit alpha type-1 OS=Homo sapiens OX=9606 GN=PSMA1 PE=1 SV=1	1	4	4	4	3	2	3	3	4	3	3	2	3	3	4	3	3	2	3	3	4	3	23.2	23.2	23.2	29.555	263	263	0	14.667	19	13.3	19	19	23.2	19	95731000	17295000	8898500	19469000	17304000	16625000
P25788	P25788	2	2	2	Proteasome subunit alpha type-3	PSMA3	Proteasome subunit alpha type-3 OS=Homo sapiens OX=9606 GN=PSMA3 PE=1 SV=2	1	2	2	2	1	1	1	0	2	1	1	1	1	0	2	1	1	1	1	0	2	1	8.2	8.2	8.2	28.433	255	255	0	25.727	4.7	4.7	4.7	0	8.2	4.7	11830000	0	4194000	0	0	2414300
P25789	P25789	4	4	4	Proteasome subunit alpha type-4	PSMA4	Proteasome subunit alpha type-4 OS=Homo sapiens OX=9606 GN=PSMA4 PE=1 SV=1	1	4	4	4	1	2	3	0	2	0	1	2	3	0	2	0	1	2	3	0	2	0	23	23	23	29.483	261	261	0	10.529	9.2	12.3	13.8	0	12.3	0	91919000	25263000	42302000	6682200	0	17671000
P26038;P35241	P26038	13;1	13;1	12;0	Moesin	MSN	Moesin OS=Homo sapiens OX=9606 GN=MSN PE=1 SV=3	2	13	13	12	12	9	9	6	6	7	12	9	9	6	6	7	11	8	8	5	5	6	32.8	32.8	31.2	67.819	577	577;583	0	52.004	31.4	27.7	23.7	12.3	17.3	19.2	400360000	163930000	80612000	49510000	27295000	45146000
P26196	P26196	8	8	8	Probable ATP-dependent RNA helicase DDX6	DDX6	Probable ATP-dependent RNA helicase DDX6 OS=Homo sapiens OX=9606 GN=DDX6 PE=1 SV=2	1	8	8	8	4	7	4	0	4	2	4	7	4	0	4	2	4	7	4	0	4	2	29.2	29.2	29.2	54.416	483	483	0	32.28	14.1	24.2	14.1	0	14.1	6	212060000	47081000	92951000	12764000	0	54733000
P26232	P26232	2	1	1	Catenin alpha-2	CTNNA2	Catenin alpha-2 OS=Homo sapiens OX=9606 GN=CTNNA2 PE=1 SV=5	1	2	1	1	1	1	0	0	1	1	0	1	0	0	1	1	0	1	0	0	1	1	3.7	1.9	1.9	105.31	953	953	0	3.9713	1.8	1.9	0	0	1.9	1.9	21564000	0	11588000	0	0	4417800
P26358	P26358	3	3	3	DNA (cytosine-5)-methyltransferase 1	DNMT1	DNA (cytosine-5)-methyltransferase 1 OS=Homo sapiens OX=9606 GN=DNMT1 PE=1 SV=2	1	3	3	3	2	1	0	1	1	2	2	1	0	1	1	2	2	1	0	1	1	2	2.7	2.7	2.7	183.16	1616	1616	0	6.4498	1.4	0.7	0	0.7	0.7	2	18617000	4865800	2939600	0	1546100	1532100
P26368	P26368	4	4	4	Splicing factor U2AF 65 kDa subunit	U2AF2	Splicing factor U2AF 65 kDa subunit OS=Homo sapiens OX=9606 GN=U2AF2 PE=1 SV=4	1	4	4	4	2	1	3	1	3	0	2	1	3	1	3	0	2	1	3	1	3	0	19.4	19.4	19.4	53.5	475	475	0	95.392	6.5	2.7	12	3.8	13.9	0	138520000	21596000	12601000	61037000	9806200	33482000
P26373	P26373	6	6	6	60S ribosomal protein L13	RPL13	60S ribosomal protein L13 OS=Homo sapiens OX=9606 GN=RPL13 PE=1 SV=4	1	6	6	6	6	6	6	4	6	6	6	6	6	4	6	6	6	6	6	4	6	6	31.8	31.8	31.8	24.261	211	211	0	38.047	31.8	31.8	31.8	19.9	31.8	31.8	402640000	119630000	40621000	63304000	37556000	71204000
P26583	P26583	5	3	3	High mobility group protein B2	HMGB2	High mobility group protein B2 OS=Homo sapiens OX=9606 GN=HMGB2 PE=1 SV=2	1	5	3	3	3	0	3	3	2	3	1	0	2	3	1	3	1	0	2	3	1	3	31.1	21.1	21.1	24.033	209	209	0	8.0908	16.3	0	19.1	21.1	12.9	21.1	42828000	5627200	0	9338100	11697000	5130100
P26599	P26599	9	9	9	Polypyrimidine tract-binding protein 1	PTBP1	Polypyrimidine tract-binding protein 1 OS=Homo sapiens OX=9606 GN=PTBP1 PE=1 SV=1	1	9	9	9	7	9	8	5	6	7	7	9	8	5	6	7	7	9	8	5	6	7	30.7	30.7	30.7	57.221	531	531	0	230.11	26.7	30.7	26.9	18.3	19.4	26.7	1101500000	422140000	179630000	58936000	31337000	135430000
P26639;A2RTX5	P26639	14;1	14;1	14;1	Threonine--tRNA ligase, cytoplasmic	TARS	Threonine--tRNA ligase, cytoplasmic OS=Homo sapiens OX=9606 GN=TARS PE=1 SV=3	2	14	14	14	12	8	10	6	8	7	12	8	10	6	8	7	12	8	10	6	8	7	26.7	26.7	26.7	83.434	723	723;802	0	126.48	25.3	15.9	18.5	8.9	15.9	12.4	638860000	294920000	138260000	54602000	28035000	71636000
P26640	P26640	10	10	10	Valine--tRNA ligase	VARS	Valine--tRNA ligase OS=Homo sapiens OX=9606 GN=VARS PE=1 SV=4	1	10	10	10	7	7	5	2	4	4	7	7	5	2	4	4	7	7	5	2	4	4	14.1	14.1	14.1	140.47	1264	1264	0	40.521	9.3	10.2	6.2	3.7	4.9	5.8	181000000	88693000	26022000	26056000	8076100	22567000
P26641	P26641	17	17	17	Elongation factor 1-gamma	EEF1G	Elongation factor 1-gamma OS=Homo sapiens OX=9606 GN=EEF1G PE=1 SV=3	1	17	17	17	12	13	10	10	10	10	12	13	10	10	10	10	12	13	10	10	10	10	40.5	40.5	40.5	50.118	437	437	0	227.27	25.9	35.9	28.4	29.7	32	33.4	2332800000	538250000	370710000	411390000	289010000	302140000
P26885	P26885	1	1	1	Peptidyl-prolyl cis-trans isomerase FKBP2	FKBP2	Peptidyl-prolyl cis-trans isomerase FKBP2 OS=Homo sapiens OX=9606 GN=FKBP2 PE=1 SV=2	1	1	1	1	1	0	1	1	1	1	1	0	1	1	1	1	1	0	1	1	1	1	8.5	8.5	8.5	15.649	142	142	0	4.9029	8.5	0	8.5	8.5	8.5	8.5	18268000	4472300	0	2419400	3628300	4970900
P27144	P27144	1	1	1	Adenylate kinase 4, mitochondrial	AK4	Adenylate kinase 4, mitochondrial OS=Homo sapiens OX=9606 GN=AK4 PE=1 SV=1	1	1	1	1	1	1	0	0	0	0	1	1	0	0	0	0	1	1	0	0	0	0	16.1	16.1	16.1	25.268	223	223	0	20.01	16.1	16.1	0	0	0	0	27028000	14439000	12589000	0	0	0
P27348;P61981	P27348	9;2	7;0	7;0	14-3-3 protein theta	YWHAQ	14-3-3 protein theta OS=Homo sapiens OX=9606 GN=YWHAQ PE=1 SV=1	2	9	7	7	5	6	4	3	5	4	4	5	3	3	4	3	4	5	3	3	4	3	33.1	33.1	33.1	27.764	245	245;247	0	31.366	20.4	26.1	21.2	17.1	20.4	13.9	558920000	167820000	178230000	40613000	38724000	99496000
P27361	P27361	2	1	1	Mitogen-activated protein kinase 3	MAPK3	Mitogen-activated protein kinase 3 OS=Homo sapiens OX=9606 GN=MAPK3 PE=1 SV=4	1	2	1	1	2	1	1	0	0	1	1	0	1	0	0	1	1	0	1	0	0	1	6.9	3.7	3.7	43.135	379	379	0	4.964	6.9	3.2	3.7	0	0	3.7	4917100	1529900	0	2324100	0	0
P27635;Q96L21	P27635;Q96L21	4;2	4;2	4;2	60S ribosomal protein L10;60S ribosomal protein L10-like	RPL10;RPL10L	60S ribosomal protein L10 OS=Homo sapiens OX=9606 GN=RPL10 PE=1 SV=4;60S ribosomal protein L10-like OS=Homo sapiens OX=9606 GN=RPL10L PE=1 SV=3	2	4	4	4	4	4	4	3	3	3	4	4	4	3	3	3	4	4	4	3	3	3	31.3	31.3	31.3	24.604	214	214;214	0	63.841	31.3	31.3	31.3	24.3	26.2	26.2	414330000	211480000	22117000	26379000	14149000	58034000
P27694	P27694	16	16	16	Replication protein A 70 kDa DNA-binding subunit;Replication protein A 70 kDa DNA-binding subunit, N-terminally processed	RPA1	Replication protein A 70 kDa DNA-binding subunit OS=Homo sapiens OX=9606 GN=RPA1 PE=1 SV=2	1	16	16	16	7	9	6	4	12	14	7	9	6	4	12	14	7	9	6	4	12	14	44.2	44.2	44.2	68.137	616	616	0	173.23	20.9	26.5	22.1	11.9	31.3	38.3	1088200000	248810000	323340000	39199000	32209000	274920000
P27695	P27695	8	8	8	DNA-(apurinic or apyrimidinic site) lyase;DNA-(apurinic or apyrimidinic site) lyase, mitochondrial	APEX1	DNA-(apurinic or apyrimidinic site) lyase OS=Homo sapiens OX=9606 GN=APEX1 PE=1 SV=2	1	8	8	8	5	4	4	2	4	5	5	4	4	2	4	5	5	4	4	2	4	5	39.9	39.9	39.9	35.554	318	318	0	28.874	22.6	17	17.6	6	17	21.1	281030000	54797000	34093000	28116000	21277000	76081000
P27708	P27708	11	11	11	CAD protein;Glutamine-dependent carbamoyl-phosphate synthase;Aspartate carbamoyltransferase;Dihydroorotase	CAD	CAD protein OS=Homo sapiens OX=9606 GN=CAD PE=1 SV=3	1	11	11	11	3	4	5	1	4	4	3	4	5	1	4	4	3	4	5	1	4	4	9.4	9.4	9.4	242.98	2225	2225	0	40.081	2.4	3.4	4.2	0.5	2.8	3.9	220430000	5861500	21388000	9537500	927340	5596600
P27797	P27797	1	1	1	Calreticulin	CALR	Calreticulin OS=Homo sapiens OX=9606 GN=CALR PE=1 SV=1	1	1	1	1	0	0	1	0	0	1	0	0	1	0	0	1	0	0	1	0	0	1	4.3	4.3	4.3	48.141	417	417	0	3.8632	0	0	4.3	0	0	4.3	11349000	0	0	5506300	0	0
P27816	P27816	20	20	20	Microtubule-associated protein 4	MAP4	Microtubule-associated protein 4 OS=Homo sapiens OX=9606 GN=MAP4 PE=1 SV=3	1	20	20	20	16	15	12	1	1	0	16	15	12	1	1	0	16	15	12	1	1	0	32.1	32.1	32.1	121	1152	1152	0	194.52	25	25.2	16.7	1.1	1.1	0	989780000	395460000	453310000	138250000	1334400	1429400
P27824	P27824	12	12	12	Calnexin	CANX	Calnexin OS=Homo sapiens OX=9606 GN=CANX PE=1 SV=2	1	12	12	12	10	7	6	4	7	7	10	7	6	4	7	7	10	7	6	4	7	7	30.1	30.1	30.1	67.567	592	592	0	60.199	30.1	20.3	16.9	10.6	21.1	22.1	526850000	206920000	116780000	56682000	19687000	77554000
P27986	P27986	1	1	1	Phosphatidylinositol 3-kinase regulatory subunit alpha	PIK3R1	Phosphatidylinositol 3-kinase regulatory subunit alpha OS=Homo sapiens OX=9606 GN=PIK3R1 PE=1 SV=2	1	1	1	1	1	0	1	0	0	0	1	0	1	0	0	0	1	0	1	0	0	0	2.1	2.1	2.1	83.597	724	724	0.0096386	1.9732	2.1	0	2.1	0	0	0	47100000	27913000	0	19187000	0	0
P28072	P28072	1	1	1	Proteasome subunit beta type-6	PSMB6	Proteasome subunit beta type-6 OS=Homo sapiens OX=9606 GN=PSMB6 PE=1 SV=4	1	1	1	1	0	0	0	0	1	1	0	0	0	0	1	1	0	0	0	0	1	1	4.6	4.6	4.6	25.357	239	239	0.005597	2.1622	0	0	0	0	4.6	4.6	4663400	0	0	0	0	2176300
P28074	P28074	5	5	5	Proteasome subunit beta type-5	PSMB5	Proteasome subunit beta type-5 OS=Homo sapiens OX=9606 GN=PSMB5 PE=1 SV=3	1	5	5	5	3	3	4	3	3	4	3	3	4	3	3	4	3	3	4	3	3	4	22.8	22.8	22.8	28.48	263	263	0	13.15	12.9	8.7	13.3	8.7	18.3	18.3	108130000	14648000	11141000	25462000	19804000	18666000
P28161;P46439;P21266	P28161;P46439;P21266	2;1;1	2;1;1	2;1;1	Glutathione S-transferase Mu 2;Glutathione S-transferase Mu 5;Glutathione S-transferase Mu 3	GSTM2;GSTM5;GSTM3	Glutathione S-transferase Mu 2 OS=Homo sapiens OX=9606 GN=GSTM2 PE=1 SV=2;Glutathione S-transferase Mu 5 OS=Homo sapiens OX=9606 GN=GSTM5 PE=1 SV=3;Glutathione S-transferase Mu 3 OS=Homo sapiens OX=9606 GN=GSTM3 PE=1 SV=3	3	2	2	2	1	0	1	0	0	1	1	0	1	0	0	1	1	0	1	0	0	1	11.9	11.9	11.9	25.744	218	218;218;225	0	3.144	7.8	0	4.1	0	0	4.1	9133400	5253900	0	1919300	0	0
P28288	P28288	1	1	1	ATP-binding cassette sub-family D member 3	ABCD3	ATP-binding cassette sub-family D member 3 OS=Homo sapiens OX=9606 GN=ABCD3 PE=1 SV=1	1	1	1	1	0	0	1	0	0	0	0	0	1	0	0	0	0	0	1	0	0	0	1.8	1.8	1.8	75.475	659	659	0	3.0839	0	0	1.8	0	0	0	838850	0	0	838850	0	0
P28340	P28340	3	3	3	DNA polymerase delta catalytic subunit	POLD1	DNA polymerase delta catalytic subunit OS=Homo sapiens OX=9606 GN=POLD1 PE=1 SV=2	1	3	3	3	2	1	0	0	2	1	2	1	0	0	2	1	2	1	0	0	2	1	5	5	5	123.63	1107	1107	0	8.6284	3.2	1.8	0	0	3.2	1.4	29141000	14998000	5910600	0	0	5822200
P28482	P28482	5	5	4	Mitogen-activated protein kinase 1	MAPK1	Mitogen-activated protein kinase 1 OS=Homo sapiens OX=9606 GN=MAPK1 PE=1 SV=3	1	5	5	4	4	5	4	3	2	3	4	5	4	3	2	3	3	4	4	3	2	3	18.1	18.1	14.7	41.389	360	360	0	30.859	12.8	18.1	14.7	9.4	5.6	9.4	59791000	15027000	15464000	15633000	6727800	3515300
P28749	P28749	4	4	4	Retinoblastoma-like protein 1	RBL1	Retinoblastoma-like protein 1 OS=Homo sapiens OX=9606 GN=RBL1 PE=1 SV=3	1	4	4	4	0	0	0	0	1	4	0	0	0	0	1	4	0	0	0	0	1	4	9.5	9.5	9.5	120.85	1068	1068	0	14.112	0	0	0	0	2.7	9.5	10124000	0	0	0	0	9139200
P29372	P29372	2	2	2	DNA-3-methyladenine glycosylase	MPG	DNA-3-methyladenine glycosylase OS=Homo sapiens OX=9606 GN=MPG PE=1 SV=3	1	2	2	2	1	0	2	1	2	0	1	0	2	1	2	0	1	0	2	1	2	0	15.4	15.4	15.4	32.868	298	298	0	17.583	5	0	15.4	5	15.4	0	13530000	0	0	4980400	809820	7739900
P29374	P29374	2	2	2	AT-rich interactive domain-containing protein 4A	ARID4A	AT-rich interactive domain-containing protein 4A OS=Homo sapiens OX=9606 GN=ARID4A PE=1 SV=3	1	2	2	2	0	1	0	0	1	0	0	1	0	0	1	0	0	1	0	0	1	0	3.7	3.7	3.7	142.75	1257	1257	0	3.3297	0	2	0	0	1.7	0	16847000	0	12663000	0	0	4184000
P29401	P29401	17	17	17	Transketolase	TKT	Transketolase OS=Homo sapiens OX=9606 GN=TKT PE=1 SV=3	1	17	17	17	9	12	9	10	10	7	9	12	9	10	10	7	9	12	9	10	10	7	39.8	39.8	39.8	67.877	623	623	0	120.76	22.8	26.3	18.8	21.2	22.3	16.1	703590000	166150000	169030000	81881000	77474000	159590000
P29558;Q6XE24	P29558;Q6XE24	2;1	2;1	2;1	RNA-binding motif, single-stranded-interacting protein 1;RNA-binding motif, single-stranded-interacting protein 3	RBMS1;RBMS3	RNA-binding motif, single-stranded-interacting protein 1 OS=Homo sapiens OX=9606 GN=RBMS1 PE=1 SV=3;RNA-binding motif, single-stranded-interacting protein 3 OS=Homo sapiens OX=9606 GN=RBMS3 PE=1 SV=1	2	2	2	2	2	0	1	0	0	0	2	0	1	0	0	0	2	0	1	0	0	0	7.4	7.4	7.4	44.505	406	406;437	0	3.9657	7.4	0	3.7	0	0	0	8283000	4985600	0	3297400	0	0
P29692	P29692	3	3	3	Elongation factor 1-delta	EEF1D	Elongation factor 1-delta OS=Homo sapiens OX=9606 GN=EEF1D PE=1 SV=5	1	3	3	3	2	2	2	0	0	0	2	2	2	0	0	0	2	2	2	0	0	0	17.1	17.1	17.1	31.121	281	281	0	13.606	12.8	12.8	12.8	0	0	0	56308000	19366000	14339000	22603000	0	0
P29992;O95837;P50148;P19086;Q14344;Q03113	P29992;O95837;P50148	3;2;2;1;1;1	3;2;2;1;1;1	3;2;2;1;1;1	Guanine nucleotide-binding protein subunit alpha-11;Guanine nucleotide-binding protein subunit alpha-14;Guanine nucleotide-binding protein G(q) subunit alpha	GNA11;GNA14;GNAQ	Guanine nucleotide-binding protein subunit alpha-11 OS=Homo sapiens OX=9606 GN=GNA11 PE=1 SV=2;Guanine nucleotide-binding protein subunit alpha-14 OS=Homo sapiens OX=9606 GN=GNA14 PE=1 SV=1;Guanine nucleotide-binding protein G(q) subunit alpha OS=Homo sapi	6	3	3	3	1	1	1	0	0	0	1	1	1	0	0	0	1	1	1	0	0	0	11.7	11.7	11.7	42.123	359	359;355;359;355;377;381	0	4.8996	2.2	6.4	3.1	0	0	0	17286000	2715000	13047000	1524100	0	0
P30041	P30041	9	9	9	Peroxiredoxin-6	PRDX6	Peroxiredoxin-6 OS=Homo sapiens OX=9606 GN=PRDX6 PE=1 SV=3	1	9	9	9	5	6	6	2	4	1	5	6	6	2	4	1	5	6	6	2	4	1	47.8	47.8	47.8	25.035	224	224	0	96.328	41.5	33	27.2	14.7	26.8	9.4	377870000	170930000	90365000	30666000	17283000	57160000
P30044	P30044	1	1	1	Peroxiredoxin-5, mitochondrial	PRDX5	Peroxiredoxin-5, mitochondrial OS=Homo sapiens OX=9606 GN=PRDX5 PE=1 SV=4	1	1	1	1	0	0	1	0	0	0	0	0	1	0	0	0	0	0	1	0	0	0	12.1	12.1	12.1	22.086	214	214	0	2.8138	0	0	12.1	0	0	0	5502400	0	0	5502400	0	0
P30048	P30048	5	5	5	Thioredoxin-dependent peroxide reductase, mitochondrial	PRDX3	Thioredoxin-dependent peroxide reductase, mitochondrial OS=Homo sapiens OX=9606 GN=PRDX3 PE=1 SV=3	1	5	5	5	4	4	2	3	4	3	4	4	2	3	4	3	4	4	2	3	4	3	29.3	29.3	29.3	27.692	256	256	0	14.436	25	25	17.6	21.9	25	22.3	166520000	42337000	36626000	13040000	15375000	33085000
P30050	P30050	9	9	9	60S ribosomal protein L12	RPL12	60S ribosomal protein L12 OS=Homo sapiens OX=9606 GN=RPL12 PE=1 SV=1	1	9	9	9	6	5	5	4	6	5	6	5	5	4	6	5	6	5	5	4	6	5	63.6	63.6	63.6	17.818	165	165	0	45.471	53.3	53.3	43	33.3	49.7	44.8	1093700000	307700000	261780000	36437000	40460000	314800000
P30086	P30086	7	7	7	Phosphatidylethanolamine-binding protein 1;Hippocampal cholinergic neurostimulating peptide	PEBP1	Phosphatidylethanolamine-binding protein 1 OS=Homo sapiens OX=9606 GN=PEBP1 PE=1 SV=3	1	7	7	7	5	3	4	4	6	2	5	3	4	4	6	2	5	3	4	4	6	2	66.8	66.8	66.8	21.057	187	187	0	141.21	40.1	25.7	41.7	47.6	57.2	19.8	428950000	33291000	11687000	33094000	26794000	315710000
P30101	P30101	12	12	12	Protein disulfide-isomerase A3	PDIA3	Protein disulfide-isomerase A3 OS=Homo sapiens OX=9606 GN=PDIA3 PE=1 SV=4	1	12	12	12	6	3	5	8	8	5	6	3	5	8	8	5	6	3	5	8	8	5	33.7	33.7	33.7	56.782	505	505	0	58.846	14.7	12.1	14.1	21.8	24.6	18	233260000	13406000	38653000	9652300	32379000	78777000
P30153;P30154	P30153	12;3	12;3	12;3	Serine/threonine-protein phosphatase 2A 65 kDa regulatory subunit A alpha isoform	PPP2R1A	Serine/threonine-protein phosphatase 2A 65 kDa regulatory subunit A alpha isoform OS=Homo sapiens OX=9606 GN=PPP2R1A PE=1 SV=4	2	12	12	12	6	6	9	6	6	5	6	6	9	6	6	5	6	6	9	6	6	5	26.3	26.3	26.3	65.308	589	589;601	0	89.068	13.8	13.6	21.2	13.2	14.4	11.5	1302600000	415930000	304520000	55269000	49414000	349900000
P30419	P30419	3	3	3	Glycylpeptide N-tetradecanoyltransferase 1	NMT1	Glycylpeptide N-tetradecanoyltransferase 1 OS=Homo sapiens OX=9606 GN=NMT1 PE=1 SV=2	1	3	3	3	1	2	2	1	1	1	1	2	2	1	1	1	1	2	2	1	1	1	8.1	8.1	8.1	56.806	496	496	0	6.9958	2.6	5.8	4.8	2.6	2.6	2.6	16378000	0	4123700	4024300	2054300	2939600
P30519	P30519	2	2	2	Heme oxygenase 2	HMOX2	Heme oxygenase 2 OS=Homo sapiens OX=9606 GN=HMOX2 PE=1 SV=2	1	2	2	2	0	1	0	0	1	0	0	1	0	0	1	0	0	1	0	0	1	0	14.2	14.2	14.2	36.032	316	316	0	5.4678	0	6	0	0	8.2	0	11611000	0	1612900	0	0	9997600
P30520	P30520	5	5	5	Adenylosuccinate synthetase isozyme 2	ADSS	Adenylosuccinate synthetase isozyme 2 OS=Homo sapiens OX=9606 GN=ADSS PE=1 SV=3	1	5	5	5	3	2	3	3	1	2	3	2	3	3	1	2	3	2	3	3	1	2	18.4	18.4	18.4	50.097	456	456	0	20.167	9.9	10.1	10.5	12.9	4.6	7.5	136800000	37409000	53168000	7083200	9656500	4540900
P30530	P30530	1	1	1	Tyrosine-protein kinase receptor UFO	AXL	Tyrosine-protein kinase receptor UFO OS=Homo sapiens OX=9606 GN=AXL PE=1 SV=4	1	1	1	1	1	1	0	0	0	0	1	1	0	0	0	0	1	1	0	0	0	0	1.9	1.9	1.9	98.336	894	894	0.0085106	2.0145	1.9	1.9	0	0	0	0	75735000	49578000	26157000	0	0	0
P30566	P30566	7	7	7	Adenylosuccinate lyase	ADSL	Adenylosuccinate lyase OS=Homo sapiens OX=9606 GN=ADSL PE=1 SV=2	1	7	7	7	6	2	2	0	2	4	6	2	2	0	2	4	6	2	2	0	2	4	20.7	20.7	20.7	54.889	484	484	0	16.742	20.7	9.1	4.5	0	6	13.6	234860000	63106000	72476000	12148000	0	16156000
P30626	P30626	2	2	2	Sorcin	SRI	Sorcin OS=Homo sapiens OX=9606 GN=SRI PE=1 SV=1	1	2	2	2	1	0	0	0	1	0	1	0	0	0	1	0	1	0	0	0	1	0	11.6	11.6	11.6	21.676	198	198	0	2.8711	5.6	0	0	0	6.1	0	7945200	3314300	0	0	0	4630900
P30876	P30876	5	5	5	DNA-directed RNA polymerase II subunit RPB2	POLR2B	DNA-directed RNA polymerase II subunit RPB2 OS=Homo sapiens OX=9606 GN=POLR2B PE=1 SV=1	1	5	5	5	5	2	2	0	2	0	5	2	2	0	2	0	5	2	2	0	2	0	6.6	6.6	6.6	133.9	1174	1174	0	8.2651	6.6	2.5	2.5	0	1.9	0	115690000	96143000	10504000	7862600	0	1178100
P31040	P31040	4	4	4	Succinate dehydrogenase [ubiquinone] flavoprotein subunit, mitochondrial	SDHA	Succinate dehydrogenase [ubiquinone] flavoprotein subunit, mitochondrial OS=Homo sapiens OX=9606 GN=SDHA PE=1 SV=2	1	4	4	4	1	4	0	1	2	2	1	4	0	1	2	2	1	4	0	1	2	2	9.8	9.8	9.8	72.691	664	664	0	19.183	1.7	9.8	0	1.7	3.8	3.3	35186000	3093200	18703000	0	3108600	4249400
P31150	P31150	7	1	1	Rab GDP dissociation inhibitor alpha	GDI1	Rab GDP dissociation inhibitor alpha OS=Homo sapiens OX=9606 GN=GDI1 PE=1 SV=2	1	7	1	1	4	4	3	3	5	5	1	1	0	0	1	1	1	1	0	0	1	1	24.6	6.9	6.9	50.582	447	447	0	17.968	17.7	17.7	10.7	9.4	22.1	19.5	32978000	6999800	5920000	0	0	5363600
P31153;Q00266	P31153	6;1	6;1	6;1	S-adenosylmethionine synthase isoform type-2	MAT2A	S-adenosylmethionine synthase isoform type-2 OS=Homo sapiens OX=9606 GN=MAT2A PE=1 SV=1	2	6	6	6	5	2	5	4	3	2	5	2	5	4	3	2	5	2	5	4	3	2	21.5	21.5	21.5	43.66	395	395;395	0	12.697	17.7	5.6	17.7	12.7	9.4	6.6	69568000	18479000	6112700	18593000	8760500	13256000
P31350	P31350	2	2	2	Ribonucleoside-diphosphate reductase subunit M2	RRM2	Ribonucleoside-diphosphate reductase subunit M2 OS=Homo sapiens OX=9606 GN=RRM2 PE=1 SV=1	1	2	2	2	2	1	2	0	0	1	2	1	2	0	0	1	2	1	2	0	0	1	8	8	8	44.877	389	389	0	4.2395	8	4.6	8	0	0	4.6	13076000	6227600	1738300	3670900	0	0
P31930	P31930	2	2	2	Cytochrome b-c1 complex subunit 1, mitochondrial	UQCRC1	Cytochrome b-c1 complex subunit 1, mitochondrial OS=Homo sapiens OX=9606 GN=UQCRC1 PE=1 SV=3	1	2	2	2	0	0	0	1	2	1	0	0	0	1	2	1	0	0	0	1	2	1	6	6	6	52.645	480	480	0	4.7586	0	0	0	4	6	2.1	5286000	0	0	0	2215200	2165800
P31939	P31939	6	6	6	Bifunctional purine biosynthesis protein PURH;Phosphoribosylaminoimidazolecarboxamide formyltransferase;IMP cyclohydrolase	ATIC	Bifunctional purine biosynthesis protein PURH OS=Homo sapiens OX=9606 GN=ATIC PE=1 SV=3	1	6	6	6	3	2	0	1	3	2	3	2	0	1	3	2	3	2	0	1	3	2	17.6	17.6	17.6	64.615	592	592	0	26.943	9.1	6.9	0	1.9	10.3	4.4	67502000	20180000	7400100	0	5111100	28427000
P31943;P55795	P31943	6;2	5;2	5;2	Heterogeneous nuclear ribonucleoprotein H;Heterogeneous nuclear ribonucleoprotein H, N-terminally processed	HNRNPH1	Heterogeneous nuclear ribonucleoprotein H OS=Homo sapiens OX=9606 GN=HNRNPH1 PE=1 SV=4	2	6	5	5	4	4	5	6	5	4	3	3	4	5	4	3	3	3	4	5	4	3	20.7	16.9	16.9	49.229	449	449;449	0	79.784	14	14	18.3	20.7	18.3	15.4	216810000	59747000	24401000	23521000	29586000	58727000
P31948	P31948	24	24	24	Stress-induced-phosphoprotein 1	STIP1	Stress-induced-phosphoprotein 1 OS=Homo sapiens OX=9606 GN=STIP1 PE=1 SV=1	1	24	24	24	21	16	19	9	12	8	21	16	19	9	12	8	21	16	19	9	12	8	48.8	48.8	48.8	62.639	543	543	0	201.54	45.1	36.3	40.1	24.9	33.1	23.2	2125200000	796180000	700320000	206560000	71118000	273320000
P32119	P32119	6	5	5	Peroxiredoxin-2	PRDX2	Peroxiredoxin-2 OS=Homo sapiens OX=9606 GN=PRDX2 PE=1 SV=5	1	6	5	5	6	5	6	3	3	3	5	4	5	2	2	2	5	4	5	2	2	2	35.9	30.3	30.3	21.892	198	198	0	32.68	35.9	35.4	35.9	14.1	14.1	21.7	110280000	32166000	50558000	10575000	5199400	1823000
P32321	P32321	1	1	1	Deoxycytidylate deaminase	DCTD	Deoxycytidylate deaminase OS=Homo sapiens OX=9606 GN=DCTD PE=1 SV=2	1	1	1	1	0	1	0	0	1	0	0	1	0	0	1	0	0	1	0	0	1	0	8.4	8.4	8.4	20.016	178	178	0.0025461	2.3504	0	8.4	0	0	8.4	0	4107400	0	1342500	0	0	2764900
P32969	P32969	4	4	4	60S ribosomal protein L9	RPL9	60S ribosomal protein L9 OS=Homo sapiens OX=9606 GN=RPL9 PE=1 SV=1	1	4	4	4	3	2	1	0	1	0	3	2	1	0	1	0	3	2	1	0	1	0	36.5	36.5	36.5	21.863	192	192	0	67.416	22.4	21.4	14.1	0	11.5	0	112960000	45399000	22022000	39431000	0	6109400
P33176;O60282;Q12840	P33176	16;3;3	16;3;3	16;3;3	Kinesin-1 heavy chain	KIF5B	Kinesin-1 heavy chain OS=Homo sapiens OX=9606 GN=KIF5B PE=1 SV=1	3	16	16	16	13	10	12	4	5	2	13	10	12	4	5	2	13	10	12	4	5	2	26	26	26	109.68	963	963;957;1032	0	103.74	22.5	15.2	20.7	5.5	8.5	2.9	303250000	111520000	76132000	46475000	8196000	21030000
P33240	P33240	4	4	2	Cleavage stimulation factor subunit 2	CSTF2	Cleavage stimulation factor subunit 2 OS=Homo sapiens OX=9606 GN=CSTF2 PE=1 SV=1	1	4	4	2	3	2	2	0	1	2	3	2	2	0	1	2	1	0	1	0	0	1	9	9	4.7	60.959	577	577	0	9.1077	6.4	4.3	4.5	0	1.9	4	21533000	8703200	1968300	3343700	0	2298700
P33316	P33316	2	2	2	Deoxyuridine 5-triphosphate nucleotidohydrolase, mitochondrial	DUT	Deoxyuridine 5-triphosphate nucleotidohydrolase, mitochondrial OS=Homo sapiens OX=9606 GN=DUT PE=1 SV=4	1	2	2	2	1	1	0	1	1	2	1	1	0	1	1	2	1	1	0	1	1	2	10.7	10.7	10.7	26.563	252	252	0	5.6657	5.6	5.6	0	5.6	5.6	10.7	49553000	10471000	12876000	0	5337800	7105100
P33981	P33981	2	2	2	Dual specificity protein kinase TTK	TTK	Dual specificity protein kinase TTK OS=Homo sapiens OX=9606 GN=TTK PE=1 SV=2	1	2	2	2	2	1	0	0	0	0	2	1	0	0	0	0	2	1	0	0	0	0	4.4	4.4	4.4	97.071	857	857	0	4.3836	4.4	2.6	0	0	0	0	6708700	4017500	2691200	0	0	0
P33991	P33991	12	12	12	DNA replication licensing factor MCM4	MCM4	DNA replication licensing factor MCM4 OS=Homo sapiens OX=9606 GN=MCM4 PE=1 SV=5	1	12	12	12	7	7	4	2	4	4	7	7	4	2	4	4	7	7	4	2	4	4	19.6	19.6	19.6	96.557	863	863	0	31.905	11.6	11.7	5	3.4	6.4	6.7	183000000	54904000	81873000	10935000	4431200	15201000
P33992	P33992	9	9	9	DNA replication licensing factor MCM5	MCM5	DNA replication licensing factor MCM5 OS=Homo sapiens OX=9606 GN=MCM5 PE=1 SV=5	1	9	9	9	6	7	3	4	5	6	6	7	3	4	5	6	6	7	3	4	5	6	18.3	18.3	18.3	82.285	734	734	0	105.63	12.7	15	5.3	8.4	10.2	12.3	349590000	152230000	98603000	13225000	15351000	30564000
P33993	P33993	8	8	8	DNA replication licensing factor MCM7	MCM7	DNA replication licensing factor MCM7 OS=Homo sapiens OX=9606 GN=MCM7 PE=1 SV=4	1	8	8	8	4	6	5	2	6	3	4	6	5	2	6	3	4	6	5	2	6	3	16	16	16	81.307	719	719	0	28.239	8.3	11.8	10.3	3.5	11.8	6.1	94206000	26741000	21330000	9326300	4945800	24864000
P34897	P34897	8	8	8	Serine hydroxymethyltransferase, mitochondrial	SHMT2	Serine hydroxymethyltransferase, mitochondrial OS=Homo sapiens OX=9606 GN=SHMT2 PE=1 SV=3	1	8	8	8	5	6	5	4	5	3	5	6	5	4	5	3	5	6	5	4	5	3	20	20	20	55.992	504	504	0	22.561	11.9	16.1	11.5	9.5	14.3	7.5	163030000	62089000	47648000	9975400	12926000	17027000
P34932	P34932	17	17	15	Heat shock 70 kDa protein 4	HSPA4	Heat shock 70 kDa protein 4 OS=Homo sapiens OX=9606 GN=HSPA4 PE=1 SV=4	1	17	17	15	10	11	10	11	13	9	10	11	10	11	13	9	8	10	8	9	11	7	26.8	26.8	24.2	94.33	840	840	0	120.14	18.1	19.6	17	18.6	21.1	16.1	513300000	146510000	113010000	41560000	45945000	79595000
P34949	P34949	1	1	1	Mannose-6-phosphate isomerase	MPI	Mannose-6-phosphate isomerase OS=Homo sapiens OX=9606 GN=MPI PE=1 SV=2	1	1	1	1	0	0	0	1	1	0	0	0	0	1	1	0	0	0	0	1	1	0	5	5	5	46.655	423	423	0.008521	2.018	0	0	0	5	5	0	5287100	0	0	0	1192100	4095000
P35080	P35080	1	1	1	Profilin-2	PFN2	Profilin-2 OS=Homo sapiens OX=9606 GN=PFN2 PE=1 SV=3	1	1	1	1	1	0	1	1	1	0	1	0	1	1	1	0	1	0	1	1	1	0	10	10	10	15.046	140	140	0	5.7878	10	0	10	10	10	0	22225000	3868100	0	5474300	6988100	5894600
P35219	P35219	1	1	1	Carbonic anhydrase-related protein	CA8	Carbonic anhydrase-related protein OS=Homo sapiens OX=9606 GN=CA8 PE=1 SV=3	1	1	1	1	0	1	0	0	0	0	0	1	0	0	0	0	0	1	0	0	0	0	6.9	6.9	6.9	32.973	290	290	0.0043832	2.2324	0	6.9	0	0	0	0	9491600	0	9491600	0	0	0
P35221	P35221	5	5	4	Catenin alpha-1	CTNNA1	Catenin alpha-1 OS=Homo sapiens OX=9606 GN=CTNNA1 PE=1 SV=1	1	5	5	4	3	2	3	0	1	1	3	2	3	0	1	1	2	2	3	0	1	1	8.8	8.8	7	100.07	906	906	0	13.354	6.5	3.8	4.7	0	2.4	2.2	45492000	15542000	14482000	8057700	0	4052700
P35232	P35232	12	12	12	Prohibitin	PHB	Prohibitin OS=Homo sapiens OX=9606 GN=PHB PE=1 SV=1	1	12	12	12	4	6	5	4	8	6	4	6	5	4	8	6	4	6	5	4	8	6	43.4	43.4	43.4	29.804	272	272	0	42.816	20.2	28.7	23.5	20.2	32.4	24.3	155210000	30329000	44978000	9800900	9013900	44748000
P35249	P35249	5	5	5	Replication factor C subunit 4	RFC4	Replication factor C subunit 4 OS=Homo sapiens OX=9606 GN=RFC4 PE=1 SV=2	1	5	5	5	1	2	2	2	3	3	1	2	2	2	3	3	1	2	2	2	3	3	19	19	19	39.681	363	363	0	7.958	2.8	6.3	9.1	5.8	9.9	10.5	22124000	1699900	3157900	2916300	3927600	5903500
P35250	P35250	5	5	5	Replication factor C subunit 2	RFC2	Replication factor C subunit 2 OS=Homo sapiens OX=9606 GN=RFC2 PE=1 SV=3	1	5	5	5	3	3	3	3	4	2	3	3	3	3	4	2	3	3	3	3	4	2	23.4	23.4	23.4	39.157	354	354	0	51.114	15.3	15.3	15.3	15.3	20.9	7.6	168500000	52555000	51407000	8061900	5923900	44773000
P35268	P35268	3	3	3	60S ribosomal protein L22	RPL22	60S ribosomal protein L22 OS=Homo sapiens OX=9606 GN=RPL22 PE=1 SV=2	1	3	3	3	3	2	2	3	2	2	3	2	2	3	2	2	3	2	2	3	2	2	39.1	39.1	39.1	14.787	128	128	0	114.66	39.1	30.5	28.9	39.1	18.8	30.5	185520000	67292000	46685000	13167000	20079000	14242000
P35527;CON__P35527	P35527;CON__P35527	33;32	33;32	33;32	Keratin, type I cytoskeletal 9	KRT9	Keratin, type I cytoskeletal 9 OS=Homo sapiens OX=9606 GN=KRT9 PE=1 SV=3;	2	33	33	33	24	24	12	18	29	22	24	24	12	18	29	22	24	24	12	18	29	22	62.6	62.6	62.6	62.064	623	623;623	0	323.31	57.9	56	33.2	46.5	58.9	55.4	9951800000	1562300000	2212200000	132350000	449160000	2319600000
P35573	P35573	2	2	2	Glycogen debranching enzyme;4-alpha-glucanotransferase;Amylo-alpha-1,6-glucosidase	AGL	Glycogen debranching enzyme OS=Homo sapiens OX=9606 GN=AGL PE=1 SV=3	1	2	2	2	0	1	0	0	0	1	0	1	0	0	0	1	0	1	0	0	0	1	1.9	1.9	1.9	174.76	1532	1532	0	3.681	0	0.8	0	0	0	1.1	15776000	0	1899200	0	0	0
P35579	P35579	72	72	64	Myosin-9	MYH9	Myosin-9 OS=Homo sapiens OX=9606 GN=MYH9 PE=1 SV=4	1	72	72	64	49	57	48	11	22	20	49	57	48	11	22	20	43	51	43	8	18	17	44.1	44.1	40.2	226.53	1960	1960	0	323.31	32.5	38.7	31.6	7.8	18.1	14.7	4758900000	1790400000	2030500000	287790000	42284000	396410000
P35580	P35580	15	10	9	Myosin-10	MYH10	Myosin-10 OS=Homo sapiens OX=9606 GN=MYH10 PE=1 SV=3	1	15	10	9	8	7	5	2	4	3	5	4	2	0	1	0	5	4	1	0	1	0	10.6	8.2	7.7	229	1976	1976	0	50.291	7.2	5.6	3.2	1	2.3	2.1	96200000	61768000	29682000	3037000	0	1713800
P35606	P35606	19	19	19	Coatomer subunit beta	COPB2	Coatomer subunit beta OS=Homo sapiens OX=9606 GN=COPB2 PE=1 SV=2	1	19	19	19	14	11	12	0	9	7	14	11	12	0	9	7	14	11	12	0	9	7	35.7	35.7	35.7	102.49	906	906	0	141.24	28.5	22.7	21.7	0	19.6	16.9	476340000	211710000	99163000	42505000	0	59640000
P35611	P35611	4	4	4	Alpha-adducin	ADD1	Alpha-adducin OS=Homo sapiens OX=9606 GN=ADD1 PE=1 SV=2	1	4	4	4	3	3	1	0	0	0	3	3	1	0	0	0	3	3	1	0	0	0	10.9	10.9	10.9	80.954	737	737	0	8.4898	7.3	8.7	2.2	0	0	0	45131000	18290000	25137000	1703100	0	0
P35613	P35613	5	5	5	Basigin	BSG	Basigin OS=Homo sapiens OX=9606 GN=BSG PE=1 SV=2	1	5	5	5	4	3	4	1	3	2	4	3	4	1	3	2	4	3	4	1	3	2	18.4	18.4	18.4	42.2	385	385	0	21.389	14.3	12.5	16.1	3.6	12.5	8.3	91486000	28998000	16827000	21818000	3215500	13897000
P35637;Q92804	P35637	3;1	3;1	3;1	RNA-binding protein FUS	FUS	RNA-binding protein FUS OS=Homo sapiens OX=9606 GN=FUS PE=1 SV=1	2	3	3	3	3	0	1	3	2	1	3	0	1	3	2	1	3	0	1	3	2	1	6.3	6.3	6.3	53.425	526	526;592	0	9.621	6.3	0	2.7	6.3	5.9	2.7	93663000	29380000	0	5133100	17406000	32590000
P35658	P35658	24	24	24	Nuclear pore complex protein Nup214	NUP214	Nuclear pore complex protein Nup214 OS=Homo sapiens OX=9606 GN=NUP214 PE=1 SV=2	1	24	24	24	17	20	12	0	1	1	17	20	12	0	1	1	17	20	12	0	1	1	20.6	20.6	20.6	213.62	2090	2090	0	186.04	14.7	15.8	11	0	1	0.6	434140000	154650000	211180000	63255000	0	3536000
P35659	P35659	3	3	3	Protein DEK	DEK	Protein DEK OS=Homo sapiens OX=9606 GN=DEK PE=1 SV=1	1	3	3	3	2	2	1	0	0	0	2	2	1	0	0	0	2	2	1	0	0	0	12	12	12	42.674	375	375	0	4.4553	6.9	8.5	3.5	0	0	0	18109000	5002600	11494000	1612200	0	0
P35908;CON__P35908;Q01546;CON__Q01546;CON__P07744;CON__P12035;P12035;CON__Q9R0H5;CON__Q7RTS7;CON__Q32MB2;CON__Q6IFZ6;CON__Q7Z794;Q7RTS7;Q86Y46;Q7Z794;CON__REFSEQ:XP_932229;CON__Q8N1N4-2;CON__Q7RTT2;Q8N1N4;P12036	P35908;CON__P35908	35;34;6;5;4;4;4;2;2;2;2;2;2;2;2;1;1;1;1;1	32;31;6;5;4;4;4;1;2;2;1;1;2;2;1;1;1;1;1;1	22;21;0;0;0;0;0;0;0;0;0;0;0;0;0;0;0;0;0;0	Keratin, type II cytoskeletal 2 epidermal	KRT2	Keratin, type II cytoskeletal 2 epidermal OS=Homo sapiens OX=9606 GN=KRT2 PE=1 SV=2;	20	35	32	22	19	29	17	18	29	27	17	26	15	15	26	25	10	17	10	9	17	17	69.3	65.6	52.3	65.432	639	639;645;638;638;525;629;628;524;529;540;572;578;529;540;578;345;521;521;520;1026	0	297.81	44.4	57.7	33.2	37.1	55.7	53.2	3922400000	585630000	613060000	123410000	199780000	1177900000
P35998	P35998	24	24	24	26S protease regulatory subunit 7	PSMC2	26S proteasome regulatory subunit 7 OS=Homo sapiens OX=9606 GN=PSMC2 PE=1 SV=3	1	24	24	24	16	20	16	10	8	9	16	20	16	10	8	9	16	20	16	10	8	9	67.2	67.2	67.2	48.633	433	433	0	313.38	49.2	55.4	43.6	34.4	27.3	36	1283300000	468240000	500710000	117230000	32094000	73973000
P36578	P36578	18	18	18	60S ribosomal protein L4	RPL4	60S ribosomal protein L4 OS=Homo sapiens OX=9606 GN=RPL4 PE=1 SV=5	1	18	18	18	13	10	9	8	11	9	13	10	9	8	11	9	13	10	9	8	11	9	44	44	44	47.697	427	427	0	305.37	37.2	32.1	30.9	26.7	31.4	26	1328500000	413090000	222050000	131270000	75526000	332180000
P36776	P36776	1	1	1	Lon protease homolog, mitochondrial	LONP1	Lon protease homolog, mitochondrial OS=Homo sapiens OX=9606 GN=LONP1 PE=1 SV=2	1	1	1	1	0	1	0	0	0	1	0	1	0	0	0	1	0	1	0	0	0	1	3	3	3	106.49	959	959	0	4.1793	0	3	0	0	0	3	20802000	0	9438000	0	0	0
P36871	P36871	6	6	6	Phosphoglucomutase-1	PGM1	Phosphoglucomutase-1 OS=Homo sapiens OX=9606 GN=PGM1 PE=1 SV=3	1	6	6	6	4	3	0	0	0	0	4	3	0	0	0	0	4	3	0	0	0	0	15.3	15.3	15.3	61.448	562	562	0	8.1219	10.5	7.7	0	0	0	0	16060000	6641000	9419000	0	0	0
P36873	P36873	9	2	2	Serine/threonine-protein phosphatase PP1-gamma catalytic subunit	PPP1CC	Serine/threonine-protein phosphatase PP1-gamma catalytic subunit OS=Homo sapiens OX=9606 GN=PPP1CC PE=1 SV=1	1	9	2	2	5	6	4	5	6	6	1	1	0	1	2	1	1	1	0	1	2	1	36.5	7.4	7.4	36.983	323	323	0	28.402	22.9	26.3	18.3	22.9	26	25.7	114880000	15820000	56251000	0	3372600	16959000
P36969	P36969	2	2	2	Phospholipid hydroperoxide glutathione peroxidase, mitochondrial	GPX4	Phospholipid hydroperoxide glutathione peroxidase OS=Homo sapiens OX=9606 GN=GPX4 PE=1 SV=3	1	2	2	2	1	1	1	2	1	1	1	1	1	2	1	1	1	1	1	2	1	1	12.7	12.7	12.7	22.174	197	197	0	5.8356	7.1	7.1	7.1	12.7	7.1	7.1	14715000	2746500	3887300	0	3762200	2370700
P37108	P37108	2	2	2	Signal recognition particle 14 kDa protein	SRP14	Signal recognition particle 14 kDa protein OS=Homo sapiens OX=9606 GN=SRP14 PE=1 SV=2	1	2	2	2	2	1	2	2	1	2	2	1	2	2	1	2	2	1	2	2	1	2	17.6	17.6	17.6	14.57	136	136	0	23.283	17.6	10.3	17.6	17.6	7.4	17.6	76716000	35166000	13386000	4013600	2908700	6279600
P37198	P37198	1	1	1	Nuclear pore glycoprotein p62	NUP62	Nuclear pore glycoprotein p62 OS=Homo sapiens OX=9606 GN=NUP62 PE=1 SV=3	1	1	1	1	0	1	0	0	0	0	0	1	0	0	0	0	0	1	0	0	0	0	5.7	5.7	5.7	53.254	522	522	0	6.4642	0	5.7	0	0	0	0	8092600	0	8092600	0	0	0
P37802;Q9UI15	P37802	13;1	13;1	13;1	Transgelin-2	TAGLN2	Transgelin-2 OS=Homo sapiens OX=9606 GN=TAGLN2 PE=1 SV=3	2	13	13	13	8	9	6	8	6	9	8	9	6	8	6	9	8	9	6	8	6	9	75.9	75.9	75.9	22.391	199	199;199	0	85.877	46.7	50.3	35.7	41.2	42.2	58.8	678690000	186730000	176990000	62694000	76939000	95200000
P37837	P37837	6	6	6	Transaldolase	TALDO1	Transaldolase OS=Homo sapiens OX=9606 GN=TALDO1 PE=1 SV=2	1	6	6	6	5	4	3	3	3	3	5	4	3	3	3	3	5	4	3	3	3	3	19.3	19.3	19.3	37.54	337	337	0	29.861	16.6	13.1	10.4	10.4	10.4	10.4	417850000	92123000	170100000	29936000	22599000	76848000
P38117	P38117	2	2	2	Electron transfer flavoprotein subunit beta	ETFB	Electron transfer flavoprotein subunit beta OS=Homo sapiens OX=9606 GN=ETFB PE=1 SV=3	1	2	2	2	1	2	0	0	1	0	1	2	0	0	1	0	1	2	0	0	1	0	11	11	11	27.843	255	255	0	3.4226	4.7	11	0	0	4.7	0	15380000	1524100	12437000	0	0	1419300
Q96E39;P38159;O75526;Q8N7X1	Q96E39;P38159	3;3;1;1	3;3;1;1	3;3;1;1	RNA binding motif protein, X-linked-like-1;RNA-binding motif protein, X chromosome;RNA-binding motif protein, X chromosome, N-terminally processed	RBMXL1;RBMX	RNA binding motif protein, X-linked-like-1 OS=Homo sapiens OX=9606 GN=RBMXL1 PE=1 SV=1;RNA-binding motif protein, X chromosome OS=Homo sapiens OX=9606 GN=RBMX PE=1 SV=3	4	3	3	3	3	1	2	0	3	2	3	1	2	0	3	2	3	1	2	0	3	2	7.9	7.9	7.9	42.141	390	390;391;392;1067	0	19.805	7.9	3.3	7.9	0	7.9	7.9	35155000	9391200	3775500	6120800	0	10081000
P38398	P38398	3	3	3	Breast cancer type 1 susceptibility protein	BRCA1	Breast cancer type 1 susceptibility protein OS=Homo sapiens OX=9606 GN=BRCA1 PE=1 SV=2	1	3	3	3	1	1	0	0	1	2	1	1	0	0	1	2	1	1	0	0	1	2	3.3	3.3	3.3	207.72	1863	1863	0	15.493	1.2	1.2	0	0	1.2	2	33530000	4097000	6340200	0	0	10143000
P38432	P38432	1	1	1	Coilin	COIL	Coilin OS=Homo sapiens OX=9606 GN=COIL PE=1 SV=1	1	1	1	1	0	1	0	1	0	1	0	1	0	1	0	1	0	1	0	1	0	1	3.3	3.3	3.3	62.608	576	576	0.00066357	2.6968	0	3.3	0	3.3	0	3.3	12011000	0	3308900	0	4446700	0
P38606	P38606	7	7	7	V-type proton ATPase catalytic subunit A	ATP6V1A	V-type proton ATPase catalytic subunit A OS=Homo sapiens OX=9606 GN=ATP6V1A PE=1 SV=2	1	7	7	7	4	5	4	4	1	5	4	5	4	4	1	5	4	5	4	4	1	5	22	22	22	68.303	617	617	0	29.247	10.7	14.9	11.3	10.2	3.2	14.6	150580000	67102000	19311000	8495600	8912400	14458000
P38646	P38646	7	7	7	Stress-70 protein, mitochondrial	HSPA9	Stress-70 protein, mitochondrial OS=Homo sapiens OX=9606 GN=HSPA9 PE=1 SV=2	1	7	7	7	2	2	5	4	5	3	2	2	5	4	5	3	2	2	5	4	5	3	15	15	15	73.68	679	679	0	20.592	5	4	11	9	10.6	6.8	49545000	5239400	5218100	9068300	9882700	13808000
P38919	P38919	6	4	4	Eukaryotic initiation factor 4A-III;Eukaryotic initiation factor 4A-III, N-terminally processed	EIF4A3	Eukaryotic initiation factor 4A-III OS=Homo sapiens OX=9606 GN=EIF4A3 PE=1 SV=4	1	6	4	4	3	2	4	4	5	4	2	1	2	3	4	3	2	1	2	3	4	3	17.5	11.9	11.9	46.871	411	411	0	12.912	10	7.3	11.7	13.4	15.8	13.4	46044000	4971800	3642200	5163400	11280000	12477000
P39019	P39019	5	5	5	40S ribosomal protein S19	RPS19	40S ribosomal protein S19 OS=Homo sapiens OX=9606 GN=RPS19 PE=1 SV=2	1	5	5	5	5	1	1	0	1	4	5	1	1	0	1	4	5	1	1	0	1	4	35.2	35.2	35.2	16.06	145	145	0	39.198	35.2	10.3	10.3	0	10.3	35.2	78649000	42418000	4006800	7927600	0	8715600
P39023;Q92901	P39023	12;1	12;1	12;1	60S ribosomal protein L3	RPL3	60S ribosomal protein L3 OS=Homo sapiens OX=9606 GN=RPL3 PE=1 SV=2	2	12	12	12	10	7	5	3	6	7	10	7	5	3	6	7	10	7	5	3	6	7	32.3	32.3	32.3	46.108	403	403;407	0	77.432	30.5	27	23.8	10.4	20.6	20.8	1046700000	349260000	250250000	205430000	12805000	152240000
P39656	P39656	7	7	7	Dolichyl-diphosphooligosaccharide--protein glycosyltransferase 48 kDa subunit	DDOST	Dolichyl-diphosphooligosaccharide--protein glycosyltransferase 48 kDa subunit OS=Homo sapiens OX=9606 GN=DDOST PE=1 SV=4	1	7	7	7	5	4	6	4	5	4	5	4	6	4	5	4	5	4	6	4	5	4	18	18	18	50.8	456	456	0	26.854	12.3	9	14.7	9.9	12.3	11	180850000	57287000	32472000	18054000	6785600	40656000
P39687	P39687	2	2	2	Acidic leucine-rich nuclear phosphoprotein 32 family member A	ANP32A	Acidic leucine-rich nuclear phosphoprotein 32 family member A OS=Homo sapiens OX=9606 GN=ANP32A PE=1 SV=1	1	2	2	2	0	1	0	0	2	1	0	1	0	0	2	1	0	1	0	0	2	1	18.1	18.1	18.1	28.585	249	249	0	9.7379	0	8.4	0	0	18.1	8.4	133820000	0	17473000	0	0	70338000
P39748	P39748	8	8	8	Flap endonuclease 1	FEN1	Flap endonuclease 1 OS=Homo sapiens OX=9606 GN=FEN1 PE=1 SV=1	1	8	8	8	4	3	2	3	3	3	4	3	2	3	3	3	4	3	2	3	3	3	37.9	37.9	37.9	42.592	380	380	0	26.092	19.2	11.8	5	10	12.1	10.5	173170000	47909000	42144000	15108000	28019000	12654000
P39880;Q13948;O14529	P39880	9;4;1	9;4;1	9;4;1	Homeobox protein cut-like 1	CUX1	Homeobox protein cut-like 1 OS=Homo sapiens OX=9606 GN=CUX1 PE=1 SV=3	3	9	9	9	1	1	0	0	5	8	1	1	0	0	5	8	1	1	0	0	5	8	10.1	10.1	10.1	164.19	1505	1505;678;1486	0	20.564	1.7	1.7	0	0	5.4	8.7	90317000	21417000	15699000	0	0	18577000
P40227;Q92526	P40227	9;1	9;1	9;1	T-complex protein 1 subunit zeta	CCT6A	T-complex protein 1 subunit zeta OS=Homo sapiens OX=9606 GN=CCT6A PE=1 SV=3	2	9	9	9	8	6	3	3	2	3	8	6	3	3	2	3	8	6	3	3	2	3	22.4	22.4	22.4	58.024	531	531;530	0	37.456	20	13.9	7	8.1	5.3	8.1	167740000	73859000	34693000	10925000	13289000	21477000
P40429;Q6NVV1	P40429;Q6NVV1	8;4	8;4	8;4	60S ribosomal protein L13a;Putative 60S ribosomal protein L13a protein RPL13AP3	RPL13A;RPL13AP3	60S ribosomal protein L13a OS=Homo sapiens OX=9606 GN=RPL13A PE=1 SV=2;Putative 60S ribosomal protein L13a protein RPL13AP3 OS=Homo sapiens OX=9606 GN=RPL13AP3 PE=5 SV=1	2	8	8	8	7	7	6	6	6	6	7	7	6	6	6	6	7	7	6	6	6	6	36.9	36.9	36.9	23.577	203	203;102	0	24.006	31.5	30.5	25.1	25.1	24.6	26.1	425450000	96588000	75192000	85809000	43540000	76202000
P40692	P40692	1	1	1	DNA mismatch repair protein Mlh1	MLH1	DNA mismatch repair protein Mlh1 OS=Homo sapiens OX=9606 GN=MLH1 PE=1 SV=1	1	1	1	1	0	1	0	0	0	0	0	1	0	0	0	0	0	1	0	0	0	0	4.1	4.1	4.1	84.6	756	756	0	6.9431	0	4.1	0	0	0	0	12212000	0	12212000	0	0	0
P40763	P40763	2	2	2	Signal transducer and activator of transcription 3	STAT3	Signal transducer and activator of transcription 3 OS=Homo sapiens OX=9606 GN=STAT3 PE=1 SV=2	1	2	2	2	1	1	1	0	0	0	1	1	1	0	0	0	1	1	1	0	0	0	5.2	5.2	5.2	88.067	770	770	0	2.7485	3.4	3.4	1.8	0	0	0	10698000	3642200	4288800	2767400	0	0
P40925	P40925	9	9	9	Malate dehydrogenase, cytoplasmic	MDH1	Malate dehydrogenase, cytoplasmic OS=Homo sapiens OX=9606 GN=MDH1 PE=1 SV=4	1	9	9	9	7	6	3	4	5	4	7	6	3	4	5	4	7	6	3	4	5	4	35.9	35.9	35.9	36.426	334	334	0	64.916	33.2	28.4	13.2	19.2	17.4	15.9	337360000	83704000	80642000	24833000	36098000	82863000
P40926	P40926	11	11	11	Malate dehydrogenase, mitochondrial	MDH2	Malate dehydrogenase, mitochondrial OS=Homo sapiens OX=9606 GN=MDH2 PE=1 SV=3	1	11	11	11	6	6	9	9	8	6	6	6	9	9	8	6	6	6	9	9	8	6	44.1	44.1	44.1	35.503	338	338	0	105.9	32.2	32.2	38.2	40.8	35.2	28.4	1132200000	256330000	165890000	51596000	61737000	506740000
P40937	P40937	3	3	3	Replication factor C subunit 5	RFC5	Replication factor C subunit 5 OS=Homo sapiens OX=9606 GN=RFC5 PE=1 SV=1	1	3	3	3	0	1	1	0	1	0	0	1	1	0	1	0	0	1	1	0	1	0	16.2	16.2	16.2	38.496	340	340	0	9.4243	0	5.9	4.1	0	6.2	0	29563000	0	5431500	1467900	0	22664000
P40938	P40938	6	6	6	Replication factor C subunit 3	RFC3	Replication factor C subunit 3 OS=Homo sapiens OX=9606 GN=RFC3 PE=1 SV=2	1	6	6	6	3	1	2	3	4	4	3	1	2	3	4	4	3	1	2	3	4	4	27.5	27.5	27.5	40.556	356	356	0	39.669	15.4	5.9	8.4	12.4	16	15.7	175120000	36908000	22228000	7061600	19986000	62674000
P40939	P40939	4	4	4	Trifunctional enzyme subunit alpha, mitochondrial;Long-chain enoyl-CoA hydratase;Long chain 3-hydroxyacyl-CoA dehydrogenase	HADHA	Trifunctional enzyme subunit alpha, mitochondrial OS=Homo sapiens OX=9606 GN=HADHA PE=1 SV=2	1	4	4	4	1	2	0	1	1	3	1	2	0	1	1	3	1	2	0	1	1	3	10.1	10.1	10.1	82.999	763	763	0	45.056	1.4	4.1	0	2.6	2.6	7.5	55907000	11464000	22234000	0	1243900	5988500
P41091;Q2VIR3	P41091;Q2VIR3	15;12	15;12	15;12	Eukaryotic translation initiation factor 2 subunit 3;Putative eukaryotic translation initiation factor 2 subunit 3-like protein	EIF2S3;EIF2S3L	Eukaryotic translation initiation factor 2 subunit 3 OS=Homo sapiens OX=9606 GN=EIF2S3 PE=1 SV=3;Eukaryotic translation initiation factor 2 subunit 3B OS=Homo sapiens OX=9606 GN=EIF2S3B PE=2 SV=2	2	15	15	15	10	12	10	6	6	6	10	12	10	6	6	6	10	12	10	6	6	6	44.7	44.7	44.7	51.109	472	472;472	0	91.689	34.1	37.9	33.1	21.8	19.9	21.2	760210000	367710000	160610000	86367000	42552000	51936000
P41240	P41240	1	1	1	Tyrosine-protein kinase CSK	CSK	Tyrosine-protein kinase CSK OS=Homo sapiens OX=9606 GN=CSK PE=1 SV=1	1	1	1	1	1	1	0	0	1	1	1	1	0	0	1	1	1	1	0	0	1	1	2.9	2.9	2.9	50.704	450	450	0.0031786	2.3397	2.9	2.9	0	0	2.9	2.9	14251000	4805300	4776100	0	0	2765600
P41252	P41252	11	11	11	Isoleucine--tRNA ligase, cytoplasmic	IARS	Isoleucine--tRNA ligase, cytoplasmic OS=Homo sapiens OX=9606 GN=IARS PE=1 SV=2	1	11	11	11	9	8	6	0	3	3	9	8	6	0	3	3	9	8	6	0	3	3	12.9	12.9	12.9	144.5	1262	1262	0	217.74	10.6	10.3	6.4	0	4	4	161320000	67021000	48935000	12336000	0	24066000
P41567;O60739	P41567	3;1	3;1	3;1	Eukaryotic translation initiation factor 1	EIF1	Eukaryotic translation initiation factor 1 OS=Homo sapiens OX=9606 GN=EIF1 PE=1 SV=1	2	3	3	3	2	1	0	2	3	2	2	1	0	2	3	2	2	1	0	2	3	2	62.8	62.8	62.8	12.732	113	113;113	0	88.551	40.7	29.2	0	51.3	62.8	40.7	868410000	249400000	72751000	0	15069000	100640000
P42126	P42126	1	1	1	Enoyl-CoA delta isomerase 1, mitochondrial	ECI1	Enoyl-CoA delta isomerase 1, mitochondrial OS=Homo sapiens OX=9606 GN=ECI1 PE=1 SV=1	1	1	1	1	1	1	0	0	1	0	1	1	0	0	1	0	1	1	0	0	1	0	5	5	5	32.816	302	302	0	3.1564	5	5	0	0	5	0	7064000	2450600	2546000	0	0	2067400
P42166	P42166	32	32	22	Lamina-associated polypeptide 2, isoform alpha;Thymopoietin;Thymopentin	TMPO	Lamina-associated polypeptide 2, isoform alpha OS=Homo sapiens OX=9606 GN=TMPO PE=1 SV=2	1	32	32	22	21	27	24	22	27	24	21	27	24	22	27	24	11	17	16	14	19	16	62	62	47.1	75.491	694	694	0	323.31	40.2	54.9	51.3	42.4	54.9	51	2189700000	311370000	628090000	256290000	197640000	409530000
P42167	P42167	18	8	8	Lamina-associated polypeptide 2, isoforms beta/gamma;Thymopoietin;Thymopentin	TMPO	Lamina-associated polypeptide 2, isoforms beta/gamma OS=Homo sapiens OX=9606 GN=TMPO PE=1 SV=2	1	18	8	8	18	16	14	14	13	15	8	6	6	6	5	7	8	6	6	6	5	7	49.3	26.7	26.7	50.67	454	454	0	252.8	49.3	44.5	44.3	37.9	39.4	43.8	750570000	228320000	177700000	82289000	41450000	94273000
P42224	P42224	6	6	6	Signal transducer and activator of transcription 1-alpha/beta	STAT1	Signal transducer and activator of transcription 1-alpha/beta OS=Homo sapiens OX=9606 GN=STAT1 PE=1 SV=2	1	6	6	6	4	5	6	0	0	0	4	5	6	0	0	0	4	5	6	0	0	0	11.2	11.2	11.2	87.334	750	750	0	18.495	7.2	9.1	11.2	0	0	0	55962000	18961000	26819000	10183000	0	0
P42285	P42285	5	5	5	Superkiller viralicidic activity 2-like 2	SKIV2L2	Exosome RNA helicase MTR4 OS=Homo sapiens OX=9606 GN=MTREX PE=1 SV=3	1	5	5	5	4	3	3	3	2	3	4	3	3	3	2	3	4	3	3	3	2	3	8.1	8.1	8.1	117.8	1042	1042	0	24.24	6.8	4.7	4.9	4.7	3.6	4.7	193220000	76092000	53761000	10173000	7702900	19208000
P42566	P42566	2	2	2	Epidermal growth factor receptor substrate 15	EPS15	Epidermal growth factor receptor substrate 15 OS=Homo sapiens OX=9606 GN=EPS15 PE=1 SV=2	1	2	2	2	1	2	1	0	0	0	1	2	1	0	0	0	1	2	1	0	0	0	5	5	5	98.655	896	896	0	4.137	2.6	5	2.5	0	0	0	31817000	8805300	20673000	2338900	0	0
P42677;Q71UM5	P42677;Q71UM5	4;3	4;3	4;3	40S ribosomal protein S27;40S ribosomal protein S27-like	RPS27;RPS27L	40S ribosomal protein S27 OS=Homo sapiens OX=9606 GN=RPS27 PE=1 SV=3;40S ribosomal protein S27-like OS=Homo sapiens OX=9606 GN=RPS27L PE=1 SV=3	2	4	4	4	2	2	4	3	4	2	2	2	4	3	4	2	2	2	4	3	4	2	41.7	41.7	41.7	9.461	84	84;84	0	22.183	16.7	32.1	41.7	32.1	41.7	31	463560000	26132000	62483000	109600000	90206000	96660000
P42704	P42704	20	20	20	Leucine-rich PPR motif-containing protein, mitochondrial	LRPPRC	Leucine-rich PPR motif-containing protein, mitochondrial OS=Homo sapiens OX=9606 GN=LRPPRC PE=1 SV=3	1	20	20	20	11	14	13	7	10	8	11	14	13	7	10	8	11	14	13	7	10	8	20.9	20.9	20.9	157.9	1394	1394	0	108.66	11.8	15.1	12.8	6.7	10.5	8.6	524640000	154990000	162530000	40053000	17719000	103260000
P42766	P42766	4	4	4	60S ribosomal protein L35	RPL35	60S ribosomal protein L35 OS=Homo sapiens OX=9606 GN=RPL35 PE=1 SV=2	1	4	4	4	3	0	2	0	3	1	3	0	2	0	3	1	3	0	2	0	3	1	22.8	22.8	22.8	14.551	123	123	0	25.247	17.9	0	12.2	0	22.8	8.1	56418000	24834000	0	11731000	0	14437000
P43034	P43034	2	2	2	Platelet-activating factor acetylhydrolase IB subunit alpha	PAFAH1B1	Platelet-activating factor acetylhydrolase IB subunit alpha OS=Homo sapiens OX=9606 GN=PAFAH1B1 PE=1 SV=2	1	2	2	2	1	0	1	1	1	1	1	0	1	1	1	1	1	0	1	1	1	1	9	9	9	46.637	410	410	0	4.8009	3.9	0	3.9	5.1	5.1	5.1	13984000	3237500	0	3340200	2924200	2727700
P43121	P43121	1	1	1	Cell surface glycoprotein MUC18	MCAM	Cell surface glycoprotein MUC18 OS=Homo sapiens OX=9606 GN=MCAM PE=1 SV=2	1	1	1	1	0	1	0	0	0	0	0	1	0	0	0	0	0	1	0	0	0	0	5.1	5.1	5.1	71.607	646	646	0	11.793	0	5.1	0	0	0	0	29682000	0	29682000	0	0	0
P43243	P43243	9	9	9	Matrin-3	MATR3	Matrin-3 OS=Homo sapiens OX=9606 GN=MATR3 PE=1 SV=2	1	9	9	9	6	5	3	3	6	6	6	5	3	3	6	6	6	5	3	3	6	6	19.6	19.6	19.6	94.622	847	847	0	77.259	15.5	11.7	5.2	5.7	14.8	11	425230000	145840000	67364000	7781700	6386000	88942000
P43246	P43246	7	7	7	DNA mismatch repair protein Msh2	MSH2	DNA mismatch repair protein Msh2 OS=Homo sapiens OX=9606 GN=MSH2 PE=1 SV=1	1	7	7	7	4	2	2	0	2	2	4	2	2	0	2	2	4	2	2	0	2	2	12	12	12	104.74	934	934	0	15.794	6.7	2.8	2.8	0	3.6	3.3	32200000	16857000	3460200	3641300	0	4427200
P43487	P43487	5	5	5	Ran-specific GTPase-activating protein	RANBP1	Ran-specific GTPase-activating protein OS=Homo sapiens OX=9606 GN=RANBP1 PE=1 SV=1	1	5	5	5	5	4	3	2	2	2	5	4	3	2	2	2	5	4	3	2	2	2	51.7	51.7	51.7	23.31	201	201	0	27.519	51.7	34.8	28.4	17.9	16.9	16.9	230430000	145190000	38880000	21919000	13696000	8210100
P43490	P43490	4	4	4	Nicotinamide phosphoribosyltransferase	NAMPT	Nicotinamide phosphoribosyltransferase OS=Homo sapiens OX=9606 GN=NAMPT PE=1 SV=1	1	4	4	4	2	2	1	1	2	3	2	2	1	1	2	3	2	2	1	1	2	3	15.1	15.1	15.1	55.52	491	491	0	21.95	9	7.1	2	2	7.9	11	180550000	82916000	29478000	1398200	929210	22239000
P43897	P43897	1	1	1	Elongation factor Ts, mitochondrial	TSFM	Elongation factor Ts, mitochondrial OS=Homo sapiens OX=9606 GN=TSFM PE=1 SV=2	1	1	1	1	1	0	0	0	0	0	1	0	0	0	0	0	1	0	0	0	0	0	8.3	8.3	8.3	35.39	325	325	0.0044192	2.2841	8.3	0	0	0	0	0	3428500	3428500	0	0	0	0
P45880	P45880	12	12	12	Voltage-dependent anion-selective channel protein 2	VDAC2	Voltage-dependent anion-selective channel protein 2 OS=Homo sapiens OX=9606 GN=VDAC2 PE=1 SV=2	1	12	12	12	9	10	10	10	10	8	9	10	10	10	10	8	9	10	10	10	10	8	57.1	57.1	57.1	31.566	294	294	0	103.32	47.3	47.3	45.9	42.5	50.7	43.5	732800000	139720000	119620000	94883000	93804000	144990000
P45973	P45973	2	1	1	Chromobox protein homolog 5	CBX5	Chromobox protein homolog 5 OS=Homo sapiens OX=9606 GN=CBX5 PE=1 SV=1	1	2	1	1	0	1	0	0	0	1	0	1	0	0	0	0	0	1	0	0	0	0	17.8	11.5	11.5	22.225	191	191	0.0013012	2.5117	0	11.5	0	0	0	6.3	9727300	0	9727300	0	0	0
P45974	P45974	2	2	2	Ubiquitin carboxyl-terminal hydrolase 5	USP5	Ubiquitin carboxyl-terminal hydrolase 5 OS=Homo sapiens OX=9606 GN=USP5 PE=1 SV=2	1	2	2	2	0	1	0	0	1	0	0	1	0	0	1	0	0	1	0	0	1	0	4.8	4.8	4.8	95.785	858	858	0	7.8463	0	3	0	0	1.7	0	10339000	0	9261000	0	0	1078100
P45985	P45985	1	1	1	Dual specificity mitogen-activated protein kinase kinase 4	MAP2K4	Dual specificity mitogen-activated protein kinase kinase 4 OS=Homo sapiens OX=9606 GN=MAP2K4 PE=1 SV=1	1	1	1	1	1	0	0	0	0	0	1	0	0	0	0	0	1	0	0	0	0	0	4.3	4.3	4.3	44.287	399	399	0.0085055	2.0003	4.3	0	0	0	0	0	3128900	3128900	0	0	0	0
P46013	P46013	4	4	4	Antigen KI-67	MKI67	Proliferation marker protein Ki-67 OS=Homo sapiens OX=9606 GN=MKI67 PE=1 SV=2	1	4	4	4	2	1	0	0	1	1	2	1	0	0	1	1	2	1	0	0	1	1	1.7	1.7	1.7	358.69	3256	3256	0	5.5766	0.7	0.4	0	0	0.4	0.6	18208000	6941500	7160900	0	0	1276600
P46060	P46060	14	14	14	Ran GTPase-activating protein 1	RANGAP1	Ran GTPase-activating protein 1 OS=Homo sapiens OX=9606 GN=RANGAP1 PE=1 SV=1	1	14	14	14	12	9	10	1	3	2	12	9	10	1	3	2	12	9	10	1	3	2	31.2	31.2	31.2	63.541	587	587	0	85.339	26.9	20.8	23.2	2	7.3	6.1	341680000	183200000	57683000	40988000	3177600	13045000
P46063	P46063	6	6	6	ATP-dependent DNA helicase Q1	RECQL	ATP-dependent DNA helicase Q1 OS=Homo sapiens OX=9606 GN=RECQL PE=1 SV=3	1	6	6	6	3	1	3	1	1	0	3	1	3	1	1	0	3	1	3	1	1	0	13.3	13.3	13.3	73.457	649	649	0	11.48	6.6	2.2	6.6	1.7	2.2	0	19369000	9016100	1923500	5184700	1761200	1484000
P46087	P46087	6	6	6	Probable 28S rRNA (cytosine(4447)-C(5))-methyltransferase	NOP2	Probable 28S rRNA (cytosine(4447)-C(5))-methyltransferase OS=Homo sapiens OX=9606 GN=NOP2 PE=1 SV=2	1	6	6	6	1	1	4	1	1	3	1	1	4	1	1	3	1	1	4	1	1	3	10.3	10.3	10.3	89.301	812	812	0	9.5353	1.2	1.7	8	2	1.1	5.5	34065000	1499400	1910600	15179000	4150100	1377000
P46109	P46109	1	1	1	Crk-like protein	CRKL	Crk-like protein OS=Homo sapiens OX=9606 GN=CRKL PE=1 SV=1	1	1	1	1	1	0	1	0	0	0	1	0	1	0	0	0	1	0	1	0	0	0	4	4	4	33.777	303	303	0.0025445	2.3477	4	0	4	0	0	0	1721500	0	0	1721500	0	0
P46459	P46459	2	2	2	Vesicle-fusing ATPase	NSF	Vesicle-fusing ATPase OS=Homo sapiens OX=9606 GN=NSF PE=1 SV=3	1	2	2	2	2	0	1	0	0	0	2	0	1	0	0	0	2	0	1	0	0	0	5.4	5.4	5.4	82.593	744	744	0	9.1568	5.4	0	1.6	0	0	0	8859200	7551300	0	1307900	0	0
P46531;Q9UM47	P46531	21;1	21;1	20;1	Neurogenic locus notch homolog protein 1;Notch 1 extracellular truncation;Notch 1 intracellular domain	NOTCH1	Neurogenic locus notch homolog protein 1 OS=Homo sapiens OX=9606 GN=NOTCH1 PE=1 SV=4	2	21	21	20	0	0	0	20	20	20	0	0	0	20	20	20	0	0	0	19	19	19	8.1	8.1	8.1	272.5	2555	2555;2321	0	323.31	0	0	0	8.1	8.1	8.1	20453000000	0	0	0	3338000000	7674700000
P46776	P46776	3	3	3	60S ribosomal protein L27a	RPL27A	60S ribosomal protein L27a OS=Homo sapiens OX=9606 GN=RPL27A PE=1 SV=2	1	3	3	3	3	1	3	3	3	3	3	1	3	3	3	3	3	1	3	3	3	3	22.3	22.3	22.3	16.561	148	148	0	15.739	22.3	7.4	22.3	22.3	22.3	22.3	176520000	45761000	8909100	35365000	21766000	33830000
P46777	P46777	9	9	9	60S ribosomal protein L5	RPL5	60S ribosomal protein L5 OS=Homo sapiens OX=9606 GN=RPL5 PE=1 SV=3	1	9	9	9	7	7	9	6	7	7	7	7	9	6	7	7	7	7	9	6	7	7	44.8	44.8	44.8	34.362	297	297	0	39.664	33	27.3	44.8	27.3	27.3	27.3	606890000	146450000	91103000	124480000	73224000	80771000
P46778	P46778	3	3	3	60S ribosomal protein L21	RPL21	60S ribosomal protein L21 OS=Homo sapiens OX=9606 GN=RPL21 PE=1 SV=2	1	3	3	3	3	1	2	1	1	2	3	1	2	1	1	2	3	1	2	1	1	2	27.5	27.5	27.5	18.565	160	160	0	5.5026	27.5	6.9	16.2	9.4	6.9	16.2	78360000	45667000	2014400	16825000	3598300	2798500
P46779	P46779	3	3	3	60S ribosomal protein L28	RPL28	60S ribosomal protein L28 OS=Homo sapiens OX=9606 GN=RPL28 PE=1 SV=3	1	3	3	3	3	1	1	2	3	1	3	1	1	2	3	1	3	1	1	2	3	1	21.2	21.2	21.2	15.747	137	137	0	5.0247	21.2	7.3	8	15.3	21.2	8	99764000	33435000	4120700	11795000	12859000	27588000
P46781	P46781	6	6	6	40S ribosomal protein S9	RPS9	40S ribosomal protein S9 OS=Homo sapiens OX=9606 GN=RPS9 PE=1 SV=3	1	6	6	6	5	4	3	4	4	3	5	4	3	4	4	3	5	4	3	4	4	3	26.8	26.8	26.8	22.591	194	194	0	13.299	26.8	18.6	13.9	18.6	18.6	13.9	266860000	114140000	32916000	29190000	21269000	38274000
P46782	P46782	11	11	11	40S ribosomal protein S5;40S ribosomal protein S5, N-terminally processed	RPS5	40S ribosomal protein S5 OS=Homo sapiens OX=9606 GN=RPS5 PE=1 SV=4	1	11	11	11	11	11	8	8	9	4	11	11	8	8	9	4	11	11	8	8	9	4	47.5	47.5	47.5	22.876	204	204	0	144.17	47.5	47.5	36.8	36.8	46.6	24	2329000000	647140000	920760000	115080000	127780000	242660000
P46783;Q9NQ39	P46783;Q9NQ39	4;2	4;2	4;2	40S ribosomal protein S10;Putative 40S ribosomal protein S10-like	RPS10;RPS10P5	40S ribosomal protein S10 OS=Homo sapiens OX=9606 GN=RPS10 PE=1 SV=1;Putative 40S ribosomal protein S10-like OS=Homo sapiens OX=9606 GN=RPS10P5 PE=5 SV=1	2	4	4	4	3	2	1	1	1	2	3	2	1	1	1	2	3	2	1	1	1	2	24.2	24.2	24.2	18.898	165	165;176	0	37.81	18.8	13.9	8.5	8.5	8.5	13.9	119900000	14039000	59156000	3551500	3346000	2869600
P46821	P46821	16	16	16	Microtubule-associated protein 1B;MAP1B heavy chain;MAP1 light chain LC1	MAP1B	Microtubule-associated protein 1B OS=Homo sapiens OX=9606 GN=MAP1B PE=1 SV=2	1	16	16	16	11	12	8	0	0	0	11	12	8	0	0	0	11	12	8	0	0	0	11.1	11.1	11.1	270.63	2468	2468	0	39.058	7	8.9	5.2	0	0	0	153240000	54949000	72339000	25954000	0	0
P46937	P46937	1	1	1	Transcriptional coactivator YAP1	YAP1	Transcriptional coactivator YAP1 OS=Homo sapiens OX=9606 GN=YAP1 PE=1 SV=2	1	1	1	1	1	0	0	0	0	0	1	0	0	0	0	0	1	0	0	0	0	0	7.3	7.3	7.3	54.461	504	504	0	44.593	7.3	0	0	0	0	0	37441000	37441000	0	0	0	0
P46940;Q13576;Q86VI3	P46940	21;1;1	21;1;1	21;1;1	Ras GTPase-activating-like protein IQGAP1	IQGAP1	Ras GTPase-activating-like protein IQGAP1 OS=Homo sapiens OX=9606 GN=IQGAP1 PE=1 SV=1	3	21	21	21	11	16	5	1	9	8	11	16	5	1	9	8	11	16	5	1	9	8	22.6	22.6	22.6	189.25	1657	1657;1575;1631	0	103.86	12.3	19.2	3.9	0.6	8.9	8.6	744900000	247250000	309090000	15037000	1858700	117850000
P46977	P46977	1	1	1	Dolichyl-diphosphooligosaccharide--protein glycosyltransferase subunit STT3A	STT3A	Dolichyl-diphosphooligosaccharide--protein glycosyltransferase subunit STT3A OS=Homo sapiens OX=9606 GN=STT3A PE=1 SV=2	1	1	1	1	1	1	0	0	1	1	1	1	0	0	1	1	1	1	0	0	1	1	2	2	2	80.529	705	705	0	3.3636	2	2	0	0	2	2	45069000	8564800	16742000	0	0	7429900
P47755	P47755	5	5	4	F-actin-capping protein subunit alpha-2	CAPZA2	F-actin-capping protein subunit alpha-2 OS=Homo sapiens OX=9606 GN=CAPZA2 PE=1 SV=3	1	5	5	4	5	3	3	0	2	2	5	3	3	0	2	2	4	2	2	0	1	1	30.1	30.1	26.6	32.949	286	286	0	37.794	30.1	14.7	17.5	0	8.4	8.4	92509000	49091000	20491000	8194700	0	10273000
P47756	P47756	5	5	5	F-actin-capping protein subunit beta	CAPZB	F-actin-capping protein subunit beta OS=Homo sapiens OX=9606 GN=CAPZB PE=1 SV=4	1	5	5	5	1	2	3	2	1	2	1	2	3	2	1	2	1	2	3	2	1	2	26.4	26.4	26.4	31.35	277	277	0	14.001	3.6	12.3	15.5	9.7	4.7	9.7	22737000	3268500	4026200	6010500	3983000	3572000
P47897	P47897	7	7	7	Glutamine--tRNA ligase	QARS	Glutamine--tRNA ligase OS=Homo sapiens OX=9606 GN=QARS PE=1 SV=1	1	7	7	7	3	4	2	3	2	2	3	4	2	3	2	2	3	4	2	3	2	2	13.3	13.3	13.3	87.798	775	775	0	34.118	4.1	8.1	4	4.9	4.4	3	84488000	23112000	28483000	3401300	8994500	13225000
P47914	P47914	1	1	1	60S ribosomal protein L29	RPL29	60S ribosomal protein L29 OS=Homo sapiens OX=9606 GN=RPL29 PE=1 SV=2	1	1	1	1	1	1	1	1	1	1	1	1	1	1	1	1	1	1	1	1	1	1	9.4	9.4	9.4	17.752	159	159	0	5.6412	9.4	9.4	9.4	9.4	9.4	9.4	241510000	51412000	25291000	62561000	26867000	36293000
P48147	P48147	4	4	4	Prolyl endopeptidase	PREP	Prolyl endopeptidase OS=Homo sapiens OX=9606 GN=PREP PE=1 SV=2	1	4	4	4	1	3	2	2	3	2	1	3	2	2	3	2	1	3	2	2	3	2	9.3	9.3	9.3	80.699	710	710	0	10.733	1.8	7.3	4.2	4.2	6.2	4.2	40014000	2131000	23163000	3191300	2220300	7961100
P48556	P48556	4	4	4	26S proteasome non-ATPase regulatory subunit 8	PSMD8	26S proteasome non-ATPase regulatory subunit 8 OS=Homo sapiens OX=9606 GN=PSMD8 PE=1 SV=2	1	4	4	4	3	4	3	2	2	1	3	4	3	2	2	1	3	4	3	2	2	1	20.3	20.3	20.3	39.611	350	350	0	29.479	15.7	20.3	15.7	13.4	11.4	9.1	193130000	77995000	56487000	14612000	10763000	25981000
P48634	P48634	6	6	6	Protein PRRC2A	PRRC2A	Protein PRRC2A OS=Homo sapiens OX=9606 GN=PRRC2A PE=1 SV=3	1	6	6	6	1	5	3	0	1	0	1	5	3	0	1	0	1	5	3	0	1	0	5.7	5.7	5.7	228.86	2157	2157	0	13.158	1	4.9	2.9	0	1.1	0	35001000	3853200	18795000	7948800	0	4403600
P48643	P48643	20	20	20	T-complex protein 1 subunit epsilon	CCT5	T-complex protein 1 subunit epsilon OS=Homo sapiens OX=9606 GN=CCT5 PE=1 SV=1	1	20	20	20	11	11	14	5	6	2	11	11	14	5	6	2	11	11	14	5	6	2	49.5	49.5	49.5	59.67	541	541	0	245.9	27.9	24.4	41.6	15.3	18.9	4.8	671630000	326850000	180520000	97476000	11932000	42643000
P48729;Q8N752	P48729;Q8N752	2;1	2;1	2;1	Casein kinase I isoform alpha;Casein kinase I isoform alpha-like	CSNK1A1;CSNK1A1L	Casein kinase I isoform alpha OS=Homo sapiens OX=9606 GN=CSNK1A1 PE=1 SV=2;Casein kinase I isoform alpha-like OS=Homo sapiens OX=9606 GN=CSNK1A1L PE=2 SV=2	2	2	2	2	1	1	1	0	0	0	1	1	1	0	0	0	1	1	1	0	0	0	5.6	5.6	5.6	38.914	337	337;337	0.000668	2.7087	3	3	2.7	0	0	0	8524700	5024100	2264900	1235700	0	0
P48735	P48735	1	1	1	Isocitrate dehydrogenase [NADP], mitochondrial	IDH2	Isocitrate dehydrogenase [NADP], mitochondrial OS=Homo sapiens OX=9606 GN=IDH2 PE=1 SV=2	1	1	1	1	1	1	0	0	1	0	1	1	0	0	1	0	1	1	0	0	1	0	3.5	3.5	3.5	50.909	452	452	0	3.2964	3.5	3.5	0	0	3.5	0	38890000	33515000	5374600	0	0	0
P48739;Q00169	P48739	7;1	7;1	7;1	Phosphatidylinositol transfer protein beta isoform	PITPNB	Phosphatidylinositol transfer protein beta isoform OS=Homo sapiens OX=9606 GN=PITPNB PE=1 SV=2	2	7	7	7	3	3	4	1	4	4	3	3	4	1	4	4	3	3	4	1	4	4	38	38	38	31.54	271	271;270	0	21.953	25.5	25.5	19.9	3.3	25.1	30.3	252880000	72606000	112060000	17945000	2820100	27258000
P49189	P49189	2	2	2	4-trimethylaminobutyraldehyde dehydrogenase	ALDH9A1	4-trimethylaminobutyraldehyde dehydrogenase OS=Homo sapiens OX=9606 GN=ALDH9A1 PE=1 SV=3	1	2	2	2	1	1	1	1	2	1	1	1	1	1	2	1	1	1	1	1	2	1	6.3	6.3	6.3	53.801	494	494	0	4.2218	2	4.3	2	4.3	6.3	2	25340000	2123000	8778800	2494700	3672700	6423300
P49257	P49257	5	5	5	Protein ERGIC-53	LMAN1	Protein ERGIC-53 OS=Homo sapiens OX=9606 GN=LMAN1 PE=1 SV=2	1	5	5	5	3	4	3	4	3	1	3	4	3	4	3	1	3	4	3	4	3	1	20.2	20.2	20.2	57.548	510	510	0	34.97	16.3	18.4	16.3	18	16.3	6.3	131850000	31370000	51192000	13624000	10594000	20605000
P49321	P49321	19	19	19	Nuclear autoantigenic sperm protein	NASP	Nuclear autoantigenic sperm protein OS=Homo sapiens OX=9606 GN=NASP PE=1 SV=2	1	19	19	19	15	13	11	7	10	14	15	13	11	7	10	14	15	13	11	7	10	14	41.9	41.9	41.9	85.237	788	788	0	254.97	37.4	30.5	26	17.9	27	35.9	1935500000	729000000	488910000	110350000	87225000	339000000
P49327	P49327	65	65	65	Fatty acid synthase;[Acyl-carrier-protein] S-acetyltransferase;[Acyl-carrier-protein] S-malonyltransferase;3-oxoacyl-[acyl-carrier-protein] synthase;3-oxoacyl-[acyl-carrier-protein] reductase;3-hydroxyacyl-[acyl-carrier-protein] dehydratase;Enoyl-[acyl-carrier-protein] reductase;Oleoyl-[acyl-carrier-protein] hydrolase	FASN	Fatty acid synthase OS=Homo sapiens OX=9606 GN=FASN PE=1 SV=3	1	65	65	65	48	40	53	22	33	33	48	40	53	22	33	33	48	40	53	22	33	33	39.7	39.7	39.7	273.42	2511	2511	0	323.31	31.6	27.6	32.5	15.9	23.3	23.3	3497700000	1035400000	983580000	365700000	118210000	593830000
P49368	P49368	16	16	16	T-complex protein 1 subunit gamma	CCT3	T-complex protein 1 subunit gamma OS=Homo sapiens OX=9606 GN=CCT3 PE=1 SV=4	1	16	16	16	14	12	11	10	11	11	14	12	11	10	11	11	14	12	11	10	11	11	43.3	43.3	43.3	60.533	545	545	0	156.24	39.6	30.8	27.7	23.1	33.6	26.1	663880000	232720000	109170000	58970000	58750000	150310000
P49411	P49411	3	3	3	Elongation factor Tu, mitochondrial	TUFM	Elongation factor Tu, mitochondrial OS=Homo sapiens OX=9606 GN=TUFM PE=1 SV=2	1	3	3	3	1	1	0	1	3	0	1	1	0	1	3	0	1	1	0	1	3	0	9.7	9.7	9.7	49.541	452	452	0	5.0682	4.6	4.6	0	1.5	9.7	0	160690000	0	74141000	0	2086000	84461000
P49419	P49419	12	12	12	Alpha-aminoadipic semialdehyde dehydrogenase	ALDH7A1	Alpha-aminoadipic semialdehyde dehydrogenase OS=Homo sapiens OX=9606 GN=ALDH7A1 PE=1 SV=5	1	12	12	12	7	10	3	3	6	1	7	10	3	3	6	1	7	10	3	3	6	1	37.3	37.3	37.3	58.486	539	539	0	41.79	19.9	34.9	11.5	11.1	26.5	3.2	191490000	40888000	70610000	8955100	7684200	56535000
P49458	P49458	3	3	3	Signal recognition particle 9 kDa protein	SRP9	Signal recognition particle 9 kDa protein OS=Homo sapiens OX=9606 GN=SRP9 PE=1 SV=2	1	3	3	3	1	1	2	1	3	1	1	1	2	1	3	1	1	1	2	1	3	1	36	36	36	10.112	86	86	0	5.7304	12.8	12.8	23.3	12.8	36	12.8	30226000	2305300	1914700	6874400	2615500	14447000
P49588	P49588	4	4	4	Alanine--tRNA ligase, cytoplasmic	AARS	Alanine--tRNA ligase, cytoplasmic OS=Homo sapiens OX=9606 GN=AARS PE=1 SV=2	1	4	4	4	2	4	4	1	0	2	2	4	4	1	0	2	2	4	4	1	0	2	6	6	6	106.81	968	968	0	17.778	2.7	6	6	1.4	0	2.7	26016000	4221900	9693800	7085700	2414100	0
P49589	P49589	2	2	2	Cysteine--tRNA ligase, cytoplasmic	CARS	Cysteine--tRNA ligase, cytoplasmic OS=Homo sapiens OX=9606 GN=CARS PE=1 SV=3	1	2	2	2	2	0	0	0	0	0	2	0	0	0	0	0	2	0	0	0	0	0	3.6	3.6	3.6	85.472	748	748	0	2.8958	3.6	0	0	0	0	0	3695400	3695400	0	0	0	0
P49591	P49591	6	6	6	Serine--tRNA ligase, cytoplasmic	SARS	Serine--tRNA ligase, cytoplasmic OS=Homo sapiens OX=9606 GN=SARS PE=1 SV=3	1	6	6	6	5	3	2	1	0	2	5	3	2	1	0	2	5	3	2	1	0	2	14.6	14.6	14.6	58.777	514	514	0	26.113	12.8	7	4.5	2.7	0	4.5	85798000	37190000	37441000	7671300	1106000	0
P49643	P49643	5	5	5	DNA primase large subunit	PRIM2	DNA primase large subunit OS=Homo sapiens OX=9606 GN=PRIM2 PE=1 SV=2	1	5	5	5	3	4	1	1	2	1	3	4	1	1	2	1	3	4	1	1	2	1	18.1	18.1	18.1	58.805	509	509	0	17.557	8.4	15.9	3.5	3.5	6.3	3.5	94721000	14499000	25482000	6159400	4496800	40000000
P49720	P49720	1	1	1	Proteasome subunit beta type-3	PSMB3	Proteasome subunit beta type-3 OS=Homo sapiens OX=9606 GN=PSMB3 PE=1 SV=2	1	1	1	1	0	0	0	0	0	1	0	0	0	0	0	1	0	0	0	0	0	1	8.8	8.8	8.8	22.949	205	205	0	7.5099	0	0	0	0	0	8.8	10970000	0	0	0	0	0
P49721	P49721	2	2	2	Proteasome subunit beta type-2	PSMB2	Proteasome subunit beta type-2 OS=Homo sapiens OX=9606 GN=PSMB2 PE=1 SV=1	1	2	2	2	2	0	1	1	0	1	2	0	1	1	0	1	2	0	1	1	0	1	10.9	10.9	10.9	22.836	201	201	0	3.0051	10.9	0	7.5	7.5	0	7.5	8991000	2544800	0	2313800	1910400	0
P49736	P49736	6	6	6	DNA replication licensing factor MCM2	MCM2	DNA replication licensing factor MCM2 OS=Homo sapiens OX=9606 GN=MCM2 PE=1 SV=4	1	6	6	6	2	5	1	1	2	1	2	5	1	1	2	1	2	5	1	1	2	1	12.5	12.5	12.5	101.89	904	904	0	27.938	2.9	10.3	1.4	2.2	4.5	1.4	61797000	3468300	45281000	1629500	4608800	4960900
P49750	P49750	2	2	2	YLP motif-containing protein 1	YLPM1	YLP motif-containing protein 1 OS=Homo sapiens OX=9606 GN=YLPM1 PE=1 SV=4	1	2	2	2	1	1	1	1	1	1	1	1	1	1	1	1	1	1	1	1	1	1	2.2	2.2	2.2	241.64	2146	2146	0	4.7722	1.1	1.1	1.1	1.1	1.1	1.1	24585000	3310900	9759600	2631100	2544100	3777800
P49755	P49755	3	3	3	Transmembrane emp24 domain-containing protein 10	TMED10	Transmembrane emp24 domain-containing protein 10 OS=Homo sapiens OX=9606 GN=TMED10 PE=1 SV=2	1	3	3	3	2	1	2	0	2	1	2	1	2	0	2	1	2	1	2	0	2	1	15.5	15.5	15.5	24.976	219	219	0	5.6691	12.3	5.5	8.7	0	12.3	6.8	55814000	20358000	6116700	13800000	0	13443000
P49756	P49756	6	6	6	RNA-binding protein 25	RBM25	RNA-binding protein 25 OS=Homo sapiens OX=9606 GN=RBM25 PE=1 SV=3	1	6	6	6	4	3	3	2	3	5	4	3	3	2	3	5	4	3	3	2	3	5	13.3	13.3	13.3	100.18	843	843	0	44.746	8.5	6.4	6.8	4.7	5.9	10.7	126890000	25755000	16128000	14964000	9559800	25588000
P49770	P49770	1	1	1	Translation initiation factor eIF-2B subunit beta	EIF2B2	Translation initiation factor eIF-2B subunit beta OS=Homo sapiens OX=9606 GN=EIF2B2 PE=1 SV=3	1	1	1	1	1	1	0	0	0	1	1	1	0	0	0	1	1	1	0	0	0	1	9.1	9.1	9.1	38.989	351	351	0.0096096	1.9561	9.1	9.1	0	0	0	9.1	75257000	23123000	31112000	0	0	0
P49790	P49790	27	27	27	Nuclear pore complex protein Nup153	NUP153	Nuclear pore complex protein Nup153 OS=Homo sapiens OX=9606 GN=NUP153 PE=1 SV=2	1	27	27	27	18	16	9	12	14	15	18	16	9	12	14	15	18	16	9	12	14	15	30.1	30.1	30.1	153.94	1475	1475	0	110.69	19.9	18.4	10.3	12.9	15.4	18.1	508810000	94626000	103550000	33393000	46376000	102560000
P49792;P0DJD0;P0DJD1;O14715;Q99666	P49792	75;13;13;11;10	75;13;13;11;10	59;1;1;0;0	E3 SUMO-protein ligase RanBP2	RANBP2	E3 SUMO-protein ligase RanBP2 OS=Homo sapiens OX=9606 GN=RANBP2 PE=1 SV=2	5	75	75	59	61	55	43	2	2	2	61	55	43	2	2	2	49	42	36	2	2	2	40.4	40.4	33.3	358.2	3224	3224;1748;1756;1765;1765	0	323.31	33.5	29.8	22.5	1.7	2.5	2.3	2295300000	1012300000	785620000	349670000	17752000	19530000
P49841	P49841	1	1	1	Glycogen synthase kinase-3 beta	GSK3B	Glycogen synthase kinase-3 beta OS=Homo sapiens OX=9606 GN=GSK3B PE=1 SV=2	1	1	1	1	1	0	1	0	0	0	1	0	1	0	0	0	1	0	1	0	0	0	5.7	5.7	5.7	46.744	420	420	0	3.4852	5.7	0	5.7	0	0	0	7388400	3781900	0	3606600	0	0
P49915	P49915	8	8	8	GMP synthase [glutamine-hydrolyzing]	GMPS	GMP synthase [glutamine-hydrolyzing] OS=Homo sapiens OX=9606 GN=GMPS PE=1 SV=1	1	8	8	8	1	1	1	1	4	3	1	1	1	1	4	3	1	1	1	1	4	3	22.7	22.7	22.7	76.715	693	693	0	14.117	3	1.6	3.5	1.6	13	6.2	67887000	7192300	1971800	1443800	1954800	45149000
P49959	P49959	25	25	25	Double-strand break repair protein MRE11A	MRE11A	Double-strand break repair protein MRE11 OS=Homo sapiens OX=9606 GN=MRE11 PE=1 SV=3	1	25	25	25	20	22	10	9	16	16	20	22	10	9	16	16	20	22	10	9	16	16	48.9	48.9	48.9	80.592	708	708	0	314.25	40	44.6	17.4	16.1	30.2	31.4	1867000000	603420000	576580000	93699000	56602000	318610000
P50395	P50395	12	12	6	Rab GDP dissociation inhibitor beta	GDI2	Rab GDP dissociation inhibitor beta OS=Homo sapiens OX=9606 GN=GDI2 PE=1 SV=2	1	12	12	6	8	5	7	4	6	6	8	5	7	4	6	6	5	2	4	1	2	2	39.3	39.3	21.6	50.663	445	445	0	84.672	27.6	18.9	24.5	12.1	23.4	20	220770000	55371000	30301000	28219000	20761000	68253000
P50402	P50402	6	6	6	Emerin	EMD	Emerin OS=Homo sapiens OX=9606 GN=EMD PE=1 SV=1	1	6	6	6	5	6	5	3	4	6	5	6	5	3	4	6	5	6	5	3	4	6	40.9	40.9	40.9	28.994	254	254	0	153.99	35.8	40.9	33.9	17.3	31.1	40.9	193660000	69794000	26815000	27018000	12075000	23593000
P50454	P50454	2	2	2	Serpin H1	SERPINH1	Serpin H1 OS=Homo sapiens OX=9606 GN=SERPINH1 PE=1 SV=2	1	2	2	2	1	1	1	1	1	2	1	1	1	1	1	2	1	1	1	1	1	2	8.9	8.9	8.9	46.44	418	418	0	11.491	5.3	5.3	3.6	3.6	5.3	8.9	135350000	15292000	67508000	3401400	3003600	41611000
P50502;Q8IZP2;Q8NFI4	P50502;Q8IZP2;Q8NFI4	5;3;3	5;3;3	5;3;3	Hsc70-interacting protein;Putative protein FAM10A4;Putative protein FAM10A5	ST13;ST13P4;ST13P5	Hsc70-interacting protein OS=Homo sapiens OX=9606 GN=ST13 PE=1 SV=2;Putative protein FAM10A4 OS=Homo sapiens OX=9606 GN=ST13P4 PE=5 SV=1;Putative protein FAM10A5 OS=Homo sapiens OX=9606 GN=ST13P5 PE=5 SV=1	3	5	5	5	4	3	1	0	2	0	4	3	1	0	2	0	4	3	1	0	2	0	18.4	18.4	18.4	41.331	369	369;240;369	0	10.178	14.6	11.1	3.8	0	7.9	0	44103000	27271000	8638700	2922000	0	5271800
P50570;Q05193;Q9UQ16	P50570	5;2;2	5;2;2	5;2;2	Dynamin-2	DNM2	Dynamin-2 OS=Homo sapiens OX=9606 GN=DNM2 PE=1 SV=2	3	5	5	5	3	5	1	0	1	0	3	5	1	0	1	0	3	5	1	0	1	0	10.2	10.2	10.2	98.063	870	870;864;869	0	24.355	6.9	10.2	1.1	0	1.8	0	158160000	52519000	80379000	819860	0	24443000
P50914	P50914	2	2	2	60S ribosomal protein L14	RPL14	60S ribosomal protein L14 OS=Homo sapiens OX=9606 GN=RPL14 PE=1 SV=4	1	2	2	2	1	0	2	1	0	1	1	0	2	1	0	1	1	0	2	1	0	1	10.7	10.7	10.7	23.432	215	215	0	10.1	5.6	0	10.7	5.6	0	5.6	67856000	38729000	0	12727000	4113200	0
P50990	P50990	36	36	36	T-complex protein 1 subunit theta	CCT8	T-complex protein 1 subunit theta OS=Homo sapiens OX=9606 GN=CCT8 PE=1 SV=4	1	36	36	36	20	29	25	10	15	14	20	29	25	10	15	14	20	29	25	10	15	14	71.5	71.5	71.5	59.62	548	548	0	188.65	47.4	59.9	54.7	21.2	38.9	35.6	2184000000	705900000	591520000	253170000	68006000	343500000
P50991	P50991	23	23	23	T-complex protein 1 subunit delta	CCT4	T-complex protein 1 subunit delta OS=Homo sapiens OX=9606 GN=CCT4 PE=1 SV=4	1	23	23	23	17	17	18	12	12	13	17	17	18	12	12	13	17	17	18	12	12	13	60.7	60.7	60.7	57.924	539	539	0	323.31	50.1	44.5	44.7	37.1	35.3	31	1646500000	625560000	413920000	150630000	81756000	219080000
P51114	P51114	3	2	2	Fragile X mental retardation syndrome-related protein 1	FXR1	Fragile X mental retardation syndrome-related protein 1 OS=Homo sapiens OX=9606 GN=FXR1 PE=1 SV=3	1	3	2	2	2	2	0	1	1	2	2	2	0	1	1	1	2	2	0	1	1	1	10.6	9.3	9.3	69.72	621	621	0	13.312	9.3	9.3	0	2.9	2.9	4.2	38235000	13872000	18508000	0	1127800	2856100
P51116;Q06787	P51116	7;1	7;1	6;0	Fragile X mental retardation syndrome-related protein 2	FXR2	Fragile X mental retardation syndrome-related protein 2 OS=Homo sapiens OX=9606 GN=FXR2 PE=1 SV=2	2	7	7	6	2	4	1	1	0	3	2	4	1	1	0	3	2	4	1	1	0	2	22.1	22.1	21	74.222	673	673;632	0	22.92	5.8	16.3	2.7	2.5	0	7.3	91592000	11520000	33468000	5130900	3920200	0
P51148;P20339	P51148	7;3	7;3	4;0	Ras-related protein Rab-5C	RAB5C	Ras-related protein Rab-5C OS=Homo sapiens OX=9606 GN=RAB5C PE=1 SV=2	2	7	7	4	4	4	6	3	2	3	4	4	6	3	2	3	3	3	4	2	1	2	39.4	39.4	24.5	23.482	216	216;215	0	54.773	29.6	29.6	34.3	18.1	11.6	23.1	285360000	76755000	116250000	26729000	16827000	14733000
P51149	P51149	10	10	10	Ras-related protein Rab-7a	RAB7A	Ras-related protein Rab-7a OS=Homo sapiens OX=9606 GN=RAB7A PE=1 SV=1	1	10	10	10	8	6	8	3	9	9	8	6	8	3	9	9	8	6	8	3	9	9	57.5	57.5	57.5	23.489	207	207	0	75.748	52.2	46.9	57.5	18.8	52.2	52.2	725380000	203630000	128440000	58481000	15185000	237410000
P51153	P51153	2	1	1	Ras-related protein Rab-13	RAB13	Ras-related protein Rab-13 OS=Homo sapiens OX=9606 GN=RAB13 PE=1 SV=1	1	2	1	1	2	2	1	1	1	1	1	1	0	0	0	0	1	1	0	0	0	0	12.3	6.9	6.9	22.774	203	203	0	3.2333	12.3	12.3	5.4	5.4	5.4	5.4	4332900	2155900	2177000	0	0	0
P51398	P51398	3	3	3	28S ribosomal protein S29, mitochondrial	DAP3	28S ribosomal protein S29, mitochondrial OS=Homo sapiens OX=9606 GN=DAP3 PE=1 SV=1	1	3	3	3	3	3	2	0	2	0	3	3	2	0	2	0	3	3	2	0	2	0	13.1	13.1	13.1	45.566	398	398	0	16.072	13.1	13.1	7.5	0	7.5	0	87951000	35905000	32993000	3572600	0	15481000
P51532;P51531	P51532;P51531	6;3	6;3	6;3	Transcription activator BRG1;Probable global transcription activator SNF2L2	SMARCA4;SMARCA2	Transcription activator BRG1 OS=Homo sapiens OX=9606 GN=SMARCA4 PE=1 SV=2;Probable global transcription activator SNF2L2 OS=Homo sapiens OX=9606 GN=SMARCA2 PE=1 SV=2	2	6	6	6	2	1	1	1	2	3	2	1	1	1	2	3	2	1	1	1	2	3	4.6	4.6	4.6	184.64	1647	1647;1590	0	8.3447	1.4	0.8	0.9	0.9	1.6	2.2	33472000	6972600	2594600	2529900	10621000	5671500
P51571	P51571	3	3	3	Translocon-associated protein subunit delta	SSR4	Translocon-associated protein subunit delta OS=Homo sapiens OX=9606 GN=SSR4 PE=1 SV=1	1	3	3	3	2	2	1	0	1	1	2	2	1	0	1	1	2	2	1	0	1	1	20.2	20.2	20.2	18.998	173	173	0	4.3643	14.5	13.3	5.8	0	7.5	7.5	19518000	5566300	5784000	3829000	0	2369100
P51572	P51572	2	2	2	B-cell receptor-associated protein 31	BCAP31	B-cell receptor-associated protein 31 OS=Homo sapiens OX=9606 GN=BCAP31 PE=1 SV=3	1	2	2	2	2	1	2	1	2	2	2	1	2	1	2	2	2	1	2	1	2	2	6.1	6.1	6.1	27.991	246	246	0	22.313	6.1	3.7	6.1	6.1	6.1	6.1	73046000	17095000	8616500	19369000	5245800	10340000
P51610	P51610	32	32	32	Host cell factor 1;HCF N-terminal chain 1;HCF N-terminal chain 2;HCF N-terminal chain 3;HCF N-terminal chain 4;HCF N-terminal chain 5;HCF N-terminal chain 6;HCF C-terminal chain 1;HCF C-terminal chain 2;HCF C-terminal chain 3;HCF C-terminal chain 4;HCF C-terminal chain 5;HCF C-terminal chain 6	HCFC1	Host cell factor 1 OS=Homo sapiens OX=9606 GN=HCFC1 PE=1 SV=2	1	32	32	32	22	26	21	20	23	25	22	26	21	20	23	25	22	26	21	20	23	25	23.7	23.7	23.7	208.73	2035	2035	0	323.31	16.9	20.1	16.1	15.5	17	19.5	3122000000	659040000	843550000	304200000	233360000	668260000
P51617	P51617	4	4	4	Interleukin-1 receptor-associated kinase 1	IRAK1	Interleukin-1 receptor-associated kinase 1 OS=Homo sapiens OX=9606 GN=IRAK1 PE=1 SV=2	1	4	4	4	4	2	2	0	0	0	4	2	2	0	0	0	4	2	2	0	0	0	11.1	11.1	11.1	76.536	712	712	0	28.205	11.1	4.8	5.8	0	0	0	35556000	17074000	8563300	9918000	0	0
P51659	P51659	9	9	9	Peroxisomal multifunctional enzyme type 2;(3R)-hydroxyacyl-CoA dehydrogenase;Enoyl-CoA hydratase 2	HSD17B4	Peroxisomal multifunctional enzyme type 2 OS=Homo sapiens OX=9606 GN=HSD17B4 PE=1 SV=3	1	9	9	9	6	6	2	3	5	2	6	6	2	3	5	2	6	6	2	3	5	2	19.7	19.7	19.7	79.685	736	736	0	66.446	14.3	12.6	4.3	6	10.1	4.2	218820000	65602000	118870000	5845000	5468400	18268000
P51665	P51665	2	2	2	26S proteasome non-ATPase regulatory subunit 7	PSMD7	26S proteasome non-ATPase regulatory subunit 7 OS=Homo sapiens OX=9606 GN=PSMD7 PE=1 SV=2	1	2	2	2	1	2	1	1	1	1	1	2	1	1	1	1	1	2	1	1	1	1	11.4	11.4	11.4	37.025	324	324	0	43.548	7.4	11.4	7.4	7.4	7.4	7.4	291490000	30169000	146050000	3960900	3657200	104270000
P51812	P51812	4	4	4	Ribosomal protein S6 kinase alpha-3	RPS6KA3	Ribosomal protein S6 kinase alpha-3 OS=Homo sapiens OX=9606 GN=RPS6KA3 PE=1 SV=1	1	4	4	4	3	2	2	1	3	3	3	2	2	1	3	3	3	2	2	1	3	3	7.8	7.8	7.8	83.735	740	740	0	11.504	6.4	4.2	4.2	2.7	5.7	5.7	48320000	15138000	11320000	6696500	1477000	9795100
P51970	P51970	1	1	1	NADH dehydrogenase [ubiquinone] 1 alpha subcomplex subunit 8	NDUFA8	NADH dehydrogenase [ubiquinone] 1 alpha subcomplex subunit 8 OS=Homo sapiens OX=9606 GN=NDUFA8 PE=1 SV=3	1	1	1	1	0	1	0	0	1	0	0	1	0	0	1	0	0	1	0	0	1	0	10.5	10.5	10.5	20.105	172	172	0	18.942	0	10.5	0	0	10.5	0	17209000	0	17209000	0	0	0
P51991	P51991	8	8	7	Heterogeneous nuclear ribonucleoprotein A3	HNRNPA3	Heterogeneous nuclear ribonucleoprotein A3 OS=Homo sapiens OX=9606 GN=HNRNPA3 PE=1 SV=2	1	8	8	7	7	6	3	4	5	6	7	6	3	4	5	6	7	6	3	4	5	6	35.4	35.4	31.2	39.594	378	378	0	46.918	31.2	31.2	14.6	20.1	19.8	31.2	889460000	321690000	227800000	21515000	24557000	199340000
P52209	P52209	9	9	9	6-phosphogluconate dehydrogenase, decarboxylating	PGD	6-phosphogluconate dehydrogenase, decarboxylating OS=Homo sapiens OX=9606 GN=PGD PE=1 SV=3	1	9	9	9	5	6	3	1	3	4	5	6	3	1	3	4	5	6	3	1	3	4	30.2	30.2	30.2	53.139	483	483	0	66.767	16.1	19.7	10.6	3.5	15.9	14.9	331740000	48913000	164240000	25172000	5579700	51307000
P52272	P52272	24	24	24	Heterogeneous nuclear ribonucleoprotein M	HNRNPM	Heterogeneous nuclear ribonucleoprotein M OS=Homo sapiens OX=9606 GN=HNRNPM PE=1 SV=3	1	24	24	24	16	19	15	12	18	19	16	19	15	12	18	19	16	19	15	12	18	19	47.9	47.9	47.9	77.515	730	730	0	121.26	30.4	41.2	27.8	25.1	37.5	38.5	1320500000	315520000	238880000	138360000	115120000	300740000
P52292	P52292	14	14	14	Importin subunit alpha-1	KPNA2	Importin subunit alpha-1 OS=Homo sapiens OX=9606 GN=KPNA2 PE=1 SV=1	1	14	14	14	13	9	8	6	11	7	13	9	8	6	11	7	13	9	8	6	11	7	39.3	39.3	39.3	57.861	529	529	0	182.39	36.1	25	19.5	17	32.9	19.7	1221600000	471900000	243680000	53542000	29132000	214580000
P52294;O15131	P52294	5;2	5;2	2;0	Importin subunit alpha-5;Importin subunit alpha-5, N-terminally processed	KPNA1	Importin subunit alpha-5 OS=Homo sapiens OX=9606 GN=KPNA1 PE=1 SV=3	2	5	5	2	3	4	3	1	2	2	3	4	3	1	2	2	1	2	1	1	1	1	11	11	3.7	60.221	538	538;536	0	20.88	6.7	8.4	6.3	2	4.1	4.1	73190000	16663000	25256000	8729300	4348800	11148000
P52565	P52565	2	2	2	Rho GDP-dissociation inhibitor 1	ARHGDIA	Rho GDP-dissociation inhibitor 1 OS=Homo sapiens OX=9606 GN=ARHGDIA PE=1 SV=3	1	2	2	2	2	2	2	2	2	2	2	2	2	2	2	2	2	2	2	2	2	2	15.7	15.7	15.7	23.207	204	204	0	6.3115	15.7	15.7	15.7	15.7	15.7	15.7	58106000	12977000	12201000	12852000	5206300	8569400
P52594	P52594	2	2	2	Arf-GAP domain and FG repeat-containing protein 1	AGFG1	Arf-GAP domain and FG repeat-containing protein 1 OS=Homo sapiens OX=9606 GN=AGFG1 PE=1 SV=2	1	2	2	2	1	1	2	0	0	0	1	1	2	0	0	0	1	1	2	0	0	0	6	6	6	58.259	562	562	0	3.327	4.1	4.1	6	0	0	0	23334000	9557800	6365600	7410600	0	0
P52597	P52597	10	10	9	Heterogeneous nuclear ribonucleoprotein F;Heterogeneous nuclear ribonucleoprotein F, N-terminally processed	HNRNPF	Heterogeneous nuclear ribonucleoprotein F OS=Homo sapiens OX=9606 GN=HNRNPF PE=1 SV=3	1	10	10	9	7	5	6	8	8	8	7	5	6	8	8	8	6	4	5	7	7	7	46	46	46	45.671	415	415	0	235.59	24.8	17.8	23.6	30.4	32.5	37.3	1012000000	196710000	116400000	65384000	90653000	302680000
P52701	P52701	9	9	9	DNA mismatch repair protein Msh6	MSH6	DNA mismatch repair protein Msh6 OS=Homo sapiens OX=9606 GN=MSH6 PE=1 SV=2	1	9	9	9	2	4	2	3	5	3	2	4	2	3	5	3	2	4	2	3	5	3	13.8	13.8	13.8	152.78	1360	1360	0	44.117	3.4	7.4	3.3	4	7.7	5.1	102590000	9646300	25072000	7803500	10401000	37714000
P52732	P52732	3	3	3	Kinesin-like protein KIF11	KIF11	Kinesin-like protein KIF11 OS=Homo sapiens OX=9606 GN=KIF11 PE=1 SV=2	1	3	3	3	2	1	0	0	0	0	2	1	0	0	0	0	2	1	0	0	0	0	4.3	4.3	4.3	119.16	1056	1056	0	5.6624	2.6	1.7	0	0	0	0	33716000	31790000	1926200	0	0	0
P52788	P52788	12	12	12	Spermine synthase	SMS	Spermine synthase OS=Homo sapiens OX=9606 GN=SMS PE=1 SV=2	1	12	12	12	11	10	5	1	4	4	11	10	5	1	4	4	11	10	5	1	4	4	59.6	59.6	59.6	41.268	366	366	0	156.47	59.3	52.5	21.3	6.3	30.3	29.5	1135100000	484810000	347540000	28601000	2979000	128370000
P52907	P52907	5	4	4	F-actin-capping protein subunit alpha-1	CAPZA1	F-actin-capping protein subunit alpha-1 OS=Homo sapiens OX=9606 GN=CAPZA1 PE=1 SV=3	1	5	4	4	4	3	3	1	3	1	3	2	2	1	2	0	3	2	2	1	2	0	30.8	27.3	27.3	32.922	286	286	0	7.8509	21.7	14.7	18.9	6.3	14.7	3.5	42555000	18423000	12626000	3250500	1459400	6796100
P52948	P52948	5	5	5	Nuclear pore complex protein Nup98-Nup96;Nuclear pore complex protein Nup98;Nuclear pore complex protein Nup96	NUP98	Nuclear pore complex protein Nup98-Nup96 OS=Homo sapiens OX=9606 GN=NUP98 PE=1 SV=4	1	5	5	5	3	2	3	0	0	1	3	2	3	0	0	1	3	2	3	0	0	1	3.5	3.5	3.5	197.58	1817	1817	0	11.199	2.1	1.4	2.1	0	0	0.6	26902000	11210000	7943200	6931800	0	0
P53004	P53004	2	2	2	Biliverdin reductase A	BLVRA	Biliverdin reductase A OS=Homo sapiens OX=9606 GN=BLVRA PE=1 SV=2	1	2	2	2	1	2	1	1	1	1	1	2	1	1	1	1	1	2	1	1	1	1	11.8	11.8	11.8	33.428	296	296	0	7.827	3.4	11.8	3.4	3.4	3.4	3.4	5846500	1031200	879270	1132800	890370	1007400
P53007	P53007	2	2	2	Tricarboxylate transport protein, mitochondrial	SLC25A1	Tricarboxylate transport protein, mitochondrial OS=Homo sapiens OX=9606 GN=SLC25A1 PE=1 SV=2	1	2	2	2	1	0	0	1	0	0	1	0	0	1	0	0	1	0	0	1	0	0	7.7	7.7	7.7	34.012	311	311	0.0025707	2.4044	3.9	0	0	3.9	0	0	8320600	7436300	0	0	884340	0
P53041	P53041	2	2	2	Serine/threonine-protein phosphatase 5	PPP5C	Serine/threonine-protein phosphatase 5 OS=Homo sapiens OX=9606 GN=PPP5C PE=1 SV=1	1	2	2	2	2	0	1	0	0	0	2	0	1	0	0	0	2	0	1	0	0	0	8	8	8	56.878	499	499	0	4.0524	8	0	3.8	0	0	0	13473000	11702000	0	1771300	0	0
P53365	P53365	1	1	1	Arfaptin-2	ARFIP2	Arfaptin-2 OS=Homo sapiens OX=9606 GN=ARFIP2 PE=1 SV=1	1	1	1	1	1	0	0	0	0	0	1	0	0	0	0	0	1	0	0	0	0	0	5.3	5.3	5.3	37.855	341	341	0	4.2951	5.3	0	0	0	0	0	13765000	13765000	0	0	0	0
P53396	P53396	23	23	23	ATP-citrate synthase	ACLY	ATP-citrate synthase OS=Homo sapiens OX=9606 GN=ACLY PE=1 SV=3	1	23	23	23	13	17	13	7	15	10	13	17	13	7	15	10	13	17	13	7	15	10	31.2	31.2	31.2	120.84	1101	1101	0	107.29	18.8	24.5	16.6	10	21.9	14.5	839400000	251100000	223670000	51639000	27362000	251320000
P53618	P53618	9	9	9	Coatomer subunit beta	COPB1	Coatomer subunit beta OS=Homo sapiens OX=9606 GN=COPB1 PE=1 SV=3	1	9	9	9	6	5	9	2	4	3	6	5	9	2	4	3	6	5	9	2	4	3	16.4	16.4	16.4	107.14	953	953	0	45.734	12.1	10.2	16.4	3.6	8.3	6.7	252020000	121960000	66424000	23693000	5731500	26696000
P53621	P53621	22	22	22	Coatomer subunit alpha;Xenin;Proxenin	COPA	Coatomer subunit alpha OS=Homo sapiens OX=9606 GN=COPA PE=1 SV=2	1	22	22	22	16	14	14	5	13	10	16	14	14	5	13	10	16	14	14	5	13	10	30.6	30.6	30.6	138.34	1224	1224	0	174.47	26.7	20.7	17.2	6.7	19.4	14.7	827750000	306510000	189540000	45071000	12463000	154700000
P53634	P53634	1	1	1	Dipeptidyl peptidase 1;Dipeptidyl peptidase 1 exclusion domain chain;Dipeptidyl peptidase 1 heavy chain;Dipeptidyl peptidase 1 light chain	CTSC	Dipeptidyl peptidase 1 OS=Homo sapiens OX=9606 GN=CTSC PE=1 SV=2	1	1	1	1	0	0	0	0	1	1	0	0	0	0	1	1	0	0	0	0	1	1	2.6	2.6	2.6	51.853	463	463	0	3.1609	0	0	0	0	2.6	2.6	0	0	0	0	0	0
P53985	P53985	3	3	3	Monocarboxylate transporter 1	SLC16A1	Monocarboxylate transporter 1 OS=Homo sapiens OX=9606 GN=SLC16A1 PE=1 SV=3	1	3	3	3	0	0	2	0	0	1	0	0	2	0	0	1	0	0	2	0	0	1	6.6	6.6	6.6	53.944	500	500	0	3.0472	0	0	3.2	0	0	3.4	18313000	0	0	14359000	0	0
P53990	P53990	1	1	1	IST1 homolog	IST1	IST1 homolog OS=Homo sapiens OX=9606 GN=IST1 PE=1 SV=1	1	1	1	1	0	1	0	0	0	0	0	1	0	0	0	0	0	1	0	0	0	0	9.6	9.6	9.6	39.75	364	364	0	8.111	0	9.6	0	0	0	0	21047000	0	21047000	0	0	0
P53999	P53999	3	3	3	Activated RNA polymerase II transcriptional coactivator p15	SUB1	Activated RNA polymerase II transcriptional coactivator p15 OS=Homo sapiens OX=9606 GN=SUB1 PE=1 SV=3	1	3	3	3	1	1	1	1	1	2	1	1	1	1	1	2	1	1	1	1	1	2	30.7	30.7	30.7	14.395	127	127	0	16.609	18.9	18.9	18.9	18.9	18.9	22	117860000	50781000	18049000	2871800	2744100	40188000
P54136	P54136	14	14	14	Arginine--tRNA ligase, cytoplasmic	RARS	Arginine--tRNA ligase, cytoplasmic OS=Homo sapiens OX=9606 GN=RARS PE=1 SV=2	1	14	14	14	10	10	8	3	6	5	10	10	8	3	6	5	10	10	8	3	6	5	29.2	29.2	29.2	75.378	660	660	0	54.93	22.4	22	16.1	5.6	13.9	10.3	254680000	77920000	69499000	26336000	8227400	51221000
P54577	P54577	4	4	4	Tyrosine--tRNA ligase, cytoplasmic;Tyrosine--tRNA ligase, cytoplasmic, N-terminally processed	YARS	Tyrosine--tRNA ligase, cytoplasmic OS=Homo sapiens OX=9606 GN=YARS PE=1 SV=4	1	4	4	4	3	2	2	2	1	1	3	2	2	2	1	1	3	2	2	2	1	1	11.7	11.7	11.7	59.143	528	528	0	16.807	6.8	8.3	8.3	8.3	3.4	3.4	144290000	28235000	31525000	6528900	5782700	68631000
P54578	P54578	5	5	5	Ubiquitin carboxyl-terminal hydrolase 14	USP14	Ubiquitin carboxyl-terminal hydrolase 14 OS=Homo sapiens OX=9606 GN=USP14 PE=1 SV=3	1	5	5	5	1	4	3	3	1	1	1	4	3	3	1	1	1	4	3	3	1	1	21.3	21.3	21.3	56.068	494	494	0	20.781	2.6	15.4	10.7	10.7	2.6	2.6	44212000	5565600	17618000	7606100	7001600	3988700
P54646;Q13131	P54646;Q13131	2;2	2;2	2;2	5-AMP-activated protein kinase catalytic subunit alpha-2;5-AMP-activated protein kinase catalytic subunit alpha-1	PRKAA2;PRKAA1	5-AMP-activated protein kinase catalytic subunit alpha-2 OS=Homo sapiens OX=9606 GN=PRKAA2 PE=1 SV=2;5-AMP-activated protein kinase catalytic subunit alpha-1 OS=Homo sapiens OX=9606 GN=PRKAA1 PE=1 SV=4	2	2	2	2	2	0	2	0	0	1	2	0	2	0	0	1	2	0	2	0	0	1	6.2	6.2	6.2	62.319	552	552;559	0	13.83	6.2	0	6.2	0	0	3.1	18007000	14205000	0	2184800	0	0
P54709	P54709	5	5	5	Sodium/potassium-transporting ATPase subunit beta-3	ATP1B3	Sodium/potassium-transporting ATPase subunit beta-3 OS=Homo sapiens OX=9606 GN=ATP1B3 PE=1 SV=1	1	5	5	5	2	2	4	0	3	1	2	2	4	0	3	1	2	2	4	0	3	1	23.3	23.3	23.3	31.512	279	279	0	9.5763	12.9	12.9	17.9	0	18.3	5.4	99190000	22498000	40507000	10504000	0	20949000
P54793	P54793	1	1	1	Arylsulfatase F	ARSF	Arylsulfatase F OS=Homo sapiens OX=9606 GN=ARSF PE=1 SV=4	1	1	1	1	1	1	1	1	1	1	1	1	1	1	1	1	1	1	1	1	1	1	1.2	1.2	1.2	65.939	590	590	0	19.367	1.2	1.2	1.2	1.2	1.2	1.2	1173600000	203380000	196520000	188960000	251080000	186590000
P54819	P54819	5	5	5	Adenylate kinase 2, mitochondrial;Adenylate kinase 2, mitochondrial, N-terminally processed	AK2	Adenylate kinase 2, mitochondrial OS=Homo sapiens OX=9606 GN=AK2 PE=1 SV=2	1	5	5	5	3	1	1	3	3	1	3	1	1	3	3	1	3	1	1	3	3	1	26.8	26.8	26.8	26.477	239	239	0	13.536	16.7	7.1	5.4	17.2	18	5.4	71168000	17852000	12803000	2729300	10057000	22802000
P54886	P54886	12	12	12	Delta-1-pyrroline-5-carboxylate synthase;Glutamate 5-kinase;Gamma-glutamyl phosphate reductase	ALDH18A1	Delta-1-pyrroline-5-carboxylate synthase OS=Homo sapiens OX=9606 GN=ALDH18A1 PE=1 SV=2	1	12	12	12	5	10	4	5	8	4	5	10	4	5	8	4	5	10	4	5	8	4	22.8	22.8	22.8	87.301	795	795	0	74.208	9.1	20.5	6.8	8.3	16.5	7.5	180720000	27711000	67239000	13461000	18828000	44339000
P54920	P54920	2	2	2	Alpha-soluble NSF attachment protein	NAPA	Alpha-soluble NSF attachment protein OS=Homo sapiens OX=9606 GN=NAPA PE=1 SV=3	1	2	2	2	1	0	1	1	1	1	1	0	1	1	1	1	1	0	1	1	1	1	6.8	6.8	6.8	33.232	295	295	0	3.076	3.4	0	3.4	3.4	3.4	3.4	10334000	1817400	0	1883900	2059700	2479800
P55036;A2A3N6	P55036	5;1	5;1	5;1	26S proteasome non-ATPase regulatory subunit 4	PSMD4	26S proteasome non-ATPase regulatory subunit 4 OS=Homo sapiens OX=9606 GN=PSMD4 PE=1 SV=1	2	5	5	5	3	1	2	2	2	2	3	1	2	2	2	2	3	1	2	2	2	2	23.9	23.9	23.9	40.736	377	377;862	0	45.005	13.3	4.8	7.2	11.4	9.3	9.3	150600000	43620000	23805000	9553900	9039700	50889000
P55039	P55039	2	2	2	Developmentally-regulated GTP-binding protein 2	DRG2	Developmentally-regulated GTP-binding protein 2 OS=Homo sapiens OX=9606 GN=DRG2 PE=1 SV=1	1	2	2	2	1	2	1	0	0	1	1	2	1	0	0	1	1	2	1	0	0	1	8	8	8	40.746	364	364	0	4.0648	3	8	3	0	0	3	9332300	1906000	5332900	1048900	0	0
P55060	P55060	15	15	15	Exportin-2	CSE1L	Exportin-2 OS=Homo sapiens OX=9606 GN=CSE1L PE=1 SV=3	1	15	15	15	10	10	10	3	7	10	10	10	10	3	7	10	10	10	10	3	7	10	20.7	20.7	20.7	110.42	971	971	0	93.635	12.8	13.6	14.8	3.9	10.4	13.2	392820000	112550000	90005000	55509000	22346000	45664000
P55072	P55072	26	26	26	Transitional endoplasmic reticulum ATPase	VCP	Transitional endoplasmic reticulum ATPase OS=Homo sapiens OX=9606 GN=VCP PE=1 SV=4	1	26	26	26	20	20	14	2	5	4	20	20	14	2	5	4	20	20	14	2	5	4	44.9	44.9	44.9	89.321	806	806	0	149.49	34.4	31.6	28.2	3.2	12.3	9.6	696790000	327190000	233450000	85754000	3084600	36990000
P55081	P55081	3	3	3	Microfibrillar-associated protein 1	MFAP1	Microfibrillar-associated protein 1 OS=Homo sapiens OX=9606 GN=MFAP1 PE=1 SV=2	1	3	3	3	0	0	0	1	2	2	0	0	0	1	2	2	0	0	0	1	2	2	11.4	11.4	11.4	51.958	439	439	0	7.1061	0	0	0	5.7	9.6	7.5	16409000	0	0	0	1826900	7229800
P55145	P55145	1	1	1	Mesencephalic astrocyte-derived neurotrophic factor	MANF	Mesencephalic astrocyte-derived neurotrophic factor OS=Homo sapiens OX=9606 GN=MANF PE=1 SV=3	1	1	1	1	1	0	0	1	0	0	1	0	0	1	0	0	1	0	0	1	0	0	9.3	9.3	9.3	20.7	182	182	0.0061652	2.1221	9.3	0	0	9.3	0	0	14290000	5837700	0	0	8452100	0
P55196	P55196	9	9	9	Afadin	MLLT4	Afadin OS=Homo sapiens OX=9606 GN=AFDN PE=1 SV=3	1	9	9	9	7	7	3	0	0	0	7	7	3	0	0	0	7	7	3	0	0	0	8.9	8.9	8.9	206.8	1824	1824	0	23.17	7.1	6.4	2.4	0	0	0	86769000	39692000	38409000	8668300	0	0
P55209	P55209	2	2	2	Nucleosome assembly protein 1-like 1	NAP1L1	Nucleosome assembly protein 1-like 1 OS=Homo sapiens OX=9606 GN=NAP1L1 PE=1 SV=1	1	2	2	2	1	0	2	0	0	0	1	0	2	0	0	0	1	0	2	0	0	0	7.2	7.2	7.2	45.374	391	391	0	10.543	4.3	0	7.2	0	0	0	4131900	0	0	4131900	0	0
P55265	P55265	9	9	9	Double-stranded RNA-specific adenosine deaminase	ADAR	Double-stranded RNA-specific adenosine deaminase OS=Homo sapiens OX=9606 GN=ADAR PE=1 SV=4	1	9	9	9	7	3	4	2	3	3	7	3	4	2	3	3	7	3	4	2	3	3	13.1	13.1	13.1	136.06	1226	1226	0	20.931	10.5	3.8	5.5	2	3.3	3.5	87111000	50691000	11120000	7515400	2906800	8876000
P55735	P55735	2	2	2	Protein SEC13 homolog	SEC13	Protein SEC13 homolog OS=Homo sapiens OX=9606 GN=SEC13 PE=1 SV=3	1	2	2	2	2	0	0	0	1	0	2	0	0	0	1	0	2	0	0	0	1	0	19.3	19.3	19.3	35.54	322	322	0	19.997	19.3	0	0	0	11.2	0	32734000	23186000	0	0	0	9547900
P55769	P55769	5	5	5	NHP2-like protein 1;NHP2-like protein 1, N-terminally processed	NHP2L1	NHP2-like protein 1 OS=Homo sapiens OX=9606 GN=SNU13 PE=1 SV=3	1	5	5	5	3	2	3	2	3	3	3	2	3	2	3	3	3	2	3	2	3	3	36.7	36.7	36.7	14.173	128	128	0	21.601	26.6	18.8	31.2	18.8	31.2	32	172200000	39539000	8272300	35308000	19626000	40293000
P55786;A6NEC2	P55786	14;6	14;6	14;6	Puromycin-sensitive aminopeptidase	NPEPPS	Puromycin-sensitive aminopeptidase OS=Homo sapiens OX=9606 GN=NPEPPS PE=1 SV=2	2	14	14	14	7	8	7	1	3	5	7	8	7	1	3	5	7	8	7	1	3	5	21.7	21.7	21.7	103.28	919	919;478	0	49.03	13.8	12.1	8.5	1.3	6.4	9.1	337250000	52170000	162920000	36408000	822650	46028000
Q6EEV6;P61956;P55854	Q6EEV6;P61956;P55854	1;1;1	1;1;1	1;1;1	Small ubiquitin-related modifier 4;Small ubiquitin-related modifier 2;Small ubiquitin-related modifier 3	SUMO4;SUMO2;SUMO3	Small ubiquitin-related modifier 4 OS=Homo sapiens OX=9606 GN=SUMO4 PE=1 SV=2;Small ubiquitin-related modifier 2 OS=Homo sapiens OX=9606 GN=SUMO2 PE=1 SV=3;Small ubiquitin-related modifier 3 OS=Homo sapiens OX=9606 GN=SUMO3 PE=1 SV=2	3	1	1	1	1	1	1	1	1	1	1	1	1	1	1	1	1	1	1	1	1	1	12.6	12.6	12.6	10.685	95	95;95;103	0	3.1095	12.6	12.6	12.6	12.6	12.6	12.6	163920000	26360000	19867000	25985000	26552000	31166000
P55884	P55884	9	9	9	Eukaryotic translation initiation factor 3 subunit B	EIF3B	Eukaryotic translation initiation factor 3 subunit B OS=Homo sapiens OX=9606 GN=EIF3B PE=1 SV=3	1	9	9	9	7	5	6	4	5	6	7	5	6	4	5	6	7	5	6	4	5	6	15.5	15.5	15.5	92.48	814	814	0	65.694	9.7	8.1	10.7	5.9	9.5	11.7	240500000	72750000	51265000	25029000	10338000	31197000
P56134	P56134	2	2	2	ATP synthase subunit f, mitochondrial	ATP5J2	ATP synthase subunit f, mitochondrial OS=Homo sapiens OX=9606 GN=ATP5MF PE=1 SV=3	1	2	2	2	0	1	1	0	0	2	0	1	1	0	0	2	0	1	1	0	0	2	25.5	25.5	25.5	10.918	94	94	0	4.1947	0	11.7	13.8	0	0	25.5	18474000	0	10209000	1127100	0	0
P56192	P56192	11	11	11	Methionine--tRNA ligase, cytoplasmic	MARS	Methionine--tRNA ligase, cytoplasmic OS=Homo sapiens OX=9606 GN=MARS PE=1 SV=2	1	11	11	11	10	7	6	1	5	3	10	7	6	1	5	3	10	7	6	1	5	3	21.8	21.8	21.8	101.11	900	900	0	112.96	19.6	13.7	12.4	1.6	10.6	5.8	375950000	165250000	108630000	25081000	3391500	56324000
P56537	P56537	4	4	4	Eukaryotic translation initiation factor 6	EIF6	Eukaryotic translation initiation factor 6 OS=Homo sapiens OX=9606 GN=EIF6 PE=1 SV=1	1	4	4	4	3	0	3	3	1	3	3	0	3	3	1	3	3	0	3	3	1	3	22.9	22.9	22.9	26.599	245	245	0	48.376	18.8	0	17.1	17.1	7.3	17.1	51725000	10294000	0	13956000	12416000	5779700
P56545;Q13363	P56545	4;1	4;1	4;1	C-terminal-binding protein 2	CTBP2	C-terminal-binding protein 2 OS=Homo sapiens OX=9606 GN=CTBP2 PE=1 SV=1	2	4	4	4	1	2	0	2	3	3	1	2	0	2	3	3	1	2	0	2	3	3	12.1	12.1	12.1	48.944	445	445;440	0	7.0879	4.3	5.8	0	7.9	8.5	10.1	29569000	2453200	3663000	0	4707300	10320000
P57088	P57088	1	1	1	Transmembrane protein 33	TMEM33	Transmembrane protein 33 OS=Homo sapiens OX=9606 GN=TMEM33 PE=1 SV=2	1	1	1	1	1	0	1	1	1	1	1	0	1	1	1	1	1	0	1	1	1	1	4.9	4.9	4.9	27.978	247	247	0	11.483	4.9	0	4.9	4.9	4.9	4.9	24213000	19356000	0	2229900	1047200	0
P57737	P57737	1	1	1	Coronin-7	CORO7	Coronin-7 OS=Homo sapiens OX=9606 GN=CORO7 PE=1 SV=2	1	1	1	1	1	1	1	0	1	0	1	1	1	0	1	0	1	1	1	0	1	0	1.4	1.4	1.4	100.6	925	925	0.0019392	2.4354	1.4	1.4	1.4	0	1.4	0	7555300	1938500	1798800	2005200	0	1812900
P57740	P57740	3	3	3	Nuclear pore complex protein Nup107	NUP107	Nuclear pore complex protein Nup107 OS=Homo sapiens OX=9606 GN=NUP107 PE=1 SV=1	1	3	3	3	3	0	1	1	1	1	3	0	1	1	1	1	3	0	1	1	1	1	5.6	5.6	5.6	106.37	925	925	0	12.38	5.6	0	1.3	1.3	1.3	2.8	56214000	35500000	0	1659000	955240	1829100
P59998	P59998	7	7	7	Actin-related protein 2/3 complex subunit 4	ARPC4	Actin-related protein 2/3 complex subunit 4 OS=Homo sapiens OX=9606 GN=ARPC4 PE=1 SV=3	1	7	7	7	6	3	3	3	3	3	6	3	3	3	3	3	6	3	3	3	3	3	55.4	55.4	55.4	19.667	168	168	0	33.896	50	20.2	18.5	19	20.2	20.2	151720000	45360000	39774000	6768100	27205000	21290000
P60033	P60033	2	2	2	CD81 antigen	CD81	CD81 antigen OS=Homo sapiens OX=9606 GN=CD81 PE=1 SV=1	1	2	2	2	1	2	0	0	0	0	1	2	0	0	0	0	1	2	0	0	0	0	18.2	18.2	18.2	25.809	236	236	0	26.709	8.5	18.2	0	0	0	0	8986800	3369900	5616900	0	0	0
P60174	P60174	4	4	4	Triosephosphate isomerase	TPI1	Triosephosphate isomerase OS=Homo sapiens OX=9606 GN=TPI1 PE=1 SV=3	1	4	4	4	3	3	3	2	3	3	3	3	3	2	3	3	3	3	3	2	3	3	22.7	22.7	22.7	30.791	286	286	0	14.224	15.7	15.7	15.7	9.4	15.7	16.4	104050000	20433000	17698000	14256000	12169000	23286000
P60228	P60228	4	4	4	Eukaryotic translation initiation factor 3 subunit E	EIF3E	Eukaryotic translation initiation factor 3 subunit E OS=Homo sapiens OX=9606 GN=EIF3E PE=1 SV=1	1	4	4	4	3	2	3	2	1	2	3	2	3	2	1	2	3	2	3	2	1	2	11.7	11.7	11.7	52.22	445	445	0	8.9087	9.4	4.9	7.2	7.4	2.9	4.9	63756000	26164000	7414200	13139000	8513600	1578400
P60468	P60468	3	3	3	Protein transport protein Sec61 subunit beta	SEC61B	Protein transport protein Sec61 subunit beta OS=Homo sapiens OX=9606 GN=SEC61B PE=1 SV=2	1	3	3	3	2	3	1	2	0	3	2	3	1	2	0	3	2	3	1	2	0	3	37.5	37.5	37.5	9.9743	96	96	0	23.983	21.9	37.5	10.4	27.1	0	37.5	107230000	10151000	34807000	3703200	26937000	0
P60602	P60602	1	1	1	Reactive oxygen species modulator 1	ROMO1	Reactive oxygen species modulator 1 OS=Homo sapiens OX=9606 GN=ROMO1 PE=1 SV=1	1	1	1	1	1	0	1	1	0	1	1	0	1	1	0	1	1	0	1	1	0	1	21.5	21.5	21.5	8.1828	79	79	0	18.585	21.5	0	21.5	21.5	0	21.5	17349000	5987300	0	3623400	4610500	0
P60660	P60660	2	2	2	Myosin light polypeptide 6	MYL6	Myosin light polypeptide 6 OS=Homo sapiens OX=9606 GN=MYL6 PE=1 SV=2	1	2	2	2	1	0	0	0	1	0	1	0	0	0	1	0	1	0	0	0	1	0	16.6	16.6	16.6	16.93	151	151	0.00065876	2.6239	10.6	0	0	0	6	0	14747000	13261000	0	0	0	1485500
P60709;Q6S8J3;A5A3E0;P0CG38;Q9BYX7	P60709	26;11;9;8;4	1;0;0;0;0	1;0;0;0;0	Actin, cytoplasmic 1;Actin, cytoplasmic 1, N-terminally processed	ACTB	Actin, cytoplasmic 1 OS=Homo sapiens OX=9606 GN=ACTB PE=1 SV=1	5	26	1	1	21	22	18	18	23	23	1	1	1	1	1	1	1	1	1	1	1	1	73.3	4.5	4.5	41.736	375	375;1075;1075;1075;375	0	119.61	69.1	71.5	62.7	66.1	72	72	330380000	93301000	74368000	24755000	24534000	65542000
P60842;Q14240	P60842	20;8	20;8	18;6	Eukaryotic initiation factor 4A-I	EIF4A1	Eukaryotic initiation factor 4A-I OS=Homo sapiens OX=9606 GN=EIF4A1 PE=1 SV=1	2	20	20	18	16	13	15	11	15	13	16	13	15	11	15	13	15	12	13	10	14	12	56.7	56.7	51	46.153	406	406;407	0	282.11	50.2	42.9	48.8	32.5	47.8	39.2	1501400000	400780000	389540000	185450000	112440000	279370000
P60866	P60866	3	3	3	40S ribosomal protein S20	RPS20	40S ribosomal protein S20 OS=Homo sapiens OX=9606 GN=RPS20 PE=1 SV=1	1	3	3	3	1	1	2	1	3	2	1	1	2	1	3	2	1	1	2	1	3	2	31.1	31.1	31.1	13.373	119	119	0	6.7818	15.1	15.1	21	15.1	31.1	21	161080000	25107000	14763000	36015000	28466000	30448000
P60891;P11908;P21108	P60891;P11908	5;3;2	5;3;2	5;3;2	Ribose-phosphate pyrophosphokinase 1;Ribose-phosphate pyrophosphokinase 2	PRPS1;PRPS2	Ribose-phosphate pyrophosphokinase 1 OS=Homo sapiens OX=9606 GN=PRPS1 PE=1 SV=2;Ribose-phosphate pyrophosphokinase 2 OS=Homo sapiens OX=9606 GN=PRPS2 PE=1 SV=2	3	5	5	5	5	2	2	2	4	2	5	2	2	2	4	2	5	2	2	2	4	2	25.5	25.5	25.5	34.834	318	318;318;318	0	23.152	25.5	9.1	7.9	7.9	21.7	7.9	77829000	23295000	7027400	7458400	7239100	27065000
P60900	P60900	4	4	4	Proteasome subunit alpha type-6	PSMA6	Proteasome subunit alpha type-6 OS=Homo sapiens OX=9606 GN=PSMA6 PE=1 SV=1	1	4	4	4	3	1	3	3	2	3	3	1	3	3	2	3	3	1	3	3	2	3	14.6	14.6	14.6	27.399	246	246	0	18.964	14.6	5.3	10.6	14.6	9.3	14.6	59498000	9833300	5714100	12817000	12084000	9879600
P60903	P60903	1	1	1	Protein S100-A10	S100A10	Protein S100-A10 OS=Homo sapiens OX=9606 GN=S100A10 PE=1 SV=2	1	1	1	1	0	1	0	0	0	0	0	1	0	0	0	0	0	1	0	0	0	0	22.7	22.7	22.7	11.203	97	97	0.0095981	1.9494	0	22.7	0	0	0	0	16874000	0	16874000	0	0	0
P60953;P17081;Q9H4E5	P60953	6;1;1	6;1;1	5;0;0	Cell division control protein 42 homolog	CDC42	Cell division control protein 42 homolog OS=Homo sapiens OX=9606 GN=CDC42 PE=1 SV=2	3	6	6	5	4	3	3	3	4	1	4	3	3	3	4	1	3	2	2	3	3	1	38.2	38.2	32.5	21.258	191	191;205;214	0	101.48	27.7	27.2	25.7	25.7	27.7	11	289330000	90721000	84819000	32688000	22858000	52729000
P60981	P60981	4	4	4	Destrin	DSTN	Destrin OS=Homo sapiens OX=9606 GN=DSTN PE=1 SV=3	1	4	4	4	3	2	3	3	3	2	3	2	3	3	3	2	3	2	3	3	3	2	30.3	30.3	30.3	18.506	165	165	0	42.396	23	14.5	21.8	21.8	21.8	14.5	194160000	25133000	12750000	42724000	43377000	47419000
P61006;Q92930	P61006;Q92930	4;3	2;1	2;1	Ras-related protein Rab-8A;Ras-related protein Rab-8B	RAB8A;RAB8B	Ras-related protein Rab-8A OS=Homo sapiens OX=9606 GN=RAB8A PE=1 SV=1;Ras-related protein Rab-8B OS=Homo sapiens OX=9606 GN=RAB8B PE=1 SV=2	2	4	2	2	1	4	2	1	2	2	0	2	0	0	0	1	0	2	0	0	0	1	22.7	14	14	23.668	207	207;207	0	9.5261	5.3	22.7	8.7	5.3	8.7	12.1	18957000	0	4119900	0	0	0
P61011	P61011	5	5	5	Signal recognition particle 54 kDa protein	SRP54	Signal recognition particle 54 kDa protein OS=Homo sapiens OX=9606 GN=SRP54 PE=1 SV=1	1	5	5	5	4	4	3	0	1	0	4	4	3	0	1	0	4	4	3	0	1	0	11.1	11.1	11.1	55.704	504	504	0	24.381	8.9	9.3	6.5	0	2.2	0	64246000	18949000	29601000	3632000	0	12064000
P61019;Q8WUD1	P61019;Q8WUD1	8;4	8;4	8;4	Ras-related protein Rab-2A;Ras-related protein Rab-2B	RAB2A;RAB2B	Ras-related protein Rab-2A OS=Homo sapiens OX=9606 GN=RAB2A PE=1 SV=1;Ras-related protein Rab-2B OS=Homo sapiens OX=9606 GN=RAB2B PE=1 SV=1	2	8	8	8	3	5	4	0	0	0	3	5	4	0	0	0	3	5	4	0	0	0	41	41	41	23.545	212	212;216	0	17.551	22.2	27.4	26.4	0	0	0	116880000	59445000	47561000	9872200	0	0
P61020	P61020	5	2	2	Ras-related protein Rab-5B	RAB5B	Ras-related protein Rab-5B OS=Homo sapiens OX=9606 GN=RAB5B PE=1 SV=1	1	5	2	2	2	2	3	1	2	1	1	1	1	0	1	0	1	1	1	0	1	0	27	12.1	12.1	23.707	215	215	0	4.1364	11.6	11.6	15.3	5.1	11.6	5.1	25373000	0	18152000	3112600	0	4109200
P61026	P61026	2	1	1	Ras-related protein Rab-10	RAB10	Ras-related protein Rab-10 OS=Homo sapiens OX=9606 GN=RAB10 PE=1 SV=1	1	2	1	1	1	2	2	1	2	2	0	1	1	0	1	1	0	1	1	0	1	1	11	5.5	5.5	22.541	200	200	0	7.3717	5.5	11	11	5.5	11	11	46723000	0	23803000	3156800	0	12377000
P61081	P61081	4	4	4	NEDD8-conjugating enzyme Ubc12	UBE2M	NEDD8-conjugating enzyme Ubc12 OS=Homo sapiens OX=9606 GN=UBE2M PE=1 SV=1	1	4	4	4	3	3	2	2	2	3	3	3	2	2	2	3	3	3	2	2	2	3	25.1	25.1	25.1	20.9	183	183	0	10.704	20.8	20.8	12	12	14.8	16.4	145900000	45868000	15484000	16801000	10829000	32322000
P61086	P61086	1	1	1	Ubiquitin-conjugating enzyme E2 K	UBE2K	Ubiquitin-conjugating enzyme E2 K OS=Homo sapiens OX=9606 GN=UBE2K PE=1 SV=3	1	1	1	1	0	1	0	0	0	0	0	1	0	0	0	0	0	1	0	0	0	0	13.5	13.5	13.5	22.406	200	200	0	5.6515	0	13.5	0	0	0	0	9393400	0	9393400	0	0	0
P61106	P61106	11	11	11	Ras-related protein Rab-14	RAB14	Ras-related protein Rab-14 OS=Homo sapiens OX=9606 GN=RAB14 PE=1 SV=4	1	11	11	11	8	6	7	7	5	4	8	6	7	7	5	4	8	6	7	7	5	4	67.9	67.9	67.9	23.897	215	215	0	54.671	61.4	47.9	40.9	53	41.9	34	333190000	90818000	70353000	43324000	41370000	65758000
P61158;Q9P1U1	P61158	5;1	5;1	5;1	Actin-related protein 3	ACTR3	Actin-related protein 3 OS=Homo sapiens OX=9606 GN=ACTR3 PE=1 SV=3	2	5	5	5	3	2	4	3	5	3	3	2	4	3	5	3	3	2	4	3	5	3	21.5	21.5	21.5	47.371	418	418;418	0	18.174	9.1	9.3	16.3	10.3	21.5	12.2	127270000	13781000	30816000	11360000	10348000	39477000
P61160	P61160	9	9	9	Actin-related protein 2	ACTR2	Actin-related protein 2 OS=Homo sapiens OX=9606 GN=ACTR2 PE=1 SV=1	1	9	9	9	6	5	7	4	6	5	6	5	7	4	6	5	6	5	7	4	6	5	31	31	31	44.76	394	394	0	75.431	17.8	18.8	20.6	14.7	23.4	14.5	355360000	107320000	125820000	32471000	16438000	53950000
P61163;P42025	P61163;P42025	4;2	4;2	4;2	Alpha-centractin;Beta-centractin	ACTR1A;ACTR1B	Alpha-centractin OS=Homo sapiens OX=9606 GN=ACTR1A PE=1 SV=1;Beta-centractin OS=Homo sapiens OX=9606 GN=ACTR1B PE=1 SV=1	2	4	4	4	2	2	0	0	1	0	2	2	0	0	1	0	2	2	0	0	1	0	18.1	18.1	18.1	42.613	376	376;376	0	8.6679	10.9	10.1	0	0	2.9	0	59104000	19040000	36635000	0	0	3429900
P61201	P61201	3	3	3	COP9 signalosome complex subunit 2	COPS2	COP9 signalosome complex subunit 2 OS=Homo sapiens OX=9606 GN=COPS2 PE=1 SV=1	1	3	3	3	3	1	0	0	2	0	3	1	0	0	2	0	3	1	0	0	2	0	12.6	12.6	12.6	51.596	443	443	0	7.0421	12.6	3.2	0	0	7.9	0	93054000	49674000	9779600	0	0	33600000
P84077;P61204	P84077;P61204	8;8	8;8	5;5	ADP-ribosylation factor 1;ADP-ribosylation factor 3	ARF1;ARF3	ADP-ribosylation factor 1 OS=Homo sapiens OX=9606 GN=ARF1 PE=1 SV=2;ADP-ribosylation factor 3 OS=Homo sapiens OX=9606 GN=ARF3 PE=1 SV=2	2	8	8	5	7	7	7	4	4	6	7	7	7	4	4	6	4	4	4	2	2	3	54.1	54.1	25.4	20.697	181	181;181	0	106.04	54.1	54.1	54.1	40.3	40.3	46.4	841080000	168300000	172570000	110160000	75001000	181730000
P61221	P61221	9	9	9	ATP-binding cassette sub-family E member 1	ABCE1	ATP-binding cassette sub-family E member 1 OS=Homo sapiens OX=9606 GN=ABCE1 PE=1 SV=1	1	9	9	9	8	6	3	2	3	3	8	6	3	2	3	3	8	6	3	2	3	3	27.2	27.2	27.2	67.314	599	599	0	57.196	22.5	19	7.2	4.8	10	8.2	168250000	70128000	43665000	12886000	6447400	23902000
P62834;P61224;A6NIZ1	P62834;P61224;A6NIZ1	2;2;1	2;2;1	2;2;1	Ras-related protein Rap-1A;Ras-related protein Rap-1b;Ras-related protein Rap-1b-like protein	RAP1A;RAP1B	Ras-related protein Rap-1A OS=Homo sapiens OX=9606 GN=RAP1A PE=1 SV=1;Ras-related protein Rap-1b OS=Homo sapiens OX=9606 GN=RAP1B PE=1 SV=1;Ras-related protein Rap-1b-like protein OS=Homo sapiens OX=9606 PE=2 SV=1	3	2	2	2	2	1	2	1	2	2	2	1	2	1	2	2	2	1	2	1	2	2	12.5	12.5	12.5	20.987	184	184;184;184	0	82.227	12.5	6.5	12.5	6.5	12.5	12.5	72024000	48232000	10208000	5239900	0	5449700
P61247	P61247	14	14	14	40S ribosomal protein S3a	RPS3A	40S ribosomal protein S3a OS=Homo sapiens OX=9606 GN=RPS3A PE=1 SV=2	1	14	14	14	9	9	10	12	9	8	9	9	10	12	9	8	9	9	10	12	9	8	49.2	49.2	49.2	29.945	264	264	0	75.439	35.2	37.9	38.6	45.8	41.3	33	788440000	187520000	122470000	130090000	121250000	109780000
Q9UNX3;P61254	Q9UNX3;P61254	3;3	3;3	3;3	60S ribosomal protein L26-like 1;60S ribosomal protein L26	RPL26L1;RPL26	60S ribosomal protein L26-like 1 OS=Homo sapiens OX=9606 GN=RPL26L1 PE=1 SV=1;60S ribosomal protein L26 OS=Homo sapiens OX=9606 GN=RPL26 PE=1 SV=1	2	3	3	3	3	2	2	0	1	2	3	2	2	0	1	2	3	2	2	0	1	2	17.2	17.2	17.2	17.256	145	145;145	0	5.3887	17.2	11.7	11.7	0	6.2	11.7	64191000	25397000	7019800	11717000	0	8862000
P61289	P61289	4	4	4	Proteasome activator complex subunit 3	PSME3	Proteasome activator complex subunit 3 OS=Homo sapiens OX=9606 GN=PSME3 PE=1 SV=1	1	4	4	4	3	2	2	1	3	2	3	2	2	1	3	2	3	2	2	1	3	2	21.7	21.7	21.7	29.506	254	254	0	15.653	15.7	11.4	9.8	5.5	17.3	11.4	69806000	11890000	12604000	5120700	2717000	29783000
P61313	P61313	7	7	7	60S ribosomal protein L15	RPL15	60S ribosomal protein L15 OS=Homo sapiens OX=9606 GN=RPL15 PE=1 SV=2	1	7	7	7	6	7	7	5	5	5	6	7	7	5	5	5	6	7	7	5	5	5	30.9	30.9	30.9	24.146	204	204	0	19.169	30.9	30.9	30.9	27.5	27.5	24	749340000	182460000	127110000	94532000	67951000	106240000
P61326;Q96A72	P61326;Q96A72	1;1	1;1	1;1	Protein mago nashi homolog;Protein mago nashi homolog 2	MAGOH;MAGOHB	Protein mago nashi homolog OS=Homo sapiens OX=9606 GN=MAGOH PE=1 SV=1;Protein mago nashi homolog 2 OS=Homo sapiens OX=9606 GN=MAGOHB PE=1 SV=1	2	1	1	1	1	1	0	0	1	0	1	1	0	0	1	0	1	1	0	0	1	0	13.7	13.7	13.7	17.163	146	146;148	0	2.7715	13.7	13.7	0	0	13.7	0	29095000	6310600	11473000	0	0	11311000
P61353	P61353	4	4	4	60S ribosomal protein L27	RPL27	60S ribosomal protein L27 OS=Homo sapiens OX=9606 GN=RPL27 PE=1 SV=2	1	4	4	4	4	2	3	2	3	2	4	2	3	2	3	2	4	2	3	2	3	2	38.2	38.2	38.2	15.798	136	136	0	13.276	38.2	25.7	32.4	25.7	31.6	25.7	96295000	27524000	9162200	17974000	16005000	14183000
P61513	P61513	1	1	1	60S ribosomal protein L37a	RPL37A	60S ribosomal protein L37a OS=Homo sapiens OX=9606 GN=RPL37A PE=1 SV=2	1	1	1	1	1	0	1	1	1	0	1	0	1	1	1	0	1	0	1	1	1	0	19.6	19.6	19.6	10.275	92	92	0.002551	2.3587	19.6	0	19.6	19.6	19.6	0	24561000	7260600	0	5788100	5543400	5969300
P61586	P61586	7	7	2	Transforming protein RhoA	RHOA	Transforming protein RhoA OS=Homo sapiens OX=9606 GN=RHOA PE=1 SV=1	1	7	7	2	6	5	5	3	3	3	6	5	5	3	3	3	2	1	1	1	1	1	31.1	31.1	12.4	21.768	193	193	0	13.704	30.6	24.4	24.4	16.1	20.2	16.6	163060000	41643000	33268000	34933000	19955000	20485000
P61619	P61619	1	1	1	Protein transport protein Sec61 subunit alpha isoform 1	SEC61A1	Protein transport protein Sec61 subunit alpha isoform 1 OS=Homo sapiens OX=9606 GN=SEC61A1 PE=1 SV=2	1	1	1	1	0	0	0	0	1	0	0	0	0	0	1	0	0	0	0	0	1	0	4.2	4.2	4.2	52.264	476	476	0	2.9918	0	0	0	0	4.2	0	16290000	0	0	0	0	16290000
P61803	P61803	1	1	1	Dolichyl-diphosphooligosaccharide--protein glycosyltransferase subunit DAD1	DAD1	Dolichyl-diphosphooligosaccharide--protein glycosyltransferase subunit DAD1 OS=Homo sapiens OX=9606 GN=DAD1 PE=1 SV=3	1	1	1	1	1	1	0	0	0	0	1	1	0	0	0	0	1	1	0	0	0	0	10.6	10.6	10.6	12.497	113	113	0.00066845	2.7208	10.6	10.6	0	0	0	0	5833800	3193500	2640300	0	0	0
P61923	P61923	2	2	2	Coatomer subunit zeta-1	COPZ1	Coatomer subunit zeta-1 OS=Homo sapiens OX=9606 GN=COPZ1 PE=1 SV=1	1	2	2	2	2	2	2	1	2	2	2	2	2	1	2	2	2	2	2	1	2	2	21.5	21.5	21.5	20.198	177	177	0	51.502	21.5	21.5	21.5	8.5	21.5	21.5	368070000	250220000	51099000	8119700	2009500	37945000
P61964	P61964	6	6	6	WD repeat-containing protein 5	WDR5	WD repeat-containing protein 5 OS=Homo sapiens OX=9606 GN=WDR5 PE=1 SV=1	1	6	6	6	1	0	4	0	3	2	1	0	4	0	3	2	1	0	4	0	3	2	32.3	32.3	32.3	36.588	334	334	0	13.688	3.6	0	19.2	0	20.4	11.7	51884000	8249200	0	19581000	0	18453000
P61978	P61978	15	15	15	Heterogeneous nuclear ribonucleoprotein K	HNRNPK	Heterogeneous nuclear ribonucleoprotein K OS=Homo sapiens OX=9606 GN=HNRNPK PE=1 SV=1	1	15	15	15	7	10	9	8	12	9	7	10	9	8	12	9	7	10	9	8	12	9	47.3	47.3	47.3	50.976	463	463	0	127.92	21	33.5	31.1	27	40.2	31.5	1167600000	84168000	309110000	40060000	34839000	386000000
P62070	P62070	2	2	2	Ras-related protein R-Ras2	RRAS2	Ras-related protein R-Ras2 OS=Homo sapiens OX=9606 GN=RRAS2 PE=1 SV=1	1	2	2	2	0	2	1	0	1	1	0	2	1	0	1	1	0	2	1	0	1	1	11.8	11.8	11.8	23.399	204	204	0	3.6107	0	11.8	5.9	0	5.9	5.9	11142000	0	5954200	3157400	0	0
P62081	P62081	5	5	5	40S ribosomal protein S7	RPS7	40S ribosomal protein S7 OS=Homo sapiens OX=9606 GN=RPS7 PE=1 SV=1	1	5	5	5	3	2	1	1	3	2	3	2	1	1	3	2	3	2	1	1	3	2	41.2	41.2	41.2	22.127	194	194	0	25.381	35.1	11.9	6.2	11.3	29.4	27.3	162510000	40546000	5009800	2109800	1322400	71665000
P62136	P62136	11	11	4	Serine/threonine-protein phosphatase PP1-alpha catalytic subunit	PPP1CA	Serine/threonine-protein phosphatase PP1-alpha catalytic subunit OS=Homo sapiens OX=9606 GN=PPP1CA PE=1 SV=1	1	11	11	4	8	7	7	7	8	8	8	7	7	7	8	8	4	2	3	3	4	3	41.2	41.2	12.7	37.512	330	330	0	87.675	30.9	28.8	30.6	30.9	30.9	33.6	283510000	54918000	50635000	27813000	28383000	63419000
P62140	P62140	9	3	3	Serine/threonine-protein phosphatase PP1-beta catalytic subunit	PPP1CB	Serine/threonine-protein phosphatase PP1-beta catalytic subunit OS=Homo sapiens OX=9606 GN=PPP1CB PE=1 SV=3	1	9	3	3	7	7	6	6	6	5	3	2	3	2	3	0	3	2	3	2	3	0	36.4	11.9	11.9	37.186	327	327	0	18.09	30.3	29.7	25.7	27.2	26	21.1	51228000	8690200	7163600	13264000	10851000	11259000
P62191	P62191	3	3	3	26S protease regulatory subunit 4	PSMC1	26S proteasome regulatory subunit 4 OS=Homo sapiens OX=9606 GN=PSMC1 PE=1 SV=1	1	3	3	3	2	3	1	1	1	2	2	3	1	1	1	2	2	3	1	1	1	2	11.8	11.8	11.8	49.184	440	440	0	14.625	7.5	11.8	4.8	4.8	4.8	9.1	110170000	26478000	29397000	3078400	2118300	14356000
P62195	P62195	4	4	4	26S protease regulatory subunit 8	PSMC5	26S proteasome regulatory subunit 8 OS=Homo sapiens OX=9606 GN=PSMC5 PE=1 SV=1	1	4	4	4	4	1	0	0	0	0	4	1	0	0	0	0	4	1	0	0	0	0	17.5	17.5	17.5	45.626	406	406	0	73.419	17.5	5.2	0	0	0	0	81547000	69598000	11949000	0	0	0
P62241	P62241	14	14	14	40S ribosomal protein S8	RPS8	40S ribosomal protein S8 OS=Homo sapiens OX=9606 GN=RPS8 PE=1 SV=2	1	14	14	14	10	10	10	9	11	9	10	10	10	9	11	9	10	10	10	9	11	9	61.1	61.1	61.1	24.205	208	208	0	209.24	55.3	54.3	53.4	53.8	49.5	48.6	1196300000	310380000	168810000	93575000	106440000	244820000
P62244	P62244	7	7	7	40S ribosomal protein S15a	RPS15A	40S ribosomal protein S15a OS=Homo sapiens OX=9606 GN=RPS15A PE=1 SV=2	1	7	7	7	5	6	7	5	5	7	5	6	7	5	5	7	5	6	7	5	5	7	54.6	54.6	54.6	14.839	130	130	0	29.247	33.1	46.9	54.6	49.2	40	54.6	462550000	74754000	67269000	100370000	57883000	79765000
P62249	P62249	11	11	11	40S ribosomal protein S16	RPS16	40S ribosomal protein S16 OS=Homo sapiens OX=9606 GN=RPS16 PE=1 SV=2	1	11	11	11	10	5	8	4	6	8	10	5	8	4	6	8	10	5	8	4	6	8	59.6	59.6	59.6	16.445	146	146	0	35.11	58.2	34.2	54.8	26	41.1	50.7	191850000	59126000	16948000	30202000	17823000	34462000
P62258	P62258	8	6	6	14-3-3 protein epsilon	YWHAE	14-3-3 protein epsilon OS=Homo sapiens OX=9606 GN=YWHAE PE=1 SV=1	1	8	6	6	4	7	3	4	5	4	3	6	2	4	4	3	3	6	2	4	4	3	40.8	34.9	34.9	29.174	255	255	0	18.465	16.5	38	14.1	23.1	27.8	23.9	299890000	26300000	121490000	14000000	22945000	59152000
P62263	P62263	4	4	4	40S ribosomal protein S14	RPS14	40S ribosomal protein S14 OS=Homo sapiens OX=9606 GN=RPS14 PE=1 SV=3	1	4	4	4	4	3	3	3	3	4	4	3	3	3	3	4	4	3	3	3	3	4	31.8	31.8	31.8	16.273	151	151	0	70.467	31.8	31.8	31.8	31.8	31.8	31.8	208670000	53573000	21490000	35723000	24707000	36735000
P62266	P62266	4	4	4	40S ribosomal protein S23	RPS23	40S ribosomal protein S23 OS=Homo sapiens OX=9606 GN=RPS23 PE=1 SV=3	1	4	4	4	2	2	4	1	2	2	2	2	4	1	2	2	2	2	4	1	2	2	35.7	35.7	35.7	15.807	143	143	0	51.375	27.3	15.4	35.7	7.7	15.4	27.3	264350000	63218000	34532000	14085000	5219500	88999000
P62269	P62269	8	8	8	40S ribosomal protein S18	RPS18	40S ribosomal protein S18 OS=Homo sapiens OX=9606 GN=RPS18 PE=1 SV=3	1	8	8	8	6	3	2	1	6	3	6	3	2	1	6	3	6	3	2	1	6	3	35.5	35.5	35.5	17.718	152	152	0	33.262	27	13.2	13.2	7.2	33.6	20.4	103880000	36729000	15759000	7114800	2562100	32327000
P62273	P62273	1	1	1	40S ribosomal protein S29	RPS29	40S ribosomal protein S29 OS=Homo sapiens OX=9606 GN=RPS29 PE=1 SV=2	1	1	1	1	0	0	0	0	0	1	0	0	0	0	0	1	0	0	0	0	0	1	19.6	19.6	19.6	6.6767	56	56	0.0019493	2.474	0	0	0	0	0	19.6	5725000	0	0	0	0	0
P62277	P62277	2	2	2	40S ribosomal protein S13	RPS13	40S ribosomal protein S13 OS=Homo sapiens OX=9606 GN=RPS13 PE=1 SV=2	1	2	2	2	2	0	1	0	0	0	2	0	1	0	0	0	2	0	1	0	0	0	14.6	14.6	14.6	17.222	151	151	0.0056075	2.1868	14.6	0	4.6	0	0	0	6229100	5418500	0	810630	0	0
P62280	P62280	6	6	6	40S ribosomal protein S11	RPS11	40S ribosomal protein S11 OS=Homo sapiens OX=9606 GN=RPS11 PE=1 SV=3	1	6	6	6	6	1	3	1	3	3	6	1	3	1	3	3	6	1	3	1	3	3	45.6	45.6	45.6	18.431	158	158	0	26.89	45.6	11.4	26.6	11.4	25.9	26.6	332270000	95573000	42682000	12963000	4667100	158770000
P62304	P62304	1	1	1	Small nuclear ribonucleoprotein E	SNRPE	Small nuclear ribonucleoprotein E OS=Homo sapiens OX=9606 GN=SNRPE PE=1 SV=1	1	1	1	1	1	1	1	0	1	1	1	1	1	0	1	1	1	1	1	0	1	1	12	12	12	10.803	92	92	0	10.128	12	12	12	0	12	12	22274000	6449900	4729500	2945400	0	4652400
P62306	P62306	1	1	1	Small nuclear ribonucleoprotein F	SNRPF	Small nuclear ribonucleoprotein F OS=Homo sapiens OX=9606 GN=SNRPF PE=1 SV=1	1	1	1	1	1	1	1	1	0	1	1	1	1	1	0	1	1	1	1	1	0	1	15.1	15.1	15.1	9.7251	86	86	0	2.7441	15.1	15.1	15.1	15.1	0	15.1	7743300	1587100	1531700	1782500	1340000	0
P62314	P62314	3	3	3	Small nuclear ribonucleoprotein Sm D1	SNRPD1	Small nuclear ribonucleoprotein Sm D1 OS=Homo sapiens OX=9606 GN=SNRPD1 PE=1 SV=1	1	3	3	3	1	2	2	2	1	1	1	2	2	2	1	1	1	2	2	2	1	1	37.8	37.8	37.8	13.281	119	119	0	22.535	10.9	28.6	28.6	20.2	10.9	10.9	86759000	16870000	12194000	24948000	14254000	4915500
P62316	P62316	2	2	2	Small nuclear ribonucleoprotein Sm D2	SNRPD2	Small nuclear ribonucleoprotein Sm D2 OS=Homo sapiens OX=9606 GN=SNRPD2 PE=1 SV=1	1	2	2	2	1	1	1	1	1	2	1	1	1	1	1	2	1	1	1	1	1	2	24.6	24.6	24.6	13.527	118	118	0	27.772	16.1	16.1	16.1	8.5	16.1	24.6	89893000	35397000	0	3200500	4019800	32694000
P62318	P62318	7	7	7	Small nuclear ribonucleoprotein Sm D3	SNRPD3	Small nuclear ribonucleoprotein Sm D3 OS=Homo sapiens OX=9606 GN=SNRPD3 PE=1 SV=1	1	7	7	7	7	3	2	2	4	6	7	3	2	2	4	6	7	3	2	2	4	6	55.6	55.6	55.6	13.916	126	126	0	22.733	55.6	31.7	12.7	24.6	30.2	55.6	182220000	57519000	12586000	3497000	10899000	75036000
P62333	P62333	8	8	8	26S protease regulatory subunit 10B	PSMC6	26S proteasome regulatory subunit 10B OS=Homo sapiens OX=9606 GN=PSMC6 PE=1 SV=1	1	8	8	8	3	1	1	4	4	5	3	1	1	4	4	5	3	1	1	4	4	5	29.3	29.3	29.3	44.172	389	389	0	44.579	16.5	4.1	4.1	13.9	11.8	18.3	100570000	28375000	1158900	1465200	18179000	29593000
P62424	P62424	9	9	9	60S ribosomal protein L7a	RPL7A	60S ribosomal protein L7a OS=Homo sapiens OX=9606 GN=RPL7A PE=1 SV=2	1	9	9	9	6	2	5	4	4	5	6	2	5	4	4	5	6	2	5	4	4	5	30.1	30.1	30.1	29.995	266	266	0	24.397	23.3	9.8	21.8	18.8	22.2	21.8	319360000	65016000	32522000	51750000	28416000	108910000
P62491;Q15907;P57735	P62491;Q15907	7;7;1	7;7;1	7;7;1	Ras-related protein Rab-11A;Ras-related protein Rab-11B	RAB11A;RAB11B	Ras-related protein Rab-11A OS=Homo sapiens OX=9606 GN=RAB11A PE=1 SV=3;Ras-related protein Rab-11B OS=Homo sapiens OX=9606 GN=RAB11B PE=1 SV=4	3	7	7	7	6	6	5	6	6	5	6	6	5	6	6	5	6	6	5	6	6	5	34.3	34.3	34.3	24.393	216	216;218;213	0	29.793	30.6	28.2	24.5	30.6	30.6	25.5	248090000	63425000	40500000	39401000	30122000	40666000
P62701;Q8TD47;P22090	P62701	13;4;3	13;4;3	13;4;3	40S ribosomal protein S4, X isoform	RPS4X	40S ribosomal protein S4, X isoform OS=Homo sapiens OX=9606 GN=RPS4X PE=1 SV=2	3	13	13	13	10	6	7	5	9	8	10	6	7	5	9	8	10	6	7	5	9	8	52.5	52.5	52.5	29.597	263	263;263;263	0	103.4	39.9	30.4	28.1	25.9	41.8	37.6	318450000	84964000	33262000	34715000	24505000	88456000
P67775;P62714;P60510	P67775;P62714	3;3;1	3;3;1	3;3;1	Serine/threonine-protein phosphatase 2A catalytic subunit alpha isoform;Serine/threonine-protein phosphatase 2A catalytic subunit beta isoform	PPP2CA;PPP2CB	Serine/threonine-protein phosphatase 2A catalytic subunit alpha isoform OS=Homo sapiens OX=9606 GN=PPP2CA PE=1 SV=1;Serine/threonine-protein phosphatase 2A catalytic subunit beta isoform OS=Homo sapiens OX=9606 GN=PPP2CB PE=1 SV=1	3	3	3	3	2	1	2	0	2	1	2	1	2	0	2	1	2	1	2	0	2	1	16.5	16.5	16.5	35.594	309	309;309;307	0	7.9299	12.9	4.9	8.4	0	12.9	8.1	25411000	4259400	3970800	7501600	0	3120300
P62750	P62750	4	4	4	60S ribosomal protein L23a	RPL23A	60S ribosomal protein L23a OS=Homo sapiens OX=9606 GN=RPL23A PE=1 SV=1	1	4	4	4	2	1	1	0	3	2	2	1	1	0	3	2	2	1	1	0	3	2	36.5	36.5	36.5	17.695	156	156	0	8.1864	17.9	8.3	8.3	0	25	19.9	100940000	40423000	9784000	11417000	0	24182000
P62753	P62753	8	8	8	40S ribosomal protein S6	RPS6	40S ribosomal protein S6 OS=Homo sapiens OX=9606 GN=RPS6 PE=1 SV=1	1	8	8	8	6	2	5	3	6	6	6	2	5	3	6	6	6	2	5	3	6	6	22.9	22.9	22.9	28.68	249	249	0	106.22	22.9	11.2	22.5	19.3	20.5	19.3	188930000	64072000	11144000	29305000	18165000	25388000
P62805	P62805	14	14	14	Histone H4	HIST1H4A	Histone H4 OS=Homo sapiens OX=9606 GN=HIST1H4A PE=1 SV=2	1	14	14	14	13	11	12	10	12	11	13	11	12	10	12	11	13	11	12	10	12	11	62.1	62.1	62.1	11.367	103	103	0	102.91	61.2	60.2	61.2	61.2	61.2	60.2	3370900000	1087300000	575650000	247680000	166990000	849730000
P62820	P62820	9	4	4	Ras-related protein Rab-1A	RAB1A	Ras-related protein Rab-1A OS=Homo sapiens OX=9606 GN=RAB1A PE=1 SV=3	1	9	4	4	7	8	6	4	8	6	3	3	2	1	3	3	3	3	2	1	3	3	53.2	31.2	31.2	22.677	205	205	0	14.02	39.5	53.2	33.2	32.7	42.9	41	127190000	13088000	32425000	5876000	7344300	48896000
P62826	P62826	10	10	10	GTP-binding nuclear protein Ran	RAN	GTP-binding nuclear protein Ran OS=Homo sapiens OX=9606 GN=RAN PE=1 SV=3	1	10	10	10	9	9	7	7	8	6	9	9	7	7	8	6	9	9	7	7	8	6	43.5	43.5	43.5	24.423	216	216	0	67.018	41.7	43.1	35.2	32.9	41.2	27.8	1495000000	452790000	220900000	168940000	144720000	300120000
P62829	P62829	3	3	3	60S ribosomal protein L23	RPL23	60S ribosomal protein L23 OS=Homo sapiens OX=9606 GN=RPL23 PE=1 SV=1	1	3	3	3	3	2	1	1	1	1	3	2	1	1	1	1	3	2	1	1	1	1	32.9	32.9	32.9	14.865	140	140	0	12.173	32.9	27.1	14.3	14.3	12.9	14.3	225640000	82536000	6276700	4457100	3384300	14850000
P62847	P62847	4	4	4	40S ribosomal protein S24	RPS24	40S ribosomal protein S24 OS=Homo sapiens OX=9606 GN=RPS24 PE=1 SV=1	1	4	4	4	3	2	2	2	3	2	3	2	2	2	3	2	3	2	2	2	3	2	27.1	27.1	27.1	15.423	133	133	0	12.221	21.1	20.3	20.3	20.3	26.3	20.3	138130000	17711000	35561000	10824000	11591000	28235000
P62851	P62851	2	2	2	40S ribosomal protein S25	RPS25	40S ribosomal protein S25 OS=Homo sapiens OX=9606 GN=RPS25 PE=1 SV=1	1	2	2	2	1	1	1	2	1	1	1	1	1	2	1	1	1	1	1	2	1	1	15.2	15.2	15.2	13.742	125	125	0	6.0537	8	8	8	15.2	8	8	38927000	9296100	3290000	5680400	8261400	4818800
P62854;Q5JNZ5	P62854;Q5JNZ5	4;2	4;2	4;2	40S ribosomal protein S26;Putative 40S ribosomal protein S26-like 1	RPS26;RPS26P11	40S ribosomal protein S26 OS=Homo sapiens OX=9606 GN=RPS26 PE=1 SV=3;Putative 40S ribosomal protein S26-like 1 OS=Homo sapiens OX=9606 GN=RPS26P11 PE=5 SV=1	2	4	4	4	3	2	1	1	2	1	3	2	1	1	2	1	3	2	1	1	2	1	31.3	31.3	31.3	13.015	115	115;115	0	6.9946	31.3	20.9	10.4	20.9	31.3	13	96078000	40099000	12173000	6095200	3324600	23962000
P62857	P62857	6	6	6	40S ribosomal protein S28	RPS28	40S ribosomal protein S28 OS=Homo sapiens OX=9606 GN=RPS28 PE=1 SV=1	1	6	6	6	6	5	5	3	3	5	6	5	5	3	3	5	6	5	5	3	3	5	56.5	56.5	56.5	7.8409	69	69	0	57.845	56.5	56.5	56.5	56.5	40.6	56.5	676190000	172090000	138390000	50399000	54418000	196060000
P62861	P62861	2	2	2	40S ribosomal protein S30	FAU	40S ribosomal protein S30 OS=Homo sapiens OX=9606 GN=FAU PE=1 SV=1	1	2	2	2	2	0	1	0	0	1	2	0	1	0	0	1	2	0	1	0	0	1	18.6	18.6	18.6	6.6478	59	59	0	3.0491	18.6	0	16.9	0	0	16.9	19049000	9124100	0	5055300	0	0
P62873	P62873	5	5	4	Guanine nucleotide-binding protein G(I)/G(S)/G(T) subunit beta-1	GNB1	Guanine nucleotide-binding protein G(I)/G(S)/G(T) subunit beta-1 OS=Homo sapiens OX=9606 GN=GNB1 PE=1 SV=3	1	5	5	4	3	3	1	1	5	2	3	3	1	1	5	2	2	2	1	0	4	1	22.9	22.9	19.7	37.377	340	340	0	86.964	13.5	13.5	6.2	3.2	22.9	9.4	170390000	17969000	77661000	1567700	3195900	25206000
P62879;Q9HAV0	P62879;Q9HAV0	3;2	2;1	2;1	Guanine nucleotide-binding protein G(I)/G(S)/G(T) subunit beta-2;Guanine nucleotide-binding protein subunit beta-4	GNB2;GNB4	Guanine nucleotide-binding protein G(I)/G(S)/G(T) subunit beta-2 OS=Homo sapiens OX=9606 GN=GNB2 PE=1 SV=3;Guanine nucleotide-binding protein subunit beta-4 OS=Homo sapiens OX=9606 GN=GNB4 PE=1 SV=3	2	3	2	2	2	2	0	1	3	2	1	1	0	0	2	1	1	1	0	0	2	1	13.5	10.3	10.3	37.331	340	340;340	0	214.8	7.4	7.4	0	3.2	13.5	7.4	25450000	0	21950000	0	0	3500400
P62888	P62888	5	5	5	60S ribosomal protein L30	RPL30	60S ribosomal protein L30 OS=Homo sapiens OX=9606 GN=RPL30 PE=1 SV=2	1	5	5	5	5	3	2	4	4	4	5	3	2	4	4	4	5	3	2	4	4	4	51.3	51.3	51.3	12.784	115	115	0	66.796	51.3	25.2	25.2	41.7	34.8	41.7	231770000	77763000	51375000	11240000	28657000	35164000
Q59GN2;P62891	Q59GN2;P62891	1;1	1;1	1;1	Putative 60S ribosomal protein L39-like 5;60S ribosomal protein L39	RPL39P5;RPL39	Putative 60S ribosomal protein L39-like 5 OS=Homo sapiens OX=9606 GN=RPL39P5 PE=5 SV=2;60S ribosomal protein L39 OS=Homo sapiens OX=9606 GN=RPL39 PE=1 SV=2	2	1	1	1	1	1	1	1	1	1	1	1	1	1	1	1	1	1	1	1	1	1	19.6	19.6	19.6	6.3225	51	51;51	0	7.034	19.6	19.6	19.6	19.6	19.6	19.6	33418000	8351000	4310000	5803300	3293900	5945600
P62899	P62899	2	2	2	60S ribosomal protein L31	RPL31	60S ribosomal protein L31 OS=Homo sapiens OX=9606 GN=RPL31 PE=1 SV=1	1	2	2	2	1	1	1	2	2	2	1	1	1	2	2	2	1	1	1	2	2	2	18.4	18.4	18.4	14.463	125	125	0	13.069	11.2	11.2	11.2	18.4	18.4	18.4	92222000	29882000	8332400	7097400	10234000	20580000
P62906	P62906	9	9	9	60S ribosomal protein L10a	RPL10A	60S ribosomal protein L10a OS=Homo sapiens OX=9606 GN=RPL10A PE=1 SV=2	1	9	9	9	7	5	5	3	5	4	7	5	5	3	5	4	7	5	5	3	5	4	36.4	36.4	36.4	24.831	217	217	0	17.011	28.6	34.6	23.5	13.4	22.1	17.1	226370000	102950000	27917000	19775000	9763700	30882000
P62910	P62910	3	3	3	60S ribosomal protein L32	RPL32	60S ribosomal protein L32 OS=Homo sapiens OX=9606 GN=RPL32 PE=1 SV=2	1	3	3	3	2	1	1	1	1	1	2	1	1	1	1	1	2	1	1	1	1	1	27.4	27.4	27.4	15.86	135	135	0	6.3726	20	10.4	7.4	10.4	10.4	10.4	28639000	13959000	3901400	1076600	1857500	3642400
P62913	P62913	7	7	7	60S ribosomal protein L11	RPL11	60S ribosomal protein L11 OS=Homo sapiens OX=9606 GN=RPL11 PE=1 SV=2	1	7	7	7	2	6	6	5	4	4	2	6	6	5	4	4	2	6	6	5	4	4	34.3	34.3	34.3	20.252	178	178	0	61.194	16.3	30.3	32.6	32.6	23.6	21.3	452270000	62953000	116810000	78938000	75108000	57672000
P62917	P62917	7	7	7	60S ribosomal protein L8	RPL8	60S ribosomal protein L8 OS=Homo sapiens OX=9606 GN=RPL8 PE=1 SV=2	1	7	7	7	7	1	3	3	6	5	7	1	3	3	6	5	7	1	3	3	6	5	42.8	42.8	42.8	28.024	257	257	0	135.96	42.8	6.2	13.2	18.7	35.8	33.1	237320000	63990000	12866000	28031000	15574000	57090000
P62937;P0DN26;A0A0B4J2A2;A0A075B767;A0A075B759;Q9Y536;F5H284;P0DN37	P62937	10;2;2;2;2;2;2;1	10;2;2;2;2;2;2;1	10;2;2;2;2;2;2;1	Peptidyl-prolyl cis-trans isomerase A;Peptidyl-prolyl cis-trans isomerase A, N-terminally processed	PPIA	Peptidyl-prolyl cis-trans isomerase A OS=Homo sapiens OX=9606 GN=PPIA PE=1 SV=2	8	10	10	10	7	6	9	7	7	6	7	6	9	7	7	6	7	6	9	7	7	6	74.5	74.5	74.5	18.012	165	165;164;164;164;164;164;164;164	0	321.98	56.4	52.7	67.9	58.8	60.6	51.5	2078800000	411110000	269620000	305060000	282250000	626430000
P62942	P62942	4	4	4	Peptidyl-prolyl cis-trans isomerase FKBP1A	FKBP1A	Peptidyl-prolyl cis-trans isomerase FKBP1A OS=Homo sapiens OX=9606 GN=FKBP1A PE=1 SV=2	1	4	4	4	3	1	3	4	3	3	3	1	3	4	3	3	3	1	3	4	3	3	46.3	46.3	46.3	11.951	108	108	0	22.654	46.3	12	46.3	46.3	41.7	46.3	173260000	35378000	7200300	29248000	38935000	33484000
P62979;P62987;P0CG47;P0CG48	P62979;P62987;P0CG47;P0CG48	7;6;6;6	7;6;6;6	7;6;6;6	Ubiquitin-40S ribosomal protein S27a;Ubiquitin;40S ribosomal protein S27a;Ubiquitin-60S ribosomal protein L40;Ubiquitin;60S ribosomal protein L40;Polyubiquitin-B;Ubiquitin;Polyubiquitin-C;Ubiquitin	RPS27A;UBA52;UBB;UBC	Ubiquitin-40S ribosomal protein S27a OS=Homo sapiens OX=9606 GN=RPS27A PE=1 SV=2;Ubiquitin-60S ribosomal protein L40 OS=Homo sapiens OX=9606 GN=UBA52 PE=1 SV=2;Polyubiquitin-B OS=Homo sapiens OX=9606 GN=UBB PE=1 SV=1;Polyubiquitin-C OS=Homo sapiens OX=9606	4	7	7	7	7	7	6	6	6	6	7	7	6	6	6	6	7	7	6	6	6	6	47.4	47.4	47.4	17.965	156	156;128;229;685	0	82.942	47.4	47.4	43.6	43.6	43.6	43.6	1785700000	569390000	594380000	149040000	73736000	286490000
P63000;P60763;P15153	P63000;P60763;P15153	5;3;3	4;2;2	4;2;2	Ras-related C3 botulinum toxin substrate 1;Ras-related C3 botulinum toxin substrate 3;Ras-related C3 botulinum toxin substrate 2	RAC1;RAC3;RAC2	Ras-related C3 botulinum toxin substrate 1 OS=Homo sapiens OX=9606 GN=RAC1 PE=1 SV=1;Ras-related C3 botulinum toxin substrate 3 OS=Homo sapiens OX=9606 GN=RAC3 PE=1 SV=1;Ras-related C3 botulinum toxin substrate 2 OS=Homo sapiens OX=9606 GN=RAC2 PE=1 SV=1	3	5	4	4	4	5	5	3	3	3	3	4	4	3	2	3	3	4	4	3	2	3	29.7	24	24	21.45	192	192;192;192	0	10.022	25.5	29.7	29.7	16.7	18.2	16.7	119270000	21821000	25067000	28632000	12816000	15033000
P63092;Q5JWF2;P11488;P63096;P19087;P09471;P08754;A8MTJ3;P38405	P63092;Q5JWF2	5;5;1;1;1;1;1;1;1	4;4;0;0;0;0;0;0;0	4;4;0;0;0;0;0;0;0	Guanine nucleotide-binding protein G(s) subunit alpha isoforms short;Guanine nucleotide-binding protein G(s) subunit alpha isoforms XLas	GNAS	Guanine nucleotide-binding protein G(s) subunit alpha isoforms short OS=Homo sapiens OX=9606 GN=GNAS PE=1 SV=1;Guanine nucleotide-binding protein G(s) subunit alpha isoforms XLas OS=Homo sapiens OX=9606 GN=GNAS PE=1 SV=2	9	5	4	4	3	2	3	1	2	2	3	1	2	0	1	1	3	1	2	0	1	1	15	12.2	12.2	45.664	394	394;1037;350;354;354;354;354;354;381	0	5.966	9.6	6.1	8.6	2.8	5.1	5.3	13731000	6691900	1478000	3044300	0	1314800
P63104	P63104	13	13	11	14-3-3 protein zeta/delta	YWHAZ	14-3-3 protein zeta/delta OS=Homo sapiens OX=9606 GN=YWHAZ PE=1 SV=1	1	13	13	11	11	11	8	7	8	6	11	11	8	7	8	6	10	10	7	7	7	5	40.4	40.4	40.4	27.745	245	245	0	62.738	40.4	40.4	29.8	29.8	33.1	32.2	1132300000	299170000	451720000	97205000	65905000	150330000
P63151	P63151	1	1	1	Serine/threonine-protein phosphatase 2A 55 kDa regulatory subunit B alpha isoform	PPP2R2A	Serine/threonine-protein phosphatase 2A 55 kDa regulatory subunit B alpha isoform OS=Homo sapiens OX=9606 GN=PPP2R2A PE=1 SV=1	1	1	1	1	1	1	0	0	1	0	1	1	0	0	1	0	1	1	0	0	1	0	4.7	4.7	4.7	51.691	447	447	0	2.7939	4.7	4.7	0	0	4.7	0	25256000	6058700	13427000	0	0	5769800
P63165;G2XKQ0	P63165;G2XKQ0	2;1	2;1	2;1	Small ubiquitin-related modifier 1;Small ubiquitin-related modifier	SUMO1	Small ubiquitin-related modifier 1 OS=Homo sapiens OX=9606 GN=SUMO1 PE=1 SV=1;Small ubiquitin-related modifier 5 OS=Homo sapiens OX=9606 GN=SUMO1P1 PE=1 SV=2	2	2	2	2	1	0	0	0	1	1	1	0	0	0	1	1	1	0	0	0	1	1	26.7	26.7	26.7	11.557	101	101;101	0	5.6098	11.9	0	0	0	14.9	14.9	8038200	3859900	0	0	0	2010900
P63167;Q96FJ2	P63167;Q96FJ2	4;2	4;2	4;2	Dynein light chain 1, cytoplasmic;Dynein light chain 2, cytoplasmic	DYNLL1;DYNLL2	Dynein light chain 1, cytoplasmic OS=Homo sapiens OX=9606 GN=DYNLL1 PE=1 SV=1;Dynein light chain 2, cytoplasmic OS=Homo sapiens OX=9606 GN=DYNLL2 PE=1 SV=1	2	4	4	4	3	3	3	2	1	3	3	3	3	2	1	3	3	3	3	2	1	3	51.7	51.7	51.7	10.366	89	89;89	0	11.824	38.2	38.2	27	38.2	13.5	38.2	197340000	50439000	29280000	14121000	37759000	24494000
P63173	P63173	2	2	2	60S ribosomal protein L38	RPL38	60S ribosomal protein L38 OS=Homo sapiens OX=9606 GN=RPL38 PE=1 SV=2	1	2	2	2	1	1	2	1	1	2	1	1	2	1	1	2	1	1	2	1	1	2	34.3	34.3	34.3	8.2178	70	70	0	8.5211	17.1	17.1	34.3	17.1	17.1	34.3	90455000	28925000	27268000	7646500	3327500	13007000
P63220	P63220	7	7	7	40S ribosomal protein S21	RPS21	40S ribosomal protein S21 OS=Homo sapiens OX=9606 GN=RPS21 PE=1 SV=1	1	7	7	7	3	4	6	5	5	5	3	4	6	5	5	5	3	4	6	5	5	5	65.1	65.1	65.1	9.1113	83	83	0	167.18	44.6	63.9	65.1	63.9	63.9	63.9	551650000	73985000	49588000	80963000	98482000	149590000
P63241;Q9GZV4;Q6IS14	P63241;Q9GZV4;Q6IS14	7;5;5	7;5;5	7;5;5	Eukaryotic translation initiation factor 5A-1;Eukaryotic translation initiation factor 5A-2;Eukaryotic translation initiation factor 5A-1-like	EIF5A;EIF5A2;EIF5AL1	Eukaryotic translation initiation factor 5A-1 OS=Homo sapiens OX=9606 GN=EIF5A PE=1 SV=2;Eukaryotic translation initiation factor 5A-2 OS=Homo sapiens OX=9606 GN=EIF5A2 PE=1 SV=3;Eukaryotic translation initiation factor 5A-1-like OS=Homo sapiens OX=9606 GN	3	7	7	7	5	3	2	5	4	5	5	3	2	5	4	5	5	3	2	5	4	5	57.1	57.1	57.1	16.832	154	154;153;154	0	162.06	57.1	37	29.2	42.2	42.2	49.4	925660000	216720000	80619000	54872000	173180000	288100000
P63244	P63244	17	17	17	Guanine nucleotide-binding protein subunit beta-2-like 1;Guanine nucleotide-binding protein subunit beta-2-like 1, N-terminally processed	GNB2L1	Receptor of activated protein C kinase 1 OS=Homo sapiens OX=9606 GN=RACK1 PE=1 SV=3	1	17	17	17	11	12	13	12	13	13	11	12	13	12	13	13	11	12	13	12	13	13	70.3	70.3	70.3	35.076	317	317	0	249.33	52.1	57.4	54.6	65	64.7	64.7	1664500000	397510000	206040000	184920000	204290000	415240000
P63261	P63261	26	26	1	Actin, cytoplasmic 2;Actin, cytoplasmic 2, N-terminally processed	ACTG1	Actin, cytoplasmic 2 OS=Homo sapiens OX=9606 GN=ACTG1 PE=1 SV=1	1	26	26	1	21	22	18	18	23	23	21	22	18	18	23	23	1	1	1	1	1	1	73.3	73.3	4.5	41.792	375	375	0	323.31	69.1	71.5	62.7	66.1	72	72	30270000000	8526200000	7461200000	2374900000	2509300000	5226700000
P63279	P63279	5	5	5	SUMO-conjugating enzyme UBC9	UBE2I	SUMO-conjugating enzyme UBC9 OS=Homo sapiens OX=9606 GN=UBE2I PE=1 SV=1	1	5	5	5	0	0	1	2	4	2	0	0	1	2	4	2	0	0	1	2	4	2	59.5	59.5	59.5	18.007	158	158	0	7.3249	0	0	8.2	27.2	40.5	27.2	19116000	0	0	0	2018000	10863000
P67809	P67809	1	1	1	Nuclease-sensitive element-binding protein 1	YBX1	Nuclease-sensitive element-binding protein 1 OS=Homo sapiens OX=9606 GN=YBX1 PE=1 SV=3	1	1	1	1	1	0	1	0	1	1	1	0	1	0	1	1	1	0	1	0	1	1	9.3	9.3	9.3	35.924	324	324	0	4.4686	9.3	0	9.3	0	9.3	9.3	28290000	8800200	0	5673400	0	5199700
P67870	P67870	2	2	2	Casein kinase II subunit beta	CSNK2B	Casein kinase II subunit beta OS=Homo sapiens OX=9606 GN=CSNK2B PE=1 SV=1	1	2	2	2	2	1	1	0	2	1	2	1	1	0	2	1	2	1	1	0	2	1	19.1	19.1	19.1	24.942	215	215	0	7.1232	19.1	14	5.1	0	19.1	14	33412000	16996000	5574400	1650300	0	7089500
P68133;P68032;P63267;P62736	P68133;P68032;P63267;P62736	17;17;15;15	4;4;3;3	4;4;3;3	Actin, alpha skeletal muscle;Actin, alpha cardiac muscle 1;Actin, gamma-enteric smooth muscle;Actin, aortic smooth muscle	ACTA1;ACTC1;ACTG2;ACTA2	Actin, alpha skeletal muscle OS=Homo sapiens OX=9606 GN=ACTA1 PE=1 SV=1;Actin, alpha cardiac muscle 1 OS=Homo sapiens OX=9606 GN=ACTC1 PE=1 SV=1;Actin, gamma-enteric smooth muscle OS=Homo sapiens OX=9606 GN=ACTG2 PE=1 SV=1;Actin, aortic smooth muscle OS=Ho	4	17	4	4	12	14	8	10	14	15	3	4	1	2	3	4	3	4	1	2	3	4	32.1	9	9	42.051	377	377;377;376;377	0	15.664	28.4	32.1	22	27.3	31.3	31.3	797260000	340470000	166310000	7363500	13006000	149770000
P68036;A0A1B0GUS4	P68036	6;2	6;2	6;2	Ubiquitin-conjugating enzyme E2 L3	UBE2L3	Ubiquitin-conjugating enzyme E2 L3 OS=Homo sapiens OX=9606 GN=UBE2L3 PE=1 SV=1	2	6	6	6	4	3	2	0	5	2	4	3	2	0	5	2	4	3	2	0	5	2	67.5	67.5	67.5	17.861	154	154;154	0	43.102	56.5	36.4	36.4	0	67.5	21.4	248230000	57537000	44798000	9452000	0	116970000
P68104;Q5VTE0	P68104;Q5VTE0	17;15	17;15	9;8	Elongation factor 1-alpha 1;Putative elongation factor 1-alpha-like 3	EEF1A1;EEF1A1P5	Elongation factor 1-alpha 1 OS=Homo sapiens OX=9606 GN=EEF1A1 PE=1 SV=1;Putative elongation factor 1-alpha-like 3 OS=Homo sapiens OX=9606 GN=EEF1A1P5 PE=5 SV=1	2	17	17	9	14	15	13	11	13	12	14	15	13	11	13	12	8	9	6	5	7	7	58.2	58.2	32.9	50.14	462	462;462	0	323.31	54.3	54.3	50	40.5	49.4	48.1	8285800000	2446800000	2025500000	753290000	712460000	1467600000
P68363;P68366;Q9H853;A6NHL2	P68363;P68366	21;14;1;1	21;14;1;1	2;2;0;0	Tubulin alpha-1B chain;Tubulin alpha-4A chain	TUBA1B;TUBA4A	Tubulin alpha-1B chain OS=Homo sapiens OX=9606 GN=TUBA1B PE=1 SV=1;Tubulin alpha-4A chain OS=Homo sapiens OX=9606 GN=TUBA4A PE=1 SV=1	4	21	21	2	16	18	16	17	15	18	16	18	16	17	15	18	2	2	2	2	2	2	55	55	3.1	50.151	451	451;448;241;446	0	323.31	51.9	53.4	43.9	50.6	43.5	50.1	12357000000	3233900000	3850200000	829250000	781550000	2771900000
P68371	P68371	24	24	1	Tubulin beta-4B chain	TUBB4B	Tubulin beta-4B chain OS=Homo sapiens OX=9606 GN=TUBB4B PE=1 SV=1	1	24	24	1	22	20	19	17	21	20	22	20	19	17	21	20	1	1	1	1	1	1	67	67	2.7	49.83	445	445	0	323.31	63.1	58.7	50.8	42.9	63.8	54.2	10552000000	3617300000	1984400000	471420000	420390000	2471700000
P68400;Q8NEV1	P68400;Q8NEV1	6;5	6;5	6;5	Casein kinase II subunit alpha;Casein kinase II subunit alpha 3	CSNK2A1;CSNK2A3	Casein kinase II subunit alpha OS=Homo sapiens OX=9606 GN=CSNK2A1 PE=1 SV=1;Casein kinase II subunit alpha 3 OS=Homo sapiens OX=9606 GN=CSNK2A3 PE=1 SV=2	2	6	6	6	4	5	3	1	5	0	4	5	3	1	5	0	4	5	3	1	5	0	26.9	26.9	26.9	45.143	391	391;391	0	34.478	19.7	22	14.6	3.8	25.1	0	292370000	41981000	136800000	14797000	1445000	97347000
Q71DI3;Q16695;P84243;P68431;Q6NXT2	Q71DI3;Q16695;P84243;P68431;Q6NXT2	6;6;6;6;4	6;6;6;6;4	6;6;6;6;4	Histone H3.2;Histone H3.1t;Histone H3.3;Histone H3.1;Histone H3.3C	HIST2H3A;HIST3H3;H3F3A;HIST1H3A;H3F3C	Histone H3.2 OS=Homo sapiens OX=9606 GN=HIST2H3A PE=1 SV=3;Histone H3.1t OS=Homo sapiens OX=9606 GN=HIST3H3 PE=1 SV=3;Histone H3.3 OS=Homo sapiens OX=9606 GN=H3F3A PE=1 SV=2;Histone H3.1 OS=Homo sapiens OX=9606 GN=HIST1H3A PE=1 SV=2;Histone H3.3C OS=Homo s	5	6	6	6	5	5	5	5	5	5	5	5	5	5	5	5	5	5	5	5	5	5	27.2	27.2	27.2	15.388	136	136;136;136;136;135	0	13.134	22.1	25	22.1	22.1	22.1	22.1	628110000	133690000	81816000	131540000	68293000	133840000
P78316	P78316	3	3	3	Nucleolar protein 14	NOP14	Nucleolar protein 14 OS=Homo sapiens OX=9606 GN=NOP14 PE=1 SV=3	1	3	3	3	3	0	3	1	1	2	3	0	3	1	1	2	3	0	3	1	1	2	5.8	5.8	5.8	97.667	857	857	0	6.7048	5.8	0	5.8	2.3	2.2	3.6	32320000	11959000	0	9023900	2944700	3126400
P78318	P78318	2	2	2	Immunoglobulin-binding protein 1	IGBP1	Immunoglobulin-binding protein 1 OS=Homo sapiens OX=9606 GN=IGBP1 PE=1 SV=1	1	2	2	2	1	2	0	0	0	0	1	2	0	0	0	0	1	2	0	0	0	0	10.6	10.6	10.6	39.221	339	339	0	6.4802	6.5	10.6	0	0	0	0	21873000	10417000	11455000	0	0	0
P78332	P78332	2	1	1	RNA-binding protein 6	RBM6	RNA-binding protein 6 OS=Homo sapiens OX=9606 GN=RBM6 PE=1 SV=5	1	2	1	1	0	1	0	0	2	1	0	0	0	0	1	0	0	0	0	0	1	0	2.2	1.6	1.6	128.64	1123	1123	0.00066934	2.7375	0	0.6	0	0	2.2	0.6	2038200	0	0	0	0	2038200
P78344	P78344	14	14	14	Eukaryotic translation initiation factor 4 gamma 2	EIF4G2	Eukaryotic translation initiation factor 4 gamma 2 OS=Homo sapiens OX=9606 GN=EIF4G2 PE=1 SV=1	1	14	14	14	14	9	10	0	4	3	14	9	10	0	4	3	14	9	10	0	4	3	21.8	21.8	21.8	102.36	907	907	0	71.202	21.8	15.5	14.9	0	6.9	6.4	260800000	150330000	55957000	33708000	0	15473000
P78347	P78347	12	12	12	General transcription factor II-I	GTF2I	General transcription factor II-I OS=Homo sapiens OX=9606 GN=GTF2I PE=1 SV=2	1	12	12	12	1	2	1	4	8	9	1	2	1	4	8	9	1	2	1	4	8	9	16.7	16.7	16.7	112.42	998	998	0	28.971	2	2.4	0.9	5.3	12.4	11.2	135090000	1952000	3905500	1125600	12633000	88422000
P78371	P78371	7	7	7	T-complex protein 1 subunit beta	CCT2	T-complex protein 1 subunit beta OS=Homo sapiens OX=9606 GN=CCT2 PE=1 SV=4	1	7	7	7	4	2	5	4	4	4	4	2	5	4	4	4	4	2	5	4	4	4	21.7	21.7	21.7	57.488	535	535	0	30.499	11.8	6	15.5	12	13.5	12.9	150440000	48659000	28749000	24725000	9015100	28236000
P78406	P78406	2	2	2	mRNA export factor	RAE1	mRNA export factor OS=Homo sapiens OX=9606 GN=RAE1 PE=1 SV=1	1	2	2	2	1	0	0	2	1	1	1	0	0	2	1	1	1	0	0	2	1	1	9.2	9.2	9.2	40.968	368	368	0	3.6362	5.4	0	0	9.2	5.4	5.4	28436000	7603900	0	0	5900000	11798000
P78417	P78417	2	2	2	Glutathione S-transferase omega-1	GSTO1	Glutathione S-transferase omega-1 OS=Homo sapiens OX=9606 GN=GSTO1 PE=1 SV=2	1	2	2	2	0	0	1	0	1	2	0	0	1	0	1	2	0	0	1	0	1	2	10.8	10.8	10.8	27.566	241	241	0	3.0871	0	0	5.8	0	5.8	10.8	13162000	0	0	3515800	0	3575400
P78527	P78527	44	44	44	DNA-dependent protein kinase catalytic subunit	PRKDC	DNA-dependent protein kinase catalytic subunit OS=Homo sapiens OX=9606 GN=PRKDC PE=1 SV=3	1	44	44	44	27	26	25	16	22	24	27	26	25	16	22	24	27	26	25	16	22	24	15	15	15	469.08	4128	4128	0	268.52	9.7	9	9.1	4.8	7.7	8	993640000	272750000	297890000	102340000	52212000	176180000
P83731	P83731	5	5	5	60S ribosomal protein L24	RPL24	60S ribosomal protein L24 OS=Homo sapiens OX=9606 GN=RPL24 PE=1 SV=1	1	5	5	5	5	3	1	1	2	1	5	3	1	1	2	1	5	3	1	1	2	1	30.6	30.6	30.6	17.779	157	157	0	9.1085	30.6	20.4	6.4	8.3	14.6	6.4	129900000	56442000	19917000	7198200	4531700	34824000
P83881;Q969Q0	P83881;Q969Q0	3;2	3;2	3;2	60S ribosomal protein L36a;60S ribosomal protein L36a-like	RPL36A;RPL36AL	60S ribosomal protein L36a OS=Homo sapiens OX=9606 GN=RPL36A PE=1 SV=2;60S ribosomal protein L36a-like OS=Homo sapiens OX=9606 GN=RPL36AL PE=1 SV=3	2	3	3	3	2	1	2	1	3	1	2	1	2	1	3	1	2	1	2	1	3	1	19.8	19.8	19.8	12.441	106	106;106	0	6.2405	12.3	8.5	16	8.5	19.8	7.5	50593000	13972000	3517100	10434000	4858400	13686000
P84085	P84085	5	2	2	ADP-ribosylation factor 5	ARF5	ADP-ribosylation factor 5 OS=Homo sapiens OX=9606 GN=ARF5 PE=1 SV=2	1	5	2	2	5	3	3	3	2	4	2	0	0	1	0	1	2	0	0	1	0	1	44.4	15.6	15.6	20.529	180	180	0	3.2719	44.4	28.9	28.9	28.3	22.8	34.4	86949000	54118000	0	0	14952000	0
P84090	P84090	3	3	3	Enhancer of rudimentary homolog	ERH	Enhancer of rudimentary homolog OS=Homo sapiens OX=9606 GN=ERH PE=1 SV=1	1	3	3	3	3	2	2	3	3	3	3	2	2	3	3	3	3	2	2	3	3	3	31.7	31.7	31.7	12.259	104	104	0	39.963	31.7	31.7	26.9	31.7	31.7	31.7	96272000	19286000	8729700	2985200	22677000	19882000
P84095	P84095	3	2	2	Rho-related GTP-binding protein RhoG	RHOG	Rho-related GTP-binding protein RhoG OS=Homo sapiens OX=9606 GN=RHOG PE=1 SV=1	1	3	2	2	3	3	2	1	2	1	2	2	1	1	1	1	2	2	1	1	1	1	26.7	20.9	20.9	21.308	191	191	0	56.837	26.7	26.7	16.8	11	16.8	11	133150000	56231000	54732000	2527300	2316400	14309000
P84098	P84098	4	4	4	60S ribosomal protein L19	RPL19	60S ribosomal protein L19 OS=Homo sapiens OX=9606 GN=RPL19 PE=1 SV=1	1	4	4	4	4	2	4	4	3	3	4	2	4	4	3	3	4	2	4	4	3	3	20.9	20.9	20.9	23.466	196	196	0	53.473	20.9	13.3	20.9	20.9	13.8	13.8	135240000	35925000	8935200	28960000	16976000	23696000
P84103	P84103	2	2	2	Serine/arginine-rich splicing factor 3	SRSF3	Serine/arginine-rich splicing factor 3 OS=Homo sapiens OX=9606 GN=SRSF3 PE=1 SV=1	1	2	2	2	1	1	1	0	2	1	1	1	1	0	2	1	1	1	1	0	2	1	21.3	21.3	21.3	19.329	164	164	0	3.5147	5.5	5.5	5.5	0	21.3	5.5	82259000	4991900	2346600	3634700	0	67910000
P85037;Q01167	P85037	4;1	4;1	4;1	Forkhead box protein K1	FOXK1	Forkhead box protein K1 OS=Homo sapiens OX=9606 GN=FOXK1 PE=1 SV=1	2	4	4	4	0	0	1	1	3	3	0	0	1	1	3	3	0	0	1	1	3	3	6.8	6.8	6.8	75.456	733	733;660	0	6.4975	0	0	1.6	1.2	5.6	5.3	27798000	0	0	0	1466700	11324000
P98172	P98172	1	1	1	Ephrin-B1	EFNB1	Ephrin-B1 OS=Homo sapiens OX=9606 GN=EFNB1 PE=1 SV=1	1	1	1	1	0	1	0	0	0	0	0	1	0	0	0	0	0	1	0	0	0	0	9.2	9.2	9.2	38.006	346	346	0	5.0471	0	9.2	0	0	0	0	17119000	0	17119000	0	0	0
P98175	P98175	8	8	7	RNA-binding protein 10	RBM10	RNA-binding protein 10 OS=Homo sapiens OX=9606 GN=RBM10 PE=1 SV=3	1	8	8	7	2	2	3	3	7	6	2	2	3	3	7	6	2	1	3	3	6	5	17.2	17.2	16.5	103.53	930	930	0	93.791	2.8	2.4	5.7	5.7	13.2	13.3	138760000	11983000	9306800	7904500	8188700	71851000
Q00013	Q00013	1	1	1	55 kDa erythrocyte membrane protein	MPP1	55 kDa erythrocyte membrane protein OS=Homo sapiens OX=9606 GN=MPP1 PE=1 SV=2	1	1	1	1	0	1	0	0	0	0	0	1	0	0	0	0	0	1	0	0	0	0	2.6	2.6	2.6	52.296	466	466	0.0038047	2.3216	0	2.6	0	0	0	0	4410100	0	4410100	0	0	0
Q00325	Q00325	3	3	3	Phosphate carrier protein, mitochondrial	SLC25A3	Phosphate carrier protein, mitochondrial OS=Homo sapiens OX=9606 GN=SLC25A3 PE=1 SV=2	1	3	3	3	2	3	3	1	2	2	2	3	3	1	2	2	2	3	3	1	2	2	9.1	9.1	9.1	40.094	362	362	0	26.821	7.7	9.1	9.1	3.3	7.7	7.7	233070000	48857000	79260000	34097000	15330000	22839000
Q00341	Q00341	33	33	33	Vigilin	HDLBP	Vigilin OS=Homo sapiens OX=9606 GN=HDLBP PE=1 SV=2	1	33	33	33	26	22	19	1	2	2	26	22	19	1	2	2	26	22	19	1	2	2	36.2	36.2	36.2	141.45	1268	1268	0	264.32	30.8	24.1	20.5	1.2	3.1	3.1	1322600000	640300000	533760000	123860000	2246600	16356000
Q00534	Q00534	2	1	1	Cyclin-dependent kinase 6	CDK6	Cyclin-dependent kinase 6 OS=Homo sapiens OX=9606 GN=CDK6 PE=1 SV=1	1	2	1	1	1	1	1	1	1	2	0	0	0	0	0	1	0	0	0	0	0	1	8.9	6.4	6.4	36.938	326	326	0	4.3741	2.5	2.5	2.5	2.5	2.5	8.9	6628200	0	0	0	0	0
Q00610;P53675	Q00610	38;9	38;9	38;9	Clathrin heavy chain 1	CLTC	Clathrin heavy chain 1 OS=Homo sapiens OX=9606 GN=CLTC PE=1 SV=5	2	38	38	38	29	28	27	18	23	20	29	28	27	18	23	20	29	28	27	18	23	20	29.1	29.1	29.1	191.61	1675	1675;1640	0	323.31	23.2	20.8	19.6	14.6	17.3	15.8	1720300000	543910000	442950000	213050000	99753000	307090000
Q00688	Q00688	3	3	3	Peptidyl-prolyl cis-trans isomerase FKBP3	FKBP3	Peptidyl-prolyl cis-trans isomerase FKBP3 OS=Homo sapiens OX=9606 GN=FKBP3 PE=1 SV=1	1	3	3	3	2	1	0	0	0	0	2	1	0	0	0	0	2	1	0	0	0	0	17.9	17.9	17.9	25.177	224	224	0	5.0646	12.9	4.9	0	0	0	0	13095000	10972000	2123000	0	0	0
Q00796	Q00796	2	2	2	Sorbitol dehydrogenase	SORD	Sorbitol dehydrogenase OS=Homo sapiens OX=9606 GN=SORD PE=1 SV=4	1	2	2	2	0	0	2	2	0	1	0	0	2	2	0	1	0	0	2	2	0	1	10.4	10.4	10.4	38.324	357	357	0	3.1056	0	0	10.4	10.4	0	4.5	4753300	0	0	1680400	2166100	0
Q00839	Q00839	20	20	20	Heterogeneous nuclear ribonucleoprotein U	HNRNPU	Heterogeneous nuclear ribonucleoprotein U OS=Homo sapiens OX=9606 GN=HNRNPU PE=1 SV=6	1	20	20	20	17	15	11	9	13	14	17	15	11	9	13	14	17	15	11	9	13	14	32.7	32.7	32.7	90.583	825	825	0	294.17	28.7	26.3	18.4	17.2	19.9	21.8	1940400000	383140000	465610000	100030000	80010000	475040000
Q01469;A8MUU1	Q01469	8;2	8;2	8;2	Fatty acid-binding protein, epidermal	FABP5	Fatty acid-binding protein 5 OS=Homo sapiens OX=9606 GN=FABP5 PE=1 SV=3	2	8	8	8	5	6	5	5	6	4	5	6	5	5	6	4	5	6	5	5	6	4	66.7	66.7	66.7	15.164	135	135;101	0	52.149	46.7	65.2	53.3	53.3	54.8	46.7	211690000	35599000	33030000	39176000	32599000	44237000
Q01518	Q01518	1	1	1	Adenylyl cyclase-associated protein 1	CAP1	Adenylyl cyclase-associated protein 1 OS=Homo sapiens OX=9606 GN=CAP1 PE=1 SV=5	1	1	1	1	0	1	1	0	0	0	0	1	1	0	0	0	0	1	1	0	0	0	3.4	3.4	3.4	51.901	475	475	0.0079706	2.0599	0	3.4	3.4	0	0	0	3438800	0	1370600	2068200	0	0
Q01581	Q01581	2	2	2	Hydroxymethylglutaryl-CoA synthase, cytoplasmic	HMGCS1	Hydroxymethylglutaryl-CoA synthase, cytoplasmic OS=Homo sapiens OX=9606 GN=HMGCS1 PE=1 SV=2	1	2	2	2	2	1	1	0	1	1	2	1	1	0	1	1	2	1	1	0	1	1	10.2	10.2	10.2	57.293	520	520	0	6.089	10.2	5.8	5.8	0	5.8	5.8	42800000	29101000	6938300	2599600	0	2830900
Q01650	Q01650	1	1	1	Large neutral amino acids transporter small subunit 1	SLC7A5	Large neutral amino acids transporter small subunit 1 OS=Homo sapiens OX=9606 GN=SLC7A5 PE=1 SV=2	1	1	1	1	0	1	0	0	1	0	0	1	0	0	1	0	0	1	0	0	1	0	3.6	3.6	3.6	55.01	507	507	0.0019506	2.4748	0	3.6	0	0	3.6	0	4899300	0	1747600	0	0	3151700
Q01813	Q01813	17	17	15	ATP-dependent 6-phosphofructokinase, platelet type	PFKP	ATP-dependent 6-phosphofructokinase, platelet type OS=Homo sapiens OX=9606 GN=PFKP PE=1 SV=2	1	17	17	15	10	9	10	3	6	6	10	9	10	3	6	6	9	8	8	3	5	4	29.7	29.7	26.1	85.595	784	784	0	92.135	21.3	18.4	18.9	5.1	12.2	10.8	332830000	125160000	107530000	23741000	5412800	35299000
Q01844	Q01844	2	2	2	RNA-binding protein EWS	EWSR1	RNA-binding protein EWS OS=Homo sapiens OX=9606 GN=EWSR1 PE=1 SV=1	1	2	2	2	1	0	0	0	0	1	1	0	0	0	0	1	1	0	0	0	0	1	4.4	4.4	4.4	68.477	656	656	0.0019468	2.4629	2.1	0	0	0	0	2.3	4669400	2294000	0	0	0	0
Q02241	Q02241	2	2	2	Kinesin-like protein KIF23	KIF23	Kinesin-like protein KIF23 OS=Homo sapiens OX=9606 GN=KIF23 PE=1 SV=3	1	2	2	2	0	0	1	0	0	2	0	0	1	0	0	2	0	0	1	0	0	2	3.5	3.5	3.5	110.06	960	960	0	3.7557	0	0	1.7	0	0	3.5	11357000	0	0	0	0	0
Q02543	Q02543	5	5	5	60S ribosomal protein L18a	RPL18A	60S ribosomal protein L18a OS=Homo sapiens OX=9606 GN=RPL18A PE=1 SV=2	1	5	5	5	4	4	3	4	3	5	4	4	3	4	3	5	4	4	3	4	3	5	23.3	23.3	23.3	20.762	176	176	0	54.051	19.3	19.3	17	19.3	21.6	23.3	113990000	27771000	15553000	17849000	16585000	11071000
Q02790	Q02790	7	7	7	Peptidyl-prolyl cis-trans isomerase FKBP4;Peptidyl-prolyl cis-trans isomerase FKBP4, N-terminally processed	FKBP4	Peptidyl-prolyl cis-trans isomerase FKBP4 OS=Homo sapiens OX=9606 GN=FKBP4 PE=1 SV=3	1	7	7	7	5	4	4	3	5	0	5	4	4	3	5	0	5	4	4	3	5	0	22.7	22.7	22.7	51.804	459	459	0	54.328	17.2	14.4	10	7.4	14.6	0	82963000	24447000	19106000	13225000	6375000	19809000
Q02878	Q02878	9	9	9	60S ribosomal protein L6	RPL6	60S ribosomal protein L6 OS=Homo sapiens OX=9606 GN=RPL6 PE=1 SV=3	1	9	9	9	6	4	5	4	5	6	6	4	5	4	5	6	6	4	5	4	5	6	23.6	23.6	23.6	32.728	288	288	0	18.403	17.4	11.5	16	11.5	13.2	20.5	309340000	89954000	37430000	44373000	29306000	52322000
Q02880	Q02880	3	3	2	DNA topoisomerase 2-beta	TOP2B	DNA topoisomerase 2-beta OS=Homo sapiens OX=9606 GN=TOP2B PE=1 SV=3	1	3	3	2	2	0	0	2	2	1	2	0	0	2	2	1	1	0	0	1	2	1	3.1	3.1	2.2	183.26	1626	1626	0	6.5241	2.3	0	0	2.3	2.2	1.4	73842000	10235000	0	0	11693000	9848200
Q02952	Q02952	4	4	4	A-kinase anchor protein 12	AKAP12	A-kinase anchor protein 12 OS=Homo sapiens OX=9606 GN=AKAP12 PE=1 SV=4	1	4	4	4	4	2	2	0	0	0	4	2	2	0	0	0	4	2	2	0	0	0	5.2	5.2	5.2	191.48	1782	1782	0	13.298	5.2	3.2	3.2	0	0	0	50609000	38289000	6176800	6143700	0	0
Q02978	Q02978	6	6	6	Mitochondrial 2-oxoglutarate/malate carrier protein	SLC25A11	Mitochondrial 2-oxoglutarate/malate carrier protein OS=Homo sapiens OX=9606 GN=SLC25A11 PE=1 SV=3	1	6	6	6	3	6	3	3	1	3	3	6	3	3	1	3	3	6	3	3	1	3	25.8	25.8	25.8	34.061	314	314	0	54.899	14	25.8	14	14	5.1	14	115440000	21910000	35431000	15154000	19490000	2400900
Q03164	Q03164	8	8	8	Histone-lysine N-methyltransferase 2A;MLL cleavage product N320;MLL cleavage product C180	KMT2A	Histone-lysine N-methyltransferase 2A OS=Homo sapiens OX=9606 GN=KMT2A PE=1 SV=5	1	8	8	8	3	2	3	0	5	5	3	2	3	0	5	5	3	2	3	0	5	5	4.2	4.2	4.2	431.76	3969	3969	0	46.797	1.7	0.8	1.2	0	2.7	2.1	133970000	22949000	19008000	10413000	0	28394000
Q04446	Q04446	1	1	1	1,4-alpha-glucan-branching enzyme	GBE1	1,4-alpha-glucan-branching enzyme OS=Homo sapiens OX=9606 GN=GBE1 PE=1 SV=3	1	1	1	1	1	0	1	0	0	1	1	0	1	0	0	1	1	0	1	0	0	1	2.4	2.4	2.4	80.473	702	702	0.0067651	2.0881	2.4	0	2.4	0	0	2.4	17057000	13263000	0	1931700	0	0
Q04637	Q04637	25	21	21	Eukaryotic translation initiation factor 4 gamma 1	EIF4G1	Eukaryotic translation initiation factor 4 gamma 1 OS=Homo sapiens OX=9606 GN=EIF4G1 PE=1 SV=4	1	25	21	21	19	14	17	3	7	8	15	12	14	3	7	8	15	12	14	3	7	8	22.6	19.4	19.4	175.49	1599	1599	0	175.77	17.8	13.8	17.1	3.8	8.9	10.3	840320000	335930000	206730000	134420000	38315000	66343000
Q04721	Q04721	2	1	1	Neurogenic locus notch homolog protein 2;Notch 2 extracellular truncation;Notch 2 intracellular domain	NOTCH2	Neurogenic locus notch homolog protein 2 OS=Homo sapiens OX=9606 GN=NOTCH2 PE=1 SV=3	1	2	1	1	0	0	0	2	2	2	0	0	0	1	1	1	0	0	0	1	1	1	1.1	0.6	0.6	265.4	2471	2471	0	4.1094	0	0	0	1.1	1.1	1.1	82373000	0	0	0	17336000	34534000
Q04726;Q04724;Q04727;Q04725	Q04726;Q04724;Q04727	5;3;3;2	5;3;3;2	5;3;3;2	Transducin-like enhancer protein 3;Transducin-like enhancer protein 1;Transducin-like enhancer protein 4	TLE3;TLE1;TLE4	Transducin-like enhancer protein 3 OS=Homo sapiens OX=9606 GN=TLE3 PE=1 SV=2;Transducin-like enhancer protein 1 OS=Homo sapiens OX=9606 GN=TLE1 PE=1 SV=2;Transducin-like enhancer protein 4 OS=Homo sapiens OX=9606 GN=TLE4 PE=1 SV=3	4	5	5	5	2	0	1	2	2	3	2	0	1	2	2	3	2	0	1	2	2	3	10.5	10.5	10.5	83.416	772	772;770;773;743	0	17.887	3.4	0	1.9	2.8	4.7	6.3	32555000	4621500	0	3099700	6434700	7048600
Q04760	Q04760	4	4	4	Lactoylglutathione lyase	GLO1	Lactoylglutathione lyase OS=Homo sapiens OX=9606 GN=GLO1 PE=1 SV=4	1	4	4	4	3	2	3	1	2	3	3	2	3	1	2	3	3	2	3	1	2	3	22.8	22.8	22.8	20.777	184	184	0	25.325	19	13.6	13.6	4.3	13.6	19	177470000	41107000	37610000	33816000	14455000	29283000
Q04917	Q04917	3	1	1	14-3-3 protein eta	YWHAH	14-3-3 protein eta OS=Homo sapiens OX=9606 GN=YWHAH PE=1 SV=4	1	3	1	1	2	2	1	0	2	1	1	1	0	0	1	0	1	1	0	0	1	0	11.8	8.9	8.9	28.218	246	246	0.0096328	1.972	11.8	8.9	2.8	0	11.8	3.3	58110000	15616000	31887000	0	0	10607000
Q04941	Q04941	1	1	1	Proteolipid protein 2	PLP2	Proteolipid protein 2 OS=Homo sapiens OX=9606 GN=PLP2 PE=1 SV=1	1	1	1	1	1	0	0	0	0	0	1	0	0	0	0	0	1	0	0	0	0	0	8.6	8.6	8.6	16.691	152	152	0	3.7038	8.6	0	0	0	0	0	11822000	11822000	0	0	0	0
Q05048	Q05048	1	1	1	Cleavage stimulation factor subunit 1	CSTF1	Cleavage stimulation factor subunit 1 OS=Homo sapiens OX=9606 GN=CSTF1 PE=1 SV=1	1	1	1	1	0	0	0	0	1	0	0	0	0	0	1	0	0	0	0	0	1	0	4.9	4.9	4.9	48.357	431	431	0	3.3569	0	0	0	0	4.9	0	5346900	0	0	0	0	5346900
Q05519	Q05519	3	3	3	Serine/arginine-rich splicing factor 11	SRSF11	Serine/arginine-rich splicing factor 11 OS=Homo sapiens OX=9606 GN=SRSF11 PE=1 SV=1	1	3	3	3	2	3	3	2	3	2	2	3	3	2	3	2	2	3	3	2	3	2	10.7	10.7	10.7	53.542	484	484	0	32.299	7.9	10.7	10.7	7.9	10.7	7.9	132520000	32229000	16205000	15166000	16700000	40814000
Q05639	Q05639	9	1	1	Elongation factor 1-alpha 2	EEF1A2	Elongation factor 1-alpha 2 OS=Homo sapiens OX=9606 GN=EEF1A2 PE=1 SV=1	1	9	1	1	6	7	7	6	7	5	0	1	0	0	1	0	0	1	0	0	1	0	30.5	5.2	5.2	50.47	463	463	0	6.4646	21.6	26.6	23.5	16.8	22	15.3	6940400	0	0	0	0	6940400
Q05682	Q05682	5	5	5	Caldesmon	CALD1	Caldesmon OS=Homo sapiens OX=9606 GN=CALD1 PE=1 SV=3	1	5	5	5	3	5	3	0	0	0	3	5	3	0	0	0	3	5	3	0	0	0	9.3	9.3	9.3	93.23	793	793	0	21.569	4.7	9.3	6.6	0	0	0	67251000	19954000	32751000	14546000	0	0
Q06124	Q06124	5	5	5	Tyrosine-protein phosphatase non-receptor type 11	PTPN11	Tyrosine-protein phosphatase non-receptor type 11 OS=Homo sapiens OX=9606 GN=PTPN11 PE=1 SV=2	1	5	5	5	2	5	2	0	0	1	2	5	2	0	0	1	2	5	2	0	0	1	13.9	13.9	13.9	68.436	597	597	0	20.032	4.9	13.9	3.4	0	0	1.8	70496000	13101000	51489000	4527800	0	0
Q06203	Q06203	2	2	2	Amidophosphoribosyltransferase	PPAT	Amidophosphoribosyltransferase OS=Homo sapiens OX=9606 GN=PPAT PE=1 SV=1	1	2	2	2	0	0	0	1	2	1	0	0	0	1	2	1	0	0	0	1	2	1	6	6	6	57.398	517	517	0	3.8378	0	0	0	2.3	6	3.7	7103600	0	0	0	1735900	4093100
Q06210;O94808	Q06210	6;1	6;1	6;1	Glutamine--fructose-6-phosphate aminotransferase [isomerizing] 1	GFPT1	Glutamine--fructose-6-phosphate aminotransferase [isomerizing] 1 OS=Homo sapiens OX=9606 GN=GFPT1 PE=1 SV=3	2	6	6	6	5	4	4	1	0	2	5	4	4	1	0	2	5	4	4	1	0	2	13.4	13.4	13.4	78.806	699	699;682	0	46.43	11.4	8.9	9.3	2.3	0	5	66517000	30316000	19786000	10525000	1339600	0
Q06265	Q06265	1	1	1	Exosome complex component RRP45	EXOSC9	Exosome complex component RRP45 OS=Homo sapiens OX=9606 GN=EXOSC9 PE=1 SV=3	1	1	1	1	1	1	1	1	1	1	1	1	1	1	1	1	1	1	1	1	1	1	2.5	2.5	2.5	48.948	439	439	0.002574	2.4106	2.5	2.5	2.5	2.5	2.5	2.5	18480000	3682000	2756800	2604300	3246000	3364400
Q06323	Q06323	3	3	3	Proteasome activator complex subunit 1	PSME1	Proteasome activator complex subunit 1 OS=Homo sapiens OX=9606 GN=PSME1 PE=1 SV=1	1	3	3	3	2	3	1	0	2	2	2	3	1	0	2	2	2	3	1	0	2	2	14.9	14.9	14.9	28.723	249	249	0	6.3112	9.2	14.9	4.4	0	9.2	9.2	61428000	13733000	10051000	2128600	0	10242000
Q06330;Q9UBG7	Q06330	3;1	3;1	3;1	Recombining binding protein suppressor of hairless	RBPJ	Recombining binding protein suppressor of hairless OS=Homo sapiens OX=9606 GN=RBPJ PE=1 SV=3	2	3	3	3	0	0	0	2	0	3	0	0	0	2	0	3	0	0	0	2	0	3	7.6	7.6	7.6	55.637	500	500;517	0	9.2153	0	0	0	5.4	0	7.6	14082000	0	0	0	4908800	0
Q06546	Q06546	1	1	1	GA-binding protein alpha chain	GABPA	GA-binding protein alpha chain OS=Homo sapiens OX=9606 GN=GABPA PE=1 SV=1	1	1	1	1	0	0	0	0	1	0	0	0	0	0	1	0	0	0	0	0	1	0	5.7	5.7	5.7	51.295	454	454	0	5.0442	0	0	0	0	5.7	0	19026000	0	0	0	0	19026000
Q06830	Q06830	21	21	17	Peroxiredoxin-1	PRDX1	Peroxiredoxin-1 OS=Homo sapiens OX=9606 GN=PRDX1 PE=1 SV=1	1	21	21	17	19	20	15	13	17	15	19	20	15	13	17	15	15	16	12	11	13	12	72.4	72.4	57.3	22.11	199	199	0	104.18	72.4	72.4	72.4	63.3	72.4	66.8	2603800000	657200000	606420000	243460000	240820000	572220000
Q07020	Q07020	9	9	9	60S ribosomal protein L18	RPL18	60S ribosomal protein L18 OS=Homo sapiens OX=9606 GN=RPL18 PE=1 SV=2	1	9	9	9	7	6	7	6	5	5	7	6	7	6	5	5	7	6	7	6	5	5	39.4	39.4	39.4	21.634	188	188	0	152.28	29.8	28.7	28.7	33	28.2	23.4	937620000	329070000	177390000	128700000	75563000	148020000
Q07065;Q96K21	Q07065	19;1	19;1	19;1	Cytoskeleton-associated protein 4	CKAP4	Cytoskeleton-associated protein 4 OS=Homo sapiens OX=9606 GN=CKAP4 PE=1 SV=2	2	19	19	19	16	15	13	8	13	11	16	15	13	8	13	11	16	15	13	8	13	11	43	43	43	66.022	602	602;471	0	156.16	36	34.2	33.2	22.3	33.7	26.1	508540000	131070000	136330000	66088000	21094000	100830000
Q07157	Q07157	28	28	28	Tight junction protein ZO-1	TJP1	Tight junction protein ZO-1 OS=Homo sapiens OX=9606 GN=TJP1 PE=1 SV=3	1	28	28	28	18	21	18	1	2	2	18	21	18	1	2	2	18	21	18	1	2	2	28.1	28.1	28.1	195.46	1748	1748	0	171.04	21.3	20.9	17.3	1.4	2.5	3.4	948410000	390090000	343830000	194110000	3200000	7978500
Q07666	Q07666	1	1	1	KH domain-containing, RNA-binding, signal transduction-associated protein 1	KHDRBS1	KH domain-containing, RNA-binding, signal transduction-associated protein 1 OS=Homo sapiens OX=9606 GN=KHDRBS1 PE=1 SV=1	1	1	1	1	1	0	1	0	1	1	1	0	1	0	1	1	1	0	1	0	1	1	3.2	3.2	3.2	48.227	443	443	0.00066269	2.6839	3.2	0	3.2	0	3.2	3.2	17315000	4899200	0	4189300	0	4175000
Q07812	Q07812	3	3	3	Apoptosis regulator BAX	BAX	Apoptosis regulator BAX OS=Homo sapiens OX=9606 GN=BAX PE=1 SV=1	1	3	3	3	1	1	3	1	1	1	1	1	3	1	1	1	1	1	3	1	1	1	19.8	19.8	19.8	21.184	192	192	0	8.4621	6.8	6.8	19.8	6.8	6.8	6.8	33224000	4662500	4853500	12916000	5246200	2555700
Q07960	Q07960	1	1	1	Rho GTPase-activating protein 1	ARHGAP1	Rho GTPase-activating protein 1 OS=Homo sapiens OX=9606 GN=ARHGAP1 PE=1 SV=1	1	1	1	1	1	1	1	0	0	0	1	1	1	0	0	0	1	1	1	0	0	0	4.1	4.1	4.1	50.435	439	439	0	15.343	4.1	4.1	4.1	0	0	0	2097500	0	0	2097500	0	0
Q08211	Q08211	41	41	41	ATP-dependent RNA helicase A	DHX9	ATP-dependent RNA helicase A OS=Homo sapiens OX=9606 GN=DHX9 PE=1 SV=4	1	41	41	41	27	30	28	21	27	29	27	30	28	21	27	29	27	30	28	21	27	29	44.9	44.9	44.9	140.96	1270	1270	0	323.31	32.7	33.1	32.8	21.2	33	33.4	3704700000	767730000	680970000	229700000	138740000	641720000
Q08945	Q08945	7	7	7	FACT complex subunit SSRP1	SSRP1	FACT complex subunit SSRP1 OS=Homo sapiens OX=9606 GN=SSRP1 PE=1 SV=1	1	7	7	7	7	4	4	3	3	3	7	4	4	3	3	3	7	4	4	3	3	3	13.5	13.5	13.5	81.074	709	709	0	28.373	13.5	8.5	8.3	6.8	6.5	6.5	133770000	44837000	24644000	23528000	13179000	14102000
Q08J23	Q08J23	7	7	7	tRNA (cytosine(34)-C(5))-methyltransferase	NSUN2	tRNA (cytosine(34)-C(5))-methyltransferase OS=Homo sapiens OX=9606 GN=NSUN2 PE=1 SV=2	1	7	7	7	3	2	3	2	4	4	3	2	3	2	4	4	3	2	3	2	4	4	14.7	14.7	14.7	86.47	767	767	0	26.962	8.5	5.3	6.8	6.4	10.4	8.5	109050000	20717000	15421000	10225000	6735400	44117000
Q09028	Q09028	4	4	3	Histone-binding protein RBBP4	RBBP4	Histone-binding protein RBBP4 OS=Homo sapiens OX=9606 GN=RBBP4 PE=1 SV=3	1	4	4	3	2	2	1	1	2	1	2	2	1	1	2	1	2	2	1	1	1	1	20.9	20.9	19.1	47.655	425	425	0	16.715	12.2	15.8	3.3	3.3	5.2	3.3	56830000	30898000	13868000	2450200	2769400	3422200
Q09666	Q09666	325	325	325	Neuroblast differentiation-associated protein AHNAK	AHNAK	Neuroblast differentiation-associated protein AHNAK OS=Homo sapiens OX=9606 GN=AHNAK PE=1 SV=2	1	325	325	325	265	275	191	26	56	50	265	275	191	26	56	50	265	275	191	26	56	50	77.3	77.3	77.3	629.09	5890	5890	0	323.31	70.7	69.8	55.3	10.2	25.4	18.8	91566000000	35454000000	49393000000	5324900000	120420000	946980000
Q10471	Q10471	2	2	2	Polypeptide N-acetylgalactosaminyltransferase 2;Polypeptide N-acetylgalactosaminyltransferase 2 soluble form	GALNT2	Polypeptide N-acetylgalactosaminyltransferase 2 OS=Homo sapiens OX=9606 GN=GALNT2 PE=1 SV=1	1	2	2	2	0	1	0	0	0	1	0	1	0	0	0	1	0	1	0	0	0	1	5.1	5.1	5.1	64.732	571	571	0.00066711	2.7051	0	3.2	0	0	0	1.9	15654000	0	13392000	0	0	0
Q10567;P63010	Q10567;P63010	4;2	4;2	4;2	AP-1 complex subunit beta-1;AP-2 complex subunit beta	AP1B1;AP2B1	AP-1 complex subunit beta-1 OS=Homo sapiens OX=9606 GN=AP1B1 PE=1 SV=2;AP-2 complex subunit beta OS=Homo sapiens OX=9606 GN=AP2B1 PE=1 SV=1	2	4	4	4	1	3	2	0	0	0	1	3	2	0	0	0	1	3	2	0	0	0	6.5	6.5	6.5	104.64	949	949;937	0	5.8947	1.4	5.2	2.5	0	0	0	15877000	1859300	9659100	4358600	0	0
Q12768	Q12768	3	3	3	WASH complex subunit strumpellin	KIAA0196	WASH complex subunit 5 OS=Homo sapiens OX=9606 GN=WASHC5 PE=1 SV=1	1	3	3	3	0	2	3	0	0	0	0	2	3	0	0	0	0	2	3	0	0	0	4	4	4	134.28	1159	1159	0	9.5706	0	2.3	4	0	0	0	4597600	0	1059200	3538300	0	0
Q12769	Q12769	2	2	2	Nuclear pore complex protein Nup160	NUP160	Nuclear pore complex protein Nup160 OS=Homo sapiens OX=9606 GN=NUP160 PE=1 SV=3	1	2	2	2	2	0	0	0	0	0	2	0	0	0	0	0	2	0	0	0	0	0	2.5	2.5	2.5	162.12	1436	1436	0	4.2354	2.5	0	0	0	0	0	8657500	8657500	0	0	0	0
Q12788	Q12788	4	4	4	Transducin beta-like protein 3	TBL3	Transducin beta-like protein 3 OS=Homo sapiens OX=9606 GN=TBL3 PE=1 SV=2	1	4	4	4	1	0	0	0	3	0	1	0	0	0	3	0	1	0	0	0	3	0	7.9	7.9	7.9	89.034	808	808	0	7.2911	3.1	0	0	0	4.8	0	23247000	10843000	0	0	0	12404000
Q12792	Q12792	2	2	2	Twinfilin-1	TWF1	Twinfilin-1 OS=Homo sapiens OX=9606 GN=TWF1 PE=1 SV=3	1	2	2	2	2	2	1	0	2	2	2	2	1	0	2	2	2	2	1	0	2	2	8.9	8.9	8.9	40.282	350	350	0	7.0905	8.9	8.9	3.7	0	8.9	8.9	35680000	8840800	12018000	3222200	0	6940500
Q12800;Q9NZI7	Q12800	3;1	3;1	3;1	Alpha-globin transcription factor CP2	TFCP2	Alpha-globin transcription factor CP2 OS=Homo sapiens OX=9606 GN=TFCP2 PE=1 SV=2	2	3	3	3	1	3	0	0	0	0	1	3	0	0	0	0	1	3	0	0	0	0	9.4	9.4	9.4	57.255	502	502;540	0	15.722	3.6	9.4	0	0	0	0	18478000	5346700	13131000	0	0	0
Q12830	Q12830	3	3	3	Nucleosome-remodeling factor subunit BPTF	BPTF	Nucleosome-remodeling factor subunit BPTF OS=Homo sapiens OX=9606 GN=BPTF PE=1 SV=3	1	3	3	3	0	1	2	0	3	2	0	1	2	0	3	2	0	1	2	0	3	2	1.8	1.8	1.8	338.26	3046	3046	0	15.552	0	0.9	1.4	0	1.8	1.4	54019000	0	3124300	6426900	0	13672000
Q12851	Q12851	1	1	1	Mitogen-activated protein kinase kinase kinase kinase 2	MAP4K2	Mitogen-activated protein kinase kinase kinase kinase 2 OS=Homo sapiens OX=9606 GN=MAP4K2 PE=1 SV=2	1	1	1	1	1	1	0	0	0	0	1	1	0	0	0	0	1	1	0	0	0	0	2	2	2	91.555	820	820	0	30.626	2	2	0	0	0	0	12503000	0	12503000	0	0	0
Q12874	Q12874	7	7	7	Splicing factor 3A subunit 3	SF3A3	Splicing factor 3A subunit 3 OS=Homo sapiens OX=9606 GN=SF3A3 PE=1 SV=1	1	7	7	7	6	5	3	1	5	2	6	5	3	1	5	2	6	5	3	1	5	2	22.6	22.6	22.6	58.848	501	501	0	20.518	19.2	15.2	10.6	4	16.4	9	102310000	18714000	20584000	12502000	7938400	37123000
Q12904	Q12904	1	1	1	Aminoacyl tRNA synthase complex-interacting multifunctional protein 1;Endothelial monocyte-activating polypeptide 2	AIMP1	Aminoacyl tRNA synthase complex-interacting multifunctional protein 1 OS=Homo sapiens OX=9606 GN=AIMP1 PE=1 SV=2	1	1	1	1	0	1	0	0	0	0	0	1	0	0	0	0	0	1	0	0	0	0	5.8	5.8	5.8	34.352	312	312	0.0085262	2.0194	0	5.8	0	0	0	0	6700300	0	6700300	0	0	0
Q12905	Q12905	10	10	10	Interleukin enhancer-binding factor 2	ILF2	Interleukin enhancer-binding factor 2 OS=Homo sapiens OX=9606 GN=ILF2 PE=1 SV=2	1	10	10	10	9	9	9	6	8	7	9	9	9	6	8	7	9	9	9	6	8	7	35.9	35.9	35.9	43.062	390	390	0	232.22	31.5	35.6	35.6	18.5	31.5	25.9	1174100000	431170000	384660000	67633000	35195000	207840000
Q12906	Q12906	29	29	28	Interleukin enhancer-binding factor 3	ILF3	Interleukin enhancer-binding factor 3 OS=Homo sapiens OX=9606 GN=ILF3 PE=1 SV=3	1	29	29	28	19	26	20	17	19	17	19	26	20	17	19	17	18	25	19	16	18	16	45.3	45.3	43.8	95.337	894	894	0	236.75	34.3	41.1	32.4	30.3	32.6	32.3	3096100000	756160000	1111500000	203830000	156140000	516160000
Q12907	Q12907	3	3	3	Vesicular integral-membrane protein VIP36	LMAN2	Vesicular integral-membrane protein VIP36 OS=Homo sapiens OX=9606 GN=LMAN2 PE=1 SV=1	1	3	3	3	1	2	2	1	1	2	1	2	2	1	1	2	1	2	2	1	1	2	13.5	13.5	13.5	40.228	356	356	0	6.2087	3.1	9	9	3.1	3.1	7.6	51924000	6931300	18223000	8385000	4505500	5286700
Q12931	Q12931	14	14	14	Heat shock protein 75 kDa, mitochondrial	TRAP1	Heat shock protein 75 kDa, mitochondrial OS=Homo sapiens OX=9606 GN=TRAP1 PE=1 SV=3	1	14	14	14	11	13	9	10	12	8	11	13	9	10	12	8	11	13	9	10	12	8	27.4	27.4	27.4	80.109	704	704	0	162.12	19.6	24.4	14.9	16.3	22	12.8	488210000	61904000	210930000	32430000	39608000	109130000
Q12955	Q12955	1	1	1	Ankyrin-3	ANK3	Ankyrin-3 OS=Homo sapiens OX=9606 GN=ANK3 PE=1 SV=3	1	1	1	1	1	1	0	0	0	0	1	1	0	0	0	0	1	1	0	0	0	0	0.3	0.3	0.3	480.4	4377	4377	0.0079365	2.0441	0.3	0.3	0	0	0	0	102420000	74276000	28144000	0	0	0
Q12996	Q12996	2	2	2	Cleavage stimulation factor subunit 3	CSTF3	Cleavage stimulation factor subunit 3 OS=Homo sapiens OX=9606 GN=CSTF3 PE=1 SV=1	1	2	2	2	1	1	1	0	1	2	1	1	1	0	1	2	1	1	1	0	1	2	4	4	4	82.921	717	717	0	5.8581	1.7	1.7	1.7	0	1.7	4	14839000	2653700	1905100	2391400	0	2205300
Q13043;Q13188	Q13043;Q13188	2;1	2;1	2;1	Serine/threonine-protein kinase 4;Serine/threonine-protein kinase 4 37kDa subunit;Serine/threonine-protein kinase 4 18kDa subunit;Serine/threonine-protein kinase 3;Serine/threonine-protein kinase 3 36kDa subunit;Serine/threonine-protein kinase 3 20kDa subunit	STK4;STK3	Serine/threonine-protein kinase 4 OS=Homo sapiens OX=9606 GN=STK4 PE=1 SV=2;Serine/threonine-protein kinase 3 OS=Homo sapiens OX=9606 GN=STK3 PE=1 SV=2	2	2	2	2	1	1	1	0	0	0	1	1	1	0	0	0	1	1	1	0	0	0	6	6	6	55.63	487	487;491	0	4.2766	3.3	2.7	2.7	0	0	0	6148800	4309400	750150	1089300	0	0
Q13085	Q13085	83	83	76	Acetyl-CoA carboxylase 1;Biotin carboxylase	ACACA	Acetyl-CoA carboxylase 1 OS=Homo sapiens OX=9606 GN=ACACA PE=1 SV=2	1	83	83	76	59	41	51	52	68	61	59	41	51	52	68	61	52	36	49	47	61	55	50.9	50.9	47.1	265.55	2346	2346	0	323.31	38.7	27.2	34.7	35.3	44.2	39	8691800000	2516800000	419030000	655200000	769550000	2452400000
Q13098	Q13098	4	4	4	COP9 signalosome complex subunit 1	GPS1	COP9 signalosome complex subunit 1 OS=Homo sapiens OX=9606 GN=GPS1 PE=1 SV=4	1	4	4	4	0	2	1	0	1	1	0	2	1	0	1	1	0	2	1	0	1	1	15.1	15.1	15.1	55.536	491	491	0	13.208	0	7.3	2	0	5.7	2	18223000	0	12083000	997530	0	4174100
Q13111	Q13111	3	3	3	Chromatin assembly factor 1 subunit A	CHAF1A	Chromatin assembly factor 1 subunit A OS=Homo sapiens OX=9606 GN=CHAF1A PE=1 SV=3	1	3	3	3	1	1	0	0	1	2	1	1	0	0	1	2	1	1	0	0	1	2	7.2	7.2	7.2	106.91	956	956	0	9.1822	3.5	1.5	0	0	2.3	3.8	25234000	5658000	7721800	0	0	0
Q13123	Q13123	6	6	6	Protein Red	IK	Protein Red OS=Homo sapiens OX=9606 GN=IK PE=1 SV=3	1	6	6	6	3	3	1	1	5	5	3	3	1	1	5	5	3	3	1	1	5	5	16.9	16.9	16.9	65.601	557	557	0	20.563	7.4	7.4	3.6	2.2	15.3	14.7	97800000	15304000	15946000	2105600	4118200	27509000
Q13126	Q13126	3	3	3	S-methyl-5-thioadenosine phosphorylase	MTAP	S-methyl-5-thioadenosine phosphorylase OS=Homo sapiens OX=9606 GN=MTAP PE=1 SV=2	1	3	3	3	2	0	1	0	0	0	2	0	1	0	0	0	2	0	1	0	0	0	17.7	17.7	17.7	31.236	283	283	0	5.4836	7.4	0	10.2	0	0	0	41697000	38824000	0	2872200	0	0
Q13148	Q13148	4	4	4	TAR DNA-binding protein 43	TARDBP	TAR DNA-binding protein 43 OS=Homo sapiens OX=9606 GN=TARDBP PE=1 SV=1	1	4	4	4	4	3	3	2	4	3	4	3	3	2	4	3	4	3	3	2	4	3	13.8	13.8	13.8	44.739	414	414	0	43.597	13.8	13.8	13	7.2	13.8	13.8	400790000	81624000	59601000	13929000	5666100	64589000
Q13151	Q13151	6	6	6	Heterogeneous nuclear ribonucleoprotein A0	HNRNPA0	Heterogeneous nuclear ribonucleoprotein A0 OS=Homo sapiens OX=9606 GN=HNRNPA0 PE=1 SV=1	1	6	6	6	4	2	4	3	4	6	4	2	4	3	4	6	4	2	4	3	4	6	29.5	29.5	29.5	30.84	305	305	0	88.44	24.3	12.1	24.3	17.7	24.3	29.5	358720000	153150000	29370000	15940000	12112000	124320000
Q13155	Q13155	7	7	7	Aminoacyl tRNA synthase complex-interacting multifunctional protein 2	AIMP2	Aminoacyl tRNA synthase complex-interacting multifunctional protein 2 OS=Homo sapiens OX=9606 GN=AIMP2 PE=1 SV=2	1	7	7	7	4	0	4	2	2	2	4	0	4	2	2	2	4	0	4	2	2	2	31.9	31.9	31.9	35.348	320	320	0	47.122	22.5	0	19.7	15.9	9.7	9.4	128290000	65962000	0	14433000	7093100	33818000
Q13162	Q13162	9	6	6	Peroxiredoxin-4	PRDX4	Peroxiredoxin-4 OS=Homo sapiens OX=9606 GN=PRDX4 PE=1 SV=1	1	9	6	6	6	7	5	4	5	4	3	4	3	3	2	2	3	4	3	3	2	2	48.7	41.7	41.7	30.54	271	271	0	34.65	24.4	32.5	24	22.1	16.2	16.2	106390000	24631000	44456000	12566000	8885700	10162000
Q13177	Q13177	4	4	4	Serine/threonine-protein kinase PAK 2;PAK-2p27;PAK-2p34	PAK2	Serine/threonine-protein kinase PAK 2 OS=Homo sapiens OX=9606 GN=PAK2 PE=1 SV=3	1	4	4	4	3	3	1	0	2	0	3	3	1	0	2	0	3	3	1	0	2	0	14.3	14.3	14.3	58.042	524	524	0	17.522	11.3	10.1	3.8	0	7.1	0	34378000	12440000	10347000	4529400	0	7061000
Q13185;P83916	Q13185	4;1	4;1	3;1	Chromobox protein homolog 3	CBX3	Chromobox protein homolog 3 OS=Homo sapiens OX=9606 GN=CBX3 PE=1 SV=4	2	4	4	3	3	2	3	1	3	3	3	2	3	1	3	3	3	2	3	1	3	2	29	29	22.4	20.811	183	183;185	0	11.76	22.4	15.3	22.4	6.6	22.4	20.2	134920000	50885000	7701100	17389000	9337000	27317000
Q13190	Q13190	4	4	4	Syntaxin-5	STX5	Syntaxin-5 OS=Homo sapiens OX=9606 GN=STX5 PE=1 SV=2	1	4	4	4	4	2	1	0	0	2	4	2	1	0	0	2	4	2	1	0	0	2	17.5	17.5	17.5	39.672	355	355	0	23.326	17.5	9.6	4.5	0	0	9.6	61162000	16973000	13187000	10652000	0	0
Q13200	Q13200	8	8	8	26S proteasome non-ATPase regulatory subunit 2	PSMD2	26S proteasome non-ATPase regulatory subunit 2 OS=Homo sapiens OX=9606 GN=PSMD2 PE=1 SV=3	1	8	8	8	5	3	2	4	5	6	5	3	2	4	5	6	5	3	2	4	5	6	13	13	13	100.2	908	908	0	19.676	7.7	3.9	3.3	6.4	7.2	10.1	151330000	27355000	18709000	16612000	22931000	23805000
Q13242	Q13242	1	1	1	Serine/arginine-rich splicing factor 9	SRSF9	Serine/arginine-rich splicing factor 9 OS=Homo sapiens OX=9606 GN=SRSF9 PE=1 SV=1	1	1	1	1	0	0	0	1	1	0	0	0	0	1	1	0	0	0	0	1	1	0	6.3	6.3	6.3	25.542	221	221	0.0043805	2.2303	0	0	0	6.3	6.3	0	2388700	0	0	0	1145500	1243200
Q13263	Q13263	21	21	21	Transcription intermediary factor 1-beta	TRIM28	Transcription intermediary factor 1-beta OS=Homo sapiens OX=9606 GN=TRIM28 PE=1 SV=5	1	21	21	21	14	19	17	15	18	14	14	19	17	15	18	14	14	19	17	15	18	14	42.2	42.2	42.2	88.549	835	835	0	293.85	34.3	41.2	35.8	34.6	38.9	32.1	1155200000	212820000	270600000	114670000	115650000	294820000
Q13283;Q9UN86	Q13283	12;1	12;1	12;1	Ras GTPase-activating protein-binding protein 1	G3BP1	Ras GTPase-activating protein-binding protein 1 OS=Homo sapiens OX=9606 GN=G3BP1 PE=1 SV=1	2	12	12	12	10	11	6	4	6	4	10	11	6	4	6	4	10	11	6	4	6	4	30.5	30.5	30.5	52.164	466	466;482	0	66.915	27.7	30.5	14.2	11.2	14.8	8.2	376810000	94688000	197020000	44227000	8828100	19456000
Q13330	Q13330	3	2	2	Metastasis-associated protein MTA1	MTA1	Metastasis-associated protein MTA1 OS=Homo sapiens OX=9606 GN=MTA1 PE=1 SV=2	1	3	2	2	0	1	1	1	3	1	0	1	0	0	2	1	0	1	0	0	2	1	5.7	4.6	4.6	80.785	715	715	0	3.7913	0	1.8	1.1	1.1	5.7	1.8	18324000	0	4286600	0	0	12855000
Q13404	Q13404	2	1	1	Ubiquitin-conjugating enzyme E2 variant 1	UBE2V1	Ubiquitin-conjugating enzyme E2 variant 1 OS=Homo sapiens OX=9606 GN=UBE2V1 PE=1 SV=2	1	2	1	1	0	0	0	1	2	1	0	0	0	1	1	1	0	0	0	1	1	1	17	10.2	10.2	16.495	147	147	0.0096038	1.9529	0	0	0	10.2	17	10.2	10288000	0	0	0	4032000	4123800
Q13426	Q13426	2	2	2	DNA repair protein XRCC4	XRCC4	DNA repair protein XRCC4 OS=Homo sapiens OX=9606 GN=XRCC4 PE=1 SV=2	1	2	2	2	1	0	0	0	1	1	1	0	0	0	1	1	1	0	0	0	1	1	10.4	10.4	10.4	38.286	336	336	0	2.8038	5.1	0	0	0	5.4	5.4	16658000	7027900	0	0	0	7398800
Q13428	Q13428	26	26	26	Treacle protein	TCOF1	Treacle protein OS=Homo sapiens OX=9606 GN=TCOF1 PE=1 SV=3	1	26	26	26	19	16	17	12	19	20	19	16	17	12	19	20	19	16	17	12	19	20	23.1	23.1	23.1	152.1	1488	1488	0	114.96	16.3	12.6	12	10.6	13.4	18.9	1217600000	179790000	158040000	142460000	97962000	242640000
Q13435	Q13435	17	17	17	Splicing factor 3B subunit 2	SF3B2	Splicing factor 3B subunit 2 OS=Homo sapiens OX=9606 GN=SF3B2 PE=1 SV=2	1	17	17	17	8	8	6	11	12	14	8	8	6	11	12	14	8	8	6	11	12	14	32.3	32.3	32.3	100.23	895	895	0	88.019	16.3	17.5	12.3	24.4	24.9	27.7	854450000	270200000	104960000	27336000	61770000	201820000
Q13442	Q13442	2	2	2	28 kDa heat- and acid-stable phosphoprotein	PDAP1	28 kDa heat- and acid-stable phosphoprotein OS=Homo sapiens OX=9606 GN=PDAP1 PE=1 SV=1	1	2	2	2	1	2	0	0	0	0	1	2	0	0	0	0	1	2	0	0	0	0	17.7	17.7	17.7	20.63	181	181	0	4.0208	7.2	17.7	0	0	0	0	10830000	3346900	7483100	0	0	0
Q13492;O60641	Q13492;O60641	2;1	2;1	2;1	Phosphatidylinositol-binding clathrin assembly protein;Clathrin coat assembly protein AP180	PICALM;SNAP91	Phosphatidylinositol-binding clathrin assembly protein OS=Homo sapiens OX=9606 GN=PICALM PE=1 SV=2;Clathrin coat assembly protein AP180 OS=Homo sapiens OX=9606 GN=SNAP91 PE=1 SV=2	2	2	2	2	1	2	1	0	1	0	1	2	1	0	1	0	1	2	1	0	1	0	4.9	4.9	4.9	70.754	652	652;907	0	5.2975	3.1	4.9	3.1	0	3.1	0	99425000	34980000	62180000	2265300	0	0
Q13501	Q13501	1	1	1	Sequestosome-1	SQSTM1	Sequestosome-1 OS=Homo sapiens OX=9606 GN=SQSTM1 PE=1 SV=1	1	1	1	1	1	0	1	0	0	0	1	0	1	0	0	0	1	0	1	0	0	0	5.9	5.9	5.9	47.687	440	440	0	3.6558	5.9	0	5.9	0	0	0	8089500	4023300	0	4066200	0	0
Q13526	Q13526	4	4	4	Peptidyl-prolyl cis-trans isomerase NIMA-interacting 1	PIN1	Peptidyl-prolyl cis-trans isomerase NIMA-interacting 1 OS=Homo sapiens OX=9606 GN=PIN1 PE=1 SV=1	1	4	4	4	3	1	1	1	2	0	3	1	1	1	2	0	3	1	1	1	2	0	45.4	45.4	45.4	18.243	163	163	0	7.3591	33.7	9.2	9.2	9.2	20.9	0	50950000	14628000	4334000	4635000	4674000	22679000
Q13547	Q13547	6	1	1	Histone deacetylase 1	HDAC1	Histone deacetylase 1 OS=Homo sapiens OX=9606 GN=HDAC1 PE=1 SV=1	1	6	1	1	4	4	3	3	3	5	1	1	0	1	0	1	1	1	0	1	0	1	14.7	5.6	5.6	55.102	482	482	0	6.3138	13.3	13.3	7.7	10.6	7.7	14.7	59062000	20727000	25798000	0	5476300	0
Q13555	Q13555	1	1	1	Calcium/calmodulin-dependent protein kinase type II subunit gamma	CAMK2G	Calcium/calmodulin-dependent protein kinase type II subunit gamma OS=Homo sapiens OX=9606 GN=CAMK2G PE=1 SV=4	1	1	1	1	0	1	0	0	0	0	0	1	0	0	0	0	0	1	0	0	0	0	4.5	4.5	4.5	62.606	558	558	0	3.3857	0	4.5	0	0	0	0	13746000	0	13746000	0	0	0
Q13561	Q13561	2	2	2	Dynactin subunit 2	DCTN2	Dynactin subunit 2 OS=Homo sapiens OX=9606 GN=DCTN2 PE=1 SV=4	1	2	2	2	0	2	0	0	0	0	0	2	0	0	0	0	0	2	0	0	0	0	8.5	8.5	8.5	44.23	401	401	0	6.7767	0	8.5	0	0	0	0	15955000	0	15955000	0	0	0
Q13573	Q13573	13	13	13	SNW domain-containing protein 1	SNW1	SNW domain-containing protein 1 OS=Homo sapiens OX=9606 GN=SNW1 PE=1 SV=1	1	13	13	13	7	6	5	5	9	11	7	6	5	5	9	11	7	6	5	5	9	11	36.8	36.8	36.8	61.494	536	536	0	149.68	26.5	20	14.7	15.9	25.6	31.9	684240000	166380000	93654000	14286000	17754000	159680000
Q13586	Q13586	2	2	2	Stromal interaction molecule 1	STIM1	Stromal interaction molecule 1 OS=Homo sapiens OX=9606 GN=STIM1 PE=1 SV=3	1	2	2	2	2	1	1	0	0	0	2	1	1	0	0	0	2	1	1	0	0	0	4.8	4.8	4.8	77.422	685	685	0	14.421	4.8	2	2	0	0	0	27627000	20427000	5801400	1398700	0	0
Q13596	Q13596	4	4	4	Sorting nexin-1	SNX1	Sorting nexin-1 OS=Homo sapiens OX=9606 GN=SNX1 PE=1 SV=3	1	4	4	4	3	3	2	0	0	0	3	3	2	0	0	0	3	3	2	0	0	0	12.5	12.5	12.5	59.069	522	522	0	12.009	10.3	7.9	5.2	0	0	0	29018000	17876000	8038800	3103300	0	0
Q13617	Q13617	4	4	4	Cullin-2	CUL2	Cullin-2 OS=Homo sapiens OX=9606 GN=CUL2 PE=1 SV=2	1	4	4	4	1	2	3	1	1	2	1	2	3	1	1	2	1	2	3	1	1	2	7.8	7.8	7.8	86.982	745	745	0	12.193	1.3	4.6	4.6	1.3	1.3	4.6	36017000	2805200	8915300	13725000	3149600	0
Q13620;Q13619	Q13620;Q13619	6;3	6;3	6;3	Cullin-4B;Cullin-4A	CUL4B;CUL4A	Cullin-4B OS=Homo sapiens OX=9606 GN=CUL4B PE=1 SV=4;Cullin-4A OS=Homo sapiens OX=9606 GN=CUL4A PE=1 SV=3	2	6	6	6	2	5	2	1	0	3	2	5	2	1	0	3	2	5	2	1	0	3	7.6	7.6	7.6	103.98	913	913;759	0	17.97	3.1	6.7	2.3	1.3	0	3.4	70438000	33486000	20321000	9032000	2508100	0
Q13625	Q13625	2	2	2	Apoptosis-stimulating of p53 protein 2	TP53BP2	Apoptosis-stimulating of p53 protein 2 OS=Homo sapiens OX=9606 GN=TP53BP2 PE=1 SV=2	1	2	2	2	0	2	0	0	0	0	0	2	0	0	0	0	0	2	0	0	0	0	4.2	4.2	4.2	125.61	1128	1128	0	24.912	0	4.2	0	0	0	0	28905000	0	28905000	0	0	0
Q13642	Q13642	13	13	13	Four and a half LIM domains protein 1	FHL1	Four and a half LIM domains protein 1 OS=Homo sapiens OX=9606 GN=FHL1 PE=1 SV=4	1	13	13	13	10	12	9	5	6	8	10	12	9	5	6	8	10	12	9	5	6	8	41.5	41.5	41.5	36.263	323	323	0	86.779	33.1	37.5	31.3	19.2	24.8	26	1282400000	333080000	420360000	223520000	71019000	119320000
Q13740	Q13740	1	1	1	CD166 antigen	ALCAM	CD166 antigen OS=Homo sapiens OX=9606 GN=ALCAM PE=1 SV=2	1	1	1	1	1	0	0	0	0	0	1	0	0	0	0	0	1	0	0	0	0	0	5.1	5.1	5.1	65.102	583	583	0	4.1822	5.1	0	0	0	0	0	63468000	63468000	0	0	0	0
Q13813	Q13813	6	6	6	Spectrin alpha chain, non-erythrocytic 1	SPTAN1	Spectrin alpha chain, non-erythrocytic 1 OS=Homo sapiens OX=9606 GN=SPTAN1 PE=1 SV=3	1	6	6	6	3	5	4	0	0	0	3	5	4	0	0	0	3	5	4	0	0	0	3.8	3.8	3.8	284.54	2472	2472	0	24.206	1.9	3.4	2.4	0	0	0	36248000	7528100	22553000	6166500	0	0
Q13823	Q13823	2	2	2	Nucleolar GTP-binding protein 2	GNL2	Nucleolar GTP-binding protein 2 OS=Homo sapiens OX=9606 GN=GNL2 PE=1 SV=1	1	2	2	2	0	0	1	0	1	1	0	0	1	0	1	1	0	0	1	0	1	1	4.7	4.7	4.7	83.654	731	731	0	2.8394	0	0	2.2	0	2.5	2.2	5069300	0	0	1041500	0	2736900
Q13838	Q13838	14	14	6	Spliceosome RNA helicase DDX39B	DDX39B	Spliceosome RNA helicase DDX39B OS=Homo sapiens OX=9606 GN=DDX39B PE=1 SV=1	1	14	14	6	11	9	11	8	11	8	11	9	11	8	11	8	4	3	5	4	5	4	47.9	47.9	25.9	48.991	428	428	0	154.06	36	31.3	41.1	33.2	43.2	31.8	1268900000	384350000	290070000	108840000	65041000	284480000
Q13867	Q13867	5	5	5	Bleomycin hydrolase	BLMH	Bleomycin hydrolase OS=Homo sapiens OX=9606 GN=BLMH PE=1 SV=1	1	5	5	5	1	2	2	0	2	3	1	2	2	0	2	3	1	2	2	0	2	3	20	20	20	52.562	455	455	0	10.157	3.3	7.7	6.8	0	7.7	12.3	70740000	4953100	14811000	11794000	0	12834000
Q13885;Q9BVA1	Q13885;Q9BVA1	18;17	2;1	2;1	Tubulin beta-2A chain;Tubulin beta-2B chain	TUBB2A;TUBB2B	Tubulin beta-2A chain OS=Homo sapiens OX=9606 GN=TUBB2A PE=1 SV=1;Tubulin beta-2B chain OS=Homo sapiens OX=9606 GN=TUBB2B PE=1 SV=1	2	18	2	2	15	13	14	10	13	14	1	1	2	0	0	1	1	1	2	0	0	1	53.7	9.7	9.7	49.906	445	445;445	0	9.5635	46.3	41.8	43.6	26.1	40.9	43.4	105990000	38527000	47289000	6948200	0	0
Q13895	Q13895	1	1	1	Bystin	BYSL	Bystin OS=Homo sapiens OX=9606 GN=BYSL PE=1 SV=3	1	1	1	1	1	0	0	1	0	0	1	0	0	1	0	0	1	0	0	1	0	0	3	3	3	49.601	437	437	0.005604	2.169	3	0	0	3	0	0	4065500	2138100	0	0	1927400	0
Q14004	Q14004	2	1	1	Cyclin-dependent kinase 13	CDK13	Cyclin-dependent kinase 13 OS=Homo sapiens OX=9606 GN=CDK13 PE=1 SV=2	1	2	1	1	1	2	1	1	1	1	0	1	0	0	0	0	0	1	0	0	0	0	1.7	1.2	1.2	164.92	1512	1512	0.0025757	2.4142	0.5	1.7	0.5	0.5	0.5	0.5	10062000	0	10062000	0	0	0
Q14008	Q14008	26	26	26	Cytoskeleton-associated protein 5	CKAP5	Cytoskeleton-associated protein 5 OS=Homo sapiens OX=9606 GN=CKAP5 PE=1 SV=3	1	26	26	26	21	14	10	3	10	6	21	14	10	3	10	6	21	14	10	3	10	6	20.5	20.5	20.5	225.49	2032	2032	0	139.88	16.8	11	7.3	3.2	7.5	4.5	688840000	267770000	283900000	35388000	16786000	63911000
Q14061	Q14061	1	1	1	Cytochrome c oxidase copper chaperone	COX17	Cytochrome c oxidase copper chaperone OS=Homo sapiens OX=9606 GN=COX17 PE=1 SV=2	1	1	1	1	0	1	0	1	1	1	0	1	0	1	1	1	0	1	0	1	1	1	25.4	25.4	25.4	6.9151	63	63	0	7.6234	0	25.4	0	25.4	25.4	25.4	11715000	0	2273400	0	3983300	3323800
Q14103	Q14103	5	5	5	Heterogeneous nuclear ribonucleoprotein D0	HNRNPD	Heterogeneous nuclear ribonucleoprotein D0 OS=Homo sapiens OX=9606 GN=HNRNPD PE=1 SV=1	1	5	5	5	4	3	5	5	3	3	4	3	5	5	3	3	4	3	5	5	3	3	16.9	16.9	16.9	38.434	355	355	0	10.358	12.7	11	16.9	16.9	9.9	11	178400000	35475000	29689000	25153000	31300000	21694000
Q14126	Q14126	1	1	1	Desmoglein-2	DSG2	Desmoglein-2 OS=Homo sapiens OX=9606 GN=DSG2 PE=1 SV=2	1	1	1	1	1	1	0	0	0	0	1	1	0	0	0	0	1	1	0	0	0	0	2.4	2.4	2.4	122.29	1118	1118	0	3.4746	2.4	2.4	0	0	0	0	13593000	8775200	4818200	0	0	0
Q14151	Q14151	6	2	2	Scaffold attachment factor B2	SAFB2	Scaffold attachment factor B2 OS=Homo sapiens OX=9606 GN=SAFB2 PE=1 SV=1	1	6	2	2	5	4	1	1	5	1	1	1	0	0	2	0	1	1	0	0	2	0	11.1	4	4	107.47	953	953	0	10.6	9.9	8.9	2.8	2.8	10.2	3.5	2399600	0	0	0	0	2399600
Q14152	Q14152	15	15	15	Eukaryotic translation initiation factor 3 subunit A	EIF3A	Eukaryotic translation initiation factor 3 subunit A OS=Homo sapiens OX=9606 GN=EIF3A PE=1 SV=1	1	15	15	15	7	12	7	3	7	3	7	12	7	3	7	3	7	12	7	3	7	3	16.1	16.1	16.1	166.57	1382	1382	0	107.96	7.4	13.1	6.4	3.8	6.9	2.5	508110000	160450000	247270000	35851000	16933000	37956000
Q14157	Q14157	17	17	17	Ubiquitin-associated protein 2-like	UBAP2L	Ubiquitin-associated protein 2-like OS=Homo sapiens OX=9606 GN=UBAP2L PE=1 SV=2	1	17	17	17	15	15	9	0	0	0	15	15	9	0	0	0	15	15	9	0	0	0	24.6	24.6	24.6	114.53	1087	1087	0	142.76	21.9	22.3	15.2	0	0	0	833470000	329170000	386200000	118100000	0	0
Q14165	Q14165	1	1	1	Malectin	MLEC	Malectin OS=Homo sapiens OX=9606 GN=MLEC PE=1 SV=1	1	1	1	1	1	1	0	0	1	1	1	1	0	0	1	1	1	1	0	0	1	1	4.5	4.5	4.5	32.233	292	292	0.00066534	2.7008	4.5	4.5	0	0	4.5	4.5	6596300	2237500	1647400	0	0	1551900
Q14166	Q14166	5	5	5	Tubulin--tyrosine ligase-like protein 12	TTLL12	Tubulin--tyrosine ligase-like protein 12 OS=Homo sapiens OX=9606 GN=TTLL12 PE=1 SV=2	1	5	5	5	3	2	3	1	2	2	3	2	3	1	2	2	3	2	3	1	2	2	15.4	15.4	15.4	74.403	644	644	0	17.62	9.5	5.6	8.4	2.5	5.6	5.6	151140000	59036000	38527000	9485100	1501300	14813000
Q14181	Q14181	4	4	4	DNA polymerase alpha subunit B	POLA2	DNA polymerase alpha subunit B OS=Homo sapiens OX=9606 GN=POLA2 PE=1 SV=2	1	4	4	4	1	3	2	1	1	3	1	3	2	1	1	3	1	3	2	1	1	3	10	10	10	65.947	598	598	0	9.9452	2.2	7	5.5	2.2	2.2	6.7	85648000	3033900	11091000	7669900	2038900	2387600
Q14186	Q14186	1	1	1	Transcription factor Dp-1	TFDP1	Transcription factor Dp-1 OS=Homo sapiens OX=9606 GN=TFDP1 PE=1 SV=1	1	1	1	1	0	0	0	0	1	1	0	0	0	0	1	1	0	0	0	0	1	1	8.3	8.3	8.3	45.07	410	410	0	7.4605	0	0	0	0	8.3	8.3	12361000	0	0	0	0	5014500
Q14203	Q14203	2	2	2	Dynactin subunit 1	DCTN1	Dynactin subunit 1 OS=Homo sapiens OX=9606 GN=DCTN1 PE=1 SV=3	1	2	2	2	1	1	1	0	0	0	1	1	1	0	0	0	1	1	1	0	0	0	3.3	3.3	3.3	141.69	1278	1278	0.0025773	2.4196	2	1.3	1.3	0	0	0	6034500	2368700	1772900	1892900	0	0
Q14204	Q14204	32	32	32	Cytoplasmic dynein 1 heavy chain 1	DYNC1H1	Cytoplasmic dynein 1 heavy chain 1 OS=Homo sapiens OX=9606 GN=DYNC1H1 PE=1 SV=5	1	32	32	32	15	17	11	5	14	9	15	17	11	5	14	9	15	17	11	5	14	9	11.4	11.4	11.4	532.4	4646	4646	0	164.13	5.5	6.7	3.6	1.7	4.6	3.2	1789100000	1503700000	137450000	36148000	30722000	45767000
Q14232	Q14232	3	3	3	Translation initiation factor eIF-2B subunit alpha	EIF2B1	Translation initiation factor eIF-2B subunit alpha OS=Homo sapiens OX=9606 GN=EIF2B1 PE=1 SV=1	1	3	3	3	1	0	3	0	0	0	1	0	3	0	0	0	1	0	3	0	0	0	13.8	13.8	13.8	33.712	305	305	0	3.9677	3.6	0	13.8	0	0	0	12978000	5138700	0	7839400	0	0
Q14247	Q14247	32	32	32	Src substrate cortactin	CTTN	Src substrate cortactin OS=Homo sapiens OX=9606 GN=CTTN PE=1 SV=2	1	32	32	32	26	23	26	7	9	10	26	23	26	7	9	10	26	23	26	7	9	10	51.1	51.1	51.1	61.585	550	550	0	217.94	45.8	46.7	47.1	24.5	26.4	31.8	3160200000	1167800000	1090100000	689110000	44641000	95112000
Q14258	Q14258	4	4	4	E3 ubiquitin/ISG15 ligase TRIM25	TRIM25	E3 ubiquitin/ISG15 ligase TRIM25 OS=Homo sapiens OX=9606 GN=TRIM25 PE=1 SV=2	1	4	4	4	3	1	2	0	0	0	3	1	2	0	0	0	3	1	2	0	0	0	9.7	9.7	9.7	70.973	630	630	0	11.594	6.3	1.9	4.8	0	0	0	24948000	14729000	3419700	6799300	0	0
Q14315	Q14315	18	12	9	Filamin-C	FLNC	Filamin-C OS=Homo sapiens OX=9606 GN=FLNC PE=1 SV=3	1	18	12	9	14	11	9	1	6	4	8	6	4	0	4	1	5	4	4	0	4	1	8.6	6.6	4.9	291.02	2725	2725	0	42.586	6.2	4.8	4.1	0.3	2.6	1.4	53806000	18216000	15632000	6717800	0	11588000
Q14318	Q14318	2	2	2	Peptidyl-prolyl cis-trans isomerase FKBP8	FKBP8	Peptidyl-prolyl cis-trans isomerase FKBP8 OS=Homo sapiens OX=9606 GN=FKBP8 PE=1 SV=2	1	2	2	2	0	1	2	0	0	0	0	1	2	0	0	0	0	1	2	0	0	0	7.8	7.8	7.8	44.561	412	412	0	32.166	0	3.9	7.8	0	0	0	14089000	0	9298800	4790200	0	0
Q14331	Q14331	1	1	1	Protein FRG1	FRG1	Protein FRG1 OS=Homo sapiens OX=9606 GN=FRG1 PE=1 SV=1	1	1	1	1	1	0	1	1	1	1	1	0	1	1	1	1	1	0	1	1	1	1	5	5	5	29.172	258	258	0	7.5442	5	0	5	5	5	5	6143800	3954300	0	0	949510	0
Q14353	Q14353	1	1	1	Guanidinoacetate N-methyltransferase	GAMT	Guanidinoacetate N-methyltransferase OS=Homo sapiens OX=9606 GN=GAMT PE=1 SV=1	1	1	1	1	1	0	1	0	0	0	1	0	1	0	0	0	1	0	1	0	0	0	8.9	8.9	8.9	26.318	236	236	0	5.8956	8.9	0	8.9	0	0	0	24347000	20859000	0	3488800	0	0
Q14444	Q14444	2	2	2	Caprin-1	CAPRIN1	Caprin-1 OS=Homo sapiens OX=9606 GN=CAPRIN1 PE=1 SV=2	1	2	2	2	1	0	2	0	0	0	1	0	2	0	0	0	1	0	2	0	0	0	3.5	3.5	3.5	78.365	709	709	0.0025608	2.3874	1.6	0	3.5	0	0	0	6720200	1806100	0	4914200	0	0
Q14498;Q86U06	Q14498	13;1	13;1	13;1	RNA-binding protein 39	RBM39	RNA-binding protein 39 OS=Homo sapiens OX=9606 GN=RBM39 PE=1 SV=2	2	13	13	13	10	10	8	7	9	9	10	10	8	7	9	9	10	10	8	7	9	9	34.2	34.2	34.2	59.379	530	530;439	0	150.11	29.2	27	17.5	20	24.3	27	844830000	181550000	156950000	40972000	25648000	196710000
Q14558	Q14558	1	1	1	Phosphoribosyl pyrophosphate synthase-associated protein 1	PRPSAP1	Phosphoribosyl pyrophosphate synthase-associated protein 1 OS=Homo sapiens OX=9606 GN=PRPSAP1 PE=1 SV=2	1	1	1	1	0	0	0	0	1	0	0	0	0	0	1	0	0	0	0	0	1	0	6.2	6.2	6.2	39.393	356	356	0.0085003	2.0001	0	0	0	0	6.2	0	3380900	0	0	0	0	3380900
Q14566	Q14566	5	5	5	DNA replication licensing factor MCM6	MCM6	DNA replication licensing factor MCM6 OS=Homo sapiens OX=9606 GN=MCM6 PE=1 SV=1	1	5	5	5	2	3	2	1	2	3	2	3	2	1	2	3	2	3	2	1	2	3	8.9	8.9	8.9	92.888	821	821	0	15.768	4.6	6.3	3.3	1.7	2.7	4.3	43505000	9184500	14002000	4700400	1136000	6732300
Q14653	Q14653	1	1	1	Interferon regulatory factor 3	IRF3	Interferon regulatory factor 3 OS=Homo sapiens OX=9606 GN=IRF3 PE=1 SV=1	1	1	1	1	1	0	0	0	0	0	1	0	0	0	0	0	1	0	0	0	0	0	6.8	6.8	6.8	47.219	427	427	0	3.2549	6.8	0	0	0	0	0	13248000	13248000	0	0	0	0
Q14669	Q14669	2	2	2	E3 ubiquitin-protein ligase TRIP12	TRIP12	E3 ubiquitin-protein ligase TRIP12 OS=Homo sapiens OX=9606 GN=TRIP12 PE=1 SV=1	1	2	2	2	2	1	1	0	0	1	2	1	1	0	0	1	2	1	1	0	0	1	1.5	1.5	1.5	220.43	1992	1992	0	3.8746	1.5	0.6	0.6	0	0	0.6	9141400	3728900	4348800	1063700	0	0
Q14671	Q14671	5	5	3	Pumilio homolog 1	PUM1	Pumilio homolog 1 OS=Homo sapiens OX=9606 GN=PUM1 PE=1 SV=3	1	5	5	3	2	3	4	0	0	0	2	3	4	0	0	0	2	2	2	0	0	0	6.2	6.2	4.4	126.47	1186	1186	0	9.4416	3	3.6	4.8	0	0	0	66040000	29264000	23780000	12997000	0	0
Q14676	Q14676	3	3	3	Mediator of DNA damage checkpoint protein 1	MDC1	Mediator of DNA damage checkpoint protein 1 OS=Homo sapiens OX=9606 GN=MDC1 PE=1 SV=3	1	3	3	3	2	2	0	0	0	3	2	2	0	0	0	3	2	2	0	0	0	3	3.5	3.5	3.5	226.66	2089	2089	0	8.3506	2.7	2.7	0	0	0	3.5	25347000	7426800	6435500	0	0	0
Q14677	Q14677	9	9	9	Clathrin interactor 1	CLINT1	Clathrin interactor 1 OS=Homo sapiens OX=9606 GN=CLINT1 PE=1 SV=1	1	9	9	9	6	9	4	0	0	0	6	9	4	0	0	0	6	9	4	0	0	0	12.2	12.2	12.2	68.259	625	625	0	28.58	11	12.2	6.4	0	0	0	87602000	25907000	44327000	17367000	0	0
Q14686	Q14686	3	3	3	Nuclear receptor coactivator 6	NCOA6	Nuclear receptor coactivator 6 OS=Homo sapiens OX=9606 GN=NCOA6 PE=1 SV=3	1	3	3	3	0	0	0	0	1	3	0	0	0	0	1	3	0	0	0	0	1	3	2.4	2.4	2.4	219.14	2063	2063	0	6.2754	0	0	0	0	0.5	2.4	42300000	0	0	0	0	1869200
Q14692	Q14692	2	2	2	Ribosome biogenesis protein BMS1 homolog	BMS1	Ribosome biogenesis protein BMS1 homolog OS=Homo sapiens OX=9606 GN=BMS1 PE=1 SV=1	1	2	2	2	0	0	0	0	2	0	0	0	0	0	2	0	0	0	0	0	2	0	1.8	1.8	1.8	145.81	1282	1282	0.0025657	2.3957	0	0	0	0	1.8	0	6456700	0	0	0	0	6456700
Q14694	Q14694	5	5	5	Ubiquitin carboxyl-terminal hydrolase 10	USP10	Ubiquitin carboxyl-terminal hydrolase 10 OS=Homo sapiens OX=9606 GN=USP10 PE=1 SV=2	1	5	5	5	5	3	1	0	1	0	5	3	1	0	1	0	5	3	1	0	1	0	12.2	12.2	12.2	87.133	798	798	0	16.728	12.2	8.6	2	0	2.5	0	73621000	40728000	26192000	1163100	0	5537600
Q14697	Q14697	19	19	19	Neutral alpha-glucosidase AB	GANAB	Neutral alpha-glucosidase AB OS=Homo sapiens OX=9606 GN=GANAB PE=1 SV=3	1	19	19	19	11	14	9	7	12	10	11	14	9	7	12	10	11	14	9	7	12	10	30	30	30	106.87	944	944	0	119.39	20	23.6	13.5	12.3	21.2	16.4	587930000	159810000	184390000	44171000	22342000	113620000
Q14738;Q13362;Q16537;Q15173	Q14738	8;2;1;1	8;2;1;1	8;2;1;1	Serine/threonine-protein phosphatase 2A 56 kDa regulatory subunit delta isoform	PPP2R5D	Serine/threonine-protein phosphatase 2A 56 kDa regulatory subunit delta isoform OS=Homo sapiens OX=9606 GN=PPP2R5D PE=1 SV=1	4	8	8	8	4	4	2	1	2	0	4	4	2	1	2	0	4	4	2	1	2	0	16.9	16.9	16.9	69.991	602	602;524;467;497	0	23.335	8.1	11	4.2	2.5	4.2	0	66860000	10206000	45681000	6310100	1362700	3300200
Q14739	Q14739	4	4	4	Lamin-B receptor	LBR	Lamin-B receptor OS=Homo sapiens OX=9606 GN=LBR PE=1 SV=2	1	4	4	4	3	3	2	1	1	3	3	3	2	1	1	3	3	3	2	1	1	3	11.2	11.2	11.2	70.702	615	615	0	61.319	8.8	8.8	4.4	3.1	2.4	8.8	146090000	38623000	29354000	3763500	975310	0
Q14790	Q14790	1	1	1	Caspase-8;Caspase-8 subunit p18;Caspase-8 subunit p10	CASP8	Caspase-8 OS=Homo sapiens OX=9606 GN=CASP8 PE=1 SV=1	1	1	1	1	1	0	0	0	0	0	1	0	0	0	0	0	1	0	0	0	0	0	3.8	3.8	3.8	55.391	479	479	0.0038023	2.3202	3.8	0	0	0	0	0	13435000	13435000	0	0	0	0
Q14814	Q14814	1	1	1	Myocyte-specific enhancer factor 2D	MEF2D	Myocyte-specific enhancer factor 2D OS=Homo sapiens OX=9606 GN=MEF2D PE=1 SV=1	1	1	1	1	0	0	0	0	0	1	0	0	0	0	0	1	0	0	0	0	0	1	2.1	2.1	2.1	55.937	521	521	0	3.0485	0	0	0	0	0	2.1	1879400	0	0	0	0	0
Q14839;Q8TDI0;Q12873	Q14839;Q8TDI0	6;3;2	6;3;2	6;3;2	Chromodomain-helicase-DNA-binding protein 4;Chromodomain-helicase-DNA-binding protein 5	CHD4;CHD5	Chromodomain-helicase-DNA-binding protein 4 OS=Homo sapiens OX=9606 GN=CHD4 PE=1 SV=2;Chromodomain-helicase-DNA-binding protein 5 OS=Homo sapiens OX=9606 GN=CHD5 PE=1 SV=1	3	6	6	6	2	0	0	1	1	3	2	0	0	1	1	3	2	0	0	1	1	3	4.7	4.7	4.7	218	1912	1912;1954;2000	0	14.222	1.9	0	0	0.7	0.7	2.1	62480000	51602000	0	0	797230	2516400
Q14847	Q14847	5	5	5	LIM and SH3 domain protein 1	LASP1	LIM and SH3 domain protein 1 OS=Homo sapiens OX=9606 GN=LASP1 PE=1 SV=2	1	5	5	5	4	4	3	2	3	3	4	4	3	2	3	3	4	4	3	2	3	3	22.2	22.2	22.2	29.717	261	261	0	18.636	18.4	19.5	15.7	10.3	15.7	15.7	121140000	21142000	32563000	21239000	14747000	15808000
Q14966	Q14966	5	5	5	Zinc finger protein 638	ZNF638	Zinc finger protein 638 OS=Homo sapiens OX=9606 GN=ZNF638 PE=1 SV=2	1	5	5	5	2	2	1	1	1	3	2	2	1	1	1	3	2	2	1	1	1	3	5.6	5.6	5.6	220.62	1978	1978	0	19.076	2.9	1.9	1.6	1.6	1.6	3.1	48966000	19030000	16041000	2337000	2056900	2449900
Q14974	Q14974	16	16	16	Importin subunit beta-1	KPNB1	Importin subunit beta-1 OS=Homo sapiens OX=9606 GN=KPNB1 PE=1 SV=2	1	16	16	16	9	11	9	4	5	10	9	11	9	4	5	10	9	11	9	4	5	10	26.3	26.3	26.3	97.169	876	876	0	142.99	13.7	17	15.6	5.9	8.7	14.2	925920000	220790000	286700000	134300000	57826000	123780000
Q14978	Q14978	2	2	2	Nucleolar and coiled-body phosphoprotein 1	NOLC1	Nucleolar and coiled-body phosphoprotein 1 OS=Homo sapiens OX=9606 GN=NOLC1 PE=1 SV=2	1	2	2	2	2	0	1	0	0	1	2	0	1	0	0	1	2	0	1	0	0	1	2.9	2.9	2.9	73.602	699	699	0	10.849	2.9	0	1.6	0	0	1.6	15559000	12633000	0	1289800	0	0
Q14980	Q14980	14	14	14	Nuclear mitotic apparatus protein 1	NUMA1	Nuclear mitotic apparatus protein 1 OS=Homo sapiens OX=9606 GN=NUMA1 PE=1 SV=2	1	14	14	14	7	8	5	6	10	8	7	8	5	6	10	8	7	8	5	6	10	8	11.1	11.1	11.1	238.26	2115	2115	0	119.21	5.8	7.9	4.4	4.8	7.8	6.1	417420000	93123000	122690000	19030000	20490000	121380000
Q14997	Q14997	1	1	1	Proteasome activator complex subunit 4	PSME4	Proteasome activator complex subunit 4 OS=Homo sapiens OX=9606 GN=PSME4 PE=1 SV=2	1	1	1	1	1	0	1	0	0	0	1	0	1	0	0	0	1	0	1	0	0	0	1	1	1	211.33	1843	1843	0.0025674	2.398	1	0	1	0	0	0	5256700	2362800	0	2893900	0	0
Q14C86	Q14C86	4	4	4	GTPase-activating protein and VPS9 domain-containing protein 1	GAPVD1	GTPase-activating protein and VPS9 domain-containing protein 1 OS=Homo sapiens OX=9606 GN=GAPVD1 PE=1 SV=2	1	4	4	4	3	3	0	0	1	0	3	3	0	0	1	0	3	3	0	0	1	0	4.6	4.6	4.6	164.98	1478	1478	0	9.3096	3.9	3	0	0	1.1	0	55115000	17801000	35236000	0	0	2077000
Q15003	Q15003	5	5	5	Condensin complex subunit 2	NCAPH	Condensin complex subunit 2 OS=Homo sapiens OX=9606 GN=NCAPH PE=1 SV=3	1	5	5	5	3	4	2	0	0	0	3	4	2	0	0	0	3	4	2	0	0	0	13.6	13.6	13.6	82.562	741	741	0	21.968	8.1	11.3	5.5	0	0	0	77702000	27200000	40973000	9528800	0	0
Q15005	Q15005	2	2	2	Signal peptidase complex subunit 2	SPCS2	Signal peptidase complex subunit 2 OS=Homo sapiens OX=9606 GN=SPCS2 PE=1 SV=3	1	2	2	2	1	0	2	0	0	0	1	0	2	0	0	0	1	0	2	0	0	0	18.1	18.1	18.1	25.003	226	226	0	4.9041	8.4	0	18.1	0	0	0	10778000	6131100	0	4646400	0	0
Q15008	Q15008	6	6	6	26S proteasome non-ATPase regulatory subunit 6	PSMD6	26S proteasome non-ATPase regulatory subunit 6 OS=Homo sapiens OX=9606 GN=PSMD6 PE=1 SV=1	1	6	6	6	5	4	6	0	3	4	5	4	6	0	3	4	5	4	6	0	3	4	19.3	19.3	19.3	45.531	389	389	0	17.586	15.9	13.9	19.3	0	9.8	13.9	134450000	46518000	30220000	20972000	0	18887000
Q15019	Q15019	1	1	1	Septin-2	2019-09-02	Septin-2 OS=Homo sapiens OX=9606 GN=SEPT2 PE=1 SV=1	1	1	1	1	0	0	1	0	0	0	0	0	1	0	0	0	0	0	1	0	0	0	4.4	4.4	4.4	41.487	361	361	0.00066313	2.6863	0	0	4.4	0	0	0	1002800	0	0	1002800	0	0
Q15020	Q15020	6	6	6	Squamous cell carcinoma antigen recognized by T-cells 3	SART3	Squamous cell carcinoma antigen recognized by T-cells 3 OS=Homo sapiens OX=9606 GN=SART3 PE=1 SV=1	1	6	6	6	0	2	1	2	4	3	0	2	1	2	4	3	0	2	1	2	4	3	11.6	11.6	11.6	109.93	963	963	0	31.391	0	3.1	1.5	2.4	7.4	7	151750000	0	15648000	1115600	3334100	36249000
Q15021	Q15021	1	1	1	Condensin complex subunit 1	NCAPD2	Condensin complex subunit 1 OS=Homo sapiens OX=9606 GN=NCAPD2 PE=1 SV=3	1	1	1	1	0	1	0	0	0	0	0	1	0	0	0	0	0	1	0	0	0	0	2.3	2.3	2.3	157.18	1401	1401	0	6.6336	0	2.3	0	0	0	0	17338000	0	17338000	0	0	0
Q15029	Q15029	16	15	15	116 kDa U5 small nuclear ribonucleoprotein component	EFTUD2	116 kDa U5 small nuclear ribonucleoprotein component OS=Homo sapiens OX=9606 GN=EFTUD2 PE=1 SV=1	1	16	15	15	11	9	5	4	6	7	10	8	4	3	5	6	10	8	4	3	5	6	26.5	25.5	25.5	109.43	972	972	0	81.15	18.2	16.7	6.3	5.1	11.4	10.3	206570000	60095000	96410000	9512200	4795900	16634000
Q15046	Q15046	6	6	6	Lysine--tRNA ligase	KARS	Lysine--tRNA ligase OS=Homo sapiens OX=9606 GN=KARS PE=1 SV=3	1	6	6	6	4	3	3	0	0	2	4	3	3	0	0	2	4	3	3	0	0	2	16.2	16.2	16.2	68.047	597	597	0	10.692	12.1	9.2	8.7	0	0	6.5	42259000	13625000	16016000	6699400	0	0
Q15054	Q15054	2	2	2	DNA polymerase delta subunit 3	POLD3	DNA polymerase delta subunit 3 OS=Homo sapiens OX=9606 GN=POLD3 PE=1 SV=2	1	2	2	2	2	2	1	2	2	2	2	2	1	2	2	2	2	2	1	2	2	2	5.4	5.4	5.4	51.4	466	466	0	12.496	5.4	5.4	2.6	5.4	5.4	5.4	58475000	12539000	7356500	3540000	9117200	11681000
Q15056	Q15056	3	3	3	Eukaryotic translation initiation factor 4H	EIF4H	Eukaryotic translation initiation factor 4H OS=Homo sapiens OX=9606 GN=EIF4H PE=1 SV=5	1	3	3	3	2	3	1	0	1	1	2	3	1	0	1	1	2	3	1	0	1	1	19.4	19.4	19.4	27.385	248	248	0	9.2011	14.9	19.4	9.3	0	9.3	9.3	35268000	11171000	15968000	2215900	0	3895800
Q15061	Q15061	2	2	2	WD repeat-containing protein 43	WDR43	WD repeat-containing protein 43 OS=Homo sapiens OX=9606 GN=WDR43 PE=1 SV=3	1	2	2	2	1	0	2	0	0	1	1	0	2	0	0	1	1	0	2	0	0	1	5.5	5.5	5.5	74.89	677	677	0	2.87	1.6	0	5.5	0	0	1.6	16628000	3352600	0	11141000	0	0
Q15084	Q15084	6	6	6	Protein disulfide-isomerase A6	PDIA6	Protein disulfide-isomerase A6 OS=Homo sapiens OX=9606 GN=PDIA6 PE=1 SV=1	1	6	6	6	6	3	3	4	6	2	6	3	3	4	6	2	6	3	3	4	6	2	21.8	21.8	21.8	48.121	440	440	0	42.43	21.8	9.5	10.7	12	21.8	6.6	173850000	53954000	32342000	8846900	9456700	33902000
Q15120	Q15120	1	1	1	[Pyruvate dehydrogenase (acetyl-transferring)] kinase isozyme 3, mitochondrial	PDK3	[Pyruvate dehydrogenase (acetyl-transferring)] kinase isozyme 3, mitochondrial OS=Homo sapiens OX=9606 GN=PDK3 PE=1 SV=1	1	1	1	1	0	1	0	0	0	0	0	1	0	0	0	0	0	1	0	0	0	0	5.7	5.7	5.7	46.938	406	406	0	6.0945	0	5.7	0	0	0	0	18208000	0	18208000	0	0	0
Q15149	Q15149	10	10	10	Plectin	PLEC	Plectin OS=Homo sapiens OX=9606 GN=PLEC PE=1 SV=3	1	10	10	10	8	6	4	0	0	0	8	6	4	0	0	0	8	6	4	0	0	0	4.1	4.1	4.1	531.78	4684	4684	0	152.01	3.3	2.7	1.7	0	0	0	148970000	101470000	39492000	8004800	0	0
Q15154	Q15154	3	3	3	Pericentriolar material 1 protein	PCM1	Pericentriolar material 1 protein OS=Homo sapiens OX=9606 GN=PCM1 PE=1 SV=5	1	3	3	3	2	2	0	0	1	0	2	2	0	0	1	0	2	2	0	0	1	0	2.4	2.4	2.4	228.54	2024	2024	0	7.4489	1.1	1.8	0	0	0.5	0	14126000	7131500	6532200	0	0	462260
Q15181	Q15181	5	5	5	Inorganic pyrophosphatase	PPA1	Inorganic pyrophosphatase OS=Homo sapiens OX=9606 GN=PPA1 PE=1 SV=2	1	5	5	5	2	1	3	2	4	5	2	1	3	2	4	5	2	1	3	2	4	5	29.8	29.8	29.8	32.66	289	289	0	25.27	12.8	3.1	15.9	10.7	25.3	29.8	88490000	13999000	1323800	9144600	7076300	37554000
Q15185	Q15185	2	2	2	Prostaglandin E synthase 3	PTGES3	Prostaglandin E synthase 3 OS=Homo sapiens OX=9606 GN=PTGES3 PE=1 SV=1	1	2	2	2	1	1	1	1	1	1	1	1	1	1	1	1	1	1	1	1	1	1	13.8	13.8	13.8	18.697	160	160	0	6.0056	8.1	8.1	5.6	5.6	8.1	8.1	40137000	3906200	3365600	10252000	11757000	6027600
Q15233	Q15233	32	32	30	Non-POU domain-containing octamer-binding protein	NONO	Non-POU domain-containing octamer-binding protein OS=Homo sapiens OX=9606 GN=NONO PE=1 SV=4	1	32	32	30	25	25	24	23	26	29	25	25	24	23	26	29	23	23	22	22	24	27	65.4	65.4	63.9	54.231	471	471	0	323.31	51.2	55.2	52.2	52.4	60.3	63.7	9160900000	1982000000	1226000000	932860000	1229800000	1861900000
Q15269	Q15269	3	3	3	Periodic tryptophan protein 2 homolog	PWP2	Periodic tryptophan protein 2 homolog OS=Homo sapiens OX=9606 GN=PWP2 PE=2 SV=2	1	3	3	3	1	0	2	0	0	1	1	0	2	0	0	1	1	0	2	0	0	1	5.9	5.9	5.9	102.45	919	919	0	6.6653	2.7	0	4.5	0	0	1.4	7551800	3012000	0	4539700	0	0
Q15286	Q15286	1	1	1	Ras-related protein Rab-35	RAB35	Ras-related protein Rab-35 OS=Homo sapiens OX=9606 GN=RAB35 PE=1 SV=1	1	1	1	1	1	1	1	1	0	1	1	1	1	1	0	1	1	1	1	1	0	1	7	7	7	23.025	201	201	0.001308	2.5505	7	7	7	7	0	7	13921000	3654000	2405000	3327500	1977000	0
Q15363	Q15363	1	1	1	Transmembrane emp24 domain-containing protein 2	TMED2	Transmembrane emp24 domain-containing protein 2 OS=Homo sapiens OX=9606 GN=TMED2 PE=1 SV=1	1	1	1	1	1	1	1	1	1	1	1	1	1	1	1	1	1	1	1	1	1	1	4.5	4.5	4.5	22.761	201	201	0	7.7322	4.5	4.5	4.5	4.5	4.5	4.5	70335000	9740200	13187000	13250000	13868000	11018000
Q15365	Q15365	14	14	12	Poly(rC)-binding protein 1	PCBP1	Poly(rC)-binding protein 1 OS=Homo sapiens OX=9606 GN=PCBP1 PE=1 SV=2	1	14	14	12	13	12	11	8	11	8	13	12	11	8	11	8	11	10	9	6	9	6	76.1	76.1	67.4	37.497	356	356	0	323.31	71.3	63.2	52.2	36.5	60.4	37.1	3812100000	1259100000	1174400000	293040000	240710000	390700000
Q15366;P57721	Q15366	11;3	9;1	9;1	Poly(rC)-binding protein 2	PCBP2	Poly(rC)-binding protein 2 OS=Homo sapiens OX=9606 GN=PCBP2 PE=1 SV=1	2	11	9	9	10	9	8	8	8	8	8	7	6	6	6	6	8	7	6	6	6	6	52.3	43.8	43.8	38.58	365	365;371	0	191.76	46	40	35.3	29	31.5	29	1497900000	556150000	248080000	98856000	64995000	288850000
Q15370	Q15370	4	4	4	Transcription elongation factor B polypeptide 2	TCEB2	Elongin-B OS=Homo sapiens OX=9606 GN=ELOB PE=1 SV=1	1	4	4	4	3	2	3	1	1	2	3	2	3	1	1	2	3	2	3	1	1	2	44.1	44.1	44.1	13.133	118	118	0	60.044	33.9	33.1	43.2	21.2	21.2	31.4	132800000	37735000	28944000	40970000	4995500	8842200
Q15382	Q15382	2	2	2	GTP-binding protein Rheb	RHEB	GTP-binding protein Rheb OS=Homo sapiens OX=9606 GN=RHEB PE=1 SV=1	1	2	2	2	1	1	0	0	0	0	1	1	0	0	0	0	1	1	0	0	0	0	18.5	18.5	18.5	20.497	184	184	0.0096502	1.9751	14.1	4.3	0	0	0	0	18049000	12900000	5149300	0	0	0
Q15393	Q15393	15	15	15	Splicing factor 3B subunit 3	SF3B3	Splicing factor 3B subunit 3 OS=Homo sapiens OX=9606 GN=SF3B3 PE=1 SV=4	1	15	15	15	8	6	9	2	4	4	8	6	9	2	4	4	8	6	9	2	4	4	18.1	18.1	18.1	135.58	1217	1217	0	45.185	9.2	8.8	10.4	2.4	6.3	5.7	195710000	37049000	60671000	23312000	3315100	52270000
Q15417	Q15417	10	10	10	Calponin-3	CNN3	Calponin-3 OS=Homo sapiens OX=9606 GN=CNN3 PE=1 SV=1	1	10	10	10	7	7	4	3	4	5	7	7	4	3	4	5	7	7	4	3	4	5	41	41	41	36.413	329	329	0	148.81	29.2	26.1	17.9	15.2	18.8	24	273590000	58081000	63412000	23016000	28874000	83976000
Q15418	Q15418	2	2	2	Ribosomal protein S6 kinase alpha-1	RPS6KA1	Ribosomal protein S6 kinase alpha-1 OS=Homo sapiens OX=9606 GN=RPS6KA1 PE=1 SV=2	1	2	2	2	1	1	0	0	0	0	1	1	0	0	0	0	1	1	0	0	0	0	6.8	6.8	6.8	82.722	735	735	0	5.4441	4.1	2.7	0	0	0	0	3466100	3466100	0	0	0	0
Q15424	Q15424	7	7	3	Scaffold attachment factor B1	SAFB	Scaffold attachment factor B1 OS=Homo sapiens OX=9606 GN=SAFB PE=1 SV=4	1	7	7	3	6	6	3	3	4	4	6	6	3	3	4	4	2	3	2	2	1	3	14.2	14.2	6.8	102.64	915	915	0	124.52	12.9	13.2	8.4	8.4	9.6	10.4	403340000	104580000	109220000	28163000	22036000	123750000
Q15436	Q15436	3	3	2	Protein transport protein Sec23A	SEC23A	Protein transport protein Sec23A OS=Homo sapiens OX=9606 GN=SEC23A PE=1 SV=2	1	3	3	2	1	3	0	1	2	1	1	3	0	1	2	1	1	2	0	0	1	0	7.7	7.7	6.1	86.16	765	765	0	8.5908	2.2	7.7	0	1.6	5.5	1.6	38375000	3180700	23118000	0	2078300	7603500
Q15437	Q15437	2	1	1	Protein transport protein Sec23B	SEC23B	Protein transport protein Sec23B OS=Homo sapiens OX=9606 GN=SEC23B PE=1 SV=2	1	2	1	1	1	1	0	1	1	1	1	0	0	0	0	0	1	0	0	0	0	0	5	3.4	3.4	86.478	767	767	0	5.3283	3.4	1.6	0	1.6	1.6	1.6	19351000	19351000	0	0	0	0
Q15459	Q15459	7	7	7	Splicing factor 3A subunit 1	SF3A1	Splicing factor 3A subunit 1 OS=Homo sapiens OX=9606 GN=SF3A1 PE=1 SV=1	1	7	7	7	4	3	2	3	3	3	4	3	2	3	3	3	4	3	2	3	3	3	14.5	14.5	14.5	88.885	793	793	0	14.564	8.4	6.9	5.4	5.9	6.9	4.4	103940000	35888000	17699000	15702000	8643100	16620000
Q15631	Q15631	5	5	5	Translin	TSN	Translin OS=Homo sapiens OX=9606 GN=TSN PE=1 SV=1	1	5	5	5	5	4	2	1	4	3	5	4	2	1	4	3	5	4	2	1	4	3	37.7	37.7	37.7	26.183	228	228	0	36.837	37.7	28.5	9.2	4.4	31.1	21.9	227590000	70166000	97506000	8461500	3897100	37222000
Q15637	Q15637	6	6	6	Splicing factor 1	SF1	Splicing factor 1 OS=Homo sapiens OX=9606 GN=SF1 PE=1 SV=4	1	6	6	6	6	5	4	4	6	3	6	5	4	4	6	3	6	5	4	4	6	3	14.4	14.4	14.4	68.329	639	639	0	24.202	14.4	10.3	8.1	8.6	14.4	5.8	412780000	86698000	47799000	39543000	36161000	140850000
Q15643	Q15643	2	2	2	Thyroid receptor-interacting protein 11	TRIP11	Thyroid receptor-interacting protein 11 OS=Homo sapiens OX=9606 GN=TRIP11 PE=1 SV=3	1	2	2	2	2	0	0	0	0	0	2	0	0	0	0	0	2	0	0	0	0	0	2	2	2	227.58	1979	1979	0	9.7532	2	0	0	0	0	0	29339000	29339000	0	0	0	0
Q15645	Q15645	6	6	6	Pachytene checkpoint protein 2 homolog	TRIP13	Pachytene checkpoint protein 2 homolog OS=Homo sapiens OX=9606 GN=TRIP13 PE=1 SV=2	1	6	6	6	4	4	4	1	0	1	4	4	4	1	0	1	4	4	4	1	0	1	18.8	18.8	18.8	48.55	432	432	0	24.3	10.6	13	14.1	4.6	0	2.3	77264000	21198000	41591000	4652400	2547800	0
Q15648	Q15648	9	9	9	Mediator of RNA polymerase II transcription subunit 1	MED1	Mediator of RNA polymerase II transcription subunit 1 OS=Homo sapiens OX=9606 GN=MED1 PE=1 SV=4	1	9	9	9	2	3	2	5	4	7	2	3	2	5	4	7	2	3	2	5	4	7	11.8	11.8	11.8	168.48	1581	1581	0	67.514	2.8	4.6	2.8	6.2	5.2	9.9	192450000	46928000	28039000	10832000	22726000	19446000
Q15652	Q15652	2	2	2	Probable JmjC domain-containing histone demethylation protein 2C	JMJD1C	Probable JmjC domain-containing histone demethylation protein 2C OS=Homo sapiens OX=9606 GN=JMJD1C PE=1 SV=2	1	2	2	2	0	0	0	0	1	2	0	0	0	0	1	2	0	0	0	0	1	2	1.2	1.2	1.2	284.52	2540	2540	0	3.4095	0	0	0	0	0.6	1.2	11689000	0	0	0	0	7047100
Q15654	Q15654	1	1	1	Thyroid receptor-interacting protein 6	TRIP6	Thyroid receptor-interacting protein 6 OS=Homo sapiens OX=9606 GN=TRIP6 PE=1 SV=3	1	1	1	1	0	1	1	0	0	0	0	1	1	0	0	0	0	1	1	0	0	0	8.8	8.8	8.8	50.287	476	476	0	2.8609	0	8.8	8.8	0	0	0	10406000	0	7540600	2865600	0	0
Q15691	Q15691	5	5	5	Microtubule-associated protein RP/EB family member 1	MAPRE1	Microtubule-associated protein RP/EB family member 1 OS=Homo sapiens OX=9606 GN=MAPRE1 PE=1 SV=3	1	5	5	5	4	2	2	0	0	0	4	2	2	0	0	0	4	2	2	0	0	0	35.1	35.1	35.1	29.999	268	268	0	14.55	29.1	15.7	13.1	0	0	0	98612000	57489000	36784000	4339100	0	0
Q15717	Q15717	3	3	3	ELAV-like protein 1	ELAVL1	ELAV-like protein 1 OS=Homo sapiens OX=9606 GN=ELAVL1 PE=1 SV=2	1	3	3	3	2	2	2	2	3	2	2	2	2	2	3	2	2	2	2	2	3	2	14.4	14.4	14.4	36.091	326	326	0	17.416	7.4	7.4	7.4	7.4	14.4	7.4	69507000	17161000	16626000	5725300	6185900	17581000
Q15738	Q15738	2	2	2	Sterol-4-alpha-carboxylate 3-dehydrogenase, decarboxylating	NSDHL	Sterol-4-alpha-carboxylate 3-dehydrogenase, decarboxylating OS=Homo sapiens OX=9606 GN=NSDHL PE=1 SV=2	1	2	2	2	0	0	0	1	0	1	0	0	0	1	0	1	0	0	0	1	0	1	6.4	6.4	6.4	41.9	373	373	0	4.9608	0	0	0	4	0	2.4	2830500	0	0	0	1807700	0
Q15758	Q15758	1	1	1	Neutral amino acid transporter B(0)	SLC1A5	Neutral amino acid transporter B(0) OS=Homo sapiens OX=9606 GN=SLC1A5 PE=1 SV=2	1	1	1	1	1	1	0	0	1	1	1	1	0	0	1	1	1	1	0	0	1	1	3.7	3.7	3.7	56.598	541	541	0	46.085	3.7	3.7	0	0	3.7	3.7	69574000	33904000	23421000	0	0	0
Q15819	Q15819	2	2	1	Ubiquitin-conjugating enzyme E2 variant 2	UBE2V2	Ubiquitin-conjugating enzyme E2 variant 2 OS=Homo sapiens OX=9606 GN=UBE2V2 PE=1 SV=4	1	2	2	1	0	0	1	1	2	0	0	0	1	1	2	0	0	0	1	1	1	0	13.8	13.8	6.9	16.363	145	145	0.0013115	2.5894	0	0	6.9	6.9	13.8	0	2892700	0	0	0	851930	2040800
Q15836	Q15836	3	3	2	Vesicle-associated membrane protein 3	VAMP3	Vesicle-associated membrane protein 3 OS=Homo sapiens OX=9606 GN=VAMP3 PE=1 SV=3	1	3	3	2	2	3	2	1	1	1	2	3	2	1	1	1	1	2	1	0	0	0	41	41	17	11.309	100	100	0	39.668	41	41	40	24	24	24	120010000	22970000	67564000	6308100	4849600	13358000
Q15843	Q15843	1	1	1	NEDD8	NEDD8	NEDD8 OS=Homo sapiens OX=9606 GN=NEDD8 PE=1 SV=1	1	1	1	1	1	1	1	1	0	1	1	1	1	1	0	1	1	1	1	1	0	1	23.5	23.5	23.5	9.0714	81	81	0	2.9494	23.5	23.5	23.5	23.5	0	23.5	30408000	6947700	5891700	6617500	6071600	0
Q15942	Q15942	4	4	4	Zyxin	ZYX	Zyxin OS=Homo sapiens OX=9606 GN=ZYX PE=1 SV=1	1	4	4	4	3	2	3	0	0	0	3	2	3	0	0	0	3	2	3	0	0	0	14.7	14.7	14.7	61.277	572	572	0	14.311	11.9	7.2	10.5	0	0	0	48722000	21559000	7984200	19179000	0	0
Q16181;Q6ZU15	Q16181	3;1	3;1	3;1	Septin-7	2019-09-07	Septin-7 OS=Homo sapiens OX=9606 GN=SEPT7 PE=1 SV=2	2	3	3	3	2	3	0	0	1	0	2	3	0	0	1	0	2	3	0	0	1	0	11.4	11.4	11.4	50.679	437	437;432	0	12.572	9.4	11.4	0	0	5.3	0	126850000	53714000	62160000	0	0	10979000
Q16513	Q16513	1	1	1	Serine/threonine-protein kinase N2	PKN2	Serine/threonine-protein kinase N2 OS=Homo sapiens OX=9606 GN=PKN2 PE=1 SV=1	1	1	1	1	1	0	0	0	1	0	1	0	0	0	1	0	1	0	0	0	1	0	2.7	2.7	2.7	112.03	984	984	0	33.817	2.7	0	0	0	2.7	0	28337000	23671000	0	0	0	4665900
Q16527	Q16527	3	3	3	Cysteine and glycine-rich protein 2	CSRP2	Cysteine and glycine-rich protein 2 OS=Homo sapiens OX=9606 GN=CSRP2 PE=1 SV=3	1	3	3	3	1	1	1	1	1	3	1	1	1	1	1	3	1	1	1	1	1	3	26.9	26.9	26.9	20.954	193	193	0	7.5877	9.3	9.3	9.3	6.7	9.3	26.9	55135000	4932400	3284100	5357200	7007300	4998400
Q16531	Q16531	13	13	13	DNA damage-binding protein 1	DDB1	DNA damage-binding protein 1 OS=Homo sapiens OX=9606 GN=DDB1 PE=1 SV=1	1	13	13	13	9	5	6	4	5	4	9	5	6	4	5	4	9	5	6	4	5	4	15.3	15.3	15.3	126.97	1140	1140	0	60.682	12.9	8.2	8.2	6.2	7.2	6.2	160860000	47252000	47547000	19901000	9505900	24954000
Q16539	Q16539	1	1	1	Mitogen-activated protein kinase 14	MAPK14	Mitogen-activated protein kinase 14 OS=Homo sapiens OX=9606 GN=MAPK14 PE=1 SV=3	1	1	1	1	0	0	0	0	0	1	0	0	0	0	0	1	0	0	0	0	0	1	4.2	4.2	4.2	41.293	360	360	0.002569	2.4031	0	0	0	0	0	4.2	12018000	0	0	0	0	0
Q16543	Q16543	2	2	2	Hsp90 co-chaperone Cdc37;Hsp90 co-chaperone Cdc37, N-terminally processed	CDC37	Hsp90 co-chaperone Cdc37 OS=Homo sapiens OX=9606 GN=CDC37 PE=1 SV=1	1	2	2	2	2	0	0	0	1	1	2	0	0	0	1	1	2	0	0	0	1	1	7.9	7.9	7.9	44.468	378	378	0	6.0026	7.9	0	0	0	5.6	5.6	33920000	19195000	0	0	0	0
Q16555	Q16555	2	2	1	Dihydropyrimidinase-related protein 2	DPYSL2	Dihydropyrimidinase-related protein 2 OS=Homo sapiens OX=9606 GN=DPYSL2 PE=1 SV=1	1	2	2	1	2	2	0	0	0	0	2	2	0	0	0	0	1	1	0	0	0	0	7.5	7.5	4.7	62.293	572	572	0	11.56	7.5	7.5	0	0	0	0	37720000	18874000	18846000	0	0	0
Q16594	Q16594	8	8	4	Transcription initiation factor TFIID subunit 9	TAF9	Transcription initiation factor TFIID subunit 9 OS=Homo sapiens OX=9606 GN=TAF9 PE=1 SV=1	1	8	8	4	5	3	4	6	5	8	5	3	4	6	5	8	2	1	2	4	2	4	45.8	45.8	25.8	28.974	264	264	0	30.415	30.7	18.2	26.9	33.3	31.1	45.8	263580000	46236000	9607100	12582000	25247000	95911000
Q16625	Q16625	1	1	1	Occludin	OCLN	Occludin OS=Homo sapiens OX=9606 GN=OCLN PE=1 SV=1	1	1	1	1	0	1	0	0	0	0	0	1	0	0	0	0	0	1	0	0	0	0	4.6	4.6	4.6	59.143	522	522	0	6.4658	0	4.6	0	0	0	0	10341000	0	10341000	0	0	0
Q16630	Q16630	1	1	1	Cleavage and polyadenylation specificity factor subunit 6	CPSF6	Cleavage and polyadenylation specificity factor subunit 6 OS=Homo sapiens OX=9606 GN=CPSF6 PE=1 SV=2	1	1	1	1	1	1	0	1	1	0	1	1	0	1	1	0	1	1	0	1	1	0	2.9	2.9	2.9	59.209	551	551	0	8.3739	2.9	2.9	0	2.9	2.9	0	23698000	3582100	11022000	0	1059200	8035100
Q16643	Q16643	1	1	1	Drebrin	DBN1	Drebrin OS=Homo sapiens OX=9606 GN=DBN1 PE=1 SV=4	1	1	1	1	0	1	0	0	0	0	0	1	0	0	0	0	0	1	0	0	0	0	2.5	2.5	2.5	71.428	649	649	0	2.801	0	2.5	0	0	0	0	4123700	0	4123700	0	0	0
Q16658	Q16658	13	13	13	Fascin	FSCN1	Fascin OS=Homo sapiens OX=9606 GN=FSCN1 PE=1 SV=3	1	13	13	13	9	10	10	9	10	9	9	10	10	9	10	9	9	10	10	9	10	9	37.9	37.9	37.9	54.529	493	493	0	104.75	26.2	33.7	27.6	25.4	28.6	27.2	491520000	74010000	106990000	59642000	47792000	118630000
Q16762	Q16762	2	2	2	Thiosulfate sulfurtransferase	TST	Thiosulfate sulfurtransferase OS=Homo sapiens OX=9606 GN=TST PE=1 SV=4	1	2	2	2	1	2	0	1	1	0	1	2	0	1	1	0	1	2	0	1	1	0	14.5	14.5	14.5	33.429	297	297	0	5.1998	6.4	14.5	0	6.4	6.4	0	13413000	1419200	8899100	0	1471100	1623900
Q16795	Q16795	2	2	2	NADH dehydrogenase [ubiquinone] 1 alpha subcomplex subunit 9, mitochondrial	NDUFA9	NADH dehydrogenase [ubiquinone] 1 alpha subcomplex subunit 9, mitochondrial OS=Homo sapiens OX=9606 GN=NDUFA9 PE=1 SV=2	1	2	2	2	0	2	0	0	0	0	0	2	0	0	0	0	0	2	0	0	0	0	8.2	8.2	8.2	42.509	377	377	0	3.1777	0	8.2	0	0	0	0	7568100	0	7568100	0	0	0
Q16881	Q16881	5	5	5	Thioredoxin reductase 1, cytoplasmic	TXNRD1	Thioredoxin reductase 1, cytoplasmic OS=Homo sapiens OX=9606 GN=TXNRD1 PE=1 SV=3	1	5	5	5	2	2	3	4	1	0	2	2	3	4	1	0	2	2	3	4	1	0	11.9	11.9	11.9	70.905	649	649	0	12.719	4	4	6.3	7.9	4	0	29945000	5477900	1601300	7837400	7781700	7246200
Q1ED39	Q1ED39	2	2	2	Lysine-rich nucleolar protein 1	KNOP1	Lysine-rich nucleolar protein 1 OS=Homo sapiens OX=9606 GN=KNOP1 PE=1 SV=1	1	2	2	2	2	1	0	1	0	1	2	1	0	1	0	1	2	1	0	1	0	1	7	7	7	51.588	458	458	0	3.1306	7	2.6	0	2.6	0	2.6	25188000	7493400	5188400	0	5376600	0
Q29RF7	Q29RF7	3	3	3	Sister chromatid cohesion protein PDS5 homolog A	PDS5A	Sister chromatid cohesion protein PDS5 homolog A OS=Homo sapiens OX=9606 GN=PDS5A PE=1 SV=1	1	3	3	3	1	0	1	1	0	0	1	0	1	1	0	0	1	0	1	1	0	0	4.3	4.3	4.3	150.83	1337	1337	0	4.6116	1.2	0	1.5	1.6	0	0	8924200	4884400	0	1153000	2886800	0
Q2KHM9	Q2KHM9	1	1	1	Uncharacterized protein KIAA0753	KIAA0753	Protein moonraker OS=Homo sapiens OX=9606 GN=KIAA0753 PE=1 SV=3	1	1	1	1	1	0	1	0	0	0	1	0	1	0	0	0	1	0	1	0	0	0	1.2	1.2	1.2	109.41	967	967	0.0067609	2.078	1.2	0	1.2	0	0	0	7678500	3012700	0	4665800	0	0
Q2KHR3	Q2KHR3	7	7	7	Glutamine and serine-rich protein 1	QSER1	Glutamine and serine-rich protein 1 OS=Homo sapiens OX=9606 GN=QSER1 PE=1 SV=3	1	7	7	7	3	1	1	1	5	6	3	1	1	1	5	6	3	1	1	1	5	6	7.2	7.2	7.2	189.97	1735	1735	0	37.005	2.7	1	0.7	0.7	5.6	6.3	79926000	11172000	13470000	1757200	2106600	16560000
Q2NKX8	Q2NKX8	9	9	9	DNA excision repair protein ERCC-6-like	ERCC6L	DNA excision repair protein ERCC-6-like OS=Homo sapiens OX=9606 GN=ERCC6L PE=1 SV=1	1	9	9	9	3	5	2	1	0	1	3	5	2	1	0	1	3	5	2	1	0	1	11.8	11.8	11.8	141.1	1250	1250	0	81.044	3.8	7.1	3.4	0.9	0	0.9	103260000	39923000	36702000	11099000	7463600	0
Q2NL82	Q2NL82	3	3	3	Pre-rRNA-processing protein TSR1 homolog	TSR1	Pre-rRNA-processing protein TSR1 homolog OS=Homo sapiens OX=9606 GN=TSR1 PE=1 SV=1	1	3	3	3	1	0	1	0	2	1	1	0	1	0	2	1	1	0	1	0	2	1	6.7	6.7	6.7	91.809	804	804	0	6.0429	2	0	1.9	0	4.7	2	21018000	3874700	0	949970	0	13890000
Q2TAY7	Q2TAY7	4	4	4	WD40 repeat-containing protein SMU1;WD40 repeat-containing protein SMU1, N-terminally processed	SMU1	WD40 repeat-containing protein SMU1 OS=Homo sapiens OX=9606 GN=SMU1 PE=1 SV=2	1	4	4	4	0	3	2	0	1	0	0	3	2	0	1	0	0	3	2	0	1	0	10.3	10.3	10.3	57.543	513	513	0	5.4605	0	7.4	4.9	0	1.9	0	23609000	0	19291000	2044200	0	2274400
Q2TBE0	Q2TBE0	3	3	3	CWF19-like protein 2	CWF19L2	CWF19-like protein 2 OS=Homo sapiens OX=9606 GN=CWF19L2 PE=1 SV=4	1	3	3	3	0	0	0	0	1	2	0	0	0	0	1	2	0	0	0	0	1	2	4.3	4.3	4.3	103.79	894	894	0	3.6029	0	0	0	0	1.6	2.7	5057800	0	0	0	0	2063100
Q32M78	Q32M78	1	1	1	Zinc finger protein 699	ZNF699	Zinc finger protein 699 OS=Homo sapiens OX=9606 GN=ZNF699 PE=1 SV=1	1	1	1	1	1	0	0	0	0	0	1	0	0	0	0	0	1	0	0	0	0	0	2.2	2.2	2.2	73.955	642	642	0	3.7537	2.2	0	0	0	0	0	0	0	0	0	0	0
Q3LXA3	Q3LXA3	2	2	2	Bifunctional ATP-dependent dihydroxyacetone kinase/FAD-AMP lyase (cyclizing);ATP-dependent dihydroxyacetone kinase;FAD-AMP lyase (cyclizing)	DAK	Triokinase/FMN cyclase OS=Homo sapiens OX=9606 GN=TKFC PE=1 SV=2	1	2	2	2	1	2	0	0	0	0	1	2	0	0	0	0	1	2	0	0	0	0	5.9	5.9	5.9	58.946	575	575	0	4.5865	3	5.9	0	0	0	0	9503000	4184100	5318900	0	0	0
Q3V6T2	Q3V6T2	2	2	2	Girdin	CCDC88A	Girdin OS=Homo sapiens OX=9606 GN=CCDC88A PE=1 SV=2	1	2	2	2	1	2	1	0	0	0	1	2	1	0	0	0	1	2	1	0	0	0	3	3	3	216.04	1871	1871	0	13.957	1.7	3	1.7	0	0	0	55490000	2700400	49529000	3261000	0	0
Q3YEC7	Q3YEC7	2	2	2	Rab-like protein 6	RABL6	Rab-like protein 6 OS=Homo sapiens OX=9606 GN=RABL6 PE=1 SV=2	1	2	2	2	1	2	1	0	0	0	1	2	1	0	0	0	1	2	1	0	0	0	4.8	4.8	4.8	79.548	729	729	0	9.6546	1.5	4.8	1.5	0	0	0	27889000	5750100	20875000	1263400	0	0
Q3ZCM7	Q3ZCM7	7	2	2	Tubulin beta-8 chain	TUBB8	Tubulin beta-8 chain OS=Homo sapiens OX=9606 GN=TUBB8 PE=1 SV=2	1	7	2	2	7	6	6	5	7	6	2	2	2	2	2	2	2	2	2	2	2	2	20.3	7.4	7.4	49.775	444	444	0	40.885	20.3	18.2	18.2	15.1	20.3	18.2	1028400000	468390000	246890000	36700000	33535000	167940000
Q3ZCQ8	Q3ZCQ8	1	1	1	Mitochondrial import inner membrane translocase subunit TIM50	TIMM50	Mitochondrial import inner membrane translocase subunit TIM50 OS=Homo sapiens OX=9606 GN=TIMM50 PE=1 SV=2	1	1	1	1	0	1	1	1	0	0	0	1	1	1	0	0	0	1	1	1	0	0	3.1	3.1	3.1	39.646	353	353	0.0079559	2.0524	0	3.1	3.1	3.1	0	0	6537500	0	4314600	1225400	997480	0
Q4J6C6	Q4J6C6	2	2	2	Prolyl endopeptidase-like	PREPL	Prolyl endopeptidase-like OS=Homo sapiens OX=9606 GN=PREPL PE=1 SV=1	1	2	2	2	2	0	0	0	0	1	2	0	0	0	0	1	2	0	0	0	0	1	4.7	4.7	4.7	83.926	727	727	0	3.7967	4.7	0	0	0	0	2.6	12627000	9616000	0	0	0	0
Q52LJ0	Q52LJ0	1	1	1	Protein FAM98B	FAM98B	Protein FAM98B OS=Homo sapiens OX=9606 GN=FAM98B PE=1 SV=1	1	1	1	1	1	0	1	1	1	1	1	0	1	1	1	1	1	0	1	1	1	1	3.9	3.9	3.9	37.19	330	330	0	3.0743	3.9	0	3.9	3.9	3.9	3.9	9702300	2255700	0	1734300	2193400	1992800
Q53EL6	Q53EL6	7	7	7	Programmed cell death protein 4	PDCD4	Programmed cell death protein 4 OS=Homo sapiens OX=9606 GN=PDCD4 PE=1 SV=2	1	7	7	7	3	5	2	2	2	3	3	5	2	2	2	3	3	5	2	2	2	3	29.4	29.4	29.4	51.735	469	469	0	88.669	12.8	20.9	9.8	9.8	9.4	14.5	300680000	68116000	151610000	7846900	7022400	21794000
Q53EZ4	Q53EZ4	1	1	1	Centrosomal protein of 55 kDa	CEP55	Centrosomal protein of 55 kDa OS=Homo sapiens OX=9606 GN=CEP55 PE=1 SV=3	1	1	1	1	1	0	0	0	0	0	1	0	0	0	0	0	1	0	0	0	0	0	3.9	3.9	3.9	54.178	464	464	0.0044164	2.2543	3.9	0	0	0	0	0	6234300	6234300	0	0	0	0
Q53GG5	Q53GG5	1	1	1	PDZ and LIM domain protein 3	PDLIM3	PDZ and LIM domain protein 3 OS=Homo sapiens OX=9606 GN=PDLIM3 PE=1 SV=1	1	1	1	1	1	0	1	0	0	1	1	0	1	0	0	1	1	0	1	0	0	1	4.9	4.9	4.9	39.232	364	364	0.0013038	2.5186	4.9	0	4.9	0	0	4.9	8253600	2441100	0	3211100	0	0
Q53GQ0	Q53GQ0	7	7	7	Very-long-chain 3-oxoacyl-CoA reductase	HSD17B12	Very-long-chain 3-oxoacyl-CoA reductase OS=Homo sapiens OX=9606 GN=HSD17B12 PE=1 SV=2	1	7	7	7	6	4	5	0	2	1	6	4	5	0	2	1	6	4	5	0	2	1	23.4	23.4	23.4	34.324	312	312	0	13.016	19.9	17.3	19.2	0	9.9	3.8	197740000	67865000	70296000	23587000	0	34330000
Q53GS9	Q53GS9	2	2	2	U4/U6.U5 tri-snRNP-associated protein 2	USP39	U4/U6.U5 tri-snRNP-associated protein 2 OS=Homo sapiens OX=9606 GN=USP39 PE=1 SV=2	1	2	2	2	1	1	0	0	1	1	1	1	0	0	1	1	1	1	0	0	1	1	5.8	5.8	5.8	65.38	565	565	0	5.2437	3.9	3.9	0	0	3.9	1.9	50609000	23317000	15781000	0	0	10469000
Q53H12	Q53H12	1	1	1	Acylglycerol kinase, mitochondrial	AGK	Acylglycerol kinase, mitochondrial OS=Homo sapiens OX=9606 GN=AGK PE=1 SV=2	1	1	1	1	0	1	0	0	1	0	0	1	0	0	1	0	0	1	0	0	1	0	5.9	5.9	5.9	47.137	422	422	0	5.1553	0	5.9	0	0	5.9	0	20843000	0	8654000	0	0	12189000
Q53H96	Q53H96	1	1	1	Pyrroline-5-carboxylate reductase 3	PYCRL	Pyrroline-5-carboxylate reductase 3 OS=Homo sapiens OX=9606 GN=PYCR3 PE=1 SV=3	1	1	1	1	0	0	0	0	1	0	0	0	0	0	1	0	0	0	0	0	1	0	8.4	8.4	8.4	28.663	274	274	0	10.01	0	0	0	0	8.4	0	27187000	0	0	0	0	27187000
Q53S08;Q9H0N0	Q53S08;Q9H0N0	1;1	1;1	1;1	Ras-related protein Rab-6C	RAB6C	Ras-related protein Rab-6D OS=Homo sapiens OX=9606 GN=RAB6D PE=2 SV=1;Ras-related protein Rab-6C OS=Homo sapiens OX=9606 GN=RAB6C PE=1 SV=2	2	1	1	1	0	0	1	0	1	1	0	0	1	0	1	1	0	0	1	0	1	1	8.7	8.7	8.7	28.242	254	254;254	0	21.409	0	0	8.7	0	8.7	8.7	15035000	0	0	2354800	0	7150700
Q562R1	Q562R1	5	1	1	Beta-actin-like protein 2	ACTBL2	Beta-actin-like protein 2 OS=Homo sapiens OX=9606 GN=ACTBL2 PE=1 SV=2	1	5	1	1	3	4	3	3	3	4	0	0	1	1	0	0	0	0	1	1	0	0	15.7	4.8	4.8	42.003	376	376	0	5.3624	8	10.9	11.2	12	10.9	10.9	857990000	0	0	477100000	380880000	0
Q58FF6	Q58FF6	4	1	1	Putative heat shock protein HSP 90-beta 4	HSP90AB4P	Putative heat shock protein HSP 90-beta 4 OS=Homo sapiens OX=9606 GN=HSP90AB4P PE=5 SV=1	1	4	1	1	2	2	3	3	3	2	0	0	0	0	1	0	0	0	0	0	1	0	12.5	5	5	58.264	505	505	0	3.2291	5.7	5.7	7.5	7.5	10.7	5.7	4003200	0	0	0	0	4003200
Q58FF8	Q58FF8	9	2	2	Putative heat shock protein HSP 90-beta 2	HSP90AB2P	Putative heat shock protein HSP 90-beta 2 OS=Homo sapiens OX=9606 GN=HSP90AB2P PE=1 SV=2	1	9	2	2	6	4	6	5	3	3	1	2	1	1	1	1	1	2	1	1	1	1	20.7	4.5	4.5	44.348	381	381	0	20.047	18.9	11.8	16.8	14.4	9.4	9.4	74299000	24746000	28170000	2241800	2614500	13939000
Q5H9L4	Q5H9L4	3	3	3	Transcription initiation factor TFIID subunit 7-like	TAF7L	Transcription initiation factor TFIID subunit 7-like OS=Homo sapiens OX=9606 GN=TAF7L PE=2 SV=1	1	3	3	3	2	2	2	0	0	0	2	2	2	0	0	0	2	2	2	0	0	0	8	8	8	52.587	462	462	0	7.4284	5.4	4.8	4.8	0	0	0	13968000	5658900	5650200	2658800	0	0
Q5H9R7	Q5H9R7	3	3	3	Serine/threonine-protein phosphatase 6 regulatory subunit 3	PPP6R3	Serine/threonine-protein phosphatase 6 regulatory subunit 3 OS=Homo sapiens OX=9606 GN=PPP6R3 PE=1 SV=2	1	3	3	3	3	2	1	0	0	0	3	2	1	0	0	0	3	2	1	0	0	0	6.8	6.8	6.8	97.668	873	873	0	10.757	6.8	4.2	2.5	0	0	0	42284000	29852000	7893300	4539200	0	0
Q5JRX3	Q5JRX3	2	2	2	Presequence protease, mitochondrial	PITRM1	Presequence protease, mitochondrial OS=Homo sapiens OX=9606 GN=PITRM1 PE=1 SV=3	1	2	2	2	0	1	0	0	1	0	0	1	0	0	1	0	0	1	0	0	1	0	4.6	4.6	4.6	117.41	1037	1037	0	6.725	0	2.6	0	0	2	0	21504000	0	17219000	0	0	4284600
Q5JSZ5	Q5JSZ5	4	4	4	Protein PRRC2B	PRRC2B	Protein PRRC2B OS=Homo sapiens OX=9606 GN=PRRC2B PE=1 SV=2	1	4	4	4	3	1	2	0	0	1	3	1	2	0	0	1	3	1	2	0	0	1	2.9	2.9	2.9	242.96	2229	2229	0	14.304	2.4	1.1	1.7	0	0	1.1	29908000	15468000	4556100	6911500	0	0
Q5JTV8	Q5JTV8	1	1	1	Torsin-1A-interacting protein 1	TOR1AIP1	Torsin-1A-interacting protein 1 OS=Homo sapiens OX=9606 GN=TOR1AIP1 PE=1 SV=2	1	1	1	1	1	1	0	0	0	0	1	1	0	0	0	0	1	1	0	0	0	0	5.8	5.8	5.8	66.248	583	583	0	3.1036	5.8	5.8	0	0	0	0	14128000	5227300	8901100	0	0	0
Q5QJE6	Q5QJE6	3	3	3	Deoxynucleotidyltransferase terminal-interacting protein 2	DNTTIP2	Deoxynucleotidyltransferase terminal-interacting protein 2 OS=Homo sapiens OX=9606 GN=DNTTIP2 PE=1 SV=2	1	3	3	3	0	2	0	0	2	0	0	2	0	0	2	0	0	2	0	0	2	0	8.2	8.2	8.2	84.468	756	756	0	6.6837	0	5.3	0	0	4.9	0	17190000	0	13704000	0	0	3486300
Q5SSJ5	Q5SSJ5	1	1	1	Heterochromatin protein 1-binding protein 3	HP1BP3	Heterochromatin protein 1-binding protein 3 OS=Homo sapiens OX=9606 GN=HP1BP3 PE=1 SV=1	1	1	1	1	0	0	0	0	1	0	0	0	0	0	1	0	0	0	0	0	1	0	4	4	4	61.206	553	553	0	2.9295	0	0	0	0	4	0	4905300	0	0	0	0	4905300
Q5SW79;Q96L14	Q5SW79	5;1	5;1	5;1	Centrosomal protein of 170 kDa	CEP170	Centrosomal protein of 170 kDa OS=Homo sapiens OX=9606 GN=CEP170 PE=1 SV=1	2	5	5	5	2	3	1	0	0	0	2	3	1	0	0	0	2	3	1	0	0	0	5.6	5.6	5.6	175.29	1584	1584;293	0	12.533	2	3	1.5	0	0	0	31392000	12673000	17482000	1236900	0	0
Q5T1M5	Q5T1M5	2	2	2	FK506-binding protein 15	FKBP15	FK506-binding protein 15 OS=Homo sapiens OX=9606 GN=FKBP15 PE=1 SV=2	1	2	2	2	1	2	0	0	0	0	1	2	0	0	0	0	1	2	0	0	0	0	3.1	3.1	3.1	133.63	1219	1219	0	3.7085	1.5	3.1	0	0	0	0	32156000	11951000	20206000	0	0	0
Q5T3I0	Q5T3I0	3	3	3	G patch domain-containing protein 4	GPATCH4	G patch domain-containing protein 4 OS=Homo sapiens OX=9606 GN=GPATCH4 PE=1 SV=2	1	3	3	3	1	1	0	0	1	2	1	1	0	0	1	2	1	1	0	0	1	2	9.4	9.4	9.4	50.381	446	446	0	15.373	3.1	3.8	0	0	3.8	6.3	12999000	4589700	2788100	0	0	1740000
Q5T3J3	Q5T3J3	8	8	8	Ligand-dependent nuclear receptor-interacting factor 1	LRIF1	Ligand-dependent nuclear receptor-interacting factor 1 OS=Homo sapiens OX=9606 GN=LRIF1 PE=1 SV=1	1	8	8	8	1	1	0	1	3	4	1	1	0	1	3	4	1	1	0	1	3	4	19.9	19.9	19.9	84.567	769	769	0	61.166	2	5.3	0	2.2	6.2	10.7	72018000	4276500	18593000	0	1840900	23255000
Q5T5U3	Q5T5U3	1	1	1	Rho GTPase-activating protein 21	ARHGAP21	Rho GTPase-activating protein 21 OS=Homo sapiens OX=9606 GN=ARHGAP21 PE=1 SV=1	1	1	1	1	1	0	1	0	0	0	1	0	1	0	0	0	1	0	1	0	0	0	1.3	1.3	1.3	217.33	1957	1957	0	24.95	1.3	0	1.3	0	0	0	6957300	3245700	0	3711600	0	0
Q5T5Y3	Q5T5Y3	13	13	13	Calmodulin-regulated spectrin-associated protein 1	CAMSAP1	Calmodulin-regulated spectrin-associated protein 1 OS=Homo sapiens OX=9606 GN=CAMSAP1 PE=1 SV=2	1	13	13	13	10	9	10	0	0	0	10	9	10	0	0	0	10	9	10	0	0	0	14	14	14	177.97	1602	1602	0	46.888	11.4	11.2	10.8	0	0	0	168590000	60239000	76371000	31983000	0	0
Q5T6F2	Q5T6F2	8	8	8	Ubiquitin-associated protein 2	UBAP2	Ubiquitin-associated protein 2 OS=Homo sapiens OX=9606 GN=UBAP2 PE=1 SV=1	1	8	8	8	6	5	4	0	0	0	6	5	4	0	0	0	6	5	4	0	0	0	13.6	13.6	13.6	117.11	1119	1119	0	34.867	10.5	9.1	5.4	0	0	0	460580000	245170000	194320000	21090000	0	0
Q5T8P6	Q5T8P6	3	1	1	RNA-binding protein 26	RBM26	RNA-binding protein 26 OS=Homo sapiens OX=9606 GN=RBM26 PE=1 SV=3	1	3	1	1	2	2	2	2	3	3	0	0	0	0	1	1	0	0	0	0	1	1	2.6	1.3	1.3	113.6	1007	1007	0	2.7949	1.3	1.3	1.3	1.3	2.6	2.6	9501800	0	0	0	0	4159000
Q5TBB1	Q5TBB1	1	1	1	Ribonuclease H2 subunit B	RNASEH2B	Ribonuclease H2 subunit B OS=Homo sapiens OX=9606 GN=RNASEH2B PE=1 SV=1	1	1	1	1	1	0	1	0	1	1	1	0	1	0	1	1	1	0	1	0	1	1	7.1	7.1	7.1	35.138	312	312	0	3.5584	7.1	0	7.1	0	7.1	7.1	9395800	3097700	0	2225000	0	2475600
Q5TFE4	Q5TFE4	2	2	2	5-nucleotidase domain-containing protein 1	NT5DC1	5-nucleotidase domain-containing protein 1 OS=Homo sapiens OX=9606 GN=NT5DC1 PE=1 SV=1	1	2	2	2	0	1	0	0	0	1	0	1	0	0	0	1	0	1	0	0	0	1	6.4	6.4	6.4	51.844	455	455	0.00066181	2.6626	0	2.9	0	0	0	3.5	4997500	0	3997300	0	0	0
Q5UIP0	Q5UIP0	7	7	7	Telomere-associated protein RIF1	RIF1	Telomere-associated protein RIF1 OS=Homo sapiens OX=9606 GN=RIF1 PE=1 SV=2	1	7	7	7	3	3	1	1	4	1	3	3	1	1	4	1	3	3	1	1	4	1	4.4	4.4	4.4	274.46	2472	2472	0	16.151	1.8	1.7	0.8	1	2.5	0.4	62692000	15977000	14005000	4667800	6496400	18676000
Q5VST9	Q5VST9	2	2	2	Obscurin	OBSCN	Obscurin OS=Homo sapiens OX=9606 GN=OBSCN PE=1 SV=3	1	2	2	2	0	0	0	1	0	1	0	0	0	1	0	1	0	0	0	1	0	1	0.4	0.4	0.4	868.47	7968	7968	0.0043887	2.2384	0	0	0	0.3	0	0.1	26883000	0	0	0	16217000	0
Q5VT52	Q5VT52	15	15	15	Regulation of nuclear pre-mRNA domain-containing protein 2	RPRD2	Regulation of nuclear pre-mRNA domain-containing protein 2 OS=Homo sapiens OX=9606 GN=RPRD2 PE=1 SV=1	1	15	15	15	5	6	3	7	11	11	5	6	3	7	11	11	5	6	3	7	11	11	22.5	22.5	22.5	156.02	1461	1461	0	71.232	8.4	9.3	5.1	9.9	16.2	16	355280000	39098000	64361000	10214000	27549000	77995000
Q5VTL8	Q5VTL8	1	1	1	Pre-mRNA-splicing factor 38B	PRPF38B	Pre-mRNA-splicing factor 38B OS=Homo sapiens OX=9606 GN=PRPF38B PE=1 SV=1	1	1	1	1	1	0	0	0	0	1	1	0	0	0	0	1	1	0	0	0	0	1	7.5	7.5	7.5	64.467	546	546	0	12.678	7.5	0	0	0	0	7.5	22277000	15417000	0	0	0	0
Q5VUA4	Q5VUA4	14	14	14	Zinc finger protein 318	ZNF318	Zinc finger protein 318 OS=Homo sapiens OX=9606 GN=ZNF318 PE=1 SV=2	1	14	14	14	6	7	5	6	9	9	6	7	5	6	9	9	6	7	5	6	9	9	9.7	9.7	9.7	251.11	2279	2279	0	60.518	4.6	5.1	4	3.5	7	6.8	227690000	34131000	48581000	22105000	15144000	71826000
Q5VYK3	Q5VYK3	13	13	13	Proteasome-associated protein ECM29 homolog	ECM29	Proteasome adapter and scaffold protein ECM29 OS=Homo sapiens OX=9606 GN=ECPAS PE=1 SV=2	1	13	13	13	9	11	5	2	4	3	9	11	5	2	4	3	9	11	5	2	4	3	11.6	11.6	11.6	204.29	1845	1845	0	40.093	7.8	10.2	4.1	1.8	3.3	2.6	157440000	35622000	92741000	11283000	3578100	7725000
Q5VZL5	Q5VZL5	5	5	5	Zinc finger MYM-type protein 4	ZMYM4	Zinc finger MYM-type protein 4 OS=Homo sapiens OX=9606 GN=ZMYM4 PE=1 SV=1	1	5	5	5	0	0	1	1	1	5	0	0	1	1	1	5	0	0	1	1	1	5	5.7	5.7	5.7	172.79	1548	1548	0	11.277	0	0	1.1	1.1	1.1	5.7	18398000	0	0	1010000	1512400	2719300
Q5W0B1	Q5W0B1	18	18	18	RING finger protein 219	RNF219	RING finger protein 219 OS=Homo sapiens OX=9606 GN=RNF219 PE=1 SV=1	1	18	18	18	14	10	12	4	8	8	14	10	12	4	8	8	14	10	12	4	8	8	34.7	34.7	34.7	81.116	726	726	0	89.986	30.3	23	23.8	10.5	21.6	16.9	1334300000	555830000	208090000	127310000	34453000	269530000
Q641Q2	Q641Q2	13	1	1	WASH complex subunit FAM21A	FAM21A	WASH complex subunit 2A OS=Homo sapiens OX=9606 GN=WASHC2A PE=1 SV=3	1	13	1	1	12	10	7	0	0	0	1	1	1	0	0	0	1	1	1	0	0	0	19.2	1.9	1.9	147.18	1341	1341	0.0025526	2.3644	18.3	14.4	11.4	0	0	0	34959000	13349000	17266000	4343900	0	0
Q66PJ3	Q66PJ3	1	1	1	ADP-ribosylation factor-like protein 6-interacting protein 4	ARL6IP4	ADP-ribosylation factor-like protein 6-interacting protein 4 OS=Homo sapiens OX=9606 GN=ARL6IP4 PE=1 SV=2	1	1	1	1	1	1	1	1	1	1	1	1	1	1	1	1	1	1	1	1	1	1	4.5	4.5	4.5	44.915	421	421	0	2.9175	4.5	4.5	4.5	4.5	4.5	4.5	17746000	2827400	3260000	2249400	3059400	3355100
Q68CP9	Q68CP9	2	2	2	AT-rich interactive domain-containing protein 2	ARID2	AT-rich interactive domain-containing protein 2 OS=Homo sapiens OX=9606 GN=ARID2 PE=1 SV=2	1	2	2	2	0	0	0	0	0	2	0	0	0	0	0	2	0	0	0	0	0	2	2.7	2.7	2.7	197.39	1835	1835	0	3.3243	0	0	0	0	0	2.7	6396700	0	0	0	0	0
Q68CZ2	Q68CZ2	1	1	1	Tensin-3	TNS3	Tensin-3 OS=Homo sapiens OX=9606 GN=TNS3 PE=1 SV=2	1	1	1	1	0	1	0	0	0	0	0	1	0	0	0	0	0	1	0	0	0	0	2	2	2	155.26	1445	1445	0	3.9685	0	2	0	0	0	0	0	0	0	0	0	0
Q6FI81	Q6FI81	2	2	2	Anamorsin	CIAPIN1	Anamorsin OS=Homo sapiens OX=9606 GN=CIAPIN1 PE=1 SV=2	1	2	2	2	1	1	1	0	1	2	1	1	1	0	1	2	1	1	1	0	1	2	9.3	9.3	9.3	33.582	312	312	0	5.001	4.2	4.2	4.2	0	5.1	9.3	15423000	3246300	2534000	2890100	0	2853600
Q6IAA8	Q6IAA8	3	3	3	Ragulator complex protein LAMTOR1	LAMTOR1	Ragulator complex protein LAMTOR1 OS=Homo sapiens OX=9606 GN=LAMTOR1 PE=1 SV=2	1	3	3	3	3	2	1	0	0	0	3	2	1	0	0	0	3	2	1	0	0	0	41	41	41	17.745	161	161	0	15.969	41	26.1	6.8	0	0	0	142240000	43540000	96531000	2169000	0	0
Q6IBS0	Q6IBS0	1	1	1	Twinfilin-2	TWF2	Twinfilin-2 OS=Homo sapiens OX=9606 GN=TWF2 PE=1 SV=2	1	1	1	1	0	1	0	0	0	0	0	1	0	0	0	0	0	1	0	0	0	0	6.3	6.3	6.3	39.548	349	349	0.0043777	2.2286	0	6.3	0	0	0	0	10946000	0	10946000	0	0	0
Q6KC79	Q6KC79	1	1	1	Nipped-B-like protein	NIPBL	Nipped-B-like protein OS=Homo sapiens OX=9606 GN=NIPBL PE=1 SV=2	1	1	1	1	1	0	0	0	1	1	1	0	0	0	1	1	1	0	0	0	1	1	0.4	0.4	0.4	316.05	2804	2804	0.0061805	2.1291	0.4	0	0	0	0.4	0.4	6295900	1407700	0	0	0	2400600
Q6L8Q7	Q6L8Q7	1	1	1	2,5-phosphodiesterase 12	PDE12	2,5-phosphodiesterase 12 OS=Homo sapiens OX=9606 GN=PDE12 PE=1 SV=2	1	1	1	1	0	1	0	0	0	0	0	1	0	0	0	0	0	1	0	0	0	0	2.3	2.3	2.3	67.351	609	609	0	3.2339	0	2.3	0	0	0	0	3935100	0	3935100	0	0	0
Q6MZP7	Q6MZP7	11	11	11	Protein lin-54 homolog	LIN54	Protein lin-54 homolog OS=Homo sapiens OX=9606 GN=LIN54 PE=1 SV=3	1	11	11	11	5	3	2	5	8	8	5	3	2	5	8	8	5	3	2	5	8	8	24.3	24.3	24.3	79.493	749	749	0	45.427	11.1	7.5	5.2	13.8	16.4	16.6	141880000	16967000	9585700	6625000	28528000	40891000
Q6N021	Q6N021	2	2	2	Methylcytosine dioxygenase TET2	TET2	Methylcytosine dioxygenase TET2 OS=Homo sapiens OX=9606 GN=TET2 PE=1 SV=3	1	2	2	2	0	0	0	0	2	0	0	0	0	0	2	0	0	0	0	0	2	0	2.6	2.6	2.6	223.81	2002	2002	0	13.513	0	0	0	0	2.6	0	48640000	0	0	0	0	48640000
Q6NSI4	Q6NSI4	2	2	2	Uncharacterized protein CXorf57	CXorf57	RPA-related protein RADX OS=Homo sapiens OX=9606 GN=RADX PE=1 SV=2	1	2	2	2	1	0	1	0	0	0	1	0	1	0	0	0	1	0	1	0	0	0	4.7	4.7	4.7	97.553	855	855	0.0062035	2.1432	2.1	0	2.6	0	0	0	5103700	2232100	0	2871600	0	0
Q6NSI8	Q6NSI8	4	4	4	Uncharacterized protein KIAA1841	KIAA1841	Uncharacterized protein KIAA1841 OS=Homo sapiens OX=9606 GN=KIAA1841 PE=2 SV=2	1	4	4	4	1	1	2	0	1	0	1	1	2	0	1	0	1	1	2	0	1	0	11.4	11.4	11.4	82.006	718	718	0	6.1454	1.7	4.3	5	0	2.1	0	14579000	1822800	3722300	2894900	0	6139200
Q6NUK1	Q6NUK1	1	1	1	Calcium-binding mitochondrial carrier protein SCaMC-1	SLC25A24	Calcium-binding mitochondrial carrier protein SCaMC-1 OS=Homo sapiens OX=9606 GN=SLC25A24 PE=1 SV=2	1	1	1	1	1	1	1	1	1	1	1	1	1	1	1	1	1	1	1	1	1	1	2.7	2.7	2.7	53.354	477	477	0	3.548	2.7	2.7	2.7	2.7	2.7	2.7	9668900	1917800	2218200	1719000	903680	1774600
Q6NXG1	Q6NXG1	1	1	1	Epithelial splicing regulatory protein 1	ESRP1	Epithelial splicing regulatory protein 1 OS=Homo sapiens OX=9606 GN=ESRP1 PE=1 SV=2	1	1	1	1	1	1	1	0	0	0	1	1	1	0	0	0	1	1	1	0	0	0	2.5	2.5	2.5	75.585	681	681	0.0096154	1.959	2.5	2.5	2.5	0	0	0	142920000	62084000	71889000	8950400	0	0
Q6NZY4	Q6NZY4	1	1	1	Zinc finger CCHC domain-containing protein 8	ZCCHC8	Zinc finger CCHC domain-containing protein 8 OS=Homo sapiens OX=9606 GN=ZCCHC8 PE=1 SV=2	1	1	1	1	0	0	0	0	1	0	0	0	0	0	1	0	0	0	0	0	1	0	3.1	3.1	3.1	78.576	707	707	0.0043915	2.244	0	0	0	0	3.1	0	8625000	0	0	0	0	8625000
Q6P1J9	Q6P1J9	3	3	3	Parafibromin	CDC73	Parafibromin OS=Homo sapiens OX=9606 GN=CDC73 PE=1 SV=1	1	3	3	3	1	0	0	0	3	1	1	0	0	0	3	1	1	0	0	0	3	1	9.2	9.2	9.2	60.576	531	531	0	7.3014	4.3	0	0	0	9.2	2.8	18146000	3861800	0	0	0	10915000
Q6P1N0	Q6P1N0	2	2	2	Coiled-coil and C2 domain-containing protein 1A	CC2D1A	Coiled-coil and C2 domain-containing protein 1A OS=Homo sapiens OX=9606 GN=CC2D1A PE=1 SV=1	1	2	2	2	1	2	1	0	0	0	1	2	1	0	0	0	1	2	1	0	0	0	2.2	2.2	2.2	104.06	951	951	0	3.6015	1.3	2.2	1.3	0	0	0	7275100	1903600	4042900	1328600	0	0
Q6P2D0	Q6P2D0	2	2	2	Zinc finger protein 1 homolog	ZFP1	Zinc finger protein 1 homolog OS=Homo sapiens OX=9606 GN=ZFP1 PE=1 SV=2	1	2	2	2	0	0	0	0	1	2	0	0	0	0	1	2	0	0	0	0	1	2	6.1	6.1	6.1	47.515	407	407	0	3.7673	0	0	0	0	2.9	6.1	12181000	0	0	0	0	9038500
Q6P2E9	Q6P2E9	19	19	19	Enhancer of mRNA-decapping protein 4	EDC4	Enhancer of mRNA-decapping protein 4 OS=Homo sapiens OX=9606 GN=EDC4 PE=1 SV=1	1	19	19	19	8	13	11	0	0	0	8	13	11	0	0	0	8	13	11	0	0	0	23.4	23.4	23.4	151.66	1401	1401	0	108.54	11.6	15.8	13.9	0	0	0	373950000	81974000	260270000	31702000	0	0
Q6P2Q9	Q6P2Q9	12	12	12	Pre-mRNA-processing-splicing factor 8	PRPF8	Pre-mRNA-processing-splicing factor 8 OS=Homo sapiens OX=9606 GN=PRPF8 PE=1 SV=2	1	12	12	12	7	7	6	3	9	7	7	7	6	3	9	7	7	7	6	3	9	7	8.4	8.4	8.4	273.6	2335	2335	0	34.595	5.4	5.4	4	2.4	6.8	5.4	325860000	100750000	87994000	12730000	6566800	81757000
Q6P3W7	Q6P3W7	2	2	2	SCY1-like protein 2	SCYL2	SCY1-like protein 2 OS=Homo sapiens OX=9606 GN=SCYL2 PE=1 SV=1	1	2	2	2	0	1	1	0	0	0	0	1	1	0	0	0	0	1	1	0	0	0	3.2	3.2	3.2	103.71	929	929	0.0013072	2.5477	0	1.5	1.7	0	0	0	1946600	0	1265000	681670	0	0
Q6P996	Q6P996	1	1	1	Pyridoxal-dependent decarboxylase domain-containing protein 1	PDXDC1	Pyridoxal-dependent decarboxylase domain-containing protein 1 OS=Homo sapiens OX=9606 GN=PDXDC1 PE=1 SV=2	1	1	1	1	1	1	0	0	0	0	1	1	0	0	0	0	1	1	0	0	0	0	2.8	2.8	2.8	86.706	788	788	0	6.2507	2.8	2.8	0	0	0	0	7024900	3928300	3096700	0	0	0
Q6PGP7	Q6PGP7	1	1	1	Tetratricopeptide repeat protein 37	TTC37	Tetratricopeptide repeat protein 37 OS=Homo sapiens OX=9606 GN=TTC37 PE=1 SV=1	1	1	1	1	0	1	0	0	0	0	0	1	0	0	0	0	0	1	0	0	0	0	1.6	1.6	1.6	175.48	1564	1564	0	3.7953	0	1.6	0	0	0	0	8908800	0	8908800	0	0	0
Q6PI48	Q6PI48	3	3	3	Aspartate--tRNA ligase, mitochondrial	DARS2	Aspartate--tRNA ligase, mitochondrial OS=Homo sapiens OX=9606 GN=DARS2 PE=1 SV=1	1	3	3	3	0	3	1	1	1	1	0	3	1	1	1	1	0	3	1	1	1	1	7.8	7.8	7.8	73.562	645	645	0	6.6486	0	7.8	1.9	1.9	1.9	2.9	21564000	0	14110000	1964300	2561900	2129000
Q6PJT7	Q6PJT7	11	11	11	Zinc finger CCCH domain-containing protein 14	ZC3H14	Zinc finger CCCH domain-containing protein 14 OS=Homo sapiens OX=9606 GN=ZC3H14 PE=1 SV=1	1	11	11	11	1	4	4	2	5	7	1	4	4	2	5	7	1	4	4	2	5	7	23	23	23	82.875	736	736	0	32.001	1.4	7.7	8.2	3.9	9.6	15.1	102250000	3057900	7340200	12711000	12783000	14155000
Q6PKG0;Q659C4	Q6PKG0	14;1	14;1	14;1	La-related protein 1	LARP1	La-related protein 1 OS=Homo sapiens OX=9606 GN=LARP1 PE=1 SV=2	2	14	14	14	10	10	9	2	2	2	10	10	9	2	2	2	10	10	9	2	2	2	23.2	23.2	23.2	123.51	1096	1096;914	0	142.88	16.1	15.1	13.9	3.4	3.4	2.3	294710000	176900000	50672000	36992000	3186800	23719000
Q6ULP2	Q6ULP2	1	1	1	Aftiphilin	AFTPH	Aftiphilin OS=Homo sapiens OX=9606 GN=AFTPH PE=1 SV=3	1	1	1	1	1	1	0	0	0	0	1	1	0	0	0	0	1	1	0	0	0	0	2.8	2.8	2.8	102.11	936	936	0	8.9628	2.8	2.8	0	0	0	0	24176000	5293900	18882000	0	0	0
Q6UN15	Q6UN15	3	3	3	Pre-mRNA 3-end-processing factor FIP1	FIP1L1	Pre-mRNA 3-end-processing factor FIP1 OS=Homo sapiens OX=9606 GN=FIP1L1 PE=1 SV=1	1	3	3	3	0	0	1	0	2	1	0	0	1	0	2	1	0	0	1	0	2	1	7.7	7.7	7.7	66.526	594	594	0	17.052	0	0	2.5	0	4.9	2.9	12260000	0	0	4710000	0	7550200
Q6UW68	Q6UW68	2	2	2	Transmembrane protein 205	TMEM205	Transmembrane protein 205 OS=Homo sapiens OX=9606 GN=TMEM205 PE=1 SV=1	1	2	2	2	1	2	1	1	1	1	1	2	1	1	1	1	1	2	1	1	1	1	16.9	16.9	16.9	21.198	189	189	0	9.9741	9	16.9	9	9	9	9	29312000	8869200	5841900	0	4342900	4762700
Q6W2J9	Q6W2J9	12	12	12	BCL-6 corepressor	BCOR	BCL-6 corepressor OS=Homo sapiens OX=9606 GN=BCOR PE=1 SV=1	1	12	12	12	2	1	4	4	9	9	2	1	4	4	9	9	2	1	4	4	9	9	14	14	14	192.19	1755	1755	0	57.294	3.8	1.9	4.8	4.4	10.6	9.9	158060000	11394000	9219000	20204000	12547000	52326000
Q6WKZ4;Q7L804	Q6WKZ4	3;1	3;1	3;1	Rab11 family-interacting protein 1	RAB11FIP1	Rab11 family-interacting protein 1 OS=Homo sapiens OX=9606 GN=RAB11FIP1 PE=1 SV=3	2	3	3	3	3	1	1	0	0	0	3	1	1	0	0	0	3	1	1	0	0	0	5.3	5.3	5.3	137.17	1283	1283;512	0	31.887	5.3	0.9	0.9	0	0	0	39000000	26379000	11492000	1128300	0	0
Q6Y7W6	Q6Y7W6	5	5	5	PERQ amino acid-rich with GYF domain-containing protein 2	GIGYF2	GRB10-interacting GYF protein 2 OS=Homo sapiens OX=9606 GN=GIGYF2 PE=1 SV=1	1	5	5	5	5	5	2	0	0	0	5	5	2	0	0	0	5	5	2	0	0	0	7.2	7.2	7.2	150.07	1299	1299	0	17.187	7.2	7.2	2.7	0	0	0	45271000	18496000	22506000	4269200	0	0
Q6YN16	Q6YN16	4	4	4	Hydroxysteroid dehydrogenase-like protein 2	HSDL2	Hydroxysteroid dehydrogenase-like protein 2 OS=Homo sapiens OX=9606 GN=HSDL2 PE=1 SV=1	1	4	4	4	2	3	1	1	2	2	2	3	1	1	2	2	2	3	1	1	2	2	16.7	16.7	16.7	45.394	418	418	0	11.537	9.3	12.4	4.5	4.5	8.9	7.7	112870000	39685000	40864000	1739700	2807400	14821000
Q6YP21	Q6YP21	1	1	1	Kynurenine--oxoglutarate transaminase 3	CCBL2	Kynurenine--oxoglutarate transaminase 3 OS=Homo sapiens OX=9606 GN=KYAT3 PE=1 SV=1	1	1	1	1	0	1	0	0	0	0	0	1	0	0	0	0	0	1	0	0	0	0	2.6	2.6	2.6	51.4	454	454	0.0095923	1.9452	0	2.6	0	0	0	0	1306500	0	1306500	0	0	0
Q6ZMU1	Q6ZMU1	1	1	1	Putative protein C3P1	C3P1	Putative protein C3P1 OS=Homo sapiens OX=9606 GN=C3P1 PE=5 SV=3	1	1	1	1	1	1	1	0	1	0	1	1	1	0	1	0	1	1	1	0	1	0	3.9	3.9	3.9	40.197	363	363	0	3.5671	3.9	3.9	3.9	0	3.9	0	363890000	40007000	177650000	20172000	0	126060000
Q6ZSR9	Q6ZSR9	1	1	1	Uncharacterized protein FLJ45252		Uncharacterized protein FLJ45252 OS=Homo sapiens OX=9606 PE=2 SV=2	1	1	1	1	1	0	1	0	0	0	1	0	1	0	0	0	1	0	1	0	0	0	5.1	5.1	5.1	37.976	355	355	0.0044053	2.2491	5.1	0	5.1	0	0	0	5449500	3776100	0	1673500	0	0
Q709C8	Q709C8	1	1	1	Vacuolar protein sorting-associated protein 13C	VPS13C	Vacuolar protein sorting-associated protein 13C OS=Homo sapiens OX=9606 GN=VPS13C PE=1 SV=1	1	1	1	1	1	1	0	0	0	0	1	1	0	0	0	0	1	1	0	0	0	0	0.6	0.6	0.6	422.39	3753	3753	0	3.4289	0.6	0.6	0	0	0	0	18528000	8155500	10372000	0	0	0
Q70CQ2	Q70CQ2	4	4	4	Ubiquitin carboxyl-terminal hydrolase 34	USP34	Ubiquitin carboxyl-terminal hydrolase 34 OS=Homo sapiens OX=9606 GN=USP34 PE=1 SV=2	1	4	4	4	0	0	0	0	3	3	0	0	0	0	3	3	0	0	0	0	3	3	2.1	2.1	2.1	404.23	3546	3546	0	15.773	0	0	0	0	1.7	1.5	56687000	0	0	0	0	27211000
Q75N03	Q75N03	1	1	1	E3 ubiquitin-protein ligase Hakai	CBLL1	E3 ubiquitin-protein ligase Hakai OS=Homo sapiens OX=9606 GN=CBLL1 PE=1 SV=1	1	1	1	1	1	0	0	0	1	0	1	0	0	0	1	0	1	0	0	0	1	0	4.1	4.1	4.1	54.519	491	491	0.006169	2.1235	4.1	0	0	0	4.1	0	3359900	1636700	0	0	0	1723200
Q7KZF4	Q7KZF4	18	18	18	Staphylococcal nuclease domain-containing protein 1	SND1	Staphylococcal nuclease domain-containing protein 1 OS=Homo sapiens OX=9606 GN=SND1 PE=1 SV=1	1	18	18	18	13	10	7	7	8	11	13	10	7	7	8	11	13	10	7	7	8	11	34.6	34.6	34.6	102	910	910	0	79.281	28.1	18	14.6	12.3	14.2	21.4	558830000	183310000	110160000	40944000	29528000	59454000
Q7L014	Q7L014	22	22	22	Probable ATP-dependent RNA helicase DDX46	DDX46	Probable ATP-dependent RNA helicase DDX46 OS=Homo sapiens OX=9606 GN=DDX46 PE=1 SV=2	1	22	22	22	13	14	10	11	18	15	13	14	10	11	18	15	13	14	10	11	18	15	30.6	30.6	30.6	117.36	1031	1031	0	84.775	16.6	19.1	14.3	16.3	24.3	21.1	520500000	102210000	101920000	50378000	35714000	135760000
Q7L0Y3	Q7L0Y3	1	1	1	Mitochondrial ribonuclease P protein 1	TRMT10C	tRNA methyltransferase 10 homolog C OS=Homo sapiens OX=9606 GN=TRMT10C PE=1 SV=2	1	1	1	1	1	0	0	0	0	0	1	0	0	0	0	0	1	0	0	0	0	0	4.5	4.5	4.5	47.346	403	403	0	3.1279	4.5	0	0	0	0	0	29564000	29564000	0	0	0	0
Q7L1Q6	Q7L1Q6	4	4	4	Basic leucine zipper and W2 domain-containing protein 1	BZW1	Basic leucine zipper and W2 domain-containing protein 1 OS=Homo sapiens OX=9606 GN=BZW1 PE=1 SV=1	1	4	4	4	2	3	2	1	1	0	2	3	2	1	1	0	2	3	2	1	1	0	10	10	10	48.043	419	419	0	6.7427	6	7.6	5.5	3.6	3.6	0	103960000	25548000	48033000	8538400	2587900	19248000
Q7L2E3	Q7L2E3	1	1	1	Putative ATP-dependent RNA helicase DHX30	DHX30	ATP-dependent RNA helicase DHX30 OS=Homo sapiens OX=9606 GN=DHX30 PE=1 SV=1	1	1	1	1	1	0	0	0	0	0	1	0	0	0	0	0	1	0	0	0	0	0	2	2	2	133.94	1194	1194	0.0025559	2.3771	2	0	0	0	0	0	5882900	5882900	0	0	0	0
Q7L2H7	Q7L2H7	7	7	7	Eukaryotic translation initiation factor 3 subunit M	EIF3M	Eukaryotic translation initiation factor 3 subunit M OS=Homo sapiens OX=9606 GN=EIF3M PE=1 SV=1	1	7	7	7	4	5	3	2	6	2	4	5	3	2	6	2	4	5	3	2	6	2	33.4	33.4	33.4	42.502	374	374	0	134.77	19.8	25.1	13.9	9.6	27.5	10.2	371350000	70321000	156310000	9948500	20799000	108720000
Q7L4I2	Q7L4I2	1	1	1	Arginine/serine-rich coiled-coil protein 2	RSRC2	Arginine/serine-rich coiled-coil protein 2 OS=Homo sapiens OX=9606 GN=RSRC2 PE=1 SV=1	1	1	1	1	1	1	0	0	1	1	1	1	0	0	1	1	1	1	0	0	1	1	2.8	2.8	2.8	50.559	434	434	0.0013098	2.5568	2.8	2.8	0	0	2.8	2.8	6911700	1567600	1045200	0	0	1810900
Q9H8S9;Q7L9L4	Q9H8S9;Q7L9L4	2;2	2;2	2;2	MOB kinase activator 1A;MOB kinase activator 1B	MOB1A;MOB1B	MOB kinase activator 1A OS=Homo sapiens OX=9606 GN=MOB1A PE=1 SV=4;MOB kinase activator 1B OS=Homo sapiens OX=9606 GN=MOB1B PE=1 SV=3	2	2	2	2	2	1	2	1	1	0	2	1	2	1	1	0	2	1	2	1	1	0	10.6	10.6	10.6	25.079	216	216;216	0	5.5574	10.6	5.6	10.6	5.6	5.6	0	65455000	28284000	6650900	11757000	7865800	10898000
Q7LBC6	Q7LBC6	14	14	14	Lysine-specific demethylase 3B	KDM3B	Lysine-specific demethylase 3B OS=Homo sapiens OX=9606 GN=KDM3B PE=1 SV=2	1	14	14	14	2	5	2	4	9	9	2	5	2	4	9	9	2	5	2	4	9	9	17.1	17.1	17.1	191.58	1761	1761	0	112.52	3.7	5.4	2.8	6	10.2	12.7	353430000	30146000	71564000	5027100	14038000	75663000
Q7RTV0	Q7RTV0	2	2	2	PHD finger-like domain-containing protein 5A	PHF5A	PHD finger-like domain-containing protein 5A OS=Homo sapiens OX=9606 GN=PHF5A PE=1 SV=1	1	2	2	2	1	0	1	1	1	0	1	0	1	1	1	0	1	0	1	1	1	0	19.1	19.1	19.1	12.405	110	110	0	3.8977	7.3	0	11.8	11.8	11.8	0	10143000	4377100	0	1675100	1898800	2191900
Q7Z2W4	Q7Z2W4	17	17	17	Zinc finger CCCH-type antiviral protein 1	ZC3HAV1	Zinc finger CCCH-type antiviral protein 1 OS=Homo sapiens OX=9606 GN=ZC3HAV1 PE=1 SV=3	1	17	17	17	10	12	12	1	1	1	10	12	12	1	1	1	10	12	12	1	1	1	29.8	29.8	29.8	101.43	902	902	0	173.77	18.6	21.8	22.6	2.1	2.1	2.1	333810000	125130000	148710000	52824000	1695800	3813100
Q7Z2W9	Q7Z2W9	1	1	1	39S ribosomal protein L21, mitochondrial	MRPL21	39S ribosomal protein L21, mitochondrial OS=Homo sapiens OX=9606 GN=MRPL21 PE=1 SV=2	1	1	1	1	0	0	0	0	0	1	0	0	0	0	0	1	0	0	0	0	0	1	9.3	9.3	9.3	22.814	205	205	0.0013106	2.575	0	0	0	0	0	9.3	1895200	0	0	0	0	0
Q7Z333	Q7Z333	2	2	2	Probable helicase senataxin	SETX	Probable helicase senataxin OS=Homo sapiens OX=9606 GN=SETX PE=1 SV=4	1	2	2	2	1	1	1	0	0	0	1	1	1	0	0	0	1	1	1	0	0	0	0.7	0.7	0.7	302.88	2677	2677	0.0085314	2.0246	0.3	0.3	0.4	0	0	0	14476000	5694600	6252800	2528800	0	0
Q7Z3T8	Q7Z3T8	2	2	2	Zinc finger FYVE domain-containing protein 16	ZFYVE16	Zinc finger FYVE domain-containing protein 16 OS=Homo sapiens OX=9606 GN=ZFYVE16 PE=1 SV=3	1	2	2	2	2	2	1	0	0	0	2	2	1	0	0	0	2	2	1	0	0	0	2.3	2.3	2.3	168.9	1539	1539	0	8.5565	2.3	2.3	1.5	0	0	0	18710000	6236100	7540500	4933200	0	0
Q7Z3U7	Q7Z3U7	2	2	2	Protein MON2 homolog	MON2	Protein MON2 homolog OS=Homo sapiens OX=9606 GN=MON2 PE=1 SV=3	1	2	2	2	1	2	1	0	0	0	1	2	1	0	0	0	1	2	1	0	0	0	1.6	1.6	1.6	190.36	1717	1717	0	3.154	0.6	1.6	0.6	0	0	0	6001100	1467500	3514600	1019000	0	0
Q7Z406	Q7Z406	4	2	2	Myosin-14	MYH14	Myosin-14 OS=Homo sapiens OX=9606 GN=MYH14 PE=1 SV=2	1	4	2	2	2	3	1	1	2	0	0	1	0	0	1	0	0	1	0	0	1	0	2.6	1.3	1.3	227.87	1995	1995	0.0037975	2.3115	1.4	2	0.8	0.8	1.5	0	17742000	0	13631000	0	0	4110700
Q7Z417	Q7Z417	13	13	13	Nuclear fragile X mental retardation-interacting protein 2	NUFIP2	Nuclear fragile X mental retardation-interacting protein 2 OS=Homo sapiens OX=9606 GN=NUFIP2 PE=1 SV=1	1	13	13	13	10	5	7	0	0	0	10	5	7	0	0	0	10	5	7	0	0	0	30.5	30.5	30.5	76.12	695	695	0	46.642	19.4	14.7	15.5	0	0	0	131360000	45649000	46821000	38887000	0	0
Q7Z434	Q7Z434	4	4	4	Mitochondrial antiviral-signaling protein	MAVS	Mitochondrial antiviral-signaling protein OS=Homo sapiens OX=9606 GN=MAVS PE=1 SV=2	1	4	4	4	3	3	3	0	0	0	3	3	3	0	0	0	3	3	3	0	0	0	20.2	20.2	20.2	56.527	540	540	0	32.903	20.2	20.2	13	0	0	0	151280000	47468000	89702000	14108000	0	0
Q7Z478	Q7Z478	22	22	22	ATP-dependent RNA helicase DHX29	DHX29	ATP-dependent RNA helicase DHX29 OS=Homo sapiens OX=9606 GN=DHX29 PE=1 SV=2	1	22	22	22	14	20	10	0	1	0	14	20	10	0	1	0	14	20	10	0	1	0	23.2	23.2	23.2	155.23	1369	1369	0	125.28	14.3	21.3	10.4	0	1.6	0	489910000	197760000	250550000	37004000	0	4596800
Q7Z4H7	Q7Z4H7	8	8	8	HAUS augmin-like complex subunit 6	HAUS6	HAUS augmin-like complex subunit 6 OS=Homo sapiens OX=9606 GN=HAUS6 PE=1 SV=2	1	8	8	8	6	5	4	0	0	0	6	5	4	0	0	0	6	5	4	0	0	0	13.6	13.6	13.6	108.62	955	955	0	39.65	9.4	9	7.2	0	0	0	125610000	37986000	74679000	12944000	0	0
Q7Z589	Q7Z589	13	13	13	Protein EMSY	EMSY	BRCA2-interacting transcriptional repressor EMSY OS=Homo sapiens OX=9606 GN=EMSY PE=1 SV=2	1	13	13	13	3	3	1	5	10	6	3	3	1	5	10	6	3	3	1	5	10	6	17.5	17.5	17.5	141.47	1322	1322	0	34.562	3.4	3	1	5.6	13.1	7.9	152640000	14427000	17015000	0	14492000	57685000
Q7Z5J4	Q7Z5J4	3	3	3	Retinoic acid-induced protein 1	RAI1	Retinoic acid-induced protein 1 OS=Homo sapiens OX=9606 GN=RAI1 PE=1 SV=2	1	3	3	3	0	0	0	1	3	2	0	0	0	1	3	2	0	0	0	1	3	2	3.6	3.6	3.6	203.35	1906	1906	0	8.2402	0	0	0	1	3.6	2	20203000	0	0	0	2106200	12367000
Q7Z5K2	Q7Z5K2	12	12	12	Wings apart-like protein homolog	WAPAL	Wings apart-like protein homolog OS=Homo sapiens OX=9606 GN=WAPL PE=1 SV=1	1	12	12	12	8	8	6	7	9	10	8	8	6	7	9	10	8	8	6	7	9	10	17.6	17.6	17.6	132.94	1190	1190	0	64.066	12.4	12.2	9.1	11.2	14	13.1	309090000	49925000	43922000	16155000	22625000	116700000
Q7Z5L9	Q7Z5L9	1	1	1	Interferon regulatory factor 2-binding protein 2	IRF2BP2	Interferon regulatory factor 2-binding protein 2 OS=Homo sapiens OX=9606 GN=IRF2BP2 PE=1 SV=2	1	1	1	1	0	0	0	1	1	1	0	0	0	1	1	1	0	0	0	1	1	1	3.4	3.4	3.4	61.024	587	587	0.0006592	2.6257	0	0	0	3.4	3.4	3.4	7369300	0	0	0	2062100	2401800
Q7Z6E9	Q7Z6E9	10	10	10	E3 ubiquitin-protein ligase RBBP6	RBBP6	E3 ubiquitin-protein ligase RBBP6 OS=Homo sapiens OX=9606 GN=RBBP6 PE=1 SV=1	1	10	10	10	2	3	0	1	5	9	2	3	0	1	5	9	2	3	0	1	5	9	8.5	8.5	8.5	201.56	1792	1792	0	24.316	1.3	2.1	0	0.8	4.4	7.6	112160000	6406100	14019000	0	3001400	48195000
Q7Z6Z7	Q7Z6Z7	6	6	6	E3 ubiquitin-protein ligase HUWE1	HUWE1	E3 ubiquitin-protein ligase HUWE1 OS=Homo sapiens OX=9606 GN=HUWE1 PE=1 SV=3	1	6	6	6	1	4	1	0	1	0	1	4	1	0	1	0	1	4	1	0	1	0	2.8	2.8	2.8	481.89	4374	4374	0	18.85	0.3	2.1	0.5	0	0.5	0	20718000	0	15952000	2121700	0	2644700
Q7Z739;Q9BYJ9	Q7Z739;Q9BYJ9	3;2	2;1	2;1	YTH domain-containing family protein 3;YTH domain-containing family protein 1	YTHDF3;YTHDF1	YTH domain-containing family protein 3 OS=Homo sapiens OX=9606 GN=YTHDF3 PE=1 SV=1;YTH domain-containing family protein 1 OS=Homo sapiens OX=9606 GN=YTHDF1 PE=1 SV=1	2	3	2	2	2	1	1	0	0	0	1	1	1	0	0	0	1	1	1	0	0	0	6.7	5.1	5.1	63.86	585	585;559	0	3.4241	3.9	2.4	2.7	0	0	0	10296000	4833700	4413900	1048000	0	0
Q7Z7K0	Q7Z7K0	1	1	1	COX assembly mitochondrial protein homolog	CMC1	COX assembly mitochondrial protein homolog OS=Homo sapiens OX=9606 GN=CMC1 PE=1 SV=1	1	1	1	1	0	0	0	0	1	1	0	0	0	0	1	1	0	0	0	0	1	1	9.4	9.4	9.4	12.49	106	106	0.0037999	2.3171	0	0	0	0	9.4	9.4	3435700	0	0	0	0	1839900
Q86TB9	Q86TB9	1	1	1	Protein PAT1 homolog 1	PATL1	Protein PAT1 homolog 1 OS=Homo sapiens OX=9606 GN=PATL1 PE=1 SV=2	1	1	1	1	1	1	1	0	0	0	1	1	1	0	0	0	1	1	1	0	0	0	3.6	3.6	3.6	86.849	770	770	0	3.8789	3.6	3.6	3.6	0	0	0	63837000	25224000	35810000	2803100	0	0
Q86UD0	Q86UD0	1	1	1	Suppressor APC domain-containing protein 2	SAPCD2	Suppressor APC domain-containing protein 2 OS=Homo sapiens OX=9606 GN=SAPCD2 PE=1 SV=2	1	1	1	1	1	1	1	0	1	0	1	1	1	0	1	0	1	1	1	0	1	0	3.8	3.8	3.8	42.636	394	394	0.0061958	2.1365	3.8	3.8	3.8	0	3.8	0	240920000	78810000	80106000	29616000	0	52390000
Q86UE4	Q86UE4	7	7	7	Protein LYRIC	MTDH	Protein LYRIC OS=Homo sapiens OX=9606 GN=MTDH PE=1 SV=2	1	7	7	7	4	3	6	0	1	0	4	3	6	0	1	0	4	3	6	0	1	0	21.5	21.5	21.5	63.836	582	582	0	24.661	14.9	12.7	16.7	0	4.6	0	109640000	45434000	42548000	21658000	0	0
Q86UP2	Q86UP2	4	4	4	Kinectin	KTN1	Kinectin OS=Homo sapiens OX=9606 GN=KTN1 PE=1 SV=1	1	4	4	4	2	3	1	1	2	2	2	3	1	1	2	2	2	3	1	1	2	2	6.4	6.4	6.4	156.27	1357	1357	0	18.441	2.1	5.5	2	2	4.3	3.2	56498000	6111300	25782000	2085200	1468000	8614600
Q86V48	Q86V48	11	11	11	Leucine zipper protein 1	LUZP1	Leucine zipper protein 1 OS=Homo sapiens OX=9606 GN=LUZP1 PE=1 SV=2	1	11	11	11	8	7	8	0	0	0	8	7	8	0	0	0	8	7	8	0	0	0	14.3	14.3	14.3	120.27	1076	1076	0	32.052	11.6	10.2	11.8	0	0	0	106230000	44053000	31027000	31147000	0	0
Q86V81	Q86V81	1	1	1	THO complex subunit 4	ALYREF	THO complex subunit 4 OS=Homo sapiens OX=9606 GN=ALYREF PE=1 SV=3	1	1	1	1	0	0	0	0	1	0	0	0	0	0	1	0	0	0	0	0	1	0	10.1	10.1	10.1	26.888	257	257	0.0044248	2.2973	0	0	0	0	10.1	0	5588400	0	0	0	0	5588400
Q86VM9	Q86VM9	5	5	5	Zinc finger CCCH domain-containing protein 18	ZC3H18	Zinc finger CCCH domain-containing protein 18 OS=Homo sapiens OX=9606 GN=ZC3H18 PE=1 SV=2	1	5	5	5	3	2	3	3	2	5	3	2	3	3	2	5	3	2	3	3	2	5	4.3	4.3	4.3	106.38	953	953	0	19.652	3.5	3.3	3.5	3.5	3.3	4.3	227940000	49054000	33037000	29991000	47580000	20384000
Q86VP6	Q86VP6	18	18	18	Cullin-associated NEDD8-dissociated protein 1	CAND1	Cullin-associated NEDD8-dissociated protein 1 OS=Homo sapiens OX=9606 GN=CAND1 PE=1 SV=2	1	18	18	18	12	13	8	6	8	11	12	13	8	6	8	11	12	13	8	6	8	11	24.4	24.4	24.4	136.37	1230	1230	0	107.84	16	19.3	8.4	6	9.8	13.1	545380000	223650000	136710000	26601000	27570000	64616000
Q86X55	Q86X55	3	3	3	Histone-arginine methyltransferase CARM1	CARM1	Histone-arginine methyltransferase CARM1 OS=Homo sapiens OX=9606 GN=CARM1 PE=1 SV=3	1	3	3	3	0	2	2	0	0	0	0	2	2	0	0	0	0	2	2	0	0	0	7.1	7.1	7.1	65.853	608	608	0	4.2888	0	5.1	4.9	0	0	0	18815000	0	13667000	5147400	0	0
Q86XP3	Q86XP3	9	9	9	ATP-dependent RNA helicase DDX42	DDX42	ATP-dependent RNA helicase DDX42 OS=Homo sapiens OX=9606 GN=DDX42 PE=1 SV=1	1	9	9	9	6	3	3	7	7	7	6	3	3	7	7	7	6	3	3	7	7	7	19	19	19	102.97	938	938	0	112.16	14.2	5.5	5.5	11.8	14.6	14.6	239790000	56957000	39471000	10393000	25907000	54755000
Q86Y56	Q86Y56	1	1	1	Dynein assembly factor 5, axonemal	DNAAF5	Dynein assembly factor 5, axonemal OS=Homo sapiens OX=9606 GN=DNAAF5 PE=1 SV=4	1	1	1	1	1	0	1	1	1	0	1	0	1	1	1	0	1	0	1	1	1	0	3.3	3.3	3.3	93.52	855	855	0	10.19	3.3	0	3.3	3.3	3.3	0	12791000	3185200	0	4168600	3299500	2137600
Q86Y82	Q86Y82	1	1	1	Syntaxin-12	STX12	Syntaxin-12 OS=Homo sapiens OX=9606 GN=STX12 PE=1 SV=1	1	1	1	1	0	0	0	0	1	1	0	0	0	0	1	1	0	0	0	0	1	1	8	8	8	31.642	276	276	0.0013021	2.5154	0	0	0	0	8	8	8142700	0	0	0	0	0
Q86YP4	Q86YP4	12	11	11	Transcriptional repressor p66-alpha	GATAD2A	Transcriptional repressor p66-alpha OS=Homo sapiens OX=9606 GN=GATAD2A PE=1 SV=1	1	12	11	11	1	0	1	4	7	11	1	0	1	4	6	10	1	0	1	4	6	10	26.7	25	25	68.062	633	633	0	21.127	3.6	0	1.9	10	15.8	23.9	92490000	3352700	0	3105800	15425000	37860000
Q8IVM0	Q8IVM0	1	1	1	Coiled-coil domain-containing protein 50	CCDC50	Coiled-coil domain-containing protein 50 OS=Homo sapiens OX=9606 GN=CCDC50 PE=1 SV=1	1	1	1	1	1	1	1	0	0	0	1	1	1	0	0	0	1	1	1	0	0	0	3.9	3.9	3.9	35.822	306	306	0	3.0934	3.9	3.9	3.9	0	0	0	8076700	2881300	0	5195400	0	0
Q8IVW6	Q8IVW6	3	3	3	AT-rich interactive domain-containing protein 3B	ARID3B	AT-rich interactive domain-containing protein 3B OS=Homo sapiens OX=9606 GN=ARID3B PE=1 SV=2	1	3	3	3	0	0	0	3	2	2	0	0	0	3	2	2	0	0	0	3	2	2	8.4	8.4	8.4	60.636	561	561	0	72.607	0	0	0	8.4	6.1	7	52727000	0	0	0	6702300	38720000
Q8IWA0	Q8IWA0	3	3	3	WD repeat-containing protein 75	WDR75	WD repeat-containing protein 75 OS=Homo sapiens OX=9606 GN=WDR75 PE=1 SV=1	1	3	3	3	2	1	0	0	1	0	2	1	0	0	1	0	2	1	0	0	1	0	6.5	6.5	6.5	94.498	830	830	0	6.2624	3.5	3	0	0	3	0	37937000	16681000	12977000	0	0	8279300
Q8IWI9	Q8IWI9	5	5	5	MAX gene-associated protein	MGA	MAX gene-associated protein OS=Homo sapiens OX=9606 GN=MGA PE=1 SV=3	1	5	5	5	1	0	1	3	2	4	1	0	1	3	2	4	1	0	1	3	2	4	2.5	2.5	2.5	331.83	3026	3026	0	10.653	0.6	0	0.5	1.6	0.9	1.9	96818000	42539000	0	2156900	3673500	6454400
Q8IWR0	Q8IWR0	1	1	1	Zinc finger CCCH domain-containing protein 7A	ZC3H7A	Zinc finger CCCH domain-containing protein 7A OS=Homo sapiens OX=9606 GN=ZC3H7A PE=1 SV=1	1	1	1	1	0	1	0	0	0	0	0	1	0	0	0	0	0	1	0	0	0	0	3.4	3.4	3.4	110.54	971	971	0	11.094	0	3.4	0	0	0	0	9990700	0	9990700	0	0	0
Q8IWX8	Q8IWX8	4	4	4	Calcium homeostasis endoplasmic reticulum protein	CHERP	Calcium homeostasis endoplasmic reticulum protein OS=Homo sapiens OX=9606 GN=CHERP PE=1 SV=3	1	4	4	4	2	1	1	3	2	4	2	1	1	3	2	4	2	1	1	3	2	4	9.5	9.5	9.5	103.7	916	916	0	59.041	5.7	2	2.2	5.8	4.1	9.5	83215000	5416900	2499400	4500200	10613000	44314000
Q8IWZ3;O75179	Q8IWZ3;O75179	5;3	5;3	5;3	Ankyrin repeat and KH domain-containing protein 1;Ankyrin repeat domain-containing protein 17	ANKHD1;ANKRD17	Ankyrin repeat and KH domain-containing protein 1 OS=Homo sapiens OX=9606 GN=ANKHD1 PE=1 SV=1;Ankyrin repeat domain-containing protein 17 OS=Homo sapiens OX=9606 GN=ANKRD17 PE=1 SV=3	2	5	5	5	2	1	2	0	0	0	2	1	2	0	0	0	2	1	2	0	0	0	3.3	3.3	3.3	269.45	2542	2542;2603	0	8.2433	1.2	0.8	1.3	0	0	0	11750000	3129900	4148500	4471400	0	0
Q8IWZ8	Q8IWZ8	3	3	3	SURP and G-patch domain-containing protein 1	SUGP1	SURP and G-patch domain-containing protein 1 OS=Homo sapiens OX=9606 GN=SUGP1 PE=1 SV=2	1	3	3	3	1	0	0	1	1	1	1	0	0	1	1	1	1	0	0	1	1	1	9.5	9.5	9.5	72.47	645	645	0	3.5712	1.7	0	0	2.3	5.4	5.4	22567000	2779900	0	0	1704200	5878800
Q8IX01	Q8IX01	14	14	14	SURP and G-patch domain-containing protein 2	SUGP2	SURP and G-patch domain-containing protein 2 OS=Homo sapiens OX=9606 GN=SUGP2 PE=1 SV=2	1	14	14	14	7	8	5	7	8	13	7	8	5	7	8	13	7	8	5	7	8	13	24.8	24.8	24.8	120.21	1082	1082	0	59.55	10.4	13.7	9.5	11.3	15	24.8	451220000	61734000	76270000	21871000	31256000	83575000
Q8IX12	Q8IX12	3	3	3	Cell division cycle and apoptosis regulator protein 1	CCAR1	Cell division cycle and apoptosis regulator protein 1 OS=Homo sapiens OX=9606 GN=CCAR1 PE=1 SV=2	1	3	3	3	0	2	0	0	0	1	0	2	0	0	0	1	0	2	0	0	0	1	5.5	5.5	5.5	132.82	1150	1150	0	5.4164	0	3.7	0	0	0	1.7	63295000	0	54533000	0	0	0
Q8IXI1	Q8IXI1	2	2	2	Mitochondrial Rho GTPase 2	RHOT2	Mitochondrial Rho GTPase 2 OS=Homo sapiens OX=9606 GN=RHOT2 PE=1 SV=2	1	2	2	2	2	0	0	0	0	0	2	0	0	0	0	0	2	0	0	0	0	0	6.1	6.1	6.1	68.117	618	618	0	8.6287	6.1	0	0	0	0	0	7960100	7960100	0	0	0	0
Q8IXW5	Q8IXW5	1	1	1	Putative RNA polymerase II subunit B1 CTD phosphatase RPAP2	RPAP2	Putative RNA polymerase II subunit B1 CTD phosphatase RPAP2 OS=Homo sapiens OX=9606 GN=RPAP2 PE=1 SV=1	1	1	1	1	1	0	0	0	0	0	1	0	0	0	0	0	1	0	0	0	0	0	2.3	2.3	2.3	69.508	612	612	0	15.756	2.3	0	0	0	0	0	8739400	8739400	0	0	0	0
Q8IY81	Q8IY81	10	10	10	pre-rRNA processing protein FTSJ3	FTSJ3	pre-rRNA processing protein FTSJ3 OS=Homo sapiens OX=9606 GN=FTSJ3 PE=1 SV=2	1	10	10	10	4	4	6	3	4	3	4	4	6	3	4	3	4	4	6	3	4	3	23.3	23.3	23.3	96.557	847	847	0	109.03	10.2	10.5	13.1	6.7	9.6	7.3	156000000	46256000	47607000	15924000	4529100	26476000
Q8IYT4	Q8IYT4	1	1	1	Katanin p60 ATPase-containing subunit A-like 2	KATNAL2	Katanin p60 ATPase-containing subunit A-like 2 OS=Homo sapiens OX=9606 GN=KATNAL2 PE=1 SV=3	1	1	1	1	1	0	0	1	0	1	1	0	0	1	0	1	1	0	0	1	0	1	2.2	2.2	2.2	61.252	538	538	0	3.7645	2.2	0	0	2.2	0	2.2	8276800	5307300	0	0	1454000	0
Q8IZD4	Q8IZD4	1	1	1	mRNA-decapping enzyme 1B	DCP1B	mRNA-decapping enzyme 1B OS=Homo sapiens OX=9606 GN=DCP1B PE=1 SV=2	1	1	1	1	1	1	0	0	0	0	1	1	0	0	0	0	1	1	0	0	0	0	3.7	3.7	3.7	67.722	617	617	0	3.2732	3.7	3.7	0	0	0	0	18518000	9110700	9407800	0	0	0
Q8IZL2	Q8IZL2	3	3	3	Mastermind-like protein 2	MAML2	Mastermind-like protein 2 OS=Homo sapiens OX=9606 GN=MAML2 PE=1 SV=2	1	3	3	3	0	0	0	0	2	1	0	0	0	0	2	1	0	0	0	0	2	1	4.2	4.2	4.2	125.2	1156	1156	0	4.7529	0	0	0	0	2.2	2	11906000	0	0	0	0	7072900
Q8IZL8	Q8IZL8	3	3	3	Proline-, glutamic acid- and leucine-rich protein 1	PELP1	Proline-, glutamic acid- and leucine-rich protein 1 OS=Homo sapiens OX=9606 GN=PELP1 PE=1 SV=2	1	3	3	3	1	2	1	0	2	1	1	2	1	0	2	1	1	2	1	0	2	1	6.1	6.1	6.1	119.7	1130	1130	0	40.242	1.2	4	1.2	0	3.4	1.2	45148000	3673600	3156000	15318000	0	13318000
Q8IZP0	Q8IZP0	3	3	3	Abl interactor 1	ABI1	Abl interactor 1 OS=Homo sapiens OX=9606 GN=ABI1 PE=1 SV=4	1	3	3	3	2	2	1	0	0	0	2	2	1	0	0	0	2	2	1	0	0	0	10.6	10.6	10.6	55.08	508	508	0	8.0269	7.1	7.5	3.9	0	0	0	24474000	6809600	16030000	1635000	0	0
Q8N0X7	Q8N0X7	6	6	6	Spartin	SPG20	Spartin OS=Homo sapiens OX=9606 GN=SPART PE=1 SV=1	1	6	6	6	5	4	5	1	2	1	5	4	5	1	2	1	5	4	5	1	2	1	19.1	19.1	19.1	72.832	666	666	0	75.186	16.2	12	14.3	2.9	5.1	2.9	419850000	243740000	133780000	28124000	2478800	8885200
Q8N163	Q8N163	10	10	10	Cell cycle and apoptosis regulator protein 2	CCAR2	Cell cycle and apoptosis regulator protein 2 OS=Homo sapiens OX=9606 GN=CCAR2 PE=1 SV=2	1	10	10	10	6	6	6	7	7	8	6	6	6	7	7	8	6	6	6	7	7	8	21	21	21	102.9	923	923	0	76.589	13	12.5	12.7	13.8	13.9	16	278120000	41287000	57957000	19972000	25149000	74197000
Q8N1F7	Q8N1F7	3	3	3	Nuclear pore complex protein Nup93	NUP93	Nuclear pore complex protein Nup93 OS=Homo sapiens OX=9606 GN=NUP93 PE=1 SV=2	1	3	3	3	1	3	1	0	0	1	1	3	1	0	0	1	1	3	1	0	0	1	8.4	8.4	8.4	93.487	819	819	0	43.716	1.3	8.4	1.3	0	0	1.3	44565000	2649600	38389000	2099200	0	0
Q8N1G0	Q8N1G0	2	2	2	Zinc finger protein 687	ZNF687	Zinc finger protein 687 OS=Homo sapiens OX=9606 GN=ZNF687 PE=1 SV=1	1	2	2	2	0	1	0	1	2	2	0	1	0	1	2	2	0	1	0	1	2	2	2.1	2.1	2.1	129.53	1237	1237	0	16.407	0	0.9	0	0.9	2.1	2.1	15448000	0	1217300	0	1727000	6941700
Q8N1G2	Q8N1G2	2	2	2	Cap-specific mRNA (nucleoside-2-O-)-methyltransferase 1	CMTR1	Cap-specific mRNA (nucleoside-2-O-)-methyltransferase 1 OS=Homo sapiens OX=9606 GN=CMTR1 PE=1 SV=1	1	2	2	2	1	1	1	0	2	1	1	1	1	0	2	1	1	1	1	0	2	1	4.9	4.9	4.9	95.32	835	835	0	12.183	3.2	3.2	1.7	0	4.9	3.2	61768000	21896000	15920000	0	0	8824000
Q8N3C0	Q8N3C0	2	2	2	Activating signal cointegrator 1 complex subunit 3	ASCC3	Activating signal cointegrator 1 complex subunit 3 OS=Homo sapiens OX=9606 GN=ASCC3 PE=1 SV=3	1	2	2	2	2	0	0	0	0	0	2	0	0	0	0	0	2	0	0	0	0	0	1.7	1.7	1.7	251.46	2202	2202	0	2.9588	1.7	0	0	0	0	0	28015000	28015000	0	0	0	0
Q8N3U4	Q8N3U4	4	4	4	Cohesin subunit SA-2	STAG2	Cohesin subunit SA-2 OS=Homo sapiens OX=9606 GN=STAG2 PE=1 SV=3	1	4	4	4	1	3	0	0	1	0	1	3	0	0	1	0	1	3	0	0	1	0	5.5	5.5	5.5	141.32	1231	1231	0	12.282	1.9	4.5	0	0	1.1	0	27906000	3428500	17891000	0	0	6586900
Q8N4V1	Q8N4V1	2	2	2	Membrane magnesium transporter 1	MMGT1	Membrane magnesium transporter 1 OS=Homo sapiens OX=9606 GN=MMGT1 PE=1 SV=1	1	2	2	2	1	2	1	1	1	1	1	2	1	1	1	1	1	2	1	1	1	1	26.7	26.7	26.7	14.686	131	131	0	10.149	18.3	26.7	18.3	18.3	18.3	18.3	20276000	3731200	6717400	2480400	2079600	2650100
Q8N5K1	Q8N5K1	1	1	1	CDGSH iron-sulfur domain-containing protein 2	CISD2	CDGSH iron-sulfur domain-containing protein 2 OS=Homo sapiens OX=9606 GN=CISD2 PE=1 SV=1	1	1	1	1	1	1	1	0	1	1	1	1	1	0	1	1	1	1	1	0	1	1	10.4	10.4	10.4	15.278	135	135	0	9.3162	10.4	10.4	10.4	0	10.4	10.4	110900000	33319000	35413000	2771600	0	34484000
Q8N6H7	Q8N6H7	8	8	8	ADP-ribosylation factor GTPase-activating protein 2	ARFGAP2	ADP-ribosylation factor GTPase-activating protein 2 OS=Homo sapiens OX=9606 GN=ARFGAP2 PE=1 SV=1	1	8	8	8	7	7	5	0	0	0	7	7	5	0	0	0	7	7	5	0	0	0	20.7	20.7	20.7	56.72	521	521	0	82.87	17.9	19	13.2	0	0	0	284720000	144130000	122760000	17835000	0	0
Q8N6T3	Q8N6T3	2	2	2	ADP-ribosylation factor GTPase-activating protein 1	ARFGAP1	ADP-ribosylation factor GTPase-activating protein 1 OS=Homo sapiens OX=9606 GN=ARFGAP1 PE=1 SV=2	1	2	2	2	2	1	0	0	0	0	2	1	0	0	0	0	2	1	0	0	0	0	8.4	8.4	8.4	44.667	406	406	0	3.0338	8.4	3.7	0	0	0	0	13062000	8475200	4586600	0	0	0
Q8N7H5	Q8N7H5	2	2	2	RNA polymerase II-associated factor 1 homolog	PAF1	RNA polymerase II-associated factor 1 homolog OS=Homo sapiens OX=9606 GN=PAF1 PE=1 SV=2	1	2	2	2	0	0	0	0	1	2	0	0	0	0	1	2	0	0	0	0	1	2	7.3	7.3	7.3	59.975	531	531	0	6.4093	0	0	0	0	4.9	7.3	35731000	0	0	0	0	7622900
Q8N8S7	Q8N8S7	3	3	3	Protein enabled homolog	ENAH	Protein enabled homolog OS=Homo sapiens OX=9606 GN=ENAH PE=1 SV=2	1	3	3	3	2	1	3	1	0	0	2	1	3	1	0	0	2	1	3	1	0	0	4.6	4.6	4.6	66.509	591	591	0	5.6861	4.4	2.4	4.6	2	0	0	28046000	2676900	1790100	18652000	4926800	0
Q8N9T8	Q8N9T8	1	1	1	Protein KRI1 homolog	KRI1	Protein KRI1 homolog OS=Homo sapiens OX=9606 GN=KRI1 PE=1 SV=3	1	1	1	1	0	0	0	0	1	1	0	0	0	0	1	1	0	0	0	0	1	1	3.4	3.4	3.4	82.597	703	703	0	3.1976	0	0	0	0	3.4	3.4	20327000	0	0	0	0	5405000
Q8NBF2	Q8NBF2	2	2	2	NHL repeat-containing protein 2	NHLRC2	NHL repeat-containing protein 2 OS=Homo sapiens OX=9606 GN=NHLRC2 PE=1 SV=1	1	2	2	2	1	2	1	0	0	0	1	2	1	0	0	0	1	2	1	0	0	0	5.2	5.2	5.2	79.443	726	726	0	7.9932	3.3	5.2	3.3	0	0	0	33827000	3653600	27958000	2215000	0	0
Q8NBJ5	Q8NBJ5	3	3	3	Procollagen galactosyltransferase 1	COLGALT1	Procollagen galactosyltransferase 1 OS=Homo sapiens OX=9606 GN=COLGALT1 PE=1 SV=1	1	3	3	3	1	1	1	0	0	0	1	1	1	0	0	0	1	1	1	0	0	0	10.5	10.5	10.5	71.635	622	622	0	12.05	6.3	1.8	2.4	0	0	0	9798000	8685200	0	1112900	0	0
Q8NC51	Q8NC51	4	4	4	Plasminogen activator inhibitor 1 RNA-binding protein	SERBP1	Plasminogen activator inhibitor 1 RNA-binding protein OS=Homo sapiens OX=9606 GN=SERBP1 PE=1 SV=2	1	4	4	4	3	1	3	1	1	1	3	1	3	1	1	1	3	1	3	1	1	1	19.4	19.4	19.4	44.965	408	408	0	14.748	14.2	3.9	11.8	3.9	3.9	3.9	197790000	107990000	23864000	37745000	5784000	10869000
Q8NCM8	Q8NCM8	3	3	3	Cytoplasmic dynein 2 heavy chain 1	DYNC2H1	Cytoplasmic dynein 2 heavy chain 1 OS=Homo sapiens OX=9606 GN=DYNC2H1 PE=1 SV=4	1	3	3	3	3	0	0	0	0	0	3	0	0	0	0	0	3	0	0	0	0	0	1.2	1.2	1.2	492.62	4307	4307	0	5.8617	1.2	0	0	0	0	0	11936000	11936000	0	0	0	0
Q8NCN4	Q8NCN4	2	2	2	E3 ubiquitin-protein ligase RNF169	RNF169	E3 ubiquitin-protein ligase RNF169 OS=Homo sapiens OX=9606 GN=RNF169 PE=1 SV=2	1	2	2	2	0	0	0	0	0	2	0	0	0	0	0	2	0	0	0	0	0	2	7.1	7.1	7.1	77.193	708	708	0	4.3452	0	0	0	0	0	7.1	14965000	0	0	0	0	0
Q8NDI1	Q8NDI1	1	1	1	EH domain-binding protein 1	EHBP1	EH domain-binding protein 1 OS=Homo sapiens OX=9606 GN=EHBP1 PE=1 SV=3	1	1	1	1	1	1	1	0	0	0	1	1	1	0	0	0	1	1	1	0	0	0	1.5	1.5	1.5	140.02	1231	1231	0.0013046	2.5217	1.5	1.5	1.5	0	0	0	7644000	3070600	1739400	2834000	0	0
Q8NDV7;Q9HCJ0	Q8NDV7	7;1	7;1	7;1	Trinucleotide repeat-containing gene 6A protein	TNRC6A	Trinucleotide repeat-containing gene 6A protein OS=Homo sapiens OX=9606 GN=TNRC6A PE=1 SV=2	2	7	7	7	5	0	5	0	0	0	5	0	5	0	0	0	5	0	5	0	0	0	7.3	7.3	7.3	210.29	1962	1962;1690	0	17.953	5.3	0	5.5	0	0	0	47853000	27938000	0	19915000	0	0
Q8NE71	Q8NE71	2	2	2	ATP-binding cassette sub-family F member 1	ABCF1	ATP-binding cassette sub-family F member 1 OS=Homo sapiens OX=9606 GN=ABCF1 PE=1 SV=2	1	2	2	2	2	0	1	0	0	0	2	0	1	0	0	0	2	0	1	0	0	0	5.3	5.3	5.3	95.925	845	845	0	4.4785	5.3	0	2.2	0	0	0	12115000	11140000	0	975840	0	0
Q8NEM7	Q8NEM7	1	1	1	Transcription factor SPT20 homolog	SUPT20H	Transcription factor SPT20 homolog OS=Homo sapiens OX=9606 GN=SUPT20H PE=1 SV=2	1	1	1	1	0	0	0	1	0	1	0	0	0	1	0	1	0	0	0	1	0	1	1.9	1.9	1.9	85.788	779	779	0.0079268	2.041	0	0	0	1.9	0	1.9	8465800	0	0	0	811450	0
Q8NEW0	Q8NEW0	1	1	1	Zinc transporter 7	SLC30A7	Zinc transporter 7 OS=Homo sapiens OX=9606 GN=SLC30A7 PE=2 SV=1	1	1	1	1	0	1	0	0	0	0	0	1	0	0	0	0	0	1	0	0	0	0	4.3	4.3	4.3	41.625	376	376	0.0013029	2.5176	0	4.3	0	0	0	0	5384800	0	5384800	0	0	0
Q8NEZ5	Q8NEZ5	4	4	4	F-box only protein 22	FBXO22	F-box only protein 22 OS=Homo sapiens OX=9606 GN=FBXO22 PE=1 SV=1	1	4	4	4	2	2	1	1	2	1	2	2	1	1	2	1	2	2	1	1	2	1	17.6	17.6	17.6	44.508	403	403	0	14.542	7.9	11.4	2.5	2.5	6.2	2.5	36302000	9115200	15538000	3233000	2442800	4052400
Q8NF37	Q8NF37	1	1	1	Lysophosphatidylcholine acyltransferase 1	LPCAT1	Lysophosphatidylcholine acyltransferase 1 OS=Homo sapiens OX=9606 GN=LPCAT1 PE=1 SV=2	1	1	1	1	0	1	1	0	0	1	0	1	1	0	0	1	0	1	1	0	0	1	2.8	2.8	2.8	59.151	534	534	0	6.899	0	2.8	2.8	0	0	2.8	815580	0	0	815580	0	0
Q8NFD5	Q8NFD5	5	5	5	AT-rich interactive domain-containing protein 1B	ARID1B	AT-rich interactive domain-containing protein 1B OS=Homo sapiens OX=9606 GN=ARID1B PE=1 SV=2	1	5	5	5	1	1	0	0	5	0	1	1	0	0	5	0	1	1	0	0	5	0	6.4	6.4	6.4	236.12	2236	2236	0	17.643	1.8	1.3	0	0	6.4	0	139860000	21067000	23354000	0	0	95436000
Q8NFH4	Q8NFH4	2	2	2	Nucleoporin Nup37	NUP37	Nucleoporin Nup37 OS=Homo sapiens OX=9606 GN=NUP37 PE=1 SV=1	1	2	2	2	0	0	2	1	2	1	0	0	2	1	2	1	0	0	2	1	2	1	10.1	10.1	10.1	36.707	326	326	0	26.152	0	0	10.1	4.9	10.1	4.9	85622000	0	0	4251800	2492100	55083000
Q8NG31	Q8NG31	15	15	15	Protein CASC5	CASC5	Kinetochore scaffold 1 OS=Homo sapiens OX=9606 GN=KNL1 PE=1 SV=3	1	15	15	15	13	7	7	4	7	5	13	7	7	4	7	5	13	7	7	4	7	5	12.3	12.3	12.3	265.39	2342	2342	0	35.771	11.2	4.9	4.3	2.6	5.5	3.1	271300000	115120000	45666000	20447000	9122300	66060000
Q8NHV4	Q8NHV4	2	2	2	Protein NEDD1	NEDD1	Protein NEDD1 OS=Homo sapiens OX=9606 GN=NEDD1 PE=1 SV=1	1	2	2	2	1	1	0	0	0	0	1	1	0	0	0	0	1	1	0	0	0	0	5	5	5	71.965	660	660	0.0067692	2.0998	2	3	0	0	0	0	1463100	0	1463100	0	0	0
Q8TAG9	Q8TAG9	1	1	1	Exocyst complex component 6	EXOC6	Exocyst complex component 6 OS=Homo sapiens OX=9606 GN=EXOC6 PE=1 SV=3	1	1	1	1	0	0	1	0	0	0	0	0	1	0	0	0	0	0	1	0	0	0	1.9	1.9	1.9	93.721	804	804	0	3.5873	0	0	1.9	0	0	0	1492500	0	0	1492500	0	0
Q8TAQ2	Q8TAQ2	2	2	2	SWI/SNF complex subunit SMARCC2	SMARCC2	SWI/SNF complex subunit SMARCC2 OS=Homo sapiens OX=9606 GN=SMARCC2 PE=1 SV=1	1	2	2	2	0	2	0	0	0	0	0	2	0	0	0	0	0	2	0	0	0	0	4.6	4.6	4.6	132.88	1214	1214	0	4.1349	0	4.6	0	0	0	0	17888000	0	17888000	0	0	0
Q8TBC4	Q8TBC4	2	2	2	NEDD8-activating enzyme E1 catalytic subunit	UBA3	NEDD8-activating enzyme E1 catalytic subunit OS=Homo sapiens OX=9606 GN=UBA3 PE=1 SV=2	1	2	2	2	0	1	0	0	2	1	0	1	0	0	2	1	0	1	0	0	2	1	10.2	10.2	10.2	51.852	463	463	0	9.3883	0	5	0	0	10.2	5.2	37083000	0	10323000	0	0	20394000
Q8TBE9	Q8TBE9	2	2	2	N-acylneuraminate-9-phosphatase	NANP	N-acylneuraminate-9-phosphatase OS=Homo sapiens OX=9606 GN=NANP PE=1 SV=1	1	2	2	2	0	1	1	0	0	0	0	1	1	0	0	0	0	1	1	0	0	0	13.3	13.3	13.3	27.813	248	248	0	4.308	0	7.7	5.6	0	0	0	22522000	0	19915000	2607200	0	0
Q8TC07	Q8TC07	10	10	10	TBC1 domain family member 15	TBC1D15	TBC1 domain family member 15 OS=Homo sapiens OX=9606 GN=TBC1D15 PE=1 SV=2	1	10	10	10	8	7	9	0	1	0	8	7	9	0	1	0	8	7	9	0	1	0	19.2	19.2	19.2	79.49	691	691	0	50.275	15.6	12	15.2	0	1.2	0	200450000	86933000	71044000	28962000	0	13511000
Q8TCJ2	Q8TCJ2	1	1	1	Dolichyl-diphosphooligosaccharide--protein glycosyltransferase subunit STT3B	STT3B	Dolichyl-diphosphooligosaccharide--protein glycosyltransferase subunit STT3B OS=Homo sapiens OX=9606 GN=STT3B PE=1 SV=1	1	1	1	1	1	1	1	1	1	0	1	1	1	1	1	0	1	1	1	1	1	0	1.7	1.7	1.7	93.673	826	826	0.001943	2.452	1.7	1.7	1.7	1.7	1.7	0	10707000	2283200	2916700	2229100	1534200	1744200
Q8TCT9	Q8TCT9	3	3	3	Minor histocompatibility antigen H13	HM13	Minor histocompatibility antigen H13 OS=Homo sapiens OX=9606 GN=HM13 PE=1 SV=1	1	3	3	3	2	1	2	0	0	1	2	1	2	0	0	1	2	1	2	0	0	1	14.1	14.1	14.1	41.488	377	377	0	7.0848	10.9	6.4	9.5	0	0	6.4	23123000	10210000	1839800	9149600	0	0
Q8TCU4	Q8TCU4	11	11	11	Alstrom syndrome protein 1	ALMS1	Alstrom syndrome protein 1 OS=Homo sapiens OX=9606 GN=ALMS1 PE=1 SV=4	1	11	11	11	8	4	5	0	0	0	8	4	5	0	0	0	8	4	5	0	0	0	5	5	5	461.06	4168	4168	0	42.873	3.7	2.5	2.1	0	0	0	170720000	102460000	51583000	16673000	0	0
Q8TCU6	Q8TCU6	1	1	1	Phosphatidylinositol 3,4,5-trisphosphate-dependent Rac exchanger 1 protein	PREX1	Phosphatidylinositol 3,4,5-trisphosphate-dependent Rac exchanger 1 protein OS=Homo sapiens OX=9606 GN=PREX1 PE=1 SV=3	1	1	1	1	1	1	1	1	1	1	1	1	1	1	1	1	1	1	1	1	1	1	0.5	0.5	0.5	186.2	1659	1659	0.0044081	2.2513	0.5	0.5	0.5	0.5	0.5	0.5	49828000	9966100	7633200	7615600	10247000	8216500
Q8TD16;Q96G01	Q8TD16	23;2	23;2	23;2	Protein bicaudal D homolog 2	BICD2	Protein bicaudal D homolog 2 OS=Homo sapiens OX=9606 GN=BICD2 PE=1 SV=1	2	23	23	23	18	14	12	0	0	0	18	14	12	0	0	0	18	14	12	0	0	0	39.2	39.2	39.2	93.532	824	824;975	0	171.94	34.3	26	18.8	0	0	0	1063500000	606680000	395210000	61574000	0	0
Q8TDN6	Q8TDN6	2	2	2	Ribosome biogenesis protein BRX1 homolog	BRIX1	Ribosome biogenesis protein BRX1 homolog OS=Homo sapiens OX=9606 GN=BRIX1 PE=1 SV=2	1	2	2	2	2	2	1	0	2	1	2	2	1	0	2	1	2	2	1	0	2	1	9.1	9.1	9.1	41.401	353	353	0	4.2611	9.1	9.1	5.9	0	9.1	3.1	48076000	16769000	5528700	12263000	0	11903000
Q8TEP8	Q8TEP8	2	2	2	Centrosomal protein of 192 kDa	CEP192	Centrosomal protein of 192 kDa OS=Homo sapiens OX=9606 GN=CEP192 PE=1 SV=3	1	2	2	2	1	1	0	0	0	0	1	1	0	0	0	0	1	1	0	0	0	0	1.3	1.3	1.3	279.11	2537	2537	0.00066225	2.6769	0.7	0.5	0	0	0	0	2528400	1462000	1066400	0	0	0
Q8TEQ6	Q8TEQ6	11	11	11	Gem-associated protein 5	GEMIN5	Gem-associated protein 5 OS=Homo sapiens OX=9606 GN=GEMIN5 PE=1 SV=3	1	11	11	11	7	7	5	0	0	0	7	7	5	0	0	0	7	7	5	0	0	0	13.3	13.3	13.3	168.59	1508	1508	0	162.18	9.1	9.5	4.7	0	0	0	182670000	93441000	80005000	9228500	0	0
Q8TEW0	Q8TEW0	4	4	4	Partitioning defective 3 homolog	PARD3	Partitioning defective 3 homolog OS=Homo sapiens OX=9606 GN=PARD3 PE=1 SV=2	1	4	4	4	2	3	2	0	0	0	2	3	2	0	0	0	2	3	2	0	0	0	5.8	5.8	5.8	151.42	1356	1356	0	7.3372	3.1	3.5	1.8	0	0	0	16260000	5297700	8229500	2732900	0	0
Q8TF68;Q5T0B9	Q8TF68	3;1	3;1	3;1	Zinc finger protein 384	ZNF384	Zinc finger protein 384 OS=Homo sapiens OX=9606 GN=ZNF384 PE=1 SV=2	2	3	3	3	1	0	1	1	0	3	1	0	1	1	0	3	1	0	1	1	0	3	8	8	8	63.218	577	577;420	0	8.6774	3.5	0	4.5	4.5	0	8	18546000	1811300	0	1538700	1584300	0
Q8WUA2	Q8WUA2	4	4	4	Peptidyl-prolyl cis-trans isomerase-like 4	PPIL4	Peptidyl-prolyl cis-trans isomerase-like 4 OS=Homo sapiens OX=9606 GN=PPIL4 PE=1 SV=1	1	4	4	4	1	0	1	1	3	2	1	0	1	1	3	2	1	0	1	1	3	2	14.4	14.4	14.4	57.224	492	492	0	15.614	3.3	0	2.8	3.3	11.6	8.1	45736000	0	0	853320	888190	27319000
Q8WUM0	Q8WUM0	2	2	2	Nuclear pore complex protein Nup133	NUP133	Nuclear pore complex protein Nup133 OS=Homo sapiens OX=9606 GN=NUP133 PE=1 SV=2	1	2	2	2	0	1	1	0	1	0	0	1	1	0	1	0	0	1	1	0	1	0	3	3	3	128.98	1156	1156	0	3.0891	0	1.4	1.6	0	1.4	0	26336000	0	15827000	861060	0	9648300
Q8WUQ7	Q8WUQ7	1	1	1	Cactin	CACTIN	Cactin OS=Homo sapiens OX=9606 GN=CACTIN PE=1 SV=3	1	1	1	1	0	0	0	0	0	1	0	0	0	0	0	1	0	0	0	0	0	1	2.9	2.9	2.9	88.701	758	758	0.0061614	2.12	0	0	0	0	0	2.9	1274800	0	0	0	0	0
Q8WVN8	Q8WVN8	1	1	1	Ubiquitin-conjugating enzyme E2 Q2	UBE2Q2	Ubiquitin-conjugating enzyme E2 Q2 OS=Homo sapiens OX=9606 GN=UBE2Q2 PE=1 SV=1	1	1	1	1	1	0	1	0	0	0	1	0	1	0	0	0	1	0	1	0	0	0	2.7	2.7	2.7	42.818	375	375	0.004375	2.2221	2.7	0	2.7	0	0	0	39102000	21523000	0	17579000	0	0
Q8WW12	Q8WW12	7	7	7	PEST proteolytic signal-containing nuclear protein	PCNP	PEST proteolytic signal-containing nuclear protein OS=Homo sapiens OX=9606 GN=PCNP PE=1 SV=2	1	7	7	7	5	5	4	6	6	6	5	5	4	6	6	6	5	5	4	6	6	6	38.8	38.8	38.8	18.925	178	178	0	49.775	24.7	24.7	24.7	33.7	29.8	29.8	748780000	103030000	83861000	69680000	172540000	169190000
Q8WWM7	Q8WWM7	16	16	16	Ataxin-2-like protein	ATXN2L	Ataxin-2-like protein OS=Homo sapiens OX=9606 GN=ATXN2L PE=1 SV=2	1	16	16	16	11	14	12	0	0	0	11	14	12	0	0	0	11	14	12	0	0	0	19.2	19.2	19.2	113.37	1075	1075	0	87.485	16.8	15.7	15.5	0	0	0	289360000	93043000	98994000	97319000	0	0
Q8WWY3	Q8WWY3	3	3	3	U4/U6 small nuclear ribonucleoprotein Prp31	PRPF31	U4/U6 small nuclear ribonucleoprotein Prp31 OS=Homo sapiens OX=9606 GN=PRPF31 PE=1 SV=2	1	3	3	3	2	1	1	1	1	2	2	1	1	1	1	2	2	1	1	1	1	2	11.2	11.2	11.2	55.455	499	499	0	15.316	7.8	3	3	3	3	6.4	7519600	1455700	1045600	1043400	1720800	1279000
Q8WX92	Q8WX92	1	1	1	Negative elongation factor B	NELFB	Negative elongation factor B OS=Homo sapiens OX=9606 GN=NELFB PE=1 SV=1	1	1	1	1	1	1	1	1	1	0	1	1	1	1	1	0	1	1	1	1	1	0	3.8	3.8	3.8	65.697	580	580	0	4.1718	3.8	3.8	3.8	3.8	3.8	0	87203000	24195000	35687000	2370000	2111700	22840000
Q8WX93;Q86TC9	Q8WX93	35;1	35;1	35;1	Palladin	PALLD	Palladin OS=Homo sapiens OX=9606 GN=PALLD PE=1 SV=3	2	35	35	35	31	28	28	5	8	7	31	28	28	5	8	7	31	28	28	5	8	7	39	39	39	150.56	1383	1383;1320	0	323.31	36.2	33.9	32.4	5.1	7.8	6.9	3357800000	1260300000	1440700000	519690000	23346000	77775000
Q8WXF1	Q8WXF1	18	17	17	Paraspeckle component 1	PSPC1	Paraspeckle component 1 OS=Homo sapiens OX=9606 GN=PSPC1 PE=1 SV=1	1	18	17	17	10	14	12	10	13	11	9	13	11	10	12	10	9	13	11	10	12	10	41.9	40.5	40.5	58.743	523	523	0	145.68	24.9	29.4	28.5	24.7	30.4	28.7	914490000	236820000	117590000	116770000	79758000	223720000
Q8WXI7	Q8WXI7	2	2	2	Mucin-16	MUC16	Mucin-16 OS=Homo sapiens OX=9606 GN=MUC16 PE=1 SV=3	1	2	2	2	1	1	0	0	0	0	1	1	0	0	0	0	1	1	0	0	0	0	0.4	0.4	0.4	1519.2	14507	14507	0.0061728	2.1243	0.1	0.3	0	0	0	0	53955000	27371000	26584000	0	0	0
Q8WXI9	Q8WXI9	14	14	13	Transcriptional repressor p66-beta	GATAD2B	Transcriptional repressor p66-beta OS=Homo sapiens OX=9606 GN=GATAD2B PE=1 SV=1	1	14	14	13	4	3	2	7	11	9	4	3	2	7	11	9	4	3	2	7	10	8	33.9	33.9	32	65.26	593	593	0	135.63	13.8	7.8	5.4	20.6	27.7	25.1	261500000	28701000	12298000	12551000	58604000	94100000
Q8WY36	Q8WY36	1	1	1	HMG box transcription factor BBX	BBX	HMG box transcription factor BBX OS=Homo sapiens OX=9606 GN=BBX PE=1 SV=1	1	1	1	1	0	0	0	0	1	1	0	0	0	0	1	1	0	0	0	0	1	1	2.1	2.1	2.1	105.13	941	941	0	2.7929	0	0	0	0	2.1	2.1	29145000	0	0	0	0	6379400
Q8WYP5	Q8WYP5	7	7	7	Protein ELYS	AHCTF1	Protein ELYS OS=Homo sapiens OX=9606 GN=AHCTF1 PE=1 SV=3	1	7	7	7	3	4	1	0	4	3	3	4	1	0	4	3	3	4	1	0	4	3	6.8	6.8	6.8	252.5	2266	2266	0	56.53	3.7	4.6	0.6	0	3.6	2.2	141450000	23773000	32902000	3733100	0	61761000
Q92499	Q92499	6	6	6	ATP-dependent RNA helicase DDX1	DDX1	ATP-dependent RNA helicase DDX1 OS=Homo sapiens OX=9606 GN=DDX1 PE=1 SV=2	1	6	6	6	1	1	4	3	4	2	1	1	4	3	4	2	1	1	4	3	4	2	12.8	12.8	12.8	82.431	740	740	0	17.822	1.9	1.9	6.9	4.7	9.3	3.2	59205000	4795400	3333600	6968800	6739100	32056000
Q92520	Q92520	3	3	3	Protein FAM3C	FAM3C	Protein FAM3C OS=Homo sapiens OX=9606 GN=FAM3C PE=1 SV=1	1	3	3	3	1	0	2	0	1	0	1	0	2	0	1	0	1	0	2	0	1	0	24.2	24.2	24.2	24.68	227	227	0	7.1414	11.5	0	17.2	0	7	0	13142000	7086800	0	3047000	0	3007700
Q92541	Q92541	4	4	4	RNA polymerase-associated protein RTF1 homolog	RTF1	RNA polymerase-associated protein RTF1 homolog OS=Homo sapiens OX=9606 GN=RTF1 PE=1 SV=4	1	4	4	4	0	0	0	1	3	3	0	0	0	1	3	3	0	0	0	1	3	3	6.8	6.8	6.8	80.313	710	710	0	8.5129	0	0	0	1.5	5.2	5.2	26719000	0	0	0	1549800	12407000
Q92547	Q92547	5	5	5	DNA topoisomerase 2-binding protein 1	TOPBP1	DNA topoisomerase 2-binding protein 1 OS=Homo sapiens OX=9606 GN=TOPBP1 PE=1 SV=3	1	5	5	5	0	0	0	0	2	3	0	0	0	0	2	3	0	0	0	0	2	3	7.2	7.2	7.2	170.68	1522	1522	0	9.7536	0	0	0	0	3.2	4	31356000	0	0	0	0	2469100
Q92552	Q92552	2	2	2	28S ribosomal protein S27, mitochondrial	MRPS27	28S ribosomal protein S27, mitochondrial OS=Homo sapiens OX=9606 GN=MRPS27 PE=1 SV=3	1	2	2	2	2	1	0	0	0	0	2	1	0	0	0	0	2	1	0	0	0	0	8.7	8.7	8.7	47.611	414	414	0	6.3861	8.7	3.6	0	0	0	0	28707000	20127000	8579400	0	0	0
Q92572	Q92572	3	3	3	AP-3 complex subunit sigma-1	AP3S1	AP-3 complex subunit sigma-1 OS=Homo sapiens OX=9606 GN=AP3S1 PE=1 SV=1	1	3	3	3	2	2	1	0	0	1	2	2	1	0	0	1	2	2	1	0	0	1	21.8	21.8	21.8	21.732	193	193	0	4.5191	12.4	14	4.7	0	0	9.3	33597000	2492100	26247000	956560	0	0
Q92575	Q92575	1	1	1	UBX domain-containing protein 4	UBXN4	UBX domain-containing protein 4 OS=Homo sapiens OX=9606 GN=UBXN4 PE=1 SV=2	1	1	1	1	1	1	0	0	0	0	1	1	0	0	0	0	1	1	0	0	0	0	7.3	7.3	7.3	56.777	508	508	0.004422	2.2858	7.3	7.3	0	0	0	0	14948000	7503700	7444100	0	0	0
Q92576	Q92576	3	3	3	PHD finger protein 3	PHF3	PHD finger protein 3 OS=Homo sapiens OX=9606 GN=PHF3 PE=1 SV=3	1	3	3	3	1	1	0	0	2	2	1	1	0	0	2	2	1	1	0	0	2	2	2.7	2.7	2.7	229.48	2039	2039	0	6.3567	1	1	0	0	2.2	1.8	39034000	4402000	7514300	0	0	16860000
Q92585	Q92585	26	26	26	Mastermind-like protein 1	MAML1	Mastermind-like protein 1 OS=Homo sapiens OX=9606 GN=MAML1 PE=1 SV=3	1	26	26	26	0	0	1	22	24	22	0	0	1	22	24	22	0	0	1	22	24	22	48.5	48.5	48.5	108.05	1016	1016	0	323.31	0	0	3	41.5	45.4	41.9	3604200000	0	0	3787700	589980000	2087300000
Q92598	Q92598	15	13	12	Heat shock protein 105 kDa	HSPH1	Heat shock protein 105 kDa OS=Homo sapiens OX=9606 GN=HSPH1 PE=1 SV=1	1	15	13	12	10	8	9	5	7	7	8	7	7	3	5	5	8	6	7	3	5	4	22.7	20.2	18.5	96.864	858	858	0	66.499	13.4	13.6	13.1	7.7	10.6	10.4	187680000	77573000	35124000	21913000	11891000	33271000
Q92600	Q92600	2	2	2	Cell differentiation protein RCD1 homolog	RQCD1	CCR4-NOT transcription complex subunit 9 OS=Homo sapiens OX=9606 GN=CNOT9 PE=1 SV=1	1	2	2	2	1	2	0	0	1	0	1	2	0	0	1	0	1	2	0	0	1	0	10.7	10.7	10.7	33.631	299	299	0	65.745	7	10.7	0	0	7	0	15122000	5490300	7051900	0	0	2579400
Q92616	Q92616	13	13	13	Translational activator GCN1	GCN1L1	eIF-2-alpha kinase activator GCN1 OS=Homo sapiens OX=9606 GN=GCN1 PE=1 SV=6	1	13	13	13	6	9	5	0	1	0	6	9	5	0	1	0	6	9	5	0	1	0	7.6	7.6	7.6	292.75	2671	2671	0	64.92	4	5.2	2.3	0	1	0	175540000	65413000	93805000	6792400	0	9532600
Q92620	Q92620	2	2	2	Pre-mRNA-splicing factor ATP-dependent RNA helicase PRP16	DHX38	Pre-mRNA-splicing factor ATP-dependent RNA helicase PRP16 OS=Homo sapiens OX=9606 GN=DHX38 PE=1 SV=2	1	2	2	2	0	0	1	0	0	2	0	0	1	0	0	2	0	0	1	0	0	2	2.3	2.3	2.3	140.5	1227	1227	0	10.214	0	0	1.3	0	0	2.3	21018000	0	0	633300	0	0
[truncated: 417 more rows]
[truncated: 26 more columns]

## Sheet: B, Analysis
Protein IDs	Majority protein IDs	Peptide counts (all)	Peptide counts (razor+unique)	Peptide counts (unique)	Protein names	Gene names	Fasta headers	Number of proteins	Peptides	Razor + unique peptides	Unique peptides	Peptides S530	Peptides S531	Peptides S532	Peptides S533	Peptides S534	Peptides S535	Razor + unique peptides S530	Razor + unique peptides S531	Razor + unique peptides S532	Razor + unique peptides S533	Razor + unique peptides S534	Razor + unique peptides S535	Unique peptides S530	Unique peptides S531	Unique peptides S532	Unique peptides S533	Unique peptides S534	Unique peptides S535	Sequence coverage [%]	Unique + razor sequence coverage [%]	Unique sequence coverage [%]	Mol. weight [kDa]	Sequence length	Sequence lengths	Q-value	Score	Sequence coverage S530 [%]	Sequence coverage S531 [%]	Sequence coverage S532 [%]	Sequence coverage S533 [%]	Sequence coverage S534 [%]	Sequence coverage S535 [%]	Intensity	Intensity S530	Intensity S531	Intensity S532	BioID-only Intensity Sum	Intensity S533
[truncated: 1,658 more rows]
[truncated: 30 more columns]

[truncated: 1 more sheets: C, Candidate interactors]
