# Supplementary material for: Comprehensive analysis of the proximity-dependent nuclear interactome for the oncoprotein NOTCH1 in live cells
Source: J Biol Chem. 2023 Dec 1;300(1):105522. doi: 10.1016/j.jbc.2023.105522 (PMC10788534; doi:10.1016/j.jbc.2023.105522)
Supplement: Table S2 — (Related to Fig. 2): NOTCH1 proximal and interacting proteins identified by MS analysis in 3T3 cells. A, MS data for samples 536-541 in 3T3 cells. Biological triplicate for BioID2-only (samples 536, 537, 538) and BioID2-NICD (samples 539, 540, 541). B, analysis of samples 536-541. C, BioID candidate interactors of Notch1 in 3T3 cells. [file mmc3.xlsx]

## Sheet: Table S2 list
Table S2 (Related to Fig. 2): NOTCH1 proximal and interacting proteins identified by MS analysis in 3T3 cells.
A, MS data for samples 536-541 in 3T3 cells. Biological triplicate for BioID-only (samples 536, 537, 538) and BioID-NICD (samples 539, 540, 541).
B, Analysis of samples 536-541.
C, BioID candidate interactors of Notch1 in 3T3 cells.

## Sheet: A, Data Samples 53-5435 in 3T3
Protein IDs	Majority protein IDs	Peptide counts (all)	Peptide counts (razor+unique)	Peptide counts (unique)	Protein names	Gene names	Fasta headers	Number of proteins	Peptides	Razor + unique peptides	Unique peptides	Peptides S536	Peptides S537	Peptides S538	Peptides S539	Peptides S540	Peptides S541	Razor + unique peptides S536	Razor + unique peptides S537	Razor + unique peptides S538	Razor + unique peptides S539	Razor + unique peptides S540	Razor + unique peptides S541	Unique peptides S536	Unique peptides S537	Unique peptides S538	Unique peptides S539	Unique peptides S540	Unique peptides S541	Sequence coverage [%]	Unique + razor sequence coverage [%]	Unique sequence coverage [%]	Mol. weight [kDa]	Sequence length	Sequence lengths	Q-value	Score	Sequence coverage S536 [%]	Sequence coverage S537 [%]	Sequence coverage S538 [%]	Sequence coverage S539 [%]	Sequence coverage S540 [%]	Sequence coverage S541 [%]	Intensity	Intensity S536	Intensity S537	Intensity S538	Intensity S539	Intensity S540
A2A432;Q3TCH7	A2A432;Q3TCH7	6;3	6;3	6;3	Cullin-4B;Cullin-4A	Cul4b;Cul4a	Cullin-4B OS=Mus musculus GN=Cul4b PE=1 SV=1;Cullin-4A OS=Mus musculus GN=Cul4a PE=1 SV=1	2	6	6	6	0	2	1	2	4	1	0	2	1	2	4	1	0	2	1	2	4	1	8	8	8	110.7	970	970;759	0	18.237	0	2	0.9	3	5.4	0.9	79976000	0	7020200	5038300	33482000	34436000
A2A6A1	A2A6A1	2	2	2	G patch domain-containing protein 8	Gpatch8	G patch domain-containing protein 8 OS=Mus musculus GN=Gpatch8 PE=1 SV=1	1	2	2	2	0	0	0	2	2	2	0	0	0	2	2	2	0	0	0	2	2	2	2.1	2.1	2.1	164.99	1505	1505	0	4.378	0	0	0	2.1	2.1	2.1	35361000	0	0	0	13232000	11066000
A2A791	A2A791	18	18	18	Zinc finger MYM-type protein 4	Zmym4	Zinc finger MYM-type protein 4 OS=Mus musculus GN=Zmym4 PE=1 SV=1	1	18	18	18	0	0	0	13	11	12	0	0	0	13	11	12	0	0	0	13	11	12	17.2	17.2	17.2	172.44	1549	1549	0	85.234	0	0	0	13.7	10.3	11.6	376910000	0	0	0	192830000	122860000
A2A884	A2A884	1	1	1	Transcription factor HIVEP3	Hivep3	Transcription factor HIVEP3 OS=Mus musculus GN=Hivep3 PE=1 SV=1	1	1	1	1	0	0	0	1	0	0	0	0	0	1	0	0	0	0	0	1	0	0	1.3	1.3	1.3	253.41	2348	2348	0	7.0643	0	0	0	1.3	0	0	15283000	0	0	0	15283000	0
A2AAY5	A2AAY5	5	5	5	SH3 and PX domain-containing protein 2B	Sh3pxd2b	SH3 and PX domain-containing protein 2B OS=Mus musculus GN=Sh3pxd2b PE=1 SV=1	1	5	5	5	5	4	4	0	0	0	5	4	4	0	0	0	5	4	4	0	0	0	12.6	12.6	12.6	101.52	908	908	0	10.951	12.6	10.2	10.8	0	0	0	88866000	27428000	37913000	23525000	0	0
A2AGT5	A2AGT5	8	8	8	Cytoskeleton-associated protein 5	Ckap5	Cytoskeleton-associated protein 5 OS=Mus musculus GN=Ckap5 PE=1 SV=1	1	8	8	8	5	4	5	3	2	2	5	4	5	3	2	2	5	4	5	3	2	2	6.5	6.5	6.5	225.63	2032	2032	0	34.761	4	3.1	4.3	2.5	1.7	2.1	124230000	10425000	10446000	51606000	40307000	7532000
A2AHC3	A2AHC3	9	9	9	Calmodulin-regulated spectrin-associated protein 1	Camsap1	Calmodulin-regulated spectrin-associated protein 1 OS=Mus musculus GN=Camsap1 PE=1 SV=1	1	9	9	9	6	7	7	3	1	1	6	7	7	3	1	1	6	7	7	3	1	1	10.8	10.8	10.8	175.89	1581	1581	0	24.67	7	6.8	9.3	3.9	1.2	1.2	184590000	27506000	32946000	69773000	50623000	1740100
A2APB8	A2APB8	14	14	14	Targeting protein for Xklp2	Tpx2	Targeting protein for Xklp2 OS=Mus musculus GN=Tpx2 PE=1 SV=1	1	14	14	14	0	0	0	12	10	9	0	0	0	12	10	9	0	0	0	12	10	9	25.5	25.5	25.5	85.893	745	745	0	34.873	0	0	0	20.9	19.3	16.9	226930000	0	0	0	106540000	73532000
A2AQ19	A2AQ19	4	4	4	RNA polymerase-associated protein RTF1 homolog	Rtf1	RNA polymerase-associated protein RTF1 homolog OS=Mus musculus GN=Rtf1 PE=1 SV=1	1	4	4	4	0	0	0	3	2	1	0	0	0	3	2	1	0	0	0	3	2	1	7.4	7.4	7.4	80.796	715	715	0	5.9937	0	0	0	5.7	4.1	1.7	27639000	0	0	0	15792000	9623100
A2ASS6	A2ASS6	2	2	2	Titin	Ttn	Titin OS=Mus musculus GN=Ttn PE=1 SV=1	1	2	2	2	1	0	0	0	1	0	1	0	0	0	1	0	1	0	0	0	1	0	0.1	0.1	0.1	3906.4	35213	35213	0.0082988	1.5526	0	0	0	0	0	0	5596700	2927000	0	0	0	2669700
A2AWL7	A2AWL7	4	4	4	MAX gene-associated protein	Mga	MAX gene-associated protein OS=Mus musculus GN=Mga PE=2 SV=1	1	4	4	4	0	0	0	3	3	1	0	0	0	3	3	1	0	0	0	3	3	1	2.8	2.8	2.8	328.8	3003	3003	0	26.955	0	0	0	2	1.9	0.5	54139000	0	0	0	23423000	27009000
A2BDX3	A2BDX3	1	1	1	Adenylyltransferase and sulfurtransferase MOCS3;Molybdopterin-synthase adenylyltransferase;Molybdopterin-synthase sulfurtransferase	Mocs3	Adenylyltransferase and sulfurtransferase MOCS3 OS=Mus musculus GN=Mocs3 PE=1 SV=1	1	1	1	1	0	0	0	0	1	1	0	0	0	0	1	1	0	0	0	0	1	1	2	2	2	49.374	460	460	0.0030921	2.0127	0	0	0	0	2	2	5132800	0	0	0	0	2186200
A2BE28	A2BE28	2	2	2	Ribosomal biogenesis protein LAS1L	Las1l	Ribosomal biogenesis protein LAS1L OS=Mus musculus GN=Las1l PE=1 SV=1	1	2	2	2	1	0	1	1	1	2	1	0	1	1	1	2	1	0	1	1	1	2	4	4	4	89.413	776	776	0	12.631	2.2	0	1.8	2.2	2.2	4	13038000	2164400	0	0	3102000	2870000
A2BH40	A2BH40	11	11	11	AT-rich interactive domain-containing protein 1A	Arid1a	AT-rich interactive domain-containing protein 1A OS=Mus musculus GN=Arid1a PE=1 SV=1	1	11	11	11	0	0	0	7	6	9	0	0	0	7	6	9	0	0	0	7	6	9	7.9	7.9	7.9	242.09	2283	2283	0	19.408	0	0	0	5	3.5	6.5	87334000	0	0	0	34680000	15820000
A2RSY6	A2RSY6	1	1	1	TRMT1-like protein	Trmt1l	TRMT1-like protein OS=Mus musculus GN=Trmt1l PE=1 SV=1	1	1	1	1	0	0	0	1	0	0	0	0	0	1	0	0	0	0	0	1	0	0	2.5	2.5	2.5	80.86	728	728	0	9.7569	0	0	0	2.5	0	0	10006000	0	0	0	10006000	0
A2RTL5	A2RTL5	1	1	1	Arginine/serine-rich coiled-coil protein 2	Rsrc2	Arginine/serine-rich coiled-coil protein 2 OS=Mus musculus GN=Rsrc2 PE=2 SV=1	1	1	1	1	0	0	0	1	1	1	0	0	0	1	1	1	0	0	0	1	1	1	3.2	3.2	3.2	43.876	376	376	0.0025063	2.1398	0	0	0	3.2	3.2	3.2	8242700	0	0	0	3813800	2136300
A6H8H2	A6H8H2	11	11	11	DENN domain-containing protein 4C	Dennd4c	DENN domain-containing protein 4C OS=Mus musculus GN=Dennd4c PE=1 SV=1	1	11	11	11	4	4	7	1	1	0	4	4	7	1	1	0	4	4	7	1	1	0	10.5	10.5	10.5	211.46	1906	1906	0	49.686	3.7	3.5	7.1	1.4	1.6	0	158820000	15672000	17292000	95722000	22923000	7210500
B2RQC6	B2RQC6	11	11	11	CAD protein;Glutamine-dependent carbamoyl-phosphate synthase;Aspartate carbamoyltransferase;Dihydroorotase	Cad	CAD protein OS=Mus musculus GN=Cad PE=1 SV=1	1	11	11	11	7	7	7	3	1	1	7	7	7	3	1	1	7	7	7	3	1	1	9	9	9	243.24	2225	2225	0	48.534	5.7	6.4	6	2.2	0.8	1.2	112700000	14606000	22398000	57791000	13432000	2189900
B2RY56	B2RY56	12	12	12	RNA-binding protein 25	Rbm25	RNA-binding protein 25 OS=Mus musculus GN=Rbm25 PE=1 SV=2	1	12	12	12	3	3	4	11	8	11	3	3	4	11	8	11	3	3	4	11	8	11	18.6	18.6	18.6	99.551	838	838	0	67.14	6.6	6.6	7.4	18.5	14	15.4	526300000	22490000	24775000	24689000	224260000	123260000
CON__ENSEMBL:ENSBTAP00000001528;Q9Z0R4	CON__ENSEMBL:ENSBTAP00000001528;Q9Z0R4	1;1	1;1	1;1	Intersectin-1	Itsn1	;Intersectin-1 OS=Mus musculus GN=Itsn1 PE=1 SV=2	2	1	1	1	0	0	1	0	0	0	0	0	1	0	0	0	0	0	1	0	0	0	1.6	1.6	1.6	137.98	1222	1222;1714	0.007177	1.606	0	0	1.6	0	0	0	4997200	0	0	4997200	0	0
CON__ENSEMBL:ENSBTAP00000007350;CON__P01030	CON__ENSEMBL:ENSBTAP00000007350;CON__P01030	7;4	7;4	7;4			;	2	7	7	7	2	0	1	5	4	3	2	0	1	5	4	3	2	0	1	5	4	3	6	6	6	192.99	1742	1742;1741	0	54.675	1.7	0	1.1	4.3	3.4	2.2	137310000	993950	0	11958000	18417000	22306000
CON__ENSEMBL:ENSBTAP00000016046;Q08879	CON__ENSEMBL:ENSBTAP00000016046	3;1	3;1	3;1				2	3	3	3	0	0	0	3	3	2	0	0	0	3	3	2	0	0	0	3	3	2	9.6	9.6	9.6	77.456	706	706;705	0	43.871	0	0	0	9.6	9.6	6.4	230840000	0	0	0	107860000	114290000
CON__ENSEMBL:ENSBTAP00000018229;CON__Q3MHN5	CON__ENSEMBL:ENSBTAP00000018229;CON__Q3MHN5	2;1	2;1	2;1			;	2	2	2	2	0	0	0	1	1	1	0	0	0	1	1	1	0	0	0	1	1	1	7.8	7.8	7.8	53.661	475	475;474	0	55.987	0	0	0	3.6	3.6	4.2	49034000	0	0	0	41505000	7529300
CON__ENSEMBL:ENSBTAP00000024146	CON__ENSEMBL:ENSBTAP00000024146	21	21	21				1	21	21	21	6	5	3	21	8	9	6	5	3	21	8	9	6	5	3	21	8	9	24.2	24.2	24.2	164.34	1477	1477	0	155.42	6.8	4.9	2.6	24.2	7.5	8.5	606690000	35583000	31628000	16051000	410020000	65794000
CON__ENSEMBL:ENSP00000377550;CON__P13646-1	CON__ENSEMBL:ENSP00000377550;CON__P13646-1	6;4	1;1	1;1			;	2	6	1	1	3	4	1	6	3	3	0	0	0	1	0	0	0	0	0	1	0	0	12.4	4.5	4.5	45.771	420	420;458	0	6.0918	7.4	7.4	1.7	12.4	7.4	7.4	6549900	0	0	0	6549900	0
CON__P00735	CON__P00735	2	2	2				1	2	2	2	0	0	1	2	1	1	0	0	1	2	1	1	0	0	1	2	1	1	7	7	7	70.505	625	625	0	16.685	0	0	4.6	7	4.6	4.6	78436000	0	0	15473000	48295000	12276000
CON__P00761	CON__P00761	6	6	6				1	6	6	6	4	4	5	4	4	5	4	4	5	4	4	5	4	4	5	4	4	5	31.6	31.6	31.6	24.409	231	231	0	323.31	25.1	25.1	31.6	25.1	25.1	25.1	26982000000	919130000	1312800000	5924700000	11430000000	6421000000
CON__P01966	CON__P01966	2	2	2				1	2	2	2	0	0	0	2	0	0	0	0	0	2	0	0	0	0	0	2	0	0	26.1	26.1	26.1	15.184	142	142	0	14.895	0	0	0	26.1	0	0	17772000	0	0	0	17772000	0
CON__P02533;CON__Q6IFX2;Q6IFX2;CON__Q04695;CON__Q9QWL7;Q9QWL7;Q61781;CON__P08727;CON__P19001;P19001;CON__Q61782;CON__P35900;CON__Q9D312;Q9D312	CON__P02533	20;7;7;6;6;6;5;4;4;4;2;1;1;1	15;6;6;3;3;3;3;1;1;1;2;1;1;1	8;3;3;1;1;1;1;0;0;0;1;0;0;0				14	20	15	8	13	11	5	18	6	9	9	7	2	14	4	7	4	2	1	8	1	3	48.1	42.8	28.4	51.621	472	472;452;452;432;433;433;484;400;403;403;93;424;431;431	0	129.56	30.9	25.4	11.2	48.1	13.3	22.7	368190000	51444000	54633000	17482000	168010000	28953000
CON__P02538;CON__O95678;CON__P07744;P07744;CON__Q32MB2;Q99M73;CON__REFSEQ:XP_932229;CON__H-INV:HIT000292931;CON__O43790;CON__Q6NT21;CON__P78385;CON__Q14533;CON__P19013;P03995	CON__P02538	20;7;5;5;2;2;1;1;1;1;1;1;1;1	1;0;0;0;0;0;0;0;0;0;0;0;0;0	1;0;0;0;0;0;0;0;0;0;0;0;0;0				14	20	1	1	9	5	6	17	10	9	1	0	0	1	1	1	1	0	0	1	1	1	36.9	1.8	1.8	60.044	564	564;551;525;525;540;603;345;443;486;493;493;505;594;430	0.0077151	1.5598	17.9	11.7	13.1	34.2	19.3	19.3	21972000	0	0	0	13900000	4653900
CON__P02662	CON__P02662	1	1	1				1	1	1	1	0	0	0	1	0	0	0	0	0	1	0	0	0	0	0	1	0	0	7.5	7.5	7.5	22.975	199	199	0	2.8907	0	0	0	7.5	0	0	4871400	0	0	0	4871400	0
CON__P02769;CON__P02768-1	CON__P02769	43;5	43;5	43;5				2	43	43	43	17	26	28	31	37	37	17	26	28	31	37	37	17	26	28	31	37	37	70.3	70.3	70.3	69.293	607	607;609	0	323.31	39	54.9	54.4	61.4	67.1	67.7	23575000000	451400000	693400000	1406000000	8913500000	7025100000
CON__P02777	CON__P02777	4	4	4				1	4	4	4	2	3	1	3	3	3	2	3	1	3	3	3	2	3	1	3	3	3	16.1	16.1	16.1	24.241	230	230	0	239.37	15.2	15.7	5.2	15.7	15.7	5.7	512960000	13860000	38071000	9422200	380940000	40733000
CON__P04258	CON__P04258	2	2	2				1	2	2	2	1	0	1	0	0	0	1	0	1	0	0	0	1	0	1	0	0	0	2.1	2.1	2.1	138.44	1466	1466	0.0093567	1.4464	1.4	0	0.7	0	0	0	42768000	23488000	0	19281000	0	0
CON__P04264	CON__P04264	43	43	30				1	43	43	30	22	22	21	41	25	26	22	22	21	41	25	26	13	13	12	28	17	17	58.2	58.2	45	66.017	644	644	0	323.31	38.8	37.7	36.6	57.6	43.5	45.3	16058000000	701000000	939520000	641710000	10326000000	2333900000
CON__P08779;CON__Q9Z2K1;CON__Q3ZAW8;Q9Z2K1	CON__P08779	19;5;5;5	7;1;1;1	7;1;1;1				4	19	7	7	11	10	4	16	9	7	2	1	0	6	4	1	2	1	0	6	4	1	45.9	23.9	23.9	51.267	473	473;469;474;469	0	29.586	25.6	21.1	7.2	39.1	24.7	16.7	78860000	7464100	2006300	0	47197000	20463000
CON__P12763;P29699	CON__P12763	11;1	11;1	11;1				2	11	11	11	7	5	5	9	9	10	7	5	5	9	9	10	7	5	5	9	9	10	31.5	31.5	31.5	38.418	359	359;345	0	270.85	22.8	14.8	15	28.1	30.1	26.7	7855600000	151150000	173510000	928170000	4253000000	1762300000
CON__P13645;CON__P02535-1;P02535;CON__P08730-1;P08730;CON__Q148H6;CON__Q7Z3Y7;CON__Q2M2I5;CON__P05784;CON__Q7Z3Z0;CON__Q7Z3Y8;CON__Q99456;P05784;A6BLY7;CON__Q14525;CON__Q9UE12;CON__Q15323;CON__A2A5Y0;CON__Q92764;CON__Q14532;CON__A2AB72;CON__Q497I4;CON__O76015;CON__Q7Z3Y9;CON__O76014;CON__REFSEQ:XP_986630;Q61897;Q62168;Q61765;Q6IFX3;Q8VCW2;Q9Z320;Q497I4;B1AQ75;A1L317	CON__P13645	35;9;9;6;6;4;4;3;2;2;2;2;2;2;1;1;1;1;1;1;1;1;1;1;1;1;1;1;1;1;1;1;1;1;1	34;9;9;5;5;4;4;3;1;2;2;1;1;2;1;1;1;1;1;1;1;1;1;1;1;1;1;1;1;1;1;1;1;1;1	27;4;4;0;0;1;1;0;0;1;1;0;0;0;0;0;0;0;0;0;0;0;0;0;0;0;0;0;0;0;0;0;0;0;0				35	35	34	27	19	20	17	33	19	19	19	19	17	33	19	19	14	14	14	26	16	16	55.6	55.6	52.6	59.51	593	593;570;570;437;437;464;486;525;423;450;459;494;423;462;404;416;416;416;425;448;453;455;456;468;471;476;404;407;416;439;446;448;455;473;512	0	323.31	38.3	34.7	40.1	55.6	43.3	44	17360000000	491680000	643300000	942290000	13527000000	1352500000
CON__P13647	CON__P13647	26	20	4				1	26	20	4	10	5	5	22	12	9	6	3	3	17	7	6	2	1	0	4	2	2	41.4	33.2	5.3	62.378	590	590	0	78.498	16.8	8.3	8.5	37.5	19.8	16.4	376470000	25296000	32970000	7430500	231100000	52800000
CON__P34955	CON__P34955	9	9	9				1	9	9	9	0	0	3	7	3	3	0	0	3	7	3	3	0	0	3	7	3	3	26	26	26	46.103	416	416	0	155.66	0	0	7.9	17.1	11.5	11.3	805630000	0	0	24822000	613580000	134800000
CON__P35527	CON__P35527	36	36	35				1	36	36	35	17	17	21	30	24	20	17	17	21	30	24	20	17	16	21	30	24	20	65.3	65.3	65.3	62.129	623	623	0	323.31	48.5	43.2	54.7	62.4	55.1	47	24335000000	394820000	552940000	2278900000	17184000000	1876600000
CON__P35908;CON__Q6NXH9;Q6NXH9;CON__Q6IFZ6;CON__Q7Z794;Q6IFZ9;Q6IFZ6	CON__P35908	42;3;3;2;2;2;2	39;2;2;1;1;1;1	29;0;0;0;0;0;0				7	42	39	29	20	16	20	41	23	19	17	13	18	38	21	16	11	8	13	28	13	9	74.9	71.2	61.6	65.865	645	645;539;539;572;578;495;572	0	323.31	34	30.1	42.6	71.3	47.3	36.9	4882200000	159930000	177980000	298550000	3500700000	479170000
CON__P48668;CON__P04259	CON__P48668;CON__P04259	20;19	8;7	1;1			;	2	20	8	1	9	5	6	17	10	8	3	2	2	8	3	2	1	0	0	1	1	0	36.9	18.6	1.8	60.024	564	564;564	0	17.818	17.9	11.7	13.1	34.2	19.3	17.6	84479000	8334700	6800500	5566200	46922000	10710000
CON__Q29443;CON__Q0IIK2	CON__Q29443;CON__Q0IIK2	22;22	22;22	22;22			;	2	22	22	22	0	0	0	20	7	12	0	0	0	20	7	12	0	0	0	20	7	12	45.7	45.7	45.7	75.829	685	685;704	0	104.84	0	0	0	42.5	17.4	27.6	514890000	0	0	0	367350000	72160000
CON__Q28107	CON__Q28107	1	1	1				1	1	1	1	0	0	0	1	0	0	0	0	0	1	0	0	0	0	0	1	0	0	0.8	0.8	0.8	248.98	2211	2211	0.0006592	2.5181	0	0	0	0.8	0	0	8038300	0	0	0	8038300	0
CON__Q2KJF1	CON__Q2KJF1	2	2	2				1	2	2	2	0	0	0	1	1	0	0	0	0	1	1	0	0	0	0	1	1	0	13.9	13.9	13.9	53.553	503	503	0	23.514	0	0	0	7	7	0	43400000	0	0	0	34153000	9246500
CON__Q2UVX4	CON__Q2UVX4	2	2	2				1	2	2	2	0	0	0	1	1	0	0	0	0	1	1	0	0	0	0	1	1	0	2.7	2.7	2.7	187.37	1662	1662	0	2.992	0	0	0	1.3	1.4	0	6181400	0	0	0	2295000	3886400
CON__Q3SX09;CON__P02070;P02104;P02089;P02088	CON__Q3SX09;CON__P02070	4;3;1;1;1	4;3;1;1;1	4;3;1;1;1			;	5	4	4	4	0	0	0	3	0	3	0	0	0	3	0	3	0	0	0	3	0	3	25.9	25.9	25.9	22.06	201	201;145;147;147;147	0	17.002	0	0	0	16.4	0	20.4	39788000	0	0	0	15079000	0
CON__Q3SX14	CON__Q3SX14	4	1	1				1	4	1	1	3	3	3	3	3	3	0	0	1	0	0	0	0	0	1	0	0	0	9.7	3.8	3.8	85.686	781	781	0	9.7389	5.9	5.9	7.4	5.9	5.9	5.9	16338000	0	0	16338000	0	0
CON__Q3SX28;P58774;P58771;P21107	CON__Q3SX28;P58774;P58771;P21107	2;2;2;1	2;2;2;1	2;2;2;1	Tropomyosin beta chain;Tropomyosin alpha-1 chain;Tropomyosin alpha-3 chain	Tpm2;Tpm1;Tpm3	;Tropomyosin beta chain OS=Mus musculus GN=Tpm2 PE=1 SV=1;Tropomyosin alpha-1 chain OS=Mus musculus GN=Tpm1 PE=1 SV=1;Tropomyosin alpha-3 chain OS=Mus musculus GN=Tpm3 PE=1 SV=3	4	2	2	2	1	2	1	1	1	1	1	2	1	1	1	1	1	2	1	1	1	1	10.2	10.2	10.2	33.012	284	284;284;284;285	0	4.0058	4.9	10.2	4.9	4.9	4.9	4.9	53893000	8578100	18760000	6005600	7682000	6376000
CON__Q3SZH5	CON__Q3SZH5	1	1	1				1	1	1	1	0	0	0	1	0	0	0	0	0	1	0	0	0	0	0	1	0	0	3.5	3.5	3.5	45.456	424	424	0	6.6214	0	0	0	3.5	0	0	9535100	0	0	0	9535100	0
CON__Q3T052	CON__Q3T052	2	2	2				1	2	2	2	0	0	0	2	0	0	0	0	0	2	0	0	0	0	0	2	0	0	4.3	4.3	4.3	101.51	916	916	0	2.7352	0	0	0	4.3	0	0	15753000	0	0	0	15753000	0
CON__Q3ZBS7	CON__Q3ZBS7	3	3	3				1	3	3	3	3	1	1	1	1	1	3	1	1	1	1	1	3	1	1	1	1	1	7.4	7.4	7.4	54.099	484	484	0	26.788	7.4	3.1	2.1	2.3	2.1	3.1	14833000	6498400	2067800	3600400	0	2666400
CON__Q8N1N4-2;CON__Q7RTT2	CON__Q8N1N4-2;CON__Q7RTT2	4;4	2;2	2;2			;	2	4	2	2	2	1	0	2	3	1	0	0	0	1	1	0	0	0	0	1	1	0	7.9	5	5	56.964	521	521;521	0	3.0899	2.9	1.5	0	4.2	5.2	1.5	8931700	0	0	0	0	8931700
CON__Q922U2;Q922U2	CON__Q922U2;Q922U2	14;14	1;1	1;1	Keratin, type II cytoskeletal 5	Krt5	;Keratin, type II cytoskeletal 5 OS=Mus musculus GN=Krt5 PE=1 SV=1	2	14	1	1	6	4	3	11	8	4	0	0	0	0	1	0	0	0	0	0	1	0	20.5	1.7	1.7	61.766	580	580;580	1	-2	10	7.2	5.3	16.2	13.1	7.1	3291000	0	0	0	0	3291000
CON__Q9TRI1;Q61703	CON__Q9TRI1;Q61703	1;1	1;1	1;1	Inter-alpha-trypsin inhibitor heavy chain H2	Itih2	;Inter-alpha-trypsin inhibitor heavy chain H2 OS=Mus musculus GN=Itih2 PE=1 SV=1	2	1	1	1	0	0	0	1	0	0	0	0	0	1	0	0	0	0	0	1	0	0	1.6	1.6	1.6	106.19	946	946;946	0.00065531	2.4627	0	0	0	1.6	0	0	2347200	0	0	0	2347200	0
CON__Streptavidin	CON__Streptavidin	10	10	10				1	10	10	10	10	10	10	10	10	9	10	10	10	10	10	9	10	10	10	10	10	9	49.4	49.4	49.4	16.622	160	160	0	323.31	49.4	49.4	49.4	49.4	49.4	49.4	1970500000000	253090000000	272760000000	388900000000	473200000000	325240000000
D3YXK2;Q80YR5	D3YXK2;Q80YR5	7;4	7;4	7;4	Scaffold attachment factor B1;Scaffold attachment factor B2	Safb;Safb2	Scaffold attachment factor B1 OS=Mus musculus GN=Safb PE=1 SV=2;Scaffold attachment factor B2 OS=Mus musculus GN=Safb2 PE=1 SV=2	2	7	7	7	2	1	1	4	2	6	2	1	1	4	2	6	2	1	1	4	2	6	14.8	14.8	14.8	105.1	937	937;991	0	59.747	5.5	2.9	2.9	6.6	5.5	12.2	106180000	8376800	7321600	6922600	31783000	18265000
D3YYU8	D3YYU8	2	2	2	Obscurin-like protein 1	Obsl1	Obscurin-like protein 1 OS=Mus musculus GN=Obsl1 PE=1 SV=1	1	2	2	2	0	1	0	0	0	2	0	1	0	0	0	2	0	1	0	0	0	2	1.7	1.7	1.7	197.93	1804	1804	0	3.7316	0	0.7	0	0	0	1.7	6803700	0	2570900	0	0	0
D3Z7P3	D3Z7P3	5	5	5	Glutaminase kidney isoform, mitochondrial	Gls	Glutaminase kidney isoform, mitochondrial OS=Mus musculus GN=Gls PE=1 SV=1	1	5	5	5	0	2	3	3	1	1	0	2	3	3	1	1	0	2	3	3	1	1	12.9	12.9	12.9	73.963	674	674	0	61.683	0	4.2	6.8	8.8	2.8	2.8	178890000	0	10119000	72643000	27096000	12307000
E9PVA8	E9PVA8	7	7	7		Gcn1l1	eIF-2-alpha kinase activator GCN1 OS=Mus musculus GN=Gcn1 PE=1 SV=1	1	7	7	7	3	3	4	1	1	0	3	3	4	1	1	0	3	3	4	1	1	0	5	5	5	293.02	2671	2671	0	10.855	2.2	1.9	2.6	0.7	0.7	0	77357000	7187600	9123100	31291000	23558000	6197900
E9PVB3	E9PVB3	1	1	1	Coiled-coil domain-containing protein 175	Ccdc175	Coiled-coil domain-containing protein 175 OS=Mus musculus GN=Ccdc175 PE=4 SV=1	1	1	1	1	0	0	0	0	1	0	0	0	0	0	1	0	0	0	0	0	1	0	1.3	1.3	1.3	97.121	822	822	1	-2	0	0	0	0	1.3	0	25304000	0	0	0	0	25304000
E9PZQ0	E9PZQ0	1	1	1	Ryanodine receptor 1	Ryr1	Ryanodine receptor 1 OS=Mus musculus GN=Ryr1 PE=1 SV=1	1	1	1	1	0	0	0	1	0	0	0	0	0	1	0	0	0	0	0	1	0	0	0.1	0.1	0.1	565.03	5035	5035	1	-2	0	0	0	0.1	0	0	6886600	0	0	0	6886600	0
E9Q1P8;Q8R3Y8	E9Q1P8	5;1	4;0	4;0	Interferon regulatory factor 2-binding protein 2	Irf2bp2	Interferon regulatory factor 2-binding protein 2 OS=Mus musculus GN=Irf2bp2 PE=1 SV=1	2	5	4	4	0	0	0	3	1	3	0	0	0	2	1	2	0	0	0	2	1	2	13.9	12.6	12.6	59.291	570	570;584	0	6.7357	0	0	0	8.4	4.4	6.7	18896000	0	0	0	7558700	4864400
E9Q4Z2	E9Q4Z2	10	1	1	Acetyl-CoA carboxylase 2;Biotin carboxylase	Acacb	Acetyl-CoA carboxylase 2 OS=Mus musculus GN=Acacb PE=1 SV=1	1	10	1	1	10	8	7	6	7	6	1	1	1	1	1	1	1	1	1	1	1	1	4.9	0.4	0.4	275.75	2448	2448	0.0066626	1.7556	4.9	3.8	3.7	3.2	3.7	3.7	41487000	3037000	5457600	10968000	13946000	5074300
E9Q557	E9Q557	2	2	2	Desmoplakin	Dsp	Desmoplakin OS=Mus musculus GN=Dsp PE=1 SV=1	1	2	2	2	0	0	0	1	1	0	0	0	0	1	1	0	0	0	0	1	1	0	0.8	0.8	0.8	332.91	2883	2883	0	6.6872	0	0	0	0.5	0.3	0	2968100	0	0	0	0	2968100
E9Q5F9	E9Q5F9	8	8	8	Histone-lysine N-methyltransferase SETD2	Setd2	Histone-lysine N-methyltransferase SETD2 OS=Mus musculus GN=Setd2 PE=1 SV=1	1	8	8	8	0	0	0	5	6	4	0	0	0	5	6	4	0	0	0	5	6	4	5.3	5.3	5.3	285.66	2537	2537	0	42.763	0	0	0	3.9	3.9	2.2	139440000	0	0	0	84524000	40379000
E9Q5G3	E9Q5G3	2	2	2	Kinesin-like protein KIF23	Kif23	Kinesin-like protein KIF23 OS=Mus musculus GN=Kif23 PE=1 SV=1	1	2	2	2	0	0	0	1	1	2	0	0	0	1	1	2	0	0	0	1	1	2	3.4	3.4	3.4	108.77	953	953	0	4.7309	0	0	0	1.7	1.7	3.4	10686000	0	0	0	3823900	2941300
E9Q634	E9Q634	3	3	3	Unconventional myosin-Ie	Myo1e	Unconventional myosin-Ie OS=Mus musculus GN=Myo1e PE=1 SV=1	1	3	3	3	1	2	3	0	1	1	1	2	3	0	1	1	1	2	3	0	1	1	3.3	3.3	3.3	126.82	1107	1107	0	8.233	1.2	2.3	3.3	0	1.2	1.2	37342000	4931500	7899300	21395000	0	1884000
E9Q6J5	E9Q6J5	1	1	1		Bod1l	Biorientation of chromosomes in cell division protein 1-like 1 OS=Mus musculus GN=Bod1l PE=1 SV=1	1	1	1	1	0	0	0	1	1	1	0	0	0	1	1	1	0	0	0	1	1	1	0.5	0.5	0.5	327.45	3032	3032	0	5.9966	0	0	0	0.5	0.5	0.5	13922000	0	0	0	5304100	4780400
F6ZDS4	F6ZDS4	12	12	12	Nucleoprotein TPR	Tpr	Nucleoprotein TPR OS=Mus musculus GN=Tpr PE=1 SV=1	1	12	12	12	0	1	1	5	8	6	0	1	1	5	8	6	0	1	1	5	8	6	8.6	8.6	8.6	273.99	2431	2431	0	47.945	0	1	1	4.4	6	5.1	198100000	0	3066800	2205400	105150000	29882000
F8VPU2	F8VPU2	6	6	6	FERM, RhoGEF and pleckstrin domain-containing protein 1	Farp1	FERM, RhoGEF and pleckstrin domain-containing protein 1 OS=Mus musculus GN=Farp1 PE=1 SV=1	1	6	6	6	3	4	3	4	4	5	3	4	3	4	4	5	3	4	3	4	4	5	10.3	10.3	10.3	118.87	1048	1048	0	29.524	3.9	5.8	3.9	6.6	5.8	7.6	147630000	12990000	19240000	10497000	51271000	14325000
G3X9J0	G3X9J0	1	1	1		Sipa1l3	Signal-induced proliferation-associated 1-like protein 3 OS=Mus musculus GN=Sipa1l3 PE=1 SV=1	1	1	1	1	1	1	1	0	0	0	1	1	1	0	0	0	1	1	1	0	0	0	0.8	0.8	0.8	195.06	1776	1776	0	4.1124	0.8	0.8	0.8	0	0	0	30838000	10419000	11713000	8706300	0	0
G5E829	G5E829	3	3	3	Plasma membrane calcium-transporting ATPase 1	Atp2b1	Plasma membrane calcium-transporting ATPase 1 OS=Mus musculus GN=Atp2b1 PE=1 SV=1	1	3	3	3	1	2	1	0	0	0	1	2	1	0	0	0	1	2	1	0	0	0	3.5	3.5	3.5	134.75	1220	1220	0	6.1152	1.1	2.4	1.4	0	0	0	15402000	1189700	8342000	5870100	0	0
O08528	O08528	3	2	2	Hexokinase-2	Hk2	Hexokinase-2 OS=Mus musculus GN=Hk2 PE=1 SV=1	1	3	2	2	2	1	2	2	2	1	1	0	1	2	1	0	1	0	1	2	1	0	4.4	3.2	3.2	102.53	917	917	0	3.6563	2.8	1.2	2.8	3.2	2.8	1.2	14367000	3635100	0	3610000	5766000	1355600
O08529	O08529	15	15	15	Calpain-2 catalytic subunit	Capn2	Calpain-2 catalytic subunit OS=Mus musculus GN=Capn2 PE=1 SV=4	1	15	15	15	9	10	10	6	4	4	9	10	10	6	4	4	9	10	10	6	4	4	35.9	35.9	35.9	79.871	700	700	0	163.23	22	25.4	23.9	17.1	7.7	10.6	500390000	40075000	56221000	164620000	135530000	26036000
O08539	O08539	1	1	1	Myc box-dependent-interacting protein 1	Bin1	Myc box-dependent-interacting protein 1 OS=Mus musculus GN=Bin1 PE=1 SV=1	1	1	1	1	0	1	0	0	0	0	0	1	0	0	0	0	0	1	0	0	0	0	3.1	3.1	3.1	64.469	588	588	0.0066305	1.7074	0	3.1	0	0	0	0	2565100	0	2565100	0	0	0
O08547	O08547	5	5	5	Vesicle-trafficking protein SEC22b	Sec22b	Vesicle-trafficking protein SEC22b OS=Mus musculus GN=Sec22b PE=1 SV=3	1	5	5	5	1	3	1	2	3	1	1	3	1	2	3	1	1	3	1	2	3	1	38.1	38.1	38.1	24.74	215	215	0	23.872	6.5	20.5	6.5	20	24.2	6.5	43214000	3148500	10671000	2954400	8613900	15855000
O08553	O08553	10	10	9	Dihydropyrimidinase-related protein 2	Dpysl2	Dihydropyrimidinase-related protein 2 OS=Mus musculus GN=Dpysl2 PE=1 SV=2	1	10	10	9	5	5	9	3	1	1	5	5	9	3	1	1	4	4	8	3	1	1	30.1	30.1	27.3	62.277	572	572	0	59.354	15	15	27.1	11.4	3.8	1.7	319250000	28797000	20520000	117710000	144780000	5492100
O08573	O08573	2	2	2	Galectin-9	Lgals9	Galectin-9 OS=Mus musculus GN=Lgals9 PE=1 SV=1	1	2	2	2	2	2	1	0	0	0	2	2	1	0	0	0	2	2	1	0	0	0	7.6	7.6	7.6	40.035	353	353	0	12.661	7.6	7.6	3.7	0	0	0	14479000	4842200	7134100	2502800	0	0
O08579	O08579	2	2	2	Emerin	Emd	Emerin OS=Mus musculus GN=Emd PE=1 SV=1	1	2	2	2	2	2	1	1	1	1	2	2	1	1	1	1	2	2	1	1	1	1	20.5	20.5	20.5	29.435	259	259	0	40.41	20.5	20.5	8.9	8.9	8.9	8.9	168110000	33095000	42643000	3038800	45011000	25688000
O08663	O08663	4	4	4	Methionine aminopeptidase 2	Metap2	Methionine aminopeptidase 2 OS=Mus musculus GN=Metap2 PE=1 SV=1	1	4	4	4	0	0	0	4	1	0	0	0	0	4	1	0	0	0	0	4	1	0	20.5	20.5	20.5	52.921	478	478	0	18.343	0	0	0	20.5	4.6	0	104530000	0	0	0	80467000	24067000
O08709	O08709	5	5	5	Peroxiredoxin-6	Prdx6	Peroxiredoxin-6 OS=Mus musculus GN=Prdx6 PE=1 SV=3	1	5	5	5	2	0	4	2	2	1	2	0	4	2	2	1	2	0	4	2	2	1	23.7	23.7	23.7	24.87	224	224	0	11.045	9.4	0	19.6	14.3	14.3	8.9	92331000	5854700	0	36588000	37377000	9477900
O08715	O08715	8	8	8	A-kinase anchor protein 1, mitochondrial	Akap1	A-kinase anchor protein 1, mitochondrial OS=Mus musculus GN=Akap1 PE=1 SV=4	1	8	8	8	6	6	4	0	0	0	6	6	4	0	0	0	6	6	4	0	0	0	16.5	16.5	16.5	92.194	857	857	0	23.79	10.3	13.4	8.8	0	0	0	113960000	25127000	38158000	50677000	0	0
O08734	O08734	2	2	2	Bcl-2 homologous antagonist/killer	Bak1	Bcl-2 homologous antagonist/killer OS=Mus musculus GN=Bak1 PE=1 SV=3	1	2	2	2	0	0	1	1	1	1	0	0	1	1	1	1	0	0	1	1	1	1	30.1	30.1	30.1	23.294	209	209	0	29.007	0	0	19.1	19.1	19.1	11	97980000	0	0	32511000	45215000	18581000
O08784	O08784	24	24	24	Treacle protein	Tcof1	Treacle protein OS=Mus musculus GN=Tcof1 PE=1 SV=1	1	24	24	24	8	9	12	17	21	21	8	9	12	17	21	21	8	9	12	17	21	21	23.9	23.9	23.9	135	1320	1320	0	227.87	9.8	9.8	13	17.7	21.4	21.4	1244600000	65309000	83087000	113480000	375060000	318400000
O08796	O08796	7	7	7	Eukaryotic elongation factor 2 kinase	Eef2k	Eukaryotic elongation factor 2 kinase OS=Mus musculus GN=Eef2k PE=1 SV=1	1	7	7	7	4	3	5	0	0	0	4	3	5	0	0	0	4	3	5	0	0	0	14.5	14.5	14.5	81.738	724	724	0	21.862	7.6	7.3	11.3	0	0	0	87382000	11754000	15853000	59775000	0	0
O08807	O08807	2	1	1	Peroxiredoxin-4	Prdx4	Peroxiredoxin-4 OS=Mus musculus GN=Prdx4 PE=1 SV=1	1	2	1	1	1	2	2	2	2	2	1	1	1	1	1	1	1	1	1	1	1	1	6.9	4	4	31.052	274	274	0.0018904	2.2285	4	6.9	6.9	6.9	6.9	6.9	272600000	32029000	46732000	42905000	36526000	83610000
O08810	O08810	9	8	8	116 kDa U5 small nuclear ribonucleoprotein component	Eftud2	116 kDa U5 small nuclear ribonucleoprotein component OS=Mus musculus GN=Eftud2 PE=1 SV=1	1	9	8	8	4	4	5	4	2	2	3	3	4	3	1	1	3	3	4	3	1	1	16.9	15.9	15.9	109.36	971	971	0	38.337	5.8	8.1	8.5	7.3	2.4	2.4	80239000	5515400	8789500	45798000	13973000	3328000
O08917	O08917	1	1	1	Flotillin-1	Flot1	Flotillin-1 OS=Mus musculus GN=Flot1 PE=1 SV=1	1	1	1	1	0	0	1	1	1	1	0	0	1	1	1	1	0	0	1	1	1	1	4.2	4.2	4.2	47.513	428	428	0.0093186	1.4284	0	0	4.2	4.2	4.2	4.2	2554100000	0	0	318220000	1171000000	112930000
O08997	O08997	2	2	2	Copper transport protein ATOX1	Atox1	Copper transport protein ATOX1 OS=Mus musculus GN=Atox1 PE=1 SV=1	1	2	2	2	1	0	2	1	1	0	1	0	2	1	1	0	1	0	2	1	1	0	47.1	47.1	47.1	7.3384	68	68	0.0088183	1.4876	20.6	0	47.1	26.5	20.6	0	96881000	3659200	0	27465000	55284000	10473000
O09005	O09005	1	1	1	Sphingolipid delta(4)-desaturase DES1	Degs1	Sphingolipid delta(4)-desaturase DES1 OS=Mus musculus GN=Degs1 PE=1 SV=1	1	1	1	1	1	1	1	1	1	1	1	1	1	1	1	1	1	1	1	1	1	1	5.6	5.6	5.6	38.241	323	323	0	3.0594	5.6	5.6	5.6	5.6	5.6	5.6	32995000	8715700	8947000	6759000	2920700	2323500
O09061	O09061	3	3	3	Proteasome subunit beta type-1	Psmb1	Proteasome subunit beta type-1 OS=Mus musculus GN=Psmb1 PE=1 SV=1	1	3	3	3	2	2	1	2	1	1	2	2	1	2	1	1	2	2	1	2	1	1	21.2	21.2	21.2	26.372	240	240	0	30.084	14.2	12.9	5.8	14.2	5.8	5.8	27384000	7333500	7545000	2496700	3659700	2553700
O09106	O09106	5	5	2	Histone deacetylase 1	Hdac1	Histone deacetylase 1 OS=Mus musculus GN=Hdac1 PE=1 SV=1	1	5	5	2	3	4	4	5	4	5	3	4	4	5	4	5	2	2	2	2	2	2	15.8	15.8	9.5	55.074	482	482	0	44.243	12	13.3	14.5	15.8	14.5	15.8	316760000	20516000	24041000	18396000	122910000	97605000
O09110;P70236	O09110;P70236	4;2	4;2	4;2	Dual specificity mitogen-activated protein kinase kinase 3;Dual specificity mitogen-activated protein kinase kinase 6	Map2k3;Map2k6	Dual specificity mitogen-activated protein kinase kinase 3 OS=Mus musculus GN=Map2k3 PE=1 SV=2;Dual specificity mitogen-activated protein kinase kinase 6 OS=Mus musculus GN=Map2k6 PE=1 SV=1	2	4	4	4	2	1	2	1	0	0	2	1	2	1	0	0	2	1	2	1	0	0	19	19	19	39.296	347	347;334	0	4.9642	10.4	4	6.9	2.3	0	0	43217000	8366800	5471800	26102000	3276400	0
O09131;Q8K2Q2	O09131	6;1	6;1	6;1	Glutathione S-transferase omega-1	Gsto1	Glutathione S-transferase omega-1 OS=Mus musculus GN=Gsto1 PE=1 SV=2	2	6	6	6	3	5	4	3	3	2	3	5	4	3	3	2	3	5	4	3	3	2	25.8	25.8	25.8	27.497	240	240;248	0	10.895	15	19.2	21.7	17.5	16.7	10.8	140310000	34035000	48151000	35627000	9700800	4673200
O09167	O09167	2	2	2	60S ribosomal protein L21	Rpl21	60S ribosomal protein L21 OS=Mus musculus GN=Rpl21 PE=1 SV=3	1	2	2	2	2	2	2	2	2	2	2	2	2	2	2	2	2	2	2	2	2	2	16.2	16.2	16.2	18.562	160	160	0	4.2191	16.2	16.2	16.2	16.2	16.2	16.2	93084000	10017000	27154000	9805000	15224000	20248000
O35074	O35074	5	5	5	Prostacyclin synthase	Ptgis	Prostacyclin synthase OS=Mus musculus GN=Ptgis PE=1 SV=1	1	5	5	5	4	4	3	1	1	1	4	4	3	1	1	1	4	4	3	1	1	1	16.8	16.8	16.8	57.046	501	501	0	44.281	11.6	13	7.8	2.8	2.8	5.2	75673000	13169000	10948000	12868000	18571000	0
O35075	O35075	1	1	1	Down syndrome critical region protein 3 homolog	Dscr3	Down syndrome critical region protein 3 homolog OS=Mus musculus GN=Dscr3 PE=1 SV=1	1	1	1	1	0	1	1	0	0	0	0	1	1	0	0	0	0	1	1	0	0	0	9.4	9.4	9.4	32.97	297	297	0	4.3149	0	9.4	9.4	0	0	0	19061000	0	3950500	15111000	0	0
O35129	O35129	7	7	7	Prohibitin-2	Phb2	Prohibitin-2 OS=Mus musculus GN=Phb2 PE=1 SV=1	1	7	7	7	3	6	5	3	3	4	3	6	5	3	3	4	3	6	5	3	3	4	31.1	31.1	31.1	33.296	299	299	0	25.76	14	27.4	23.4	13.4	15.1	19.4	338760000	32191000	50346000	98609000	80850000	44495000
O35226	O35226	2	2	2	26S proteasome non-ATPase regulatory subunit 4	Psmd4	26S proteasome non-ATPase regulatory subunit 4 OS=Mus musculus GN=Psmd4 PE=1 SV=1	1	2	2	2	0	1	1	1	2	0	0	1	1	1	2	0	0	1	1	1	2	0	8.8	8.8	8.8	40.703	376	376	0	12.118	0	4.8	4.8	4.8	8.8	0	56771000	0	5428400	11981000	19997000	19364000
O35286;A2A4P0	O35286	20;1	20;1	20;1	Pre-mRNA-splicing factor ATP-dependent RNA helicase DHX15	Dhx15	Pre-mRNA-splicing factor ATP-dependent RNA helicase DHX15 OS=Mus musculus GN=Dhx15 PE=1 SV=2	2	20	20	20	7	5	6	17	13	12	7	5	6	17	13	12	7	5	6	17	13	12	36.5	36.5	36.5	91.006	795	795;1244	0	151.71	11.1	7.4	9.9	31.3	21.4	20.9	646950000	24788000	20148000	40678000	239040000	96672000
O35295	O35295	1	1	1	Transcriptional activator protein Pur-beta	Purb	Transcriptional activator protein Pur-beta OS=Mus musculus GN=Purb PE=1 SV=3	1	1	1	1	0	0	0	0	0	1	0	0	0	0	0	1	0	0	0	0	0	1	9.6	9.6	9.6	33.901	324	324	0	14.247	0	0	0	0	0	9.6	29780000	0	0	0	0	0
O35326	O35326	2	2	2	Serine/arginine-rich splicing factor 5	Srsf5	Serine/arginine-rich splicing factor 5 OS=Mus musculus GN=Srsf5 PE=1 SV=2	1	2	2	2	0	0	0	1	1	1	0	0	0	1	1	1	0	0	0	1	1	1	9.7	9.7	9.7	30.891	269	269	0	4.2594	0	0	0	5.6	4.1	5.6	3197600	0	0	0	0	0
O35343	O35343	1	1	1	Importin subunit alpha-3	Kpna4	Importin subunit alpha-3 OS=Mus musculus GN=Kpna4 PE=1 SV=1	1	1	1	1	0	0	1	1	1	0	0	0	1	1	1	0	0	0	1	1	1	0	6.3	6.3	6.3	57.922	521	521	0	7.8627	0	0	6.3	6.3	6.3	0	96582000	0	0	40414000	24441000	31727000
O35344	O35344	2	2	2	Importin subunit alpha-4	Kpna3	Importin subunit alpha-4 OS=Mus musculus GN=Kpna3 PE=1 SV=1	1	2	2	2	1	1	1	1	1	2	1	1	1	1	1	2	1	1	1	1	1	2	8.3	8.3	8.3	57.772	521	521	0	15.794	1.9	1.9	6.3	1.9	6.3	8.3	77002000	4218900	4043800	18639000	3795900	14963000
O35345;Q60960	O35345	5;2	5;2	5;2	Importin subunit alpha-7	Kpna6	Importin subunit alpha-7 OS=Mus musculus GN=Kpna6 PE=1 SV=2	2	5	5	5	3	1	0	1	2	1	3	1	0	1	2	1	3	1	0	1	2	1	20	20	20	59.964	536	536;538	0	11.274	8.2	2.1	0	2.1	8.6	5.2	91734000	4387000	3200400	0	4174600	20797000
O35381	O35381	3	2	2	Acidic leucine-rich nuclear phosphoprotein 32 family member A	Anp32a	Acidic leucine-rich nuclear phosphoprotein 32 family member A OS=Mus musculus GN=Anp32a PE=1 SV=1	1	3	2	2	1	2	1	2	3	1	0	1	1	1	2	1	0	1	1	1	2	1	17.8	15	15	28.537	247	247	0	32.793	2.8	11.3	8.5	11.3	17.8	6.5	203890000	0	3818800	11559000	81326000	104910000
O35516	O35516	3	1	1	Neurogenic locus notch homolog protein 2;Notch 2 extracellular truncation;Notch 2 intracellular domain	Notch2	Neurogenic locus notch homolog protein 2 OS=Mus musculus GN=Notch2 PE=1 SV=1	1	3	1	1	0	0	0	3	3	3	0	0	0	1	1	1	0	0	0	1	1	1	1.4	0.6	0.6	265.33	2470	2470	0	78.187	0	0	0	1.4	1.4	1.4	169940000	0	0	0	80968000	43783000
O35593	O35593	1	1	1	26S proteasome non-ATPase regulatory subunit 14	Psmd14	26S proteasome non-ATPase regulatory subunit 14 OS=Mus musculus GN=Psmd14 PE=1 SV=2	1	1	1	1	0	1	0	0	0	0	0	1	0	0	0	0	0	1	0	0	0	0	4.2	4.2	4.2	34.577	310	310	0.0066265	1.683	0	4.2	0	0	0	0	1537700	0	1537700	0	0	0
O35638	O35638	1	1	1	Cohesin subunit SA-2	Stag2	Cohesin subunit SA-2 OS=Mus musculus GN=Stag2 PE=1 SV=3	1	1	1	1	0	0	0	1	0	0	0	0	0	1	0	0	0	0	0	1	0	0	1.1	1.1	1.1	141.28	1231	1231	0	4.6241	0	0	0	1.1	0	0	20463000	0	0	0	20463000	0
O35682	O35682	2	2	2	Myeloid-associated differentiation marker	Myadm	Myeloid-associated differentiation marker OS=Mus musculus GN=Myadm PE=1 SV=2	1	2	2	2	1	1	2	2	2	2	1	1	2	2	2	2	1	1	2	2	2	2	10.3	10.3	10.3	35.284	320	320	0	32.235	5.3	5.3	10.3	10.3	10.3	10.3	125580000	21664000	20578000	21636000	26502000	18000000
O35685	O35685	5	5	5	Nuclear migration protein nudC	Nudc	Nuclear migration protein nudC OS=Mus musculus GN=Nudc PE=1 SV=1	1	5	5	5	4	2	3	0	0	0	4	2	3	0	0	0	4	2	3	0	0	0	22.6	22.6	22.6	38.358	332	332	0	10.559	14.8	8.7	14.8	0	0	0	64437000	13976000	5539900	44921000	0	0
O35691	O35691	5	5	5	Pinin	Pnn	Pinin OS=Mus musculus GN=Pnn PE=1 SV=4	1	5	5	5	0	1	0	4	1	3	0	1	0	4	1	3	0	1	0	4	1	3	10.9	10.9	10.9	82.435	725	725	0	8.3729	0	1.5	0	9.4	2.1	5.8	69791000	0	3580700	0	40071000	7467600
O35737;P70333	O35737	5;2	4;2	4;2	Heterogeneous nuclear ribonucleoprotein H;Heterogeneous nuclear ribonucleoprotein H, N-terminally processed	Hnrnph1	Heterogeneous nuclear ribonucleoprotein H OS=Mus musculus GN=Hnrnph1 PE=1 SV=3	2	5	4	4	2	1	3	4	3	4	1	0	2	3	2	3	1	0	2	3	2	3	18.5	14.7	14.7	49.199	449	449;449	0	34.875	7.3	3.8	12	14	11.1	14	37557000	2422400	0	16147000	6868700	4397000
O35841	O35841	4	4	4	Apoptosis inhibitor 5	Api5	Apoptosis inhibitor 5 OS=Mus musculus GN=Api5 PE=1 SV=2	1	4	4	4	2	3	4	3	1	2	2	3	4	3	1	2	2	3	4	3	1	2	12.1	12.1	12.1	56.784	504	504	0	30.881	6.5	8.1	12.1	10.5	3.2	6.5	66069000	5768000	11943000	34691000	5544400	2696600
O35864	O35864	3	3	3	COP9 signalosome complex subunit 5	Cops5	COP9 signalosome complex subunit 5 OS=Mus musculus GN=Cops5 PE=1 SV=3	1	3	3	3	0	1	2	1	2	0	0	1	2	1	2	0	0	1	2	1	2	0	10.5	10.5	10.5	37.548	334	334	0	4.021	0	3	8.1	5.1	7.5	0	49769000	0	5639600	17424000	23082000	3622600
O35874	O35874	1	1	1	Neutral amino acid transporter A	Slc1a4	Neutral amino acid transporter A OS=Mus musculus GN=Slc1a4 PE=1 SV=1	1	1	1	1	0	0	0	0	0	1	0	0	0	0	0	1	0	0	0	0	0	1	5.1	5.1	5.1	56.061	532	532	0	3.551	0	0	0	0	0	5.1	1622900	0	0	0	0	0
O35969	O35969	1	1	1	Guanidinoacetate N-methyltransferase	Gamt	Guanidinoacetate N-methyltransferase OS=Mus musculus GN=Gamt PE=1 SV=1	1	1	1	1	0	1	0	0	0	0	0	1	0	0	0	0	0	1	0	0	0	0	8.9	8.9	8.9	26.336	236	236	0.0066385	1.7187	0	8.9	0	0	0	0	4926800	0	4926800	0	0	0
O35973	O35973	2	2	2	Period circadian protein homolog 1	Per1	Period circadian protein homolog 1 OS=Mus musculus GN=Per1 PE=1 SV=2	1	2	2	2	0	0	1	1	1	0	0	0	1	1	1	0	0	0	1	1	1	0	3.7	3.7	3.7	136.37	1291	1291	0	35.921	0	0	1.2	2.6	1.2	0	14236000	0	0	5089900	6903600	2242300
O54724	O54724	10	10	10	Polymerase I and transcript release factor	Ptrf	Polymerase I and transcript release factor OS=Mus musculus GN=Ptrf PE=1 SV=1	1	10	10	10	8	5	8	1	2	1	8	5	8	1	2	1	8	5	8	1	2	1	39.5	39.5	39.5	43.953	392	392	0	133.26	35.7	21.2	34.9	2.6	6.4	2.6	260830000	69344000	66863000	89588000	12409000	20023000
O54734	O54734	5	5	5	Dolichyl-diphosphooligosaccharide--protein glycosyltransferase 48 kDa subunit	Ddost	Dolichyl-diphosphooligosaccharide--protein glycosyltransferase 48 kDa subunit OS=Mus musculus GN=Ddost PE=1 SV=2	1	5	5	5	4	5	4	4	3	5	4	5	4	4	3	5	4	5	4	4	3	5	13.6	13.6	13.6	49.027	441	441	0	21.173	10.2	13.6	10.2	11.3	7.9	13.6	100120000	8973600	16432000	19827000	35260000	10080000
O54833	O54833	3	3	3	Casein kinase II subunit alpha	Csnk2a2	Casein kinase II subunit alpha OS=Mus musculus GN=Csnk2a2 PE=1 SV=1	1	3	3	3	2	0	1	3	1	1	2	0	1	3	1	1	2	0	1	3	1	1	15.4	15.4	15.4	41.215	350	350	0	26.574	10	0	4.3	15.4	5.4	5.4	53866000	4777300	0	4282800	24640000	17120000
O54916	O54916	1	1	1	RalBP1-associated Eps domain-containing protein 1	Reps1	RalBP1-associated Eps domain-containing protein 1 OS=Mus musculus GN=Reps1 PE=1 SV=2	1	1	1	1	0	0	1	1	0	0	0	0	1	1	0	0	0	0	1	1	0	0	2	2	2	86.518	795	795	0	2.8893	0	0	2	2	0	0	6777700	0	0	6777700	0	0
O54931	O54931	8	8	8	A-kinase anchor protein 2	Akap2	A-kinase anchor protein 2 OS=Mus musculus GN=Akap2 PE=1 SV=3	1	8	8	8	5	6	7	0	0	0	5	6	7	0	0	0	5	6	7	0	0	0	14.8	14.8	14.8	98.577	893	893	0	23.141	9.7	12.4	14.8	0	0	0	203130000	28682000	49071000	125380000	0	0
O54941	O54941	3	3	3	SWI/SNF-related matrix-associated actin-dependent regulator of chromatin subfamily E member 1	Smarce1	SWI/SNF-related matrix-associated actin-dependent regulator of chromatin subfamily E member 1 OS=Mus musculus GN=Smarce1 PE=1 SV=1	1	3	3	3	0	0	0	1	1	2	0	0	0	1	1	2	0	0	0	1	1	2	9.5	9.5	9.5	46.638	411	411	0	51.259	0	0	0	3.6	3.6	5.8	23645000	0	0	0	0	20197000
O54962	O54962	1	1	1	Barrier-to-autointegration factor;Barrier-to-autointegration factor, N-terminally processed	Banf1	Barrier-to-autointegration factor OS=Mus musculus GN=Banf1 PE=1 SV=1	1	1	1	1	0	0	1	0	0	0	0	0	1	0	0	0	0	0	1	0	0	0	29.2	29.2	29.2	10.102	89	89	0	4.9234	0	0	29.2	0	0	0	53449000	0	0	53449000	0	0
O54988	O54988	5	5	5	STE20-like serine/threonine-protein kinase	Slk	STE20-like serine/threonine-protein kinase OS=Mus musculus GN=Slk PE=1 SV=2	1	5	5	5	3	3	4	1	1	0	3	3	4	1	1	0	3	3	4	1	1	0	5.3	5.3	5.3	141.46	1233	1233	0	13.358	3.6	3.6	4.5	1.7	1.7	0	99735000	9142300	11479000	30099000	38425000	10589000
O55022	O55022	1	1	1	Membrane-associated progesterone receptor component 1	Pgrmc1	Membrane-associated progesterone receptor component 1 OS=Mus musculus GN=Pgrmc1 PE=1 SV=4	1	1	1	1	0	1	0	0	0	0	0	1	0	0	0	0	0	1	0	0	0	0	7.2	7.2	7.2	21.694	195	195	0	3.8109	0	7.2	0	0	0	0	3449100	0	3449100	0	0	0
O55029	O55029	16	16	16	Coatomer subunit beta	Copb2	Coatomer subunit beta OS=Mus musculus GN=Copb2 PE=1 SV=2	1	16	16	16	10	9	12	10	7	7	10	9	12	10	7	7	10	9	12	10	7	7	31.5	31.5	31.5	102.45	905	905	0	108.39	20.6	16.7	24.2	21	13.6	11.3	684500000	36864000	47594000	212300000	316490000	48063000
O55047	O55047	1	1	1	Serine/threonine-protein kinase tousled-like 2	Tlk2	Serine/threonine-protein kinase tousled-like 2 OS=Mus musculus GN=Tlk2 PE=1 SV=2	1	1	1	1	0	0	0	1	0	0	0	0	0	1	0	0	0	0	0	1	0	0	2.9	2.9	2.9	82.26	718	718	0.0082693	1.5203	0	0	0	2.9	0	0	11483000	0	0	0	11483000	0
O55091	O55091	1	1	1	Protein IMPACT	Impact	Protein IMPACT OS=Mus musculus GN=Impact PE=1 SV=2	1	1	1	1	1	0	1	0	0	0	1	0	1	0	0	0	1	0	1	0	0	0	7.9	7.9	7.9	36.276	318	318	0.0036832	1.9282	7.9	0	7.9	0	0	0	7834200	3474100	0	4360200	0	0
O55098	O55098	2	2	2	Serine/threonine-protein kinase 10	Stk10	Serine/threonine-protein kinase 10 OS=Mus musculus GN=Stk10 PE=1 SV=2	1	2	2	2	0	1	1	0	0	0	0	1	1	0	0	0	0	1	1	0	0	0	4.8	4.8	4.8	111.9	966	966	0	3.0467	0	2.5	2.3	0	0	0	7467100	0	2798000	4669100	0	0
O55106	O55106	12	12	12	Striatin	Strn	Striatin OS=Mus musculus GN=Strn PE=1 SV=2	1	12	12	12	8	8	6	1	2	0	8	8	6	1	2	0	8	8	6	1	2	0	28.1	28.1	28.1	85.965	780	780	0	51.163	17.7	16.3	14.1	2.7	5.1	0	148590000	29478000	35584000	62961000	9623700	10940000
O55131	O55131	5	5	4	Septin-7	2019-09-07	Septin-7 OS=Mus musculus GN=Sept7 PE=1 SV=1	1	5	5	4	5	5	3	3	3	1	5	5	3	3	3	1	4	4	2	3	2	1	18.8	18.8	16.7	50.549	436	436	0	43.089	18.8	18.8	11.7	13.8	11.5	5.3	362060000	20735000	25966000	79995000	93767000	42404000
O55135	O55135	1	1	1	Eukaryotic translation initiation factor 6	Eif6	Eukaryotic translation initiation factor 6 OS=Mus musculus GN=Eif6 PE=1 SV=2	1	1	1	1	1	1	1	0	0	1	1	1	1	0	0	1	1	1	1	0	0	1	7.3	7.3	7.3	26.511	245	245	0	3.8232	7.3	7.3	7.3	0	0	7.3	14714000	3298500	6446700	2828100	0	0
O55142	O55142	3	3	3	60S ribosomal protein L35a	Rpl35a	60S ribosomal protein L35a OS=Mus musculus GN=Rpl35a PE=1 SV=2	1	3	3	3	1	2	2	1	1	2	1	2	2	1	1	2	1	2	2	1	1	2	22.7	22.7	22.7	12.554	110	110	0	4.8625	15.5	15.5	22.7	15.5	15.5	22.7	50729000	10594000	14533000	12122000	2636600	4504600
O55143;Q64518;Q8R429	O55143	17;3;2	17;3;2	17;3;2	Sarcoplasmic/endoplasmic reticulum calcium ATPase 2	Atp2a2	Sarcoplasmic/endoplasmic reticulum calcium ATPase 2 OS=Mus musculus GN=Atp2a2 PE=1 SV=2	3	17	17	17	13	12	11	12	10	10	13	12	11	12	10	10	13	12	11	12	10	10	24.4	24.4	24.4	114.86	1044	1044;1038;994	0	78.391	19.3	16.2	15.5	16.7	16.1	15.3	491240000	51375000	66166000	128960000	58493000	90128000
O55234	O55234	7	7	7	Proteasome subunit beta type-5	Psmb5	Proteasome subunit beta type-5 OS=Mus musculus GN=Psmb5 PE=1 SV=3	1	7	7	7	5	5	3	2	2	3	5	5	3	2	2	3	5	5	3	2	2	3	34.8	34.8	34.8	28.532	264	264	0	58.739	21.2	20.5	10.6	8.7	8.7	16.7	107870000	24215000	38279000	15418000	11370000	4022400
O70133	O70133	32	32	32	ATP-dependent RNA helicase A	Dhx9	ATP-dependent RNA helicase A OS=Mus musculus GN=Dhx9 PE=1 SV=2	1	32	32	32	14	13	17	26	19	16	14	13	17	26	19	16	14	13	17	26	19	16	29.6	29.6	29.6	149.47	1380	1380	0	323.31	13.8	13	15.9	26.2	19.9	17.1	2106100000	78186000	90030000	265220000	969780000	390210000
O70194	O70194	16	16	16	Eukaryotic translation initiation factor 3 subunit D	Eif3d	Eukaryotic translation initiation factor 3 subunit D OS=Mus musculus GN=Eif3d PE=1 SV=2	1	16	16	16	12	11	11	9	9	9	12	11	11	9	9	9	12	11	11	9	9	9	48.7	48.7	48.7	63.988	548	548	0	251	38	33.8	38.5	26.8	26.8	31	557390000	99502000	115100000	141640000	76669000	70347000
O70251	O70251	3	3	3	Elongation factor 1-beta	Eef1b	Elongation factor 1-beta OS=Mus musculus GN=Eef1b PE=1 SV=5	1	3	3	3	1	2	2	1	2	2	1	2	2	1	2	2	1	2	2	1	2	2	29.3	29.3	29.3	24.693	225	225	0	33.726	5.8	20	15.1	5.8	15.1	20	123340000	6276600	10500000	45828000	2804000	26299000
O70252	O70252	2	2	2	Heme oxygenase 2	Hmox2	Heme oxygenase 2 OS=Mus musculus GN=Hmox2 PE=1 SV=1	1	2	2	2	0	2	1	1	0	1	0	2	1	1	0	1	0	2	1	1	0	1	16.8	16.8	16.8	35.738	315	315	0	12.142	0	16.8	8.3	8.3	0	8.3	213330000	0	14988000	92649000	101340000	0
O70279	O70279	5	5	5	Protein DGCR14	Dgcr14	Protein DGCR14 OS=Mus musculus GN=Dgcr14 PE=1 SV=2	1	5	5	5	0	0	0	5	4	4	0	0	0	5	4	4	0	0	0	5	4	4	15.2	15.2	15.2	52.603	479	479	0	14.356	0	0	0	15.2	11.1	12.3	41776000	0	0	0	20524000	9453600
O70305	O70305	2	2	2	Ataxin-2	Atxn2	Ataxin-2 OS=Mus musculus GN=Atxn2 PE=1 SV=1	1	2	2	2	2	1	0	0	0	0	2	1	0	0	0	0	2	1	0	0	0	0	2.7	2.7	2.7	136.48	1285	1285	0	3.3248	2.7	1.4	0	0	0	0	8626300	4425000	4201300	0	0	0
O70310	O70310	7	6	6	Glycylpeptide N-tetradecanoyltransferase 1	Nmt1	Glycylpeptide N-tetradecanoyltransferase 1 OS=Mus musculus GN=Nmt1 PE=1 SV=1	1	7	6	6	2	5	3	3	4	3	1	5	3	3	4	3	1	5	3	3	4	3	16.5	14.9	14.9	56.888	496	496	0	11.813	4	12.5	7.5	8.3	10.9	7.7	76585000	3966400	19056000	10155000	16363000	16766000
O70311	O70311	8	8	7	Glycylpeptide N-tetradecanoyltransferase 2	Nmt2	Glycylpeptide N-tetradecanoyltransferase 2 OS=Mus musculus GN=Nmt2 PE=1 SV=1	1	8	8	7	4	2	2	0	0	0	4	2	2	0	0	0	3	2	2	0	0	0	24.8	24.8	23.3	60.484	529	529	0	14.281	10	6	8.7	0	0	0	42020000	13877000	10594000	17550000	0	0
O70318	O70318	21	21	20	Band 4.1-like protein 2	Epb41l2	Band 4.1-like protein 2 OS=Mus musculus GN=Epb41l2 PE=1 SV=2	1	21	21	20	13	16	16	3	4	2	13	16	16	3	4	2	12	16	16	3	4	2	34.6	34.6	33.9	109.94	988	988	0	119.77	24	28.5	29.5	9.1	10.7	4.9	657640000	98399000	169230000	308680000	36702000	35502000
O70325;Q91XR9	O70325;Q91XR9	2;2	2;2	2;2	Phospholipid hydroperoxide glutathione peroxidase, mitochondrial;Phospholipid hydroperoxide glutathione peroxidase, nuclear	Gpx4	Phospholipid hydroperoxide glutathione peroxidase, mitochondrial OS=Mus musculus GN=Gpx4 PE=1 SV=4;Phospholipid hydroperoxide glutathione peroxidase, nuclear OS=Mus musculus GN=Gpx4 PE=1 SV=3	2	2	2	2	0	2	0	0	1	1	0	2	0	0	1	1	0	2	0	0	1	1	12.7	12.7	12.7	22.228	197	197;253	0	3.8847	0	12.7	0	0	7.1	5.6	10069000	0	4559200	0	0	4499700
O70400	O70400	9	9	9	PDZ and LIM domain protein 1	Pdlim1	PDZ and LIM domain protein 1 OS=Mus musculus GN=Pdlim1 PE=1 SV=4	1	9	9	9	6	6	5	1	0	0	6	6	5	1	0	0	6	6	5	1	0	0	50.8	50.8	50.8	35.774	327	327	0	52.454	32.7	30	37	4.3	0	0	147280000	34969000	32575000	77822000	1915900	0
O70404	O70404	2	2	2	Vesicle-associated membrane protein 8	Vamp8	Vesicle-associated membrane protein 8 OS=Mus musculus GN=Vamp8 PE=1 SV=1	1	2	2	2	1	1	1	2	1	1	1	1	1	2	1	1	1	1	1	2	1	1	32.7	32.7	32.7	11.451	101	101	0	2.9621	13.9	13.9	13.9	32.7	13.9	13.9	70173000	10342000	12624000	7520000	25291000	6806300
O70435	O70435	1	1	1	Proteasome subunit alpha type-3	Psma3	Proteasome subunit alpha type-3 OS=Mus musculus GN=Psma3 PE=1 SV=3	1	1	1	1	1	0	0	0	0	0	1	0	0	0	0	0	1	0	0	0	0	0	4.7	4.7	4.7	28.405	255	255	0	11.975	4.7	0	0	0	0	0	0	0	0	0	0	0
O70439	O70439	2	2	2	Syntaxin-7	Stx7	Syntaxin-7 OS=Mus musculus GN=Stx7 PE=1 SV=3	1	2	2	2	0	1	0	1	0	0	0	1	0	1	0	0	0	1	0	1	0	0	11.9	11.9	11.9	29.82	261	261	0	3.686	0	6.1	0	5.7	0	0	3358000	0	2094000	0	1264000	0
O70475	O70475	13	13	13	UDP-glucose 6-dehydrogenase	Ugdh	UDP-glucose 6-dehydrogenase OS=Mus musculus GN=Ugdh PE=1 SV=1	1	13	13	13	8	11	7	6	3	5	8	11	7	6	3	5	8	11	7	6	3	5	38.7	38.7	38.7	54.831	493	493	0	84.919	23.5	32.5	21.5	21.9	11	19.3	591010000	55783000	90176000	249310000	84103000	50813000
O70494	O70494	1	1	1	Transcription factor Sp3	Sp3	Transcription factor Sp3 OS=Mus musculus GN=Sp3 PE=1 SV=2	1	1	1	1	0	0	0	1	0	0	0	0	0	1	0	0	0	0	0	1	0	0	3.6	3.6	3.6	82.361	783	783	0	7.1692	0	0	0	3.6	0	0	10894000	0	0	0	10894000	0
O70503	O70503	5	5	5	Very-long-chain 3-oxoacyl-CoA reductase	Hsd17b12	Very-long-chain 3-oxoacyl-CoA reductase OS=Mus musculus GN=Hsd17b12 PE=1 SV=1	1	5	5	5	3	3	2	4	5	3	3	3	2	4	5	3	3	3	2	4	5	3	21.5	21.5	21.5	34.741	312	312	0	22.97	11.2	11.2	7.7	16.3	21.5	11.2	109500000	10375000	11259000	5337300	35720000	29077000
O70551;Q9Z0G2;O54781	O70551;Q9Z0G2;O54781	2;1;1	2;1;1	2;1;1	SRSF protein kinase 1;SRSF protein kinase 3;SRSF protein kinase 2;SRSF protein kinase 2 N-terminal;SRSF protein kinase 2 C-terminal	Srpk1;Srpk3;Srpk2	SRSF protein kinase 1 OS=Mus musculus GN=Srpk1 PE=1 SV=2;SRSF protein kinase 3 OS=Mus musculus GN=Srpk3 PE=1 SV=1;SRSF protein kinase 2 OS=Mus musculus GN=Srpk2 PE=1 SV=2	3	2	2	2	1	2	1	1	0	0	1	2	1	1	0	0	1	2	1	1	0	0	4.8	4.8	4.8	73.088	648	648;565;681	0.00065617	2.4801	3.4	4.8	3.4	3.4	0	0	21910000	8122100	6962100	3888300	2937100	0
O70591	O70591	2	2	2	Prefoldin subunit 2	Pfdn2	Prefoldin subunit 2 OS=Mus musculus GN=Pfdn2 PE=1 SV=2	1	2	2	2	0	1	0	1	1	0	0	1	0	1	1	0	0	1	0	1	1	0	16.9	16.9	16.9	16.534	154	154	0	4.5902	0	7.8	0	9.1	9.1	0	8653500	0	3976500	0	4677000	0
O88271	O88271	9	9	9	Craniofacial development protein 1	Cfdp1	Craniofacial development protein 1 OS=Mus musculus GN=Cfdp1 PE=1 SV=1	1	9	9	9	3	4	4	8	7	8	3	4	4	8	7	8	3	4	4	8	7	8	33.6	33.6	33.6	32.921	295	295	0	128.75	15.9	16.9	15.9	32.5	32.2	29.8	1461100000	20938000	20945000	61563000	722920000	447410000
O88286	O88286	10	10	10	Protein Wiz	Wiz	Protein Wiz OS=Mus musculus GN=Wiz PE=1 SV=2	1	10	10	10	0	0	0	7	3	4	0	0	0	7	3	4	0	0	0	7	3	4	8.9	8.9	8.9	184.29	1684	1684	0	21.658	0	0	0	6.5	2.7	4.6	130860000	0	0	0	98167000	19174000
O88342	O88342	11	11	11	WD repeat-containing protein 1	Wdr1	WD repeat-containing protein 1 OS=Mus musculus GN=Wdr1 PE=1 SV=3	1	11	11	11	7	8	10	10	6	7	7	8	10	10	6	7	7	8	10	10	6	7	33.8	33.8	33.8	66.406	606	606	0	69.742	22.1	27.2	30.7	29.2	21.6	21.1	462260000	44351000	66650000	118430000	147490000	49998000
O88384	O88384	3	3	3	Vesicle transport through interaction with t-SNAREs homolog 1B	Vti1b	Vesicle transport through interaction with t-SNAREs homolog 1B OS=Mus musculus GN=Vti1b PE=1 SV=1	1	3	3	3	2	1	2	1	1	1	2	1	2	1	1	1	2	1	2	1	1	1	21.1	21.1	21.1	26.713	232	232	0	43.899	10.3	5.2	10.3	10.8	10.8	5.2	104240000	7140300	1588900	4932600	41372000	47638000
O88456	O88456	4	4	4	Calpain small subunit 1	Capns1	Calpain small subunit 1 OS=Mus musculus GN=Capns1 PE=1 SV=1	1	4	4	4	2	0	0	2	1	2	2	0	0	2	1	2	2	0	0	2	1	2	20.8	20.8	20.8	28.463	269	269	0	28.63	13.8	0	0	14.5	5.6	16	40583000	5932000	0	0	29500000	1867500
O88477	O88477	6	6	6	Insulin-like growth factor 2 mRNA-binding protein 1	Igf2bp1	Insulin-like growth factor 2 mRNA-binding protein 1 OS=Mus musculus GN=Igf2bp1 PE=1 SV=1	1	6	6	6	3	2	5	0	1	0	3	2	5	0	1	0	3	2	5	0	1	0	14.2	14.2	14.2	63.45	577	577	0	47.263	6.6	5	11.8	0	2.4	0	59145000	6979800	4682500	37194000	0	10289000
O88532	O88532	7	7	7	Zinc finger RNA-binding protein	Zfr	Zinc finger RNA-binding protein OS=Mus musculus GN=Zfr PE=1 SV=2	1	7	7	7	2	1	2	4	4	5	2	1	2	4	4	5	2	1	2	4	4	5	12.5	12.5	12.5	116.86	1074	1074	0	65.841	2.9	1.6	3.2	7.6	7.6	5.6	96807000	4483300	3721900	5537200	36744000	30150000
O88543	O88543	1	1	1	COP9 signalosome complex subunit 3	Cops3	COP9 signalosome complex subunit 3 OS=Mus musculus GN=Cops3 PE=1 SV=3	1	1	1	1	1	1	1	1	0	0	1	1	1	1	0	0	1	1	1	1	0	0	3.5	3.5	3.5	47.832	423	423	0.00065876	2.5095	3.5	3.5	3.5	3.5	0	0	8535200	1737600	2367900	2345400	2084300	0
O88569	O88569	14	14	14	Heterogeneous nuclear ribonucleoproteins A2/B1	Hnrnpa2b1	Heterogeneous nuclear ribonucleoproteins A2/B1 OS=Mus musculus GN=Hnrnpa2b1 PE=1 SV=2	1	14	14	14	7	8	11	11	12	13	7	8	11	11	12	13	7	8	11	11	12	13	55.5	55.5	55.5	37.402	353	353	0	261.21	32.9	34.3	43.9	47.9	46.5	48.7	2596800000	54373000	65519000	301170000	1141900000	643780000
O88630	O88630	1	1	1	Golgi SNAP receptor complex member 1	Gosr1	Golgi SNAP receptor complex member 1 OS=Mus musculus GN=Gosr1 PE=1 SV=2	1	1	1	1	0	1	0	0	0	0	0	1	0	0	0	0	0	1	0	0	0	0	5.2	5.2	5.2	28.489	250	250	0.00066138	2.5312	0	5.2	0	0	0	0	2078200	0	2078200	0	0	0
O88738	O88738	3	3	3	Baculoviral IAP repeat-containing protein 6	Birc6	Baculoviral IAP repeat-containing protein 6 OS=Mus musculus GN=Birc6 PE=1 SV=2	1	3	3	3	0	1	1	1	0	0	0	1	1	1	0	0	0	1	1	1	0	0	1.2	1.2	1.2	532.16	4882	4882	0	3.756	0	0.5	0.5	0.2	0	0	5858300	0	2485600	3372700	0	0
O88844	O88844	2	2	2	Isocitrate dehydrogenase [NADP] cytoplasmic	Idh1	Isocitrate dehydrogenase [NADP] cytoplasmic OS=Mus musculus GN=Idh1 PE=1 SV=2	1	2	2	2	1	0	0	1	1	1	1	0	0	1	1	1	1	0	0	1	1	1	8	8	8	46.674	414	414	0	5.5233	3.9	0	0	4.1	4.1	4.1	10480000	1154700	0	0	9325400	0
O88967	O88967	1	1	1	ATP-dependent zinc metalloprotease YME1L1	Yme1l1	ATP-dependent zinc metalloprotease YME1L1 OS=Mus musculus GN=Yme1l1 PE=1 SV=1	1	1	1	1	0	1	0	0	0	0	0	1	0	0	0	0	0	1	0	0	0	0	2	2	2	80.027	715	715	0	3.5559	0	2	0	0	0	0	1109100	0	1109100	0	0	0
O88983	O88983	2	2	2	Syntaxin-8	Stx8	Syntaxin-8 OS=Mus musculus GN=Stx8 PE=1 SV=1	1	2	2	2	0	1	1	0	1	0	0	1	1	0	1	0	0	1	1	0	1	0	11.4	11.4	11.4	26.925	236	236	0	2.8652	0	3.8	7.6	0	7.6	0	8416400	0	2514100	4335900	0	1566400
O89079	O89079	1	1	1	Coatomer subunit epsilon	Cope	Coatomer subunit epsilon OS=Mus musculus GN=Cope PE=1 SV=3	1	1	1	1	0	0	0	1	1	0	0	0	0	1	1	0	0	0	0	1	1	0	6.5	6.5	6.5	34.567	308	308	0	3.1207	0	0	0	6.5	6.5	0	49023000	0	0	0	18726000	30297000
O89110	O89110	7	7	7	Caspase-8;Caspase-8 subunit p18;Caspase-8 subunit p10	Casp8	Caspase-8 OS=Mus musculus GN=Casp8 PE=1 SV=1	1	7	7	7	5	7	5	3	2	3	5	7	5	3	2	3	5	7	5	3	2	3	20.2	20.2	20.2	55.356	480	480	0	33.07	14	20.2	13.8	9.8	5.2	8.5	136340000	34767000	50709000	29255000	9323200	4585400
P00397	P00397	1	1	1	Cytochrome c oxidase subunit 1	Mtco1	Cytochrome c oxidase subunit 1 OS=Mus musculus GN=Mtco1 PE=1 SV=2	1	1	1	1	0	0	1	0	0	0	0	0	1	0	0	0	0	0	1	0	0	0	6.4	6.4	6.4	56.909	514	514	0	18.072	0	0	6.4	0	0	0	34667000	0	0	34667000	0	0
P00405	P00405	4	4	4	Cytochrome c oxidase subunit 2	Mtco2	Cytochrome c oxidase subunit 2 OS=Mus musculus GN=Mtco2 PE=1 SV=1	1	4	4	4	3	1	3	3	3	1	3	1	3	3	3	1	3	1	3	3	3	1	19.4	19.4	19.4	25.976	227	227	0	80.75	19.4	7.5	16.3	16.3	19.4	7.5	569130000	12259000	2461800	171110000	195280000	181810000
P00493	P00493	4	4	4	Hypoxanthine-guanine phosphoribosyltransferase	Hprt1	Hypoxanthine-guanine phosphoribosyltransferase OS=Mus musculus GN=Hprt1 PE=1 SV=3	1	4	4	4	1	3	2	4	2	0	1	3	2	4	2	0	1	3	2	4	2	0	22	22	22	24.57	218	218	0	10.953	6	16.5	10.6	22	11.9	0	91546000	3252600	8007000	14445000	44711000	21131000
P01831	P01831	5	5	5	Thy-1 membrane glycoprotein	Thy1	Thy-1 membrane glycoprotein OS=Mus musculus GN=Thy1 PE=1 SV=1	1	5	5	5	2	2	1	5	3	3	2	2	1	5	3	3	2	2	1	5	3	3	32.7	32.7	32.7	18.08	162	162	0	81.368	17.9	17.9	9.3	32.7	25.3	25.3	313260000	24994000	32969000	13201000	99030000	79675000
P01897	P01897	2	1	1	H-2 class I histocompatibility antigen, L-D alpha chain	H2-L	H-2 class I histocompatibility antigen, L-D alpha chain OS=Mus musculus GN=H2-L PE=1 SV=2	1	2	1	1	2	2	2	2	0	2	1	1	1	1	0	1	1	1	1	1	0	1	7.7	4.1	4.1	40.711	362	362	0	5.7306	7.7	7.7	7.7	7.7	0	7.7	24951000	5414800	5079500	4899400	5649800	0
P01899;P01898;P14428;P01900;P03991;P04223;P01901	P01899	3;1;1;1;1;1;1	3;1;1;1;1;1;1	2;1;1;1;1;1;1	H-2 class I histocompatibility antigen, D-B alpha chain	H2-D1	H-2 class I histocompatibility antigen, D-B alpha chain OS=Mus musculus GN=H2-D1 PE=1 SV=2	7	3	3	2	1	2	3	2	0	2	1	2	3	2	0	2	0	1	2	1	0	1	11	11	7.5	40.836	362	362;325;328;365;368;369;369	0	13.948	3.6	7.5	11	7.5	0	7.5	27440000	2761400	4991500	10487000	3136800	0
P84244;P02301;P68433	P84244;P02301;P68433	8;8;7	1;1;0	1;1;0	Histone H3.3;Histone H3.3C;Histone H3.1	H3f3a;H3f3c;Hist1h3a	Histone H3.3 OS=Mus musculus GN=H3f3a PE=1 SV=2;Histone H3.3C OS=Mus musculus GN=H3f3c PE=3 SV=3;Histone H3.1 OS=Mus musculus GN=Hist1h3a PE=1 SV=2	3	8	1	1	6	5	7	6	5	5	0	0	1	0	0	0	0	0	1	0	0	0	55.9	23.5	23.5	15.328	136	136;136;136	0	18.252	27.2	22.1	50.7	27.2	22.1	22.1	23206000	0	0	23206000	0	0
P04925	P04925	1	1	1	Major prion protein	Prnp	Major prion protein OS=Mus musculus GN=Prnp PE=1 SV=2	1	1	1	1	0	1	1	0	0	0	0	1	1	0	0	0	0	1	1	0	0	0	4.7	4.7	4.7	27.977	254	254	0.0093513	1.4449	0	4.7	4.7	0	0	0	11071000	0	6274900	4795600	0	0
P05064;P05063	P05064	18;2	18;2	18;2	Fructose-bisphosphate aldolase A	Aldoa	Fructose-bisphosphate aldolase A OS=Mus musculus GN=Aldoa PE=1 SV=2	2	18	18	18	10	15	11	15	12	9	10	15	11	15	12	9	10	15	11	15	12	9	76.1	76.1	76.1	39.355	364	364;363	0	323.31	53.8	73.6	58.5	72.3	64.6	47.8	4038600000	248920000	421410000	906390000	1415900000	833890000
P05132;P68181	P05132;P68181	6;3	6;3	6;3	cAMP-dependent protein kinase catalytic subunit alpha;cAMP-dependent protein kinase catalytic subunit beta	Prkaca;Prkacb	cAMP-dependent protein kinase catalytic subunit alpha OS=Mus musculus GN=Prkaca PE=1 SV=3;cAMP-dependent protein kinase catalytic subunit beta OS=Mus musculus GN=Prkacb PE=1 SV=2	2	6	6	6	2	2	3	1	0	1	2	2	3	1	0	1	2	2	3	1	0	1	29.6	29.6	29.6	40.57	351	351;351	0	8.7406	6.3	9.7	19.4	6.8	0	4	73157000	5133000	10341000	46044000	7468200	0
P05201	P05201	3	3	3	Aspartate aminotransferase, cytoplasmic	Got1	Aspartate aminotransferase, cytoplasmic OS=Mus musculus GN=Got1 PE=1 SV=3	1	3	3	3	1	2	2	2	1	2	1	2	2	2	1	2	1	2	2	2	1	2	13.1	13.1	13.1	46.247	413	413	0	26.929	3.4	9.7	8.5	8.5	3.4	8.5	69730000	2944300	5395600	5987100	48889000	1741400
P05202	P05202	1	1	1	Aspartate aminotransferase, mitochondrial	Got2	Aspartate aminotransferase, mitochondrial OS=Mus musculus GN=Got2 PE=1 SV=1	1	1	1	1	0	0	1	0	1	0	0	0	1	0	1	0	0	0	1	0	1	0	5.3	5.3	5.3	47.411	430	430	0.00064893	2.4197	0	0	5.3	0	5.3	0	37576000	0	0	19952000	0	17624000
P05213;P68368;Q3UX10	P05213;P68368	21;15;2	21;15;2	2;2;0	Tubulin alpha-1B chain;Tubulin alpha-4A chain	Tuba1b;Tuba4a	Tubulin alpha-1B chain OS=Mus musculus GN=Tuba1b PE=1 SV=2;Tubulin alpha-4A chain OS=Mus musculus GN=Tuba4a PE=1 SV=1	3	21	21	2	15	17	17	16	16	12	15	17	17	16	16	12	2	2	2	2	2	2	61.4	61.4	3.1	50.151	451	451;448;446	0	323.31	42.6	49.7	53	53.7	48.6	38.6	11569000000	867810000	997340000	1773400000	3356000000	3916300000
P06151;P00342	P06151	20;2	20;2	18;1	L-lactate dehydrogenase A chain	Ldha	L-lactate dehydrogenase A chain OS=Mus musculus GN=Ldha PE=1 SV=3	2	20	20	18	17	15	14	13	14	12	17	15	14	13	14	12	15	13	12	11	12	10	58.1	58.1	54.2	36.498	332	332;332	0	323.31	56.3	53	38	40.7	46.4	32.5	4150200000	597790000	650660000	974580000	651000000	1012200000
P06537	P06537	6	6	6	Glucocorticoid receptor	Nr3c1	Glucocorticoid receptor OS=Mus musculus GN=Nr3c1 PE=1 SV=1	1	6	6	6	3	4	4	1	1	1	3	4	4	1	1	1	3	4	4	1	1	1	14.7	14.7	14.7	86.052	783	783	0	20.044	5.6	10.9	9.6	2.3	2.3	2.2	91982000	11779000	26333000	41269000	6726200	2764300
P06745;CON__Q3ZBD7	P06745	18;6	18;6	18;6	Glucose-6-phosphate isomerase	Gpi	Glucose-6-phosphate isomerase OS=Mus musculus GN=Gpi PE=1 SV=4	2	18	18	18	12	13	12	11	13	12	12	13	12	11	13	12	12	13	12	11	13	12	45.7	45.7	45.7	62.766	558	558;557	0	147.62	36	35.3	32.3	31.2	36.7	35.7	2024600000	138500000	276850000	770160000	441360000	270970000
P07091	P07091	4	4	4	Protein S100-A4	S100a4	Protein S100-A4 OS=Mus musculus GN=S100a4 PE=1 SV=1	1	4	4	4	3	3	3	2	1	3	3	3	3	2	1	3	3	3	3	2	1	3	42.6	42.6	42.6	11.721	101	101	0	9.1643	25.7	25.7	34.7	17.8	8.9	25.7	343990000	39187000	120720000	11991000	89694000	16214000
P07356	P07356	32	32	32	Annexin A2	Anxa2	Annexin A2 OS=Mus musculus GN=Anxa2 PE=1 SV=2	1	32	32	32	24	28	27	28	27	26	24	28	27	28	27	26	24	28	27	28	27	26	79.1	79.1	79.1	38.676	339	339	0	323.31	70.5	71.7	70.2	70.8	70.8	66.1	27638000000	2300600000	4614100000	8591300000	5088800000	4226000000
P07901	P07901	34	22	22	Heat shock protein HSP 90-alpha	Hsp90aa1	Heat shock protein HSP 90-alpha OS=Mus musculus GN=Hsp90aa1 PE=1 SV=4	1	34	22	22	27	28	25	21	19	18	18	18	15	12	11	12	18	18	15	12	11	12	46.9	38.2	38.2	84.787	733	733	0	211.7	42.2	44.2	40	35.3	35.3	33.3	1635100000	143180000	177990000	321390000	412060000	454920000
P08003	P08003	5	5	5	Protein disulfide-isomerase A4	Pdia4	Protein disulfide-isomerase A4 OS=Mus musculus GN=Pdia4 PE=1 SV=3	1	5	5	5	1	4	4	2	3	1	1	4	4	2	3	1	1	4	4	2	3	1	11.6	11.6	11.6	71.982	638	638	0	8.1352	1.7	8.2	9.4	5.6	6.9	1.7	203470000	5726000	17768000	57934000	70863000	46825000
P08113	P08113	12	10	10	Endoplasmin	Hsp90b1	Endoplasmin OS=Mus musculus GN=Hsp90b1 PE=1 SV=2	1	12	10	10	6	8	8	7	6	6	5	6	6	5	4	4	5	6	6	5	4	4	21.2	19.5	19.5	92.475	802	802	0	61.628	11.3	13.7	12.7	10.1	10.2	9.5	216690000	17940000	23174000	24362000	60736000	79949000
P08207	P08207	3	3	3	Protein S100-A10	S100a10	Protein S100-A10 OS=Mus musculus GN=S100a10 PE=1 SV=2	1	3	3	3	3	3	2	3	3	3	3	3	2	3	3	3	3	3	2	3	3	3	49.5	49.5	49.5	11.186	97	97	0	18.99	49.5	49.5	32	49.5	49.5	49.5	324150000	59083000	64713000	39757000	76704000	47218000
P08249	P08249	9	9	9	Malate dehydrogenase, mitochondrial	Mdh2	Malate dehydrogenase, mitochondrial OS=Mus musculus GN=Mdh2 PE=1 SV=3	1	9	9	9	6	5	4	8	7	6	6	5	4	8	7	6	6	5	4	8	7	6	34.9	34.9	34.9	35.611	338	338	0	64.247	29.3	25.7	21.6	32.2	32	29.3	733180000	37977000	40870000	197720000	148070000	149620000
P08752;Q9DC51;B2RSH2;P20612;Q3V3I2;P50149	P08752	12;4;4;2;2;2	12;4;4;2;2;2	10;2;2;1;1;1	Guanine nucleotide-binding protein G(i) subunit alpha-2	Gnai2	Guanine nucleotide-binding protein G(i) subunit alpha-2 OS=Mus musculus GN=Gnai2 PE=1 SV=5	6	12	12	10	10	7	8	6	9	9	10	7	8	6	9	9	9	5	7	5	8	8	42.3	42.3	35.8	40.489	355	355;354;354;350;354;354	0	81.105	34.4	29.9	31	22.3	36.6	36.3	626750000	89780000	85179000	152080000	92013000	79948000
P09055	P09055	4	4	4	Integrin beta-1	Itgb1	Integrin beta-1 OS=Mus musculus GN=Itgb1 PE=1 SV=1	1	4	4	4	2	3	3	2	1	1	2	3	3	2	1	1	2	3	3	2	1	1	9.3	9.3	9.3	88.231	798	798	0	58.841	5.8	7.9	6	5.8	2.5	2.5	83579000	13222000	21537000	21983000	16306000	0
P09103	P09103	3	3	3	Protein disulfide-isomerase	P4hb	Protein disulfide-isomerase OS=Mus musculus GN=P4hb PE=1 SV=2	1	3	3	3	2	2	1	2	3	1	2	2	1	2	3	1	2	2	1	2	3	1	8.6	8.6	8.6	57.058	509	509	0	22.867	5.5	5.5	3.1	6.3	8.6	3.1	44531000	5941800	9696600	2558500	11056000	12273000
P09405	P09405	30	30	30	Nucleolin	Ncl	Nucleolin OS=Mus musculus GN=Ncl PE=1 SV=2	1	30	30	30	22	19	23	26	25	25	22	19	23	26	25	25	22	19	23	26	25	25	40.5	40.5	40.5	76.722	707	707	0	323.31	32.2	30	33.8	35.8	34.4	35.9	11113000000	569740000	604280000	990400000	4003100000	3563600000
P09411;P09041	P09411	11;2	11;2	11;2	Phosphoglycerate kinase 1	Pgk1	Phosphoglycerate kinase 1 OS=Mus musculus GN=Pgk1 PE=1 SV=4	2	11	11	11	10	7	7	7	7	8	10	7	7	7	7	8	10	7	7	7	7	8	43.2	43.2	43.2	44.55	417	417;417	0	128.64	36	26.6	26.6	26.6	26.6	34.1	703880000	110720000	98973000	109660000	154370000	159110000
Q3THW5;P0C0S6	Q3THW5;P0C0S6	3;3	1;1	1;1	Histone H2A.V;Histone H2A.Z	H2afv;H2afz	Histone H2A.V OS=Mus musculus GN=H2afv PE=1 SV=3;Histone H2A.Z OS=Mus musculus GN=H2afz PE=1 SV=2	2	3	1	1	2	2	3	3	3	2	0	0	1	1	1	0	0	0	1	1	1	0	20.3	13.3	13.3	13.509	128	128;128	0	6.1281	12.5	12.5	20.3	20.3	20.3	12.5	311950000	0	0	298040000	0	13904000
P10107	P10107	19	19	19	Annexin A1	Anxa1	Annexin A1 OS=Mus musculus GN=Anxa1 PE=1 SV=2	1	19	19	19	14	15	12	10	10	9	14	15	12	10	10	9	14	15	12	10	10	9	61.6	61.6	61.6	38.734	346	346	0	269.35	52.9	54.6	45.4	43.4	48	35	1852300000	169100000	204250000	330700000	682480000	366960000
P10126;P62631	P10126;P62631	20;10	20;10	20;10	Elongation factor 1-alpha 1;Elongation factor 1-alpha 2	Eef1a1;Eef1a2	Elongation factor 1-alpha 1 OS=Mus musculus GN=Eef1a1 PE=1 SV=3;Elongation factor 1-alpha 2 OS=Mus musculus GN=Eef1a2 PE=1 SV=1	2	20	20	20	15	15	15	13	14	12	15	15	15	13	14	12	15	15	15	13	14	12	58.9	58.9	58.9	50.113	462	462;463	0	323.31	51.1	50	54.1	44.6	45	44.8	16670000000	1737800000	2107500000	2978900000	5052100000	2872100000
P10518	P10518	4	4	4	Delta-aminolevulinic acid dehydratase	Alad	Delta-aminolevulinic acid dehydratase OS=Mus musculus GN=Alad PE=1 SV=1	1	4	4	4	3	2	2	2	1	3	3	2	2	2	1	3	3	2	2	2	1	3	17.9	17.9	17.9	36.023	330	330	0	7.3963	14.8	9.1	9.1	9.1	6.1	12.1	45319000	10041000	10271000	7158500	6633600	3803300
P10639	P10639	6	6	6	Thioredoxin	Txn	Thioredoxin OS=Mus musculus GN=Txn PE=1 SV=3	1	6	6	6	2	4	5	4	3	3	2	4	5	4	3	3	2	4	5	4	3	3	56.2	56.2	56.2	11.675	105	105	0	66.307	26.7	38.1	56.2	47.6	38.1	38.1	323170000	13308000	17895000	118530000	109170000	41544000
Q80W21;P15626;P10649	Q80W21;P15626;P10649	2;2;2	2;2;2	1;1;1	Glutathione S-transferase Mu 7;Glutathione S-transferase Mu 2;Glutathione S-transferase Mu 1	Gstm7;Gstm2;Gstm1	Glutathione S-transferase Mu 7 OS=Mus musculus GN=Gstm7 PE=1 SV=1;Glutathione S-transferase Mu 2 OS=Mus musculus GN=Gstm2 PE=1 SV=2;Glutathione S-transferase Mu 1 OS=Mus musculus GN=Gstm1 PE=1 SV=2	3	2	2	1	1	1	2	1	2	1	1	1	2	1	2	1	0	0	1	0	1	0	11.9	11.9	7.8	25.709	218	218;218;218	0	12.205	4.1	4.1	11.9	4.1	11.9	4.1	92777000	6299100	4749800	44909000	2798200	30909000
P10852	P10852	5	5	5	4F2 cell-surface antigen heavy chain	Slc3a2	4F2 cell-surface antigen heavy chain OS=Mus musculus GN=Slc3a2 PE=1 SV=1	1	5	5	5	2	3	3	1	2	0	2	3	3	1	2	0	2	3	3	1	2	0	9.7	9.7	9.7	58.336	526	526	0	10.631	5.1	8	7.6	3.2	4.9	0	97911000	7428500	14250000	36861000	19306000	20065000
Q8CGP2;Q8CGP1;Q6ZWY9;Q64525;Q64478;Q64475;P10854;P10853;Q9D2U9;Q8CGP0;Q64524;P70696	Q8CGP2;Q8CGP1;Q6ZWY9;Q64525;Q64478;Q64475;P10854;P10853;Q9D2U9;Q8CGP0;Q64524;P70696	6;6;6;6;6;6;6;6;4;4;4;4	6;6;6;6;6;6;6;6;4;4;4;4	6;6;6;6;6;6;6;6;4;4;4;4	Histone H2B type 1-P;Histone H2B type 1-K;Histone H2B type 1-C/E/G;Histone H2B type 2-B;Histone H2B type 1-H;Histone H2B type 1-B;Histone H2B type 1-M;Histone H2B type 1-F/J/L;Histone H2B type 3-A;Histone H2B type 3-B;Histone H2B type 2-E;Histone H2B type 1-A	Hist1h2bp;Hist1h2bk;Hist1h2bc;Hist2h2bb;Hist1h2bh;Hist1h2bb;Hist1h2bm;Hist1h2bf;Hist3h2ba;Hist3h2bb;Hist2h2be;Hist1h2ba	Histone H2B type 1-P OS=Mus musculus GN=Hist1h2bp PE=1 SV=3;Histone H2B type 1-K OS=Mus musculus GN=Hist1h2bk PE=1 SV=3;Histone H2B type 1-C/E/G OS=Mus musculus GN=Hist1h2bc PE=1 SV=3;Histone H2B type 2-B OS=Mus musculus GN=Hist2h2bb PE=1 SV=3;Histone H2B	12	6	6	6	5	6	5	5	3	3	5	6	5	5	3	3	5	6	5	5	3	3	42.9	42.9	42.9	13.992	126	126;126;126;126;126;126;126;126;126;126;126;127	0	290.43	42.9	42.9	42.9	42.9	30.2	30.2	18908000000	867900000	944260000	4973800000	4538200000	4888400000
P10922	P10922	3	3	3	Histone H1.0;Histone H1.0, N-terminally processed	H1f0	Histone H1.0 OS=Mus musculus GN=H1f0 PE=2 SV=4	1	3	3	3	0	0	3	0	0	0	0	0	3	0	0	0	0	0	3	0	0	0	12.4	12.4	12.4	20.861	194	194	0	10.443	0	0	12.4	0	0	0	32793000	0	0	32793000	0	0
P11031	P11031	1	1	1	Activated RNA polymerase II transcriptional coactivator p15	Sub1	Activated RNA polymerase II transcriptional coactivator p15 OS=Mus musculus GN=Sub1 PE=1 SV=3	1	1	1	1	0	0	0	1	0	0	0	0	0	1	0	0	0	0	0	1	0	0	18.9	18.9	18.9	14.427	127	127	0	65.615	0	0	0	18.9	0	0	97254000	0	0	0	97254000	0
P11087	P11087	4	4	4	Collagen alpha-1(I) chain	Col1a1	Collagen alpha-1(I) chain OS=Mus musculus GN=Col1a1 PE=1 SV=4	1	4	4	4	4	3	3	2	3	2	4	3	3	2	3	2	4	3	3	2	3	2	2.7	2.7	2.7	138.03	1453	1453	0	42.043	2.7	1.9	1.9	1.2	2.1	1.2	339930000	86393000	4044800	233730000	4266100	10256000
P11103	P11103	5	5	5	Poly [ADP-ribose] polymerase 1	Parp1	Poly [ADP-ribose] polymerase 1 OS=Mus musculus GN=Parp1 PE=1 SV=3	1	5	5	5	2	1	4	2	1	1	2	1	4	2	1	1	2	1	4	2	1	1	7.5	7.5	7.5	113.1	1013	1013	0	11.991	3.1	1.5	6.1	3	1.4	1.4	57131000	5058600	2131300	24541000	17303000	3363700
P11276	P11276	43	43	43	Fibronectin;Anastellin	Fn1	Fibronectin OS=Mus musculus GN=Fn1 PE=1 SV=4	1	43	43	43	2	6	0	37	30	31	2	6	0	37	30	31	2	6	0	37	30	31	28.9	28.9	28.9	272.53	2477	2477	0	269.98	1.7	3.6	0	26.2	21.1	20.3	1246700000	4466900	14541000	0	637950000	309290000
P11438	P11438	1	1	1	Lysosome-associated membrane glycoprotein 1	Lamp1	Lysosome-associated membrane glycoprotein 1 OS=Mus musculus GN=Lamp1 PE=1 SV=2	1	1	1	1	0	1	1	1	1	0	0	1	1	1	1	0	0	1	1	1	1	0	2.7	2.7	2.7	43.865	406	406	0.003075	1.9449	0	2.7	2.7	2.7	2.7	0	21173000	0	9243700	5792500	3092500	3044600
P11440	P11440	5	5	4	Cyclin-dependent kinase 1	Cdk1	Cyclin-dependent kinase 1 OS=Mus musculus GN=Cdk1 PE=1 SV=3	1	5	5	4	3	3	3	4	2	3	3	3	3	4	2	3	2	2	2	3	1	2	19.5	19.5	16.8	34.106	297	297	0	7.6245	10.1	10.1	10.1	15.5	6.1	10.1	72518000	12695000	14109000	10008000	21173000	6401800
P11499	P11499	44	44	30	Heat shock protein HSP 90-beta	Hsp90ab1	Heat shock protein HSP 90-beta OS=Mus musculus GN=Hsp90ab1 PE=1 SV=3	1	44	44	30	32	36	36	35	32	31	32	36	36	35	32	31	22	24	24	24	22	23	55.1	55.1	46.3	83.28	724	724	0	323.31	45.3	47.5	49.9	49.9	46.5	47.4	6699400000	867990000	1178500000	1647900000	1684600000	887810000
P11983	P11983	12	12	12	T-complex protein 1 subunit alpha	Tcp1	T-complex protein 1 subunit alpha OS=Mus musculus GN=Tcp1 PE=1 SV=3	1	12	12	12	3	6	8	10	4	3	3	6	8	10	4	3	3	6	8	10	4	3	31.5	31.5	31.5	60.448	556	556	0	145.02	6.1	17.3	20.3	25.9	8.5	6.1	342580000	7015500	27707000	104940000	176000000	19255000
P12367;P31324	P12367	12;2	12;2	12;2	cAMP-dependent protein kinase type II-alpha regulatory subunit	Prkar2a	cAMP-dependent protein kinase type II-alpha regulatory subunit OS=Mus musculus GN=Prkar2a PE=1 SV=2	2	12	12	12	9	10	9	0	0	0	9	10	9	0	0	0	9	10	9	0	0	0	43.1	43.1	43.1	45.389	401	401;416	0	170.88	36.9	38.7	31.2	0	0	0	507280000	159610000	204610000	143060000	0	0
P12382;Q9WUA3	P12382	16;1	16;1	14;1	ATP-dependent 6-phosphofructokinase, liver type	Pfkl	ATP-dependent 6-phosphofructokinase, liver type OS=Mus musculus GN=Pfkl PE=1 SV=4	2	16	16	14	10	13	14	9	9	6	10	13	14	9	9	6	8	11	13	8	8	6	34	34	31.4	85.359	780	780;784	0	95.725	17.1	24.7	30.6	19.7	15.4	11.7	457640000	64958000	87021000	134040000	79296000	75956000
P12970	P12970	13	13	13	60S ribosomal protein L7a	Rpl7a	60S ribosomal protein L7a OS=Mus musculus GN=Rpl7a PE=1 SV=2	1	13	13	13	3	6	11	2	4	3	3	6	11	2	4	3	3	6	11	2	4	3	42.5	42.5	42.5	29.976	266	266	0	42.179	16.5	22.6	38	10.5	20.7	14.7	442050000	31859000	47647000	325350000	10216000	13408000
P13011	P13011	1	1	1	Acyl-CoA desaturase 2	Scd2	Acyl-CoA desaturase 2 OS=Mus musculus GN=Scd2 PE=1 SV=2	1	1	1	1	1	1	1	1	0	1	1	1	1	1	0	1	1	1	1	1	0	1	9.8	9.8	9.8	40.916	358	358	0	52.632	9.8	9.8	9.8	9.8	0	9.8	118270000	3617900	4271400	48234000	59972000	0
P13020	P13020	11	11	8	Gelsolin	Gsn	Gelsolin OS=Mus musculus GN=Gsn PE=1 SV=3	1	11	11	8	9	8	6	9	8	9	9	8	6	9	8	9	6	5	4	6	5	6	24.7	24.7	21.2	85.941	780	780	0	124.05	22.7	19.1	12.9	20.1	19.1	20.1	658400000	35414000	36741000	74204000	271990000	147030000
P13595	P13595	2	2	2	Neural cell adhesion molecule 1	Ncam1	Neural cell adhesion molecule 1 OS=Mus musculus GN=Ncam1 PE=1 SV=3	1	2	2	2	0	2	1	0	0	0	0	2	1	0	0	0	0	2	1	0	0	0	2.5	2.5	2.5	119.43	1115	1115	0.0030883	1.9943	0	2.5	1.1	0	0	0	7086100	0	4487000	2599100	0	0
P14069	P14069	7	7	7	Protein S100-A6	S100a6	Protein S100-A6 OS=Mus musculus GN=S100a6 PE=1 SV=3	1	7	7	7	4	6	4	4	4	2	4	6	4	4	4	2	4	6	4	4	4	2	37.1	37.1	37.1	10.051	89	89	0	28.895	34.8	37.1	27	34.8	27	19.1	1406200000	286060000	359500000	275950000	219040000	139800000
P14115	P14115	4	4	4	60S ribosomal protein L27a	Rpl27a	60S ribosomal protein L27a OS=Mus musculus GN=Rpl27a PE=1 SV=5	1	4	4	4	3	2	4	3	3	3	3	2	4	3	3	3	3	2	4	3	3	3	27.7	27.7	27.7	16.605	148	148	0	7.2182	19.6	14.2	27.7	22.3	22.3	22.3	279220000	44672000	31032000	73323000	57728000	43695000
P14131	P14131	12	12	12	40S ribosomal protein S16	Rps16	40S ribosomal protein S16 OS=Mus musculus GN=Rps16 PE=1 SV=4	1	12	12	12	10	6	10	10	6	5	10	6	10	10	6	5	10	6	10	10	6	5	60.3	60.3	60.3	16.445	146	146	0	28.483	60.3	39.7	59.6	52.1	41.1	35.6	282570000	48683000	38157000	78028000	64226000	27757000
P14148	P14148	7	7	7	60S ribosomal protein L7	Rpl7	60S ribosomal protein L7 OS=Mus musculus GN=Rpl7 PE=1 SV=2	1	7	7	7	7	5	6	5	3	3	7	5	6	5	3	3	7	5	6	5	3	3	27.4	27.4	27.4	31.419	270	270	0	67.721	27.4	20.7	20.7	20.4	16.3	16.3	691370000	181540000	106470000	215780000	90604000	58616000
P14152	P14152	8	8	8	Malate dehydrogenase, cytoplasmic	Mdh1	Malate dehydrogenase, cytoplasmic OS=Mus musculus GN=Mdh1 PE=1 SV=3	1	8	8	8	4	5	5	6	6	6	4	5	5	6	6	6	4	5	5	6	6	6	35.9	35.9	35.9	36.511	334	334	0	63.968	19.2	24.9	28.4	29.3	28.4	28.7	358600000	24605000	36638000	122650000	86192000	55024000
P14206	P14206	7	7	7	40S ribosomal protein SA	Rpsa	40S ribosomal protein SA OS=Mus musculus GN=Rpsa PE=1 SV=4	1	7	7	7	6	6	5	5	5	4	6	6	5	5	5	4	6	6	5	5	5	4	36.9	36.9	36.9	32.838	295	295	0	323.31	33.6	31.2	29.8	30.8	30.8	21.7	689200000	34995000	32988000	83094000	351380000	166560000
P14211	P14211	2	2	2	Calreticulin	Calr	Calreticulin OS=Mus musculus GN=Calr PE=1 SV=1	1	2	2	2	0	0	2	1	2	1	0	0	2	1	2	1	0	0	2	1	2	1	7.5	7.5	7.5	47.994	416	416	0	6.1443	0	0	7.5	4.3	7.5	3.1	22157000	0	0	5935400	4251500	9288800
P14576	P14576	4	4	4	Signal recognition particle 54 kDa protein	Srp54	Signal recognition particle 54 kDa protein OS=Mus musculus GN=Srp54 PE=1 SV=2	1	4	4	4	2	1	1	1	0	0	2	1	1	1	0	0	2	1	1	1	0	0	9.5	9.5	9.5	55.72	504	504	0	6.2657	5.4	2	2.8	2.2	0	0	17658000	4828100	2009200	0	10820000	0
P14685	P14685	16	16	16	26S proteasome non-ATPase regulatory subunit 3	Psmd3	26S proteasome non-ATPase regulatory subunit 3 OS=Mus musculus GN=Psmd3 PE=1 SV=3	1	16	16	16	9	11	10	10	5	7	9	11	10	10	5	7	9	11	10	10	5	7	40.8	40.8	40.8	60.718	530	530	0	178.03	27.2	30.6	31.3	28.3	18.1	23.8	596470000	70831000	103520000	161240000	147190000	44342000
P14733	P14733	1	1	1	Lamin-B1	Lmnb1	Lamin-B1 OS=Mus musculus GN=Lmnb1 PE=1 SV=3	1	1	1	1	0	1	0	1	1	0	0	1	0	1	1	0	0	1	0	1	1	0	5.3	5.3	5.3	66.785	588	588	0	4.3538	0	5.3	0	5.3	5.3	0	10591000	0	2568200	0	5454200	2568500
P14824	P14824	10	10	10	Annexin A6	Anxa6	Annexin A6 OS=Mus musculus GN=Anxa6 PE=1 SV=3	1	10	10	10	1	1	3	4	6	4	1	1	3	4	6	4	1	1	3	4	6	4	19	19	19	75.884	673	673	0	35.43	2.4	2.4	5.6	10.1	9.5	7	101070000	4341000	4163500	10449000	51245000	11727000
P14869	P14869	8	8	8	60S acidic ribosomal protein P0	Rplp0	60S acidic ribosomal protein P0 OS=Mus musculus GN=Rplp0 PE=1 SV=3	1	8	8	8	6	5	5	6	6	6	6	5	5	6	6	6	6	5	5	6	6	6	36.9	36.9	36.9	34.216	317	317	0	59.014	33.1	23.3	30.3	33.1	34.1	29	620920000	61868000	60429000	133580000	134440000	181600000
P14873	P14873	18	18	18	Microtubule-associated protein 1B;MAP1B heavy chain;MAP1 light chain LC1	Map1b	Microtubule-associated protein 1B OS=Mus musculus GN=Map1b PE=1 SV=2	1	18	18	18	9	10	15	0	0	1	9	10	15	0	0	1	9	10	15	0	0	1	13.4	13.4	13.4	270.25	2464	2464	0	94.691	7.3	7.7	11.2	0	0	1.1	207820000	29446000	38344000	138980000	0	0
P15379	P15379	1	1	1	CD44 antigen	Cd44	CD44 antigen OS=Mus musculus GN=Cd44 PE=1 SV=3	1	1	1	1	1	1	0	0	0	0	1	1	0	0	0	0	1	1	0	0	0	0	1.5	1.5	1.5	85.616	778	778	0	8.6165	1.5	1.5	0	0	0	0	19674000	9788400	9885400	0	0	0
P15532	P15532	3	3	1	Nucleoside diphosphate kinase A	Nme1	Nucleoside diphosphate kinase A OS=Mus musculus GN=Nme1 PE=1 SV=1	1	3	3	1	2	2	3	3	3	1	2	2	3	3	3	1	0	0	1	1	1	0	29.6	29.6	12.5	17.208	152	152	0	27.56	17.1	17.1	29.6	29.6	29.6	11.2	244930000	32965000	31123000	61539000	63957000	33831000
P15864;Q07133	P15864	9;4	9;4	2;0	Histone H1.2	Hist1h1c	Histone H1.2 OS=Mus musculus GN=Hist1h1c PE=1 SV=2	2	9	9	2	3	3	9	1	2	1	3	3	9	1	2	1	0	0	2	0	0	0	30.2	30.2	12.7	21.266	212	212;208	0	48.446	12.7	12.7	30.2	7.1	7.1	7.1	574520000	80205000	44535000	403370000	18608000	16580000
P16045	P16045	9	9	9	Galectin-1	Lgals1	Galectin-1 OS=Mus musculus GN=Lgals1 PE=1 SV=3	1	9	9	9	7	5	7	8	7	8	7	5	7	8	7	8	7	5	7	8	7	8	61.5	61.5	61.5	14.866	135	135	0	321.8	61.5	52.6	50.4	61.5	50.4	61.5	4223500000	358540000	445510000	1414600000	1106100000	589090000
P16125	P16125	7	5	5	L-lactate dehydrogenase B chain	Ldhb	L-lactate dehydrogenase B chain OS=Mus musculus GN=Ldhb PE=1 SV=2	1	7	5	5	7	5	5	4	2	3	5	3	3	2	0	1	5	3	3	2	0	1	25.1	17.7	17.7	36.572	334	334	0	7.5524	25.1	19.2	19.8	16.5	7.5	11.7	100160000	37580000	22926000	23268000	10315000	0
P16546	P16546	45	45	45	Spectrin alpha chain, non-erythrocytic 1	Sptan1	Spectrin alpha chain, non-erythrocytic 1 OS=Mus musculus GN=Sptan1 PE=1 SV=4	1	45	45	45	27	29	36	1	0	0	27	29	36	1	0	0	27	29	36	1	0	0	25.4	25.4	25.4	284.59	2472	2472	0	323.31	17	16.3	22.2	0.8	0	0	1547000000	227100000	320060000	979270000	20530000	0
P16858;Q64467	P16858	18;3	18;3	18;3	Glyceraldehyde-3-phosphate dehydrogenase	Gapdh	Glyceraldehyde-3-phosphate dehydrogenase OS=Mus musculus GN=Gapdh PE=1 SV=2	2	18	18	18	17	16	16	18	17	17	17	16	16	18	17	17	17	16	16	18	17	17	70.6	70.6	70.6	35.81	333	333;440	0	323.31	59.2	56.8	68.8	70.6	70.6	68.8	18363000000	921320000	1119000000	5553300000	4198300000	5385000000
P17095	P17095	1	1	1	High mobility group protein HMG-I/HMG-Y	Hmga1	High mobility group protein HMG-I/HMG-Y OS=Mus musculus GN=Hmga1 PE=1 SV=4	1	1	1	1	0	0	1	1	1	0	0	0	1	1	1	0	0	0	1	1	1	0	23.4	23.4	23.4	11.614	107	107	0	4.5584	0	0	23.4	23.4	23.4	0	32290000	0	0	22545000	0	9745500
P17182;P17183;P21550	P17182	28;4;4	28;4;4	28;4;4	Alpha-enolase	Eno1	Alpha-enolase OS=Mus musculus GN=Eno1 PE=1 SV=3	3	28	28	28	19	22	22	19	19	16	19	22	22	19	19	16	19	22	22	19	19	16	80.2	80.2	80.2	47.14	434	434;434;434	0	323.31	59.2	64.3	71.7	62.4	58.8	53	7936800000	440240000	620680000	1117500000	3116700000	1819300000
P17225	P17225	10	10	9	Polypyrimidine tract-binding protein 1	Ptbp1	Polypyrimidine tract-binding protein 1 OS=Mus musculus GN=Ptbp1 PE=1 SV=2	1	10	10	9	5	4	7	5	7	5	5	4	7	5	7	5	5	4	7	5	6	5	34.7	34.7	33.2	56.477	527	527	0	323.31	18.4	15	27.5	18.6	23.7	15.6	1596300000	33706000	41500000	409620000	539970000	350480000
P17426	P17426	7	2	2	AP-2 complex subunit alpha-1	Ap2a1	AP-2 complex subunit alpha-1 OS=Mus musculus GN=Ap2a1 PE=1 SV=1	1	7	2	2	2	3	5	1	2	4	0	1	2	0	0	0	0	1	2	0	0	0	9.9	2.8	2.8	107.66	977	977	0	2.9836	3.2	4.3	8	2.1	3.2	5.3	19605000	0	1832400	17773000	0	0
P17427	P17427	10	10	5	AP-2 complex subunit alpha-2	Ap2a2	AP-2 complex subunit alpha-2 OS=Mus musculus GN=Ap2a2 PE=1 SV=2	1	10	10	5	3	2	4	3	4	5	3	2	4	3	4	5	1	0	1	2	2	1	14.3	14.3	6.8	104.02	938	938	0	33.968	4.6	3.3	6.6	5.1	5.7	7	231170000	10097000	8288200	113890000	68199000	12965000
P17710	P17710	4	4	3	Hexokinase-1	Hk1	Hexokinase-1 OS=Mus musculus GN=Hk1 PE=1 SV=3	1	4	4	3	2	1	2	0	2	1	2	1	2	0	2	1	1	0	1	0	1	0	6.7	6.7	5.5	108.3	974	974	0	4.1687	3.2	1.1	2.3	0	3.5	1.1	55282000	11040000	3481300	4804000	0	34184000
P17742	P17742	9	9	9	Peptidyl-prolyl cis-trans isomerase A;Peptidyl-prolyl cis-trans isomerase A, N-terminally processed	Ppia	Peptidyl-prolyl cis-trans isomerase A OS=Mus musculus GN=Ppia PE=1 SV=2	1	9	9	9	7	8	9	8	9	8	7	8	9	8	9	8	7	8	9	8	9	8	68.3	68.3	68.3	17.971	164	164	0	323.31	59.1	59.1	68.3	68.3	68.3	59.1	4329200000	195800000	384290000	1011400000	1259600000	1004100000
P17751	P17751	14	14	14	Triosephosphate isomerase	Tpi1	Triosephosphate isomerase OS=Mus musculus GN=Tpi1 PE=1 SV=4	1	14	14	14	10	10	9	5	7	8	10	10	9	5	7	8	10	10	9	5	7	8	58.5	58.5	58.5	32.191	299	299	0	132.5	52.2	49.2	37.5	19.4	31.4	28.1	1237700000	100400000	183460000	327530000	102600000	279260000
P17809	P17809	3	3	3	Solute carrier family 2, facilitated glucose transporter member 1	Slc2a1	Solute carrier family 2, facilitated glucose transporter member 1 OS=Mus musculus GN=Slc2a1 PE=1 SV=4	1	3	3	3	1	2	2	0	0	0	1	2	2	0	0	0	1	2	2	0	0	0	6.3	6.3	6.3	53.984	492	492	0	4.2236	2	4.3	4.3	0	0	0	37573000	13290000	18828000	5455600	0	0
P17897	P17897	1	1	1	Lysozyme C-1	Lyz1	Lysozyme C-1 OS=Mus musculus GN=Lyz1 PE=1 SV=1	1	1	1	1	0	1	0	0	0	0	0	1	0	0	0	0	0	1	0	0	0	0	6.1	6.1	6.1	16.794	148	148	0.0093132	1.4265	0	6.1	0	0	0	0	0	0	0	0	0	0
P18242	P18242	1	1	1	Cathepsin D	Ctsd	Cathepsin D OS=Mus musculus GN=Ctsd PE=1 SV=1	1	1	1	1	0	0	0	1	0	0	0	0	0	1	0	0	0	0	0	1	0	0	6.3	6.3	6.3	44.953	410	410	0	3.0729	0	0	0	6.3	0	0	30499000	0	0	0	30499000	0
P18572	P18572	2	2	2	Basigin	Bsg	Basigin OS=Mus musculus GN=Bsg PE=1 SV=2	1	2	2	2	2	0	1	0	0	0	2	0	1	0	0	0	2	0	1	0	0	0	5.7	5.7	5.7	42.444	389	389	0.0018868	2.2053	5.7	0	3.3	0	0	0	9835700	9835700	0	0	0	0
P18760;P45591	P18760	10;1	10;1	10;1	Cofilin-1	Cfl1	Cofilin-1 OS=Mus musculus GN=Cfl1 PE=1 SV=3	2	10	10	10	6	7	6	8	10	8	6	7	6	8	10	8	6	7	6	8	10	8	65.1	65.1	65.1	18.559	166	166;166	0	303.88	46.4	54.8	55.4	57.8	65.1	54.8	3818100000	97102000	124100000	876870000	908620000	940610000
P19096	P19096	35	35	35	Fatty acid synthase;[Acyl-carrier-protein] S-acetyltransferase;[Acyl-carrier-protein] S-malonyltransferase;3-oxoacyl-[acyl-carrier-protein] synthase;3-oxoacyl-[acyl-carrier-protein] reductase;3-hydroxyacyl-[acyl-carrier-protein] dehydratase;Enoyl-[acyl-carrier-protein] reductase;Oleoyl-[acyl-carrier-protein] hydrolase	Fasn	Fatty acid synthase OS=Mus musculus GN=Fasn PE=1 SV=2	1	35	35	35	22	24	23	10	10	8	22	24	23	10	10	8	22	24	23	10	10	8	23.5	23.5	23.5	272.43	2504	2504	0	181.26	14.8	15.5	14.1	6.2	6.4	5.9	804130000	100840000	123340000	250220000	131940000	79752000
P19157	P19157	3	3	3	Glutathione S-transferase P 1	Gstp1	Glutathione S-transferase P 1 OS=Mus musculus GN=Gstp1 PE=1 SV=2	1	3	3	3	2	1	1	3	2	2	2	1	1	3	2	2	2	1	1	3	2	2	20	20	20	23.609	210	210	0	7.3029	13.8	5.2	5.2	20	13.8	13.8	52377000	8847800	7742000	4889000	10846000	10772000
P19253	P19253	9	9	9	60S ribosomal protein L13a	Rpl13a	60S ribosomal protein L13a OS=Mus musculus GN=Rpl13a PE=1 SV=4	1	9	9	9	5	5	7	6	5	3	5	5	7	6	5	3	5	5	7	6	5	3	39.9	39.9	39.9	23.464	203	203	0	18.799	22.2	26.1	31.5	29.1	25.6	13.8	266470000	24236000	65415000	59270000	43423000	46436000
P19324	P19324	9	9	9	Serpin H1	Serpinh1	Serpin H1 OS=Mus musculus GN=Serpinh1 PE=1 SV=3	1	9	9	9	4	2	6	5	6	5	4	2	6	5	6	5	4	2	6	5	6	5	30.9	30.9	30.9	46.533	417	417	0	55.669	12.9	7.2	24.9	20.1	21.8	16.8	317810000	21390000	16676000	62085000	113040000	85547000
P19426	P19426	2	2	2	Negative elongation factor E	Nelfe	Negative elongation factor E OS=Mus musculus GN=Nelfe PE=1 SV=2	1	2	2	2	0	0	0	2	0	2	0	0	0	2	0	2	0	0	0	2	0	2	5.1	5.1	5.1	42.554	375	375	0	4.0262	0	0	0	5.1	0	5.1	11757000	0	0	0	6069400	0
P19783	P19783	6	6	6	Cytochrome c oxidase subunit 4 isoform 1, mitochondrial	Cox4i1	Cytochrome c oxidase subunit 4 isoform 1, mitochondrial OS=Mus musculus GN=Cox4i1 PE=1 SV=2	1	6	6	6	4	6	3	4	4	5	4	6	3	4	4	5	4	6	3	4	4	5	39.1	39.1	39.1	19.53	169	169	0	13.431	31.4	39.1	25.4	31.4	31.4	37.9	352460000	42020000	66455000	91530000	64430000	58965000
P20029	P20029	5	3	3	78 kDa glucose-regulated protein	Hspa5	78 kDa glucose-regulated protein OS=Mus musculus GN=Hspa5 PE=1 SV=3	1	5	3	3	2	3	3	4	3	3	0	1	1	2	1	1	0	1	1	2	1	1	9.2	7.5	7.5	72.421	655	655	0	6.4532	4.1	6.7	6.4	6.9	6.4	6.7	21338000	0	3715800	2233700	8889000	3881900
P20108	P20108	2	2	2	Thioredoxin-dependent peroxide reductase, mitochondrial	Prdx3	Thioredoxin-dependent peroxide reductase, mitochondrial OS=Mus musculus GN=Prdx3 PE=1 SV=1	1	2	2	2	2	2	2	2	2	1	2	2	2	2	2	1	2	2	2	2	2	1	17.5	17.5	17.5	28.127	257	257	0	13.167	17.5	17.5	17.5	17.5	17.5	12.1	73663000	8284300	8870000	15939000	21913000	13619000
P20152;P31001;P15331;P46660;P08553;P08551	P20152	55;4;4;2;2;1	55;4;4;2;2;1	52;2;3;1;1;0	Vimentin	Vim	Vimentin OS=Mus musculus GN=Vim PE=1 SV=3	6	55	55	52	46	47	49	42	39	39	46	47	49	42	39	39	43	45	47	40	37	38	86.5	86.5	83.3	53.687	466	466;469;475;501;848;543	0	323.31	77.9	81.5	82.6	78.5	74.5	76	43339000000	3869200000	4057200000	19352000000	8973200000	5185600000
P30677;P21279;P21278;O70443;P27601;P27600	P30677;P21279;P21278;O70443;P27601;P27600	2;2;2;1;1;1	2;2;2;1;1;1	2;2;2;1;1;1	Guanine nucleotide-binding protein subunit alpha-14;Guanine nucleotide-binding protein G(q) subunit alpha;Guanine nucleotide-binding protein subunit alpha-11;Guanine nucleotide-binding protein G(z) subunit alpha;Guanine nucleotide-binding protein subunit alpha-13;Guanine nucleotide-binding protein subunit alpha-12	Gna14;Gnaq;Gna11;Gnaz;Gna13;Gna12	Guanine nucleotide-binding protein subunit alpha-14 OS=Mus musculus GN=Gna14 PE=1 SV=2;Guanine nucleotide-binding protein G(q) subunit alpha OS=Mus musculus GN=Gnaq PE=1 SV=4;Guanine nucleotide-binding protein subunit alpha-11 OS=Mus musculus GN=Gna11 PE=1	6	2	2	2	1	1	0	0	2	0	1	1	0	0	2	0	1	1	0	0	2	0	5.4	5.4	5.4	41.527	355	355;359;359;355;377;379	0.00066007	2.5241	3.1	3.1	0	0	5.4	0	6548600	2354300	2923200	0	0	1271100
Q8CGP6;Q8R1M2;Q8CGP7;Q8CGP5;Q8BFU2;P22752	Q8CGP6;Q8R1M2;Q8CGP7;Q8CGP5;Q8BFU2;P22752	7;7;7;7;7;7	7;7;7;7;7;7	2;2;2;2;2;2	Histone H2A type 1-H;Histone H2A.J;Histone H2A type 1-K;Histone H2A type 1-F;Histone H2A type 3;Histone H2A type 1	Hist1h2ah;H2afj;Hist1h2ak;Hist1h2af;Hist3h2a;Hist1h2ab	Histone H2A type 1-H OS=Mus musculus GN=Hist1h2ah PE=1 SV=3;Histone H2A.J OS=Mus musculus GN=H2afj PE=1 SV=1;Histone H2A type 1-K OS=Mus musculus GN=Hist1h2ak PE=1 SV=3;Histone H2A type 1-F OS=Mus musculus GN=Hist1h2af PE=1 SV=3;Histone H2A type 3 OS=Mus m	6	7	7	2	6	6	7	7	7	6	6	6	7	7	7	6	2	2	2	2	2	2	36.7	36.7	14.1	13.95	128	128;129;130;130;130;130	0	231.21	35.9	35.9	36.7	36.7	36.7	35.9	19122000000	770600000	632610000	6019600000	3466600000	4522400000
P22892	P22892	1	1	1	AP-1 complex subunit gamma-1	Ap1g1	AP-1 complex subunit gamma-1 OS=Mus musculus GN=Ap1g1 PE=1 SV=3	1	1	1	1	1	1	1	0	0	0	1	1	1	0	0	0	1	1	1	0	0	0	1.3	1.3	1.3	91.349	822	822	0.0042813	1.8879	1.3	1.3	1.3	0	0	0	4176800	1330600	1757400	1088800	0	0
P23116	P23116	16	16	16	Eukaryotic translation initiation factor 3 subunit A	Eif3a	Eukaryotic translation initiation factor 3 subunit A OS=Mus musculus GN=Eif3a PE=1 SV=5	1	16	16	16	9	9	8	3	1	1	9	9	8	3	1	1	9	9	8	3	1	1	16.4	16.4	16.4	161.93	1344	1344	0	34.835	9.6	9.8	8.7	2.5	0.8	2.3	250110000	32400000	47387000	144200000	9765500	10682000
P23198;P83917	P23198	6;1	6;1	6;1	Chromobox protein homolog 3	Cbx3	Chromobox protein homolog 3 OS=Mus musculus GN=Cbx3 PE=1 SV=2	2	6	6	6	4	2	2	4	5	6	4	2	2	4	5	6	4	2	2	4	5	6	33.3	33.3	33.3	20.855	183	183;185	0	19.504	29.5	13.7	13.7	29.5	32.8	33.3	290190000	14639000	14135000	8984300	64707000	63399000
P23249	P23249	1	1	1	Putative helicase MOV-10	Mov10	Putative helicase MOV-10 OS=Mus musculus GN=Mov10 PE=1 SV=2	1	1	1	1	0	0	1	0	0	0	0	0	1	0	0	0	0	0	1	0	0	0	2.4	2.4	2.4	113.58	1004	1004	0	2.9569	0	0	2.4	0	0	0	3253500	0	0	3253500	0	0
P23591	P23591	3	3	3	GDP-L-fucose synthase	Tsta3	GDP-L-fucose synthase OS=Mus musculus GN=Tsta3 PE=1 SV=3	1	3	3	3	1	1	1	2	1	2	1	1	1	2	1	2	1	1	1	2	1	2	19.3	19.3	19.3	35.877	321	321	0	16.486	3.7	3.7	3.7	8.4	3.7	14.6	27338000	2795600	2713500	1709300	1936300	1843600
P24288	P24288	7	7	7	Branched-chain-amino-acid aminotransferase, cytosolic	Bcat1	Branched-chain-amino-acid aminotransferase, cytosolic OS=Mus musculus GN=Bcat1 PE=1 SV=2	1	7	7	7	0	0	2	6	3	2	0	0	2	6	3	2	0	0	2	6	3	2	18.4	18.4	18.4	42.791	386	386	0	24.783	0	0	7	15.5	12.4	5.4	189860000	0	0	20555000	89026000	76050000
P24369	P24369	3	3	3	Peptidyl-prolyl cis-trans isomerase B	Ppib	Peptidyl-prolyl cis-trans isomerase B OS=Mus musculus GN=Ppib PE=1 SV=2	1	3	3	3	1	1	2	2	1	1	1	1	2	2	1	1	1	1	2	2	1	1	19	19	19	23.713	216	216	0.0012755	2.3394	6.5	6.5	10.6	14.8	6.5	6.5	62451000	7547800	7920500	30232000	8160700	3613400
P24452	P24452	4	4	4	Macrophage-capping protein	Capg	Macrophage-capping protein OS=Mus musculus GN=Capg PE=1 SV=2	1	4	4	4	3	3	3	1	2	1	3	3	3	1	2	1	3	3	3	1	2	1	15.3	15.3	15.3	39.24	352	352	0	19.805	10.8	12.2	12.2	3.7	8.2	3.7	52255000	6810100	9795800	18647000	8801900	5433800
P24527	P24527	5	5	5	Leukotriene A-4 hydrolase	Lta4h	Leukotriene A-4 hydrolase OS=Mus musculus GN=Lta4h PE=1 SV=4	1	5	5	5	2	2	5	2	2	2	2	2	5	2	2	2	2	2	5	2	2	2	14.2	14.2	14.2	69.05	611	611	0	29.265	5.2	5.2	14.2	5.2	5.2	4.9	68198000	5356200	8644600	39751000	2390300	6643800
P24668	P24668	1	1	1	Cation-dependent mannose-6-phosphate receptor	M6pr	Cation-dependent mannose-6-phosphate receptor OS=Mus musculus GN=M6pr PE=1 SV=1	1	1	1	1	0	0	0	0	1	0	0	0	0	0	1	0	0	0	0	0	1	0	6.5	6.5	6.5	31.172	278	278	0	18.493	0	0	0	0	6.5	0	0	0	0	0	0	0
P24788	P24788	1	1	1	Cyclin-dependent kinase 11B	Cdk11b	Cyclin-dependent kinase 11B OS=Mus musculus GN=Cdk11b PE=1 SV=2	1	1	1	1	0	0	0	1	0	0	0	0	0	1	0	0	0	0	0	1	0	0	2.7	2.7	2.7	91.512	784	784	0	25.69	0	0	0	2.7	0	0	9791200	0	0	0	9791200	0
P25206	P25206	9	9	9	DNA replication licensing factor MCM3	Mcm3	DNA replication licensing factor MCM3 OS=Mus musculus GN=Mcm3 PE=1 SV=2	1	9	9	9	6	4	4	5	4	5	6	4	4	5	4	5	6	4	4	5	4	5	16.5	16.5	16.5	91.545	812	812	0	97.914	10.5	7.9	7.6	10.2	8.9	10	175960000	11027000	14723000	41344000	50732000	35799000
P25444	P25444	11	11	11	40S ribosomal protein S2	Rps2	40S ribosomal protein S2 OS=Mus musculus GN=Rps2 PE=1 SV=3	1	11	11	11	9	10	10	8	8	7	9	10	10	8	8	7	9	10	10	8	8	7	37.5	37.5	37.5	31.231	293	293	0	91.414	31.4	37.5	37.5	28.7	28.7	23.2	788270000	128550000	122810000	215420000	152860000	112200000
P25976	P25976	4	4	4	Nucleolar transcription factor 1	Ubtf	Nucleolar transcription factor 1 OS=Mus musculus GN=Ubtf PE=1 SV=1	1	4	4	4	0	0	0	2	4	3	0	0	0	2	4	3	0	0	0	2	4	3	8.6	8.6	8.6	89.508	765	765	0	8.0684	0	0	0	4.1	8.6	6.3	39246000	0	0	0	6836200	24304000
P26039	P26039	52	52	46	Talin-1	Tln1	Talin-1 OS=Mus musculus GN=Tln1 PE=1 SV=2	1	52	52	46	24	29	35	23	21	27	24	29	35	23	21	27	21	25	32	20	20	25	33.5	33.5	30.2	269.82	2541	2541	0	323.31	15.7	19.5	23.6	16.3	14.6	18.3	1259200000	101280000	136700000	436270000	264580000	162320000
P26041;P26040	P26041	33;7	33;7	24;0	Moesin	Msn	Moesin OS=Mus musculus GN=Msn PE=1 SV=3	2	33	33	24	21	25	24	22	24	18	21	25	24	22	24	18	17	19	19	16	18	15	59.1	59.1	45.8	67.766	577	577;586	0	235.32	39.5	48.4	48.4	37.6	48.4	33.1	2115700000	279910000	420780000	530630000	304290000	330660000
P26043	P26043	10	1	1	Radixin	Rdx	Radixin OS=Mus musculus GN=Rdx PE=1 SV=3	1	10	1	1	4	7	5	6	6	3	0	1	0	0	0	0	0	1	0	0	0	0	16.3	3.1	3.1	68.542	583	583	0.008284	1.5331	5.8	10.6	8.2	9.8	10.1	5	5642300	0	5642300	0	0	0
P26231	P26231	16	16	13	Catenin alpha-1	Ctnna1	Catenin alpha-1 OS=Mus musculus GN=Ctnna1 PE=1 SV=1	1	16	16	13	2	8	7	12	6	6	2	8	7	12	6	6	2	5	7	10	5	6	26	26	23	100.11	906	906	0	116.36	3.8	10.4	12.3	21.2	10.2	8.3	676520000	8604300	279160000	99980000	172520000	63968000
P26350	P26350	2	2	2	Prothymosin alpha;Prothymosin alpha, N-terminally processed;Thymosin alpha	Ptma	Prothymosin alpha OS=Mus musculus GN=Ptma PE=1 SV=2	1	2	2	2	2	1	2	2	1	2	2	1	2	2	1	2	2	1	2	2	1	2	24.3	24.3	24.3	12.254	111	111	0	24.063	24.3	12.6	24.3	24.3	12.6	24.3	131940000	19664000	14260000	21778000	29109000	19972000
P26369	P26369	6	6	6	Splicing factor U2AF 65 kDa subunit	U2af2	Splicing factor U2AF 65 kDa subunit OS=Mus musculus GN=U2af2 PE=1 SV=3	1	6	6	6	3	2	2	2	5	3	3	2	2	2	5	3	3	2	2	2	5	3	17.5	17.5	17.5	53.516	475	475	0	53.507	12	6.5	6.5	6.5	15.4	10.3	302980000	16270000	17063000	43637000	78285000	87664000
P26443	P26443	3	3	3	Glutamate dehydrogenase 1, mitochondrial	Glud1	Glutamate dehydrogenase 1, mitochondrial OS=Mus musculus GN=Glud1 PE=1 SV=1	1	3	3	3	1	1	2	1	1	1	1	1	2	1	1	1	1	1	2	1	1	1	11.1	11.1	11.1	61.336	558	558	0	5.9571	3.8	3.8	7.5	3.8	3.8	3.6	38497000	3653200	5649500	19396000	4598000	3103600
P26516	P26516	4	4	4	26S proteasome non-ATPase regulatory subunit 7	Psmd7	26S proteasome non-ATPase regulatory subunit 7 OS=Mus musculus GN=Psmd7 PE=1 SV=2	1	4	4	4	2	1	2	3	2	0	2	1	2	3	2	0	2	1	2	3	2	0	24	24	24	36.539	321	321	0	128.29	11.5	4	15	16.5	11.5	0	98065000	7313500	5043500	39984000	26484000	19241000
P26638	P26638	8	8	8	Serine--tRNA ligase, cytoplasmic	Sars	Serine--tRNA ligase, cytoplasmic OS=Mus musculus GN=Sars PE=1 SV=3	1	8	8	8	0	4	1	5	4	3	0	4	1	5	4	3	0	4	1	5	4	3	27.3	27.3	27.3	58.388	512	512	0	18.589	0	11.1	1.8	15.6	10.2	11.1	91627000	0	15523000	3423600	32860000	15907000
P26645	P26645	2	2	2	Myristoylated alanine-rich C-kinase substrate	Marcks	Myristoylated alanine-rich C-kinase substrate OS=Mus musculus GN=Marcks PE=1 SV=2	1	2	2	2	0	1	0	1	2	1	0	1	0	1	2	1	0	1	0	1	2	1	8.4	8.4	8.4	29.661	309	309	0	6.4354	0	6.1	0	6.1	8.4	6.1	34976000	0	7966200	0	16019000	8465500
P26883	P26883	3	3	3	Peptidyl-prolyl cis-trans isomerase FKBP1A	Fkbp1a	Peptidyl-prolyl cis-trans isomerase FKBP1A OS=Mus musculus GN=Fkbp1a PE=1 SV=2	1	3	3	3	2	2	1	3	1	2	2	2	1	3	1	2	2	2	1	3	1	2	46.3	46.3	46.3	11.922	108	108	0	16.375	28.7	28.7	12	46.3	12	28.7	135240000	21301000	20227000	6759200	60661000	6466100
P27048;P63163	P27048;P63163	3;3	3;3	3;3	Small nuclear ribonucleoprotein-associated protein B;Small nuclear ribonucleoprotein-associated protein N	Snrpb;Snrpn	Small nuclear ribonucleoprotein-associated protein B OS=Mus musculus GN=Snrpb PE=1 SV=1;Small nuclear ribonucleoprotein-associated protein N OS=Mus musculus GN=Snrpn PE=2 SV=1	2	3	3	3	0	1	2	1	2	3	0	1	2	1	2	3	0	1	2	1	2	3	18.2	18.2	18.2	23.656	231	231;240	0	5.9356	0	6.1	15.2	3	15.2	18.2	33147000	0	3801600	7378600	2251600	9102800
P27546	P27546	37	37	37	Microtubule-associated protein 4	Map4	Microtubule-associated protein 4 OS=Mus musculus GN=Map4 PE=1 SV=3	1	37	37	37	32	32	30	12	14	13	32	32	30	12	14	13	32	32	30	12	14	13	43.9	43.9	43.9	117.43	1125	1125	0	323.31	42.2	38.2	40.7	22.1	22.4	26.3	4897600000	1005500000	1228400000	1704300000	362510000	300090000
P27612	P27612	14	14	14	Phospholipase A-2-activating protein	Plaa	Phospholipase A-2-activating protein OS=Mus musculus GN=Plaa PE=1 SV=4	1	14	14	14	10	9	8	4	5	5	10	9	8	4	5	5	10	9	8	4	5	5	24.9	24.9	24.9	87.22	794	794	0	61.987	18.5	16.8	16.8	9.7	11.8	10.8	302810000	50616000	55640000	74215000	44659000	57786000
P27659	P27659	12	12	12	60S ribosomal protein L3	Rpl3	60S ribosomal protein L3 OS=Mus musculus GN=Rpl3 PE=1 SV=3	1	12	12	12	8	11	10	8	9	7	8	11	10	8	9	7	8	11	10	8	9	7	32.8	32.8	32.8	46.109	403	403	0	89.221	20.3	32.8	28.8	22.6	31	26.1	1620700000	63925000	110300000	509110000	336750000	283830000
P27661;Q64522	P27661;Q64522	4;2	1;1	1;1	Histone H2AX;Histone H2A type 2-B	H2afx;Hist2h2ab	Histone H2AX OS=Mus musculus GN=H2afx PE=1 SV=2;Histone H2A type 2-B OS=Mus musculus GN=Hist2h2ab PE=1 SV=3	2	4	1	1	3	3	3	3	4	3	0	0	0	0	1	0	0	0	0	0	1	0	32.9	16.8	16.8	15.142	143	143;130	0	3.1482	16.1	16.1	16.1	16.1	32.9	16.1	0	0	0	0	0	0
P27773	P27773	18	18	18	Protein disulfide-isomerase A3	Pdia3	Protein disulfide-isomerase A3 OS=Mus musculus GN=Pdia3 PE=1 SV=2	1	18	18	18	10	10	11	12	12	10	10	10	11	12	12	10	10	10	11	12	12	10	44	44	44	56.678	505	505	0	199.16	26.9	25.1	30.9	30.5	29.5	22.6	884060000	49688000	62117000	275700000	169550000	219290000
P28352	P28352	7	7	7	DNA-(apurinic or apyrimidinic site) lyase;DNA-(apurinic or apyrimidinic site) lyase, mitochondrial	Apex1	DNA-(apurinic or apyrimidinic site) lyase OS=Mus musculus GN=Apex1 PE=1 SV=2	1	7	7	7	2	2	4	3	6	4	2	2	4	3	6	4	2	2	4	3	6	4	34.4	34.4	34.4	35.49	317	317	0	83.256	9.5	6	18.6	11.7	28.7	16.4	176340000	8504500	10979000	39464000	34404000	52496000
P28474	P28474	4	4	4	Alcohol dehydrogenase class-3	Adh5	Alcohol dehydrogenase class-3 OS=Mus musculus GN=Adh5 PE=1 SV=3	1	4	4	4	0	2	4	2	1	2	0	2	4	2	1	2	0	2	4	2	1	2	27.5	27.5	27.5	39.547	374	374	0	54.414	0	9.9	27.5	16.3	4.5	16.3	249250000	0	8128300	136150000	67819000	3899500
P28652;Q923T9	P28652;Q923T9	3;2	1;1	1;1	Calcium/calmodulin-dependent protein kinase type II subunit beta;Calcium/calmodulin-dependent protein kinase type II subunit gamma	Camk2b;Camk2g	Calcium/calmodulin-dependent protein kinase type II subunit beta OS=Mus musculus GN=Camk2b PE=1 SV=2;Calcium/calmodulin-dependent protein kinase type II subunit gamma OS=Mus musculus GN=Camk2g PE=1 SV=1	2	3	1	1	2	1	3	1	1	2	0	0	1	0	0	0	0	0	1	0	0	0	8.1	2.6	2.6	60.46	542	542;529	0.009878	1.4088	5.5	3.5	8.1	3.5	3.5	5.5	3033600	0	0	3033600	0	0
P28653	P28653	1	1	1	Biglycan	Bgn	Biglycan OS=Mus musculus GN=Bgn PE=1 SV=1	1	1	1	1	0	0	0	1	1	0	0	0	0	1	1	0	0	0	0	1	1	0	3	3	3	41.639	369	369	0	4.5373	0	0	0	3	3	0	11237000	0	0	0	4646600	6590000
P28656	P28656	3	2	2	Nucleosome assembly protein 1-like 1	Nap1l1	Nucleosome assembly protein 1-like 1 OS=Mus musculus GN=Nap1l1 PE=1 SV=2	1	3	2	2	3	2	1	0	0	1	2	1	1	0	0	1	2	1	1	0	0	1	10	7.2	7.2	45.345	391	391	0	3.2474	10	5.6	4.3	0	0	4.3	29683000	10349000	5018700	13394000	0	0
P28658	P28658	1	1	1	Ataxin-10	Atxn10	Ataxin-10 OS=Mus musculus GN=Atxn10 PE=1 SV=2	1	1	1	1	0	0	0	1	1	0	0	0	0	1	1	0	0	0	0	1	1	0	3.6	3.6	3.6	53.706	475	475	0.00064185	2.3807	0	0	0	3.6	3.6	0	25281000	0	0	0	13165000	12116000
P28660	P28660	1	1	1	Nck-associated protein 1	Nckap1	Nck-associated protein 1 OS=Mus musculus GN=Nckap1 PE=1 SV=2	1	1	1	1	0	0	1	0	0	0	0	0	1	0	0	0	0	0	1	0	0	0	1.1	1.1	1.1	128.78	1128	1128	0.00065189	2.4443	0	0	1.1	0	0	0	8250900	0	0	8250900	0	0
P28867	P28867	1	1	1	Protein kinase C delta type;Protein kinase C delta type regulatory subunit;Protein kinase C delta type catalytic subunit	Prkcd	Protein kinase C delta type OS=Mus musculus GN=Prkcd PE=1 SV=3	1	1	1	1	0	0	0	1	0	0	0	0	0	1	0	0	0	0	0	1	0	0	1.8	1.8	1.8	77.546	674	674	0.0098494	1.4008	0	0	0	1.8	0	0	8464500	0	0	0	8464500	0
P29341	P29341	8	8	8	Polyadenylate-binding protein 1	Pabpc1	Polyadenylate-binding protein 1 OS=Mus musculus GN=Pabpc1 PE=1 SV=2	1	8	8	8	6	6	5	6	4	5	6	6	5	6	4	5	6	6	5	6	4	5	17.5	17.5	17.5	70.67	636	636	0	86.167	13.4	13.4	10.7	12.9	8.8	10.8	237660000	22536000	24944000	101160000	10089000	66917000
P29595	P29595	1	1	1	NEDD8	Nedd8	NEDD8 OS=Mus musculus GN=Nedd8 PE=1 SV=2	1	1	1	1	1	1	0	0	1	1	1	1	0	0	1	1	1	1	0	0	1	1	23.5	23.5	23.5	8.9723	81	81	0	2.61	23.5	23.5	0	0	23.5	23.5	13538000	3265400	6692600	0	0	1525500
P29758	P29758	6	6	6	Ornithine aminotransferase, mitochondrial	Oat	Ornithine aminotransferase, mitochondrial OS=Mus musculus GN=Oat PE=1 SV=1	1	6	6	6	0	1	0	1	3	1	0	1	0	1	3	1	0	1	0	1	3	1	25.1	25.1	25.1	48.354	439	439	0	40.719	0	3.6	0	8.9	9.1	3.4	46674000	0	2190500	0	34607000	8387600
P30285;P49615;Q80YP0;P97377;Q99J95;Q3V3A1;Q04899;O35495;Q04735;Q8K0D0	P30285;P49615;Q80YP0;P97377;Q99J95;Q3V3A1;Q04899;O35495;Q04735;Q8K0D0	2;1;1;1;1;1;1;1;1;1	1;0;0;0;0;0;0;0;0;0	1;0;0;0;0;0;0;0;0;0	Cyclin-dependent kinase 4;Cyclin-dependent-like kinase 5;Cyclin-dependent kinase 3;Cyclin-dependent kinase 2;Cyclin-dependent kinase 9;Cyclin-dependent kinase 15;Cyclin-dependent kinase 18;Cyclin-dependent kinase 14;Cyclin-dependent kinase 16;Cyclin-dependent kinase 17	Cdk4;Cdk5;Cdk3;Cdk2;Cdk9;Cdk15;Cdk18;Cdk14;Cdk16;Cdk17	Cyclin-dependent kinase 4 OS=Mus musculus GN=Cdk4 PE=1 SV=1;Cyclin-dependent-like kinase 5 OS=Mus musculus GN=Cdk5 PE=1 SV=1;Cyclin-dependent kinase 3 OS=Mus musculus GN=Cdk3 PE=1 SV=2;Cyclin-dependent kinase 2 OS=Mus musculus GN=Cdk2 PE=1 SV=2;Cyclin-depe	10	2	1	1	2	1	2	1	1	1	1	0	1	0	0	0	1	0	1	0	0	0	6.6	4	4	33.75	303	303;292;303;346;372;433;451;469;496;523	0	2.9336	6.6	2.6	6.6	2.6	2.6	2.6	9232500	5257600	0	3974900	0	0
P30416	P30416	3	3	3	Peptidyl-prolyl cis-trans isomerase FKBP4;Peptidyl-prolyl cis-trans isomerase FKBP4, N-terminally processed	Fkbp4	Peptidyl-prolyl cis-trans isomerase FKBP4 OS=Mus musculus GN=Fkbp4 PE=1 SV=5	1	3	3	3	2	0	0	0	0	1	2	0	0	0	0	1	2	0	0	0	0	1	9.2	9.2	9.2	51.572	458	458	0	3.4725	6.1	0	0	0	0	3.1	5138700	3592000	0	0	0	0
P30681	P30681	4	2	2	High mobility group protein B2	Hmgb2	High mobility group protein B2 OS=Mus musculus GN=Hmgb2 PE=1 SV=3	1	4	2	2	1	0	1	4	1	3	0	0	1	2	0	1	0	0	1	2	0	1	23.8	13.8	13.8	24.162	210	210	0	3.4031	5.7	0	7.1	23.8	4.3	16.7	32372000	0	0	1609900	17263000	0
P30999	P30999	12	12	12	Catenin delta-1	Ctnnd1	Catenin delta-1 OS=Mus musculus GN=Ctnnd1 PE=1 SV=2	1	12	12	12	3	3	3	7	6	9	3	3	3	7	6	9	3	3	3	7	6	9	21.6	21.6	21.6	104.92	938	938	0	96.342	5.7	5.1	6.6	12.9	10.8	16.1	262020000	10435000	8242900	29155000	115310000	58228000
P31230	P31230	3	3	3	Aminoacyl tRNA synthase complex-interacting multifunctional protein 1;Endothelial monocyte-activating polypeptide 2	Aimp1	Aminoacyl tRNA synthase complex-interacting multifunctional protein 1 OS=Mus musculus GN=Aimp1 PE=1 SV=2	1	3	3	3	1	1	3	1	1	1	1	1	3	1	1	1	1	1	3	1	1	1	16.1	16.1	16.1	33.997	310	310	0	6.149	3.9	6.5	16.1	5.8	5.8	5.8	48583000	2010200	3498000	11061000	17262000	12746000
P31266	P31266	4	4	3	Recombining binding protein suppressor of hairless	Rbpj	Recombining binding protein suppressor of hairless OS=Mus musculus GN=Rbpj PE=1 SV=1	1	4	4	3	0	0	0	3	1	3	0	0	0	3	1	3	0	0	0	2	0	2	13.3	13.3	10.8	58.537	526	526	0	8.0217	0	0	0	11.2	2.5	7.2	70072000	0	0	0	58933000	3324300
P32067	P32067	7	7	7	Lupus La protein homolog	Ssb	Lupus La protein homolog OS=Mus musculus GN=Ssb PE=1 SV=1	1	7	7	7	1	2	5	4	7	4	1	2	5	4	7	4	1	2	5	4	7	4	26.3	26.3	26.3	47.756	415	415	0	38.339	3.4	7.2	16.4	16.6	26.3	13	485770000	2371200	7836200	31573000	291490000	131830000
P32921	P32921	1	1	1	Tryptophan--tRNA ligase, cytoplasmic;T1-TrpRS;T2-TrpRS	Wars	Tryptophan--tRNA ligase, cytoplasmic OS=Mus musculus GN=Wars PE=1 SV=2	1	1	1	1	0	0	1	1	0	0	0	0	1	1	0	0	0	0	1	1	0	0	3.3	3.3	3.3	54.357	481	481	0	7.681	0	0	3.3	3.3	0	0	24586000	0	0	17476000	7110000	0
P33146	P33146	1	1	1	Cadherin-15	Cdh15	Cadherin-15 OS=Mus musculus GN=Cdh15 PE=1 SV=3	1	1	1	1	0	0	0	1	1	1	0	0	0	1	1	1	0	0	0	1	1	1	2.8	2.8	2.8	85.643	784	784	0	32.706	0	0	0	2.8	2.8	2.8	46455000	0	0	0	21771000	18845000
P33174	P33174	3	3	3	Chromosome-associated kinesin KIF4	Kif4	Chromosome-associated kinesin KIF4 OS=Mus musculus GN=Kif4 PE=1 SV=3	1	3	3	3	0	0	0	2	0	1	0	0	0	2	0	1	0	0	0	2	0	1	3.1	3.1	3.1	139.52	1231	1231	0	5.4142	0	0	0	2.1	0	1	5908700	0	0	0	2199200	0
P33215	P33215	2	2	2	Protein NEDD1	Nedd1	Protein NEDD1 OS=Mus musculus GN=Nedd1 PE=1 SV=2	1	2	2	2	2	0	1	0	0	0	2	0	1	0	0	0	2	0	1	0	0	0	5	5	5	71.292	660	660	0	2.9693	5	0	3	0	0	0	17944000	9099700	0	8844100	0	0
P33609	P33609	1	1	1	DNA polymerase alpha catalytic subunit	Pola1	DNA polymerase alpha catalytic subunit OS=Mus musculus GN=Pola1 PE=1 SV=2	1	1	1	1	0	0	0	0	1	0	0	0	0	0	1	0	0	0	0	0	1	0	1.5	1.5	1.5	167.34	1465	1465	0	7.6932	0	0	0	0	1.5	0	30921000	0	0	0	0	30921000
P33611	P33611	2	2	2	DNA polymerase alpha subunit B	Pola2	DNA polymerase alpha subunit B OS=Mus musculus GN=Pola2 PE=1 SV=2	1	2	2	2	0	0	0	1	2	1	0	0	0	1	2	1	0	0	0	1	2	1	4.2	4.2	4.2	66.213	600	600	0	2.7771	0	0	0	2.2	4.2	2.2	12934000	0	0	0	4578100	5652700
P34022	P34022	2	2	2	Ran-specific GTPase-activating protein	Ranbp1	Ran-specific GTPase-activating protein OS=Mus musculus GN=Ranbp1 PE=1 SV=2	1	2	2	2	2	2	2	0	1	1	2	2	2	0	1	1	2	2	2	0	1	1	17.7	17.7	17.7	23.596	203	203	0	7.0032	17.7	17.7	17.7	0	6.4	6.4	67125000	15786000	20090000	25972000	0	2573900
P34884	P34884	3	3	3	Macrophage migration inhibitory factor	Mif	Macrophage migration inhibitory factor OS=Mus musculus GN=Mif PE=1 SV=2	1	3	3	3	3	3	3	3	3	3	3	3	3	3	3	3	3	3	3	3	3	3	23.5	23.5	23.5	12.504	115	115	0	46.352	23.5	23.5	23.5	23.5	23.5	23.5	488800000	33326000	50314000	111670000	174240000	71414000
P35123	P35123	1	1	1	Ubiquitin carboxyl-terminal hydrolase 4	Usp4	Ubiquitin carboxyl-terminal hydrolase 4 OS=Mus musculus GN=Usp4 PE=1 SV=3	1	1	1	1	0	0	0	1	0	0	0	0	0	1	0	0	0	0	0	1	0	0	1.4	1.4	1.4	108.34	962	962	0	3.7261	0	0	0	1.4	0	0	0	0	0	0	0	0
P35235	P35235	3	3	3	Tyrosine-protein phosphatase non-receptor type 11	Ptpn11	Tyrosine-protein phosphatase non-receptor type 11 OS=Mus musculus GN=Ptpn11 PE=1 SV=2	1	3	3	3	2	1	1	2	1	0	2	1	1	2	1	0	2	1	1	2	1	0	7.9	7.9	7.9	68.46	597	597	0	6.6729	3.2	4.7	1.8	6.5	1.8	0	42355000	6315700	2465600	3089700	28292000	2192600
P35278	P35278	5	5	3	Ras-related protein Rab-5C	Rab5c	Ras-related protein Rab-5C OS=Mus musculus GN=Rab5c PE=1 SV=2	1	5	5	3	3	3	4	3	3	4	3	3	4	3	3	4	1	2	2	2	2	2	34.7	34.7	24.5	23.412	216	216	0	29.742	16.7	23.1	23.1	18.1	18.1	23.1	232930000	17215000	28992000	66912000	65241000	26422000
P35279;P61294;Q8BHD0	P35279;P61294	6;3;1	6;3;1	6;3;1	Ras-related protein Rab-6A;Ras-related protein Rab-6B	Rab6a;Rab6b	Ras-related protein Rab-6A OS=Mus musculus GN=Rab6a PE=1 SV=4;Ras-related protein Rab-6B OS=Mus musculus GN=Rab6b PE=1 SV=1	3	6	6	6	2	4	5	4	1	3	2	4	5	4	1	3	2	4	5	4	1	3	39.4	39.4	39.4	23.59	208	208;208;217	0	39.053	10.6	22.1	32.7	22.1	5.3	17.8	298780000	47368000	66627000	70526000	45972000	28863000
P35282	P35282	4	4	4	Ras-related protein Rab-21	Rab21	Ras-related protein Rab-21 OS=Mus musculus GN=Rab21 PE=1 SV=4	1	4	4	4	4	4	3	2	1	1	4	4	3	2	1	1	4	4	3	2	1	1	23	23	23	24.106	222	222	0	45.024	23	23	17.1	12.2	7.7	7.7	44618000	12769000	12810000	9154800	5595800	1798800
P35288	P35288	5	5	5	Ras-related protein Rab-23	Rab23	Ras-related protein Rab-23 OS=Mus musculus GN=Rab23 PE=1 SV=2	1	5	5	5	2	2	2	0	1	0	2	2	2	0	1	0	2	2	2	0	1	0	39.2	39.2	39.2	26.678	237	237	0	23.629	11	12.2	20.3	0	8	0	67044000	4577700	7529100	49118000	0	5819800
P35292	P35292	1	1	1	Ras-related protein Rab-17	Rab17	Ras-related protein Rab-17 OS=Mus musculus GN=Rab17 PE=1 SV=1	1	1	1	1	1	0	0	1	0	1	1	0	0	1	0	1	1	0	0	1	0	1	9.8	9.8	9.8	23.64	214	214	0.0071856	1.6071	9.8	0	0	9.8	0	9.8	42802000	4971100	0	0	33639000	0
P35293	P35293	5	5	5	Ras-related protein Rab-18	Rab18	Ras-related protein Rab-18 OS=Mus musculus GN=Rab18 PE=1 SV=2	1	5	5	5	3	4	5	2	3	4	3	4	5	2	3	4	3	4	5	2	3	4	31.6	31.6	31.6	23.035	206	206	0	12.958	17.5	24.8	31.6	10.7	18	24.8	64095000	11184000	13221000	16906000	6745300	6978400
P35550	P35550	6	6	5	rRNA 2-O-methyltransferase fibrillarin	Fbl	rRNA 2-O-methyltransferase fibrillarin OS=Mus musculus GN=Fbl PE=1 SV=2	1	6	6	5	4	4	5	2	3	5	4	4	5	2	3	5	4	4	4	2	3	4	34.6	34.6	31.2	34.306	327	327	0	31.181	26.3	26.3	30.3	10.1	20.2	29.7	483530000	29182000	40339000	155630000	18458000	215010000
P35564	P35564	13	13	13	Calnexin	Canx	Calnexin OS=Mus musculus GN=Canx PE=1 SV=1	1	13	13	13	9	10	9	11	9	8	9	10	9	11	9	8	9	10	9	11	9	8	30.1	30.1	30.1	67.277	591	591	0	53.456	23.5	23	27.9	27.9	26.4	21.8	1058200000	111110000	137770000	182620000	352990000	210240000
P35569	P35569	2	2	2	Insulin receptor substrate 1	Irs1	Insulin receptor substrate 1 OS=Mus musculus GN=Irs1 PE=1 SV=1	1	2	2	2	1	0	2	0	0	0	1	0	2	0	0	0	1	0	2	0	0	0	3.4	3.4	3.4	130.72	1233	1233	0	12.416	1.1	0	3.4	0	0	0	3534200	1810000	0	1724300	0	0
P35585	P35585	2	2	2	AP-1 complex subunit mu-1	Ap1m1	AP-1 complex subunit mu-1 OS=Mus musculus GN=Ap1m1 PE=1 SV=3	1	2	2	2	1	0	1	0	1	0	1	0	1	0	1	0	1	0	1	0	1	0	8.5	8.5	8.5	48.542	423	423	0	3.2051	3.3	0	5.2	0	3.3	0	16380000	1349000	0	2172700	0	12859000
P35601	P35601	4	4	4	Replication factor C subunit 1	Rfc1	Replication factor C subunit 1 OS=Mus musculus GN=Rfc1 PE=1 SV=2	1	4	4	4	0	0	0	3	1	2	0	0	0	3	1	2	0	0	0	3	1	2	5.7	5.7	5.7	125.98	1131	1131	0	23.524	0	0	0	4.4	1.1	2.7	23877000	0	0	0	13022000	7544600
P35689	P35689	2	2	2	DNA repair protein complementing XP-G cells homolog	Ercc5	DNA repair protein complementing XP-G cells homolog OS=Mus musculus GN=Ercc5 PE=1 SV=4	1	2	2	2	0	0	0	1	0	2	0	0	0	1	0	2	0	0	0	1	0	2	3.3	3.3	3.3	130.71	1170	1170	0	5.7582	0	0	0	2.1	0	3.3	4589900	0	0	0	0	0
P35700	P35700	21	21	20	Peroxiredoxin-1	Prdx1	Peroxiredoxin-1 OS=Mus musculus GN=Prdx1 PE=1 SV=1	1	21	21	20	19	18	18	19	18	19	19	18	18	19	18	19	19	17	17	18	17	18	71.4	71.4	71.4	22.176	199	199	0	195.01	70.9	70.9	71.4	70.9	71.4	70.9	5511300000	543330000	613420000	1383900000	1764200000	832410000
P35762	P35762	1	1	1	CD81 antigen	Cd81	CD81 antigen OS=Mus musculus GN=Cd81 PE=1 SV=2	1	1	1	1	1	1	1	0	1	0	1	1	1	0	1	0	1	1	1	0	1	0	9.3	9.3	9.3	25.814	236	236	0	18.441	9.3	9.3	9.3	0	9.3	0	54191000	3233400	4578300	37510000	0	8869200
P35922	P35922	4	3	3	Fragile X mental retardation protein 1 homolog	Fmr1	Synaptic functional regulator FMR1 OS=Mus musculus GN=Fmr1 PE=1 SV=1	1	4	3	3	1	2	1	2	3	2	0	1	1	2	2	2	0	1	1	2	2	2	11.4	10.1	10.1	68.988	614	614	0	17.047	1.3	3.7	2.4	5.4	8.5	5.4	39887000	0	3360300	3641000	6931600	19463000
P35979	P35979	7	7	7	60S ribosomal protein L12	Rpl12	60S ribosomal protein L12 OS=Mus musculus GN=Rpl12 PE=1 SV=2	1	7	7	7	3	4	6	4	5	5	3	4	6	4	5	5	3	4	6	4	5	5	58.8	58.8	58.8	17.804	165	165	0	68.778	24.2	33.3	58.8	53.3	53.3	58.8	2115500000	34973000	49803000	314930000	382790000	322330000
P35980	P35980	9	9	9	60S ribosomal protein L18	Rpl18	60S ribosomal protein L18 OS=Mus musculus GN=Rpl18 PE=1 SV=3	1	9	9	9	6	7	6	6	4	4	6	7	6	6	4	4	6	7	6	6	4	4	44.1	44.1	44.1	21.644	188	188	0	39.096	29.8	40.4	30.9	34.6	20.2	20.2	1061100000	126730000	143880000	415090000	176930000	147650000
P36536	P36536	2	1	1	GTP-binding protein SAR1a	Sar1a	GTP-binding protein SAR1a OS=Mus musculus GN=Sar1a PE=1 SV=1	1	2	1	1	2	1	2	2	1	1	1	1	1	1	1	1	1	1	1	1	1	1	15.7	10.1	10.1	22.371	198	198	0	29.247	15.7	10.1	15.7	15.7	10.1	10.1	95104000	3709500	3869800	29146000	0	34297000
P37040	P37040	7	7	7	NADPH--cytochrome P450 reductase	Por	NADPH--cytochrome P450 reductase OS=Mus musculus GN=Por PE=1 SV=2	1	7	7	7	3	3	1	1	1	2	3	3	1	1	1	2	3	3	1	1	1	2	14.7	14.7	14.7	77.043	678	678	0	30.317	6.6	5.6	2.4	3.2	3.2	2.9	74258000	10412000	12717000	1565400	41179000	5445900
P37804	P37804	11	11	11	Transgelin	Tagln	Transgelin OS=Mus musculus GN=Tagln PE=1 SV=3	1	11	11	11	7	10	7	10	8	9	7	10	7	10	8	9	7	10	7	10	8	9	63.7	63.7	63.7	22.576	201	201	0	40.482	41.3	57.7	47.8	63.7	53.2	58.2	1643800000	112930000	246770000	474460000	440310000	235000000
P37889	P37889	17	17	17	Fibulin-2	Fbln2	Fibulin-2 OS=Mus musculus GN=Fbln2 PE=1 SV=2	1	17	17	17	4	4	4	14	10	14	4	4	4	14	10	14	4	4	4	14	10	14	21.9	21.9	21.9	131.83	1221	1221	0	114.52	6.5	4.4	6.5	17.9	15.1	19.8	634570000	12695000	15677000	15350000	327300000	158520000
P37913	P37913	4	4	4	DNA ligase 1	Lig1	DNA ligase 1 OS=Mus musculus GN=Lig1 PE=1 SV=2	1	4	4	4	0	0	0	2	2	0	0	0	0	2	2	0	0	0	0	2	2	0	9.1	9.1	9.1	102.29	916	916	0	6.5676	0	0	0	4	5	0	67479000	0	0	0	34522000	32957000
P38647	P38647	9	9	9	Stress-70 protein, mitochondrial	Hspa9	Stress-70 protein, mitochondrial OS=Mus musculus GN=Hspa9 PE=1 SV=3	1	9	9	9	2	3	3	5	5	0	2	3	3	5	5	0	2	3	3	5	5	0	20.2	20.2	20.2	73.46	679	679	0	19.871	5	6.9	6.2	9.9	11.9	0	70265000	4324600	9657000	7472800	22758000	26052000
P39053;Q8BZ98	P39053	4;1	4;1	2;0	Dynamin-1	Dnm1	Dynamin-1 OS=Mus musculus GN=Dnm1 PE=1 SV=2	2	4	4	2	2	1	3	0	0	0	2	1	3	0	0	0	2	1	1	0	0	0	6.8	6.8	3.9	97.802	867	867;863	0	21.334	3.9	1.8	4.7	0	0	0	93315000	4881000	3917300	84517000	0	0
P39054	P39054	4	2	2	Dynamin-2	Dnm2	Dynamin-2 OS=Mus musculus GN=Dnm2 PE=1 SV=2	1	4	2	2	0	1	4	0	0	0	0	1	2	0	0	0	0	1	2	0	0	0	8	5.2	5.2	98.144	870	870	0	7.5979	0	1.8	8	0	0	0	50929000	0	3870900	47059000	0	0
P39447	P39447	40	40	40	Tight junction protein ZO-1	Tjp1	Tight junction protein ZO-1 OS=Mus musculus GN=Tjp1 PE=1 SV=2	1	40	40	40	31	34	37	13	13	14	31	34	37	13	13	14	31	34	37	13	13	14	36.3	36.3	36.3	194.74	1745	1745	0	303.22	31.9	29.5	33.4	12.8	13.5	13.8	2406000000	524590000	664790000	790550000	168100000	135290000
P39749	P39749	2	2	2	Flap endonuclease 1	Fen1	Flap endonuclease 1 OS=Mus musculus GN=Fen1 PE=1 SV=1	1	2	2	2	0	0	0	1	1	0	0	0	0	1	1	0	0	0	0	1	1	0	7.1	7.1	7.1	42.314	378	378	0.0018963	2.2527	0	0	0	4.2	2.9	0	6652400	0	0	0	4951300	1701100
P40124	P40124	8	8	8	Adenylyl cyclase-associated protein 1	Cap1	Adenylyl cyclase-associated protein 1 OS=Mus musculus GN=Cap1 PE=1 SV=4	1	8	8	8	7	6	8	5	4	5	7	6	8	5	4	5	7	6	8	5	4	5	26.2	26.2	26.2	51.564	474	474	0	35.03	20.9	18.6	26.2	19.2	16.9	16	1230500000	107500000	88981000	760560000	96501000	136450000
P40142	P40142	15	15	15	Transketolase	Tkt	Transketolase OS=Mus musculus GN=Tkt PE=1 SV=1	1	15	15	15	8	8	7	7	6	5	8	8	7	7	6	5	8	8	7	7	6	5	33.5	33.5	33.5	67.63	623	623	0	119.32	22.8	24.4	20.9	17.8	20.1	11.6	372790000	28796000	41951000	107080000	87917000	55949000
P40240	P40240	2	2	2	CD9 antigen	Cd9	CD9 antigen OS=Mus musculus GN=Cd9 PE=1 SV=2	1	2	2	2	1	0	0	1	2	1	1	0	0	1	2	1	1	0	0	1	2	1	15.9	15.9	15.9	25.258	226	226	0	87.73	11.1	0	0	11.1	15.9	11.1	633620000	4252200	0	0	142250000	263370000
P40336	P40336	3	3	3	Vacuolar protein sorting-associated protein 26A	Vps26a	Vacuolar protein sorting-associated protein 26A OS=Mus musculus GN=Vps26a PE=1 SV=1	1	3	3	3	1	3	0	1	0	0	1	3	0	1	0	0	1	3	0	1	0	0	12.8	12.8	12.8	38.113	327	327	0	5.9313	5.2	12.8	0	3.7	0	0	12776000	2721200	7409100	0	2646000	0
P41105	P41105	7	7	7	60S ribosomal protein L28	Rpl28	60S ribosomal protein L28 OS=Mus musculus GN=Rpl28 PE=1 SV=2	1	7	7	7	3	3	6	2	1	3	3	3	6	2	1	3	3	3	6	2	1	3	46	46	46	15.733	137	137	0	12.992	21.9	21.9	46	15.3	7.3	23.4	195560000	31564000	29682000	95227000	19802000	6506400
P41216	P41216	1	1	1	Long-chain-fatty-acid--CoA ligase 1	Acsl1	Long-chain-fatty-acid--CoA ligase 1 OS=Mus musculus GN=Acsl1 PE=1 SV=2	1	1	1	1	0	0	1	0	0	0	0	0	1	0	0	0	0	0	1	0	0	0	3	3	3	77.951	699	699	0	3.8083	0	0	3	0	0	0	18934000	0	0	18934000	0	0
P41241	P41241	1	1	1	Tyrosine-protein kinase CSK	Csk	Tyrosine-protein kinase CSK OS=Mus musculus GN=Csk PE=1 SV=2	1	1	1	1	0	1	1	0	0	0	0	1	1	0	0	0	0	1	1	0	0	0	2.9	2.9	2.9	50.716	450	450	0.00065963	2.5212	0	2.9	2.9	0	0	0	1206900	0	1206900	0	0	0
P42125	P42125	2	2	2	Enoyl-CoA delta isomerase 1, mitochondrial	Eci1	Enoyl-CoA delta isomerase 1, mitochondrial OS=Mus musculus GN=Eci1 PE=1 SV=2	1	2	2	2	0	2	1	1	1	0	0	2	1	1	1	0	0	2	1	1	1	0	10.7	10.7	10.7	32.25	289	289	0	9.9757	0	10.7	5.2	5.2	5.2	0	42039000	0	8422600	9070100	14920000	9626400
P42128;Q3UCQ1	P42128	9;1	9;1	9;1	Forkhead box protein K1	Foxk1	Forkhead box protein K1 OS=Mus musculus GN=Foxk1 PE=1 SV=2	2	9	9	9	0	0	0	7	7	6	0	0	0	7	7	6	0	0	0	7	7	6	20	20	20	74.919	719	719;651	0	51.11	0	0	0	12.9	14.3	12.7	130260000	0	0	0	61749000	47948000
P42208	P42208	1	1	1	Septin-2	2019-09-02	Septin-2 OS=Mus musculus GN=Sept2 PE=1 SV=2	1	1	1	1	1	1	1	1	0	1	1	1	1	1	0	1	1	1	1	1	0	1	3.9	3.9	3.9	41.525	361	361	0	4.2899	3.9	3.9	3.9	3.9	0	3.9	8977300	1650800	2599100	1842900	1561300	0
P42227	P42227	5	5	5	Signal transducer and activator of transcription 3	Stat3	Signal transducer and activator of transcription 3 OS=Mus musculus GN=Stat3 PE=1 SV=2	1	5	5	5	2	2	1	2	4	1	2	2	1	2	4	1	2	2	1	2	4	1	9.5	9.5	9.5	88.053	770	770	0	7.7765	5.2	5.2	3.4	5.2	7.7	3.4	51195000	9306300	7568500	5940200	13138000	10050000
P42337	P42337	1	1	1	Phosphatidylinositol 4,5-bisphosphate 3-kinase catalytic subunit alpha isoform	Pik3ca	Phosphatidylinositol 4,5-bisphosphate 3-kinase catalytic subunit alpha isoform OS=Mus musculus GN=Pik3ca PE=1 SV=2	1	1	1	1	0	0	0	0	1	0	0	0	0	0	1	0	0	0	0	0	1	0	2.7	2.7	2.7	124.41	1068	1068	0.0066146	1.6529	0	0	0	0	2.7	0	57370000	0	0	0	0	57370000
P42567	P42567	5	5	5	Epidermal growth factor receptor substrate 15	Eps15	Epidermal growth factor receptor substrate 15 OS=Mus musculus GN=Eps15 PE=1 SV=1	1	5	5	5	2	2	4	0	0	0	2	2	4	0	0	0	2	2	4	0	0	0	12.5	12.5	12.5	98.47	897	897	0	56.269	4.8	6	9	0	0	0	154350000	4120800	4283600	145940000	0	0
P42932	P42932	32	32	32	T-complex protein 1 subunit theta	Cct8	T-complex protein 1 subunit theta OS=Mus musculus GN=Cct8 PE=1 SV=3	1	32	32	32	17	25	20	17	16	18	17	25	20	17	16	18	17	25	20	17	16	18	65.7	65.7	65.7	59.555	548	548	0	228.21	38.9	49.5	44.5	38.5	42.7	44.5	1770700000	169960000	313610000	737980000	195160000	224450000
P43247	P43247	7	7	7	DNA mismatch repair protein Msh2	Msh2	DNA mismatch repair protein Msh2 OS=Mus musculus GN=Msh2 PE=1 SV=1	1	7	7	7	0	1	0	3	3	4	0	1	0	3	3	4	0	1	0	3	3	4	9.5	9.5	9.5	104.15	935	935	0	12.686	0	1.2	0	4.6	3.4	6.1	69377000	0	2152000	0	9555900	22653000
P43274	P43274	9	3	3	Histone H1.4	Hist1h1e	Histone H1.4 OS=Mus musculus GN=Hist1h1e PE=1 SV=2	1	9	3	3	3	3	9	2	3	1	1	1	3	1	1	0	1	1	3	1	1	0	26.5	15.1	15.1	21.977	219	219	0	8.0497	12.3	12.3	26.5	12.3	12.3	6.8	161400000	11027000	9077100	129720000	6614400	4970700
P43275	P43275	4	2	2	Histone H1.1	Hist1h1a	Histone H1.1 OS=Mus musculus GN=Hist1h1a PE=1 SV=2	1	4	2	2	1	0	4	0	0	0	1	0	2	0	0	0	1	0	2	0	0	0	21.1	16.4	16.4	21.785	213	213	0	7.3538	7	0	21.1	0	0	0	22171000	2512700	0	19658000	0	0
P43276	P43276	4	4	4	Histone H1.5	Hist1h1b	Histone H1.5 OS=Mus musculus GN=Hist1h1b PE=1 SV=2	1	4	4	4	3	2	3	2	1	1	3	2	3	2	1	1	3	2	3	2	1	1	21.1	21.1	21.1	22.576	223	223	0	22.42	19.3	12.1	21.1	13.9	6.7	6.7	192400000	34277000	20301000	123750000	7143000	3991900
P43277	P43277	8	1	1	Histone H1.3	Hist1h1d	Histone H1.3 OS=Mus musculus GN=Hist1h1d PE=1 SV=2	1	8	1	1	4	3	8	1	2	1	1	0	1	0	0	0	1	0	1	0	0	0	24	7.2	7.2	22.099	221	221	0	2.8469	19.5	12.2	24	6.8	6.8	6.8	17901000	3258000	0	14643000	0	0
P45376	P45376	7	7	7	Aldose reductase	Akr1b1	Aldose reductase OS=Mus musculus GN=Akr1b1 PE=1 SV=3	1	7	7	7	4	5	5	4	5	4	4	5	5	4	5	4	4	5	5	4	5	4	28.5	28.5	28.5	35.732	316	316	0	43.801	17.1	22.2	23.1	19.6	23.1	17.4	163960000	19517000	36220000	28415000	45585000	17010000
P45377	P45377	1	1	1	Aldose reductase-related protein 2	Akr1b8	Aldose reductase-related protein 2 OS=Mus musculus GN=Akr1b8 PE=1 SV=2	1	1	1	1	0	0	0	1	1	1	0	0	0	1	1	1	0	0	0	1	1	1	4.4	4.4	4.4	36.12	316	316	0.0030864	1.9833	0	0	0	4.4	4.4	4.4	4499400	0	0	0	1806200	1210400
P45878	P45878	1	1	1	Peptidyl-prolyl cis-trans isomerase FKBP2	Fkbp2	Peptidyl-prolyl cis-trans isomerase FKBP2 OS=Mus musculus GN=Fkbp2 PE=1 SV=1	1	1	1	1	1	1	1	1	1	1	1	1	1	1	1	1	1	1	1	1	1	1	8.6	8.6	8.6	15.344	140	140	0	2.7742	8.6	8.6	8.6	8.6	8.6	8.6	30067000	3251800	4417400	6593000	7066900	5433500
P46061	P46061	4	4	4	Ran GTPase-activating protein 1	Rangap1	Ran GTPase-activating protein 1 OS=Mus musculus GN=Rangap1 PE=1 SV=2	1	4	4	4	1	2	2	2	0	2	1	2	2	2	0	2	1	2	2	2	0	2	9.2	9.2	9.2	63.53	589	589	0	4.3916	2	4.1	5.3	4.1	0	3.9	29396000	3884700	7040000	7119300	6486200	0
P46062	P46062	2	2	2	Signal-induced proliferation-associated protein 1	Sipa1	Signal-induced proliferation-associated protein 1 OS=Mus musculus GN=Sipa1 PE=1 SV=2	1	2	2	2	0	1	1	0	0	0	0	1	1	0	0	0	0	1	1	0	0	0	2.4	2.4	2.4	112.06	1037	1037	0.0030845	1.9744	0	1.4	1.1	0	0	0	4671000	0	2692000	1979000	0	0
P46460	P46460	8	8	8	Vesicle-fusing ATPase	Nsf	Vesicle-fusing ATPase OS=Mus musculus GN=Nsf PE=1 SV=2	1	8	8	8	1	2	4	7	2	2	1	2	4	7	2	2	1	2	4	7	2	2	17.2	17.2	17.2	82.613	744	744	0	14.96	1.7	3.4	7.4	14.8	3.4	3.4	316680000	4919000	5185000	168130000	125140000	7592500
P46471	P46471	25	25	25	26S protease regulatory subunit 7	Psmc2	26S protease regulatory subunit 7 OS=Mus musculus GN=Psmc2 PE=1 SV=5	1	25	25	25	12	19	16	8	15	12	12	19	16	8	15	12	12	19	16	8	15	12	69.3	69.3	69.3	48.647	433	433	0	235.55	32.3	61	48.3	34.2	44.6	44.8	1694100000	92989000	460980000	365380000	245240000	278430000
P46638;P62492	P46638;P62492	7;6	7;6	7;6	Ras-related protein Rab-11B;Ras-related protein Rab-11A	Rab11b;Rab11a	Ras-related protein Rab-11B OS=Mus musculus GN=Rab11b PE=1 SV=3;Ras-related protein Rab-11A OS=Mus musculus GN=Rab11a PE=1 SV=3	2	7	7	7	6	6	4	6	3	4	6	6	4	6	3	4	6	6	4	6	3	4	39.9	39.9	39.9	24.489	218	218;216	0	31.178	30.3	30.3	21.6	33.9	14.7	21.6	250510000	55247000	71761000	52071000	39591000	13363000
P46664	P46664	2	2	2	Adenylosuccinate synthetase isozyme 2	Adss	Adenylosuccinate synthetase isozyme 2 OS=Mus musculus GN=Adss PE=1 SV=2	1	2	2	2	1	1	1	1	1	0	1	1	1	1	1	0	1	1	1	1	1	0	7.5	7.5	7.5	50.02	456	456	0	33.026	2.9	4.6	2.9	4.6	4.6	0	107380000	0	3695500	2283700	47636000	53767000
P46735;O88329	P46735	11;2	11;2	11;2	Unconventional myosin-Ib	Myo1b	Unconventional myosin-Ib OS=Mus musculus GN=Myo1b PE=1 SV=3	2	11	11	11	0	0	1	7	10	7	0	0	1	7	10	7	0	0	1	7	10	7	15.3	15.3	15.3	128.56	1107	1107;1043	0	56.561	0	0	1.9	9.6	14.3	8.7	494100000	0	0	28123000	215620000	218270000
P46935	P46935	26	26	24	E3 ubiquitin-protein ligase NEDD4	Nedd4	E3 ubiquitin-protein ligase NEDD4 OS=Mus musculus GN=Nedd4 PE=1 SV=3	1	26	26	24	22	16	21	12	13	12	22	16	21	12	13	12	20	15	19	12	12	11	37.2	37.2	34.7	102.71	887	887	0	323.31	33.1	22.7	31.1	20.4	21.2	21.6	2045900000	250650000	302570000	1034600000	195500000	136020000
P46938	P46938	3	3	3	Transcriptional coactivator YAP1	Yap1	Transcriptional coactivator YAP1 OS=Mus musculus GN=Yap1 PE=1 SV=2	1	3	3	3	2	1	2	0	1	0	2	1	2	0	1	0	2	1	2	0	1	0	20.9	20.9	20.9	52.383	488	488	0	48.261	13.5	7.6	13.5	0	7.4	0	58377000	6436500	4870200	44170000	0	2900300
P46978	P46978	1	1	1	Dolichyl-diphosphooligosaccharide--protein glycosyltransferase subunit STT3A	Stt3a	Dolichyl-diphosphooligosaccharide--protein glycosyltransferase subunit STT3A OS=Mus musculus GN=Stt3a PE=1 SV=1	1	1	1	1	0	0	0	0	1	1	0	0	0	0	1	1	0	0	0	0	1	1	3.7	3.7	3.7	80.597	705	705	0	11.096	0	0	0	0	3.7	3.7	118120000	0	0	0	0	67172000
P47226	P47226	1	1	1	Testin	Tes	Testin OS=Mus musculus GN=Tes PE=1 SV=1	1	1	1	1	0	1	0	0	0	0	0	1	0	0	0	0	0	1	0	0	0	0	4.5	4.5	4.5	47.983	423	423	0.00065746	2.4927	0	4.5	0	0	0	0	5490800	0	5490800	0	0	0
P47713	P47713	7	7	7	Cytosolic phospholipase A2;Phospholipase A2;Lysophospholipase	Pla2g4a	Cytosolic phospholipase A2 OS=Mus musculus GN=Pla2g4a PE=1 SV=1	1	7	7	7	4	6	4	0	2	1	4	6	4	0	2	1	4	6	4	0	2	1	12.6	12.6	12.6	85.221	748	748	0	23.273	6.8	9.6	7.8	0	3.9	2	119080000	10992000	32953000	65624000	0	7845500
P47754;P47753	P47754	9;1	9;1	9;1	F-actin-capping protein subunit alpha-2	Capza2	F-actin-capping protein subunit alpha-2 OS=Mus musculus GN=Capza2 PE=1 SV=3	2	9	9	9	7	7	4	5	5	6	7	7	4	5	5	6	7	7	4	5	5	6	58.7	58.7	58.7	32.967	286	286;286	0	213.36	45.5	38.1	21.7	26.6	29	35.3	286160000	35935000	49735000	71531000	55567000	50866000
P47757	P47757	4	4	4	F-actin-capping protein subunit beta	Capzb	F-actin-capping protein subunit beta OS=Mus musculus GN=Capzb PE=1 SV=3	1	4	4	4	3	2	0	0	1	1	3	2	0	0	1	1	3	2	0	0	1	1	22.7	22.7	22.7	31.345	277	277	0	8.7732	17	9.7	0	0	5.1	5.8	18364000	7413900	5524300	0	0	3019300
P47758	P47758	3	3	3	Signal recognition particle receptor subunit beta	Srprb	Signal recognition particle receptor subunit beta OS=Mus musculus GN=Srprb PE=1 SV=1	1	3	3	3	2	2	2	1	1	0	2	2	2	1	1	0	2	2	2	1	1	0	16	16	16	29.579	269	269	0	6.563	10	11.2	11.2	5.9	5.2	0	67335000	6219700	6633700	24485000	1327500	28669000
P47791	P47791	2	2	2	Glutathione reductase, mitochondrial	Gsr	Glutathione reductase, mitochondrial OS=Mus musculus GN=Gsr PE=1 SV=3	1	2	2	2	0	0	0	2	2	0	0	0	0	2	2	0	0	0	0	2	2	0	10	10	10	53.662	500	500	0	11.33	0	0	0	10	10	0	169500000	0	0	0	124970000	44526000
P47809	P47809	2	2	2	Dual specificity mitogen-activated protein kinase kinase 4	Map2k4	Dual specificity mitogen-activated protein kinase kinase 4 OS=Mus musculus GN=Map2k4 PE=1 SV=2	1	2	2	2	1	1	2	0	2	1	1	1	2	0	2	1	1	1	2	0	2	1	8.3	8.3	8.3	44.113	397	397	0	28.657	4.3	4.3	8.3	0	8.3	4.3	34379000	6790900	7507100	5886500	0	5772200
P47856;Q9Z2Z9	P47856	8;1	8;1	8;1	Glutamine--fructose-6-phosphate aminotransferase [isomerizing] 1	Gfpt1	Glutamine--fructose-6-phosphate aminotransferase [isomerizing] 1 OS=Mus musculus GN=Gfpt1 PE=1 SV=3	2	8	8	8	4	7	3	4	6	4	4	7	3	4	6	4	4	7	3	4	6	4	17.6	17.6	17.6	78.538	697	697;682	0	68.254	9.5	14.9	6.5	8.6	13.2	8.2	162190000	13640000	35018000	31288000	47321000	23423000
P47857	P47857	4	2	2	ATP-dependent 6-phosphofructokinase, muscle type	Pfkm	ATP-dependent 6-phosphofructokinase, muscle type OS=Mus musculus GN=Pfkm PE=1 SV=3	1	4	2	2	4	2	1	2	1	0	2	0	0	1	0	0	2	0	0	1	0	0	7.7	5.1	5.1	85.268	780	780	0	4.0076	7.7	2.6	1.4	3.6	1.4	0	8660100	3326000	0	0	5334100	0
P47911	P47911	6	6	6	60S ribosomal protein L6	Rpl6	60S ribosomal protein L6 OS=Mus musculus GN=Rpl6 PE=1 SV=3	1	6	6	6	4	3	5	2	1	2	4	3	5	2	1	2	4	3	5	2	1	2	16.9	16.9	16.9	33.509	296	296	0	22.742	11.8	9.1	14.5	6.8	3.4	8.4	152230000	31663000	33409000	48224000	13613000	5932400
P47915	P47915	2	2	2	60S ribosomal protein L29	Rpl29	60S ribosomal protein L29 OS=Mus musculus GN=Rpl29 PE=2 SV=2	1	2	2	2	1	1	1	1	2	1	1	1	1	1	2	1	1	1	1	1	2	1	12.5	12.5	12.5	17.587	160	160	0	3.141	5.6	5.6	5.6	5.6	12.5	5.6	38727000	3963300	6142300	10957000	1544900	12707000
P47941	P47941	2	2	2	Crk-like protein	Crkl	Crk-like protein OS=Mus musculus GN=Crkl PE=1 SV=2	1	2	2	2	1	0	1	1	1	1	1	0	1	1	1	1	1	0	1	1	1	1	9.6	9.6	9.6	33.83	303	303	0	3.957	4	0	5.6	4	4	5.6	10106000	1313200	0	5311500	0	0
P47955	P47955	2	2	2	60S acidic ribosomal protein P1	Rplp1	60S acidic ribosomal protein P1 OS=Mus musculus GN=Rplp1 PE=1 SV=1	1	2	2	2	1	1	2	2	1	2	1	1	2	2	1	2	1	1	2	2	1	2	51.8	51.8	51.8	11.475	114	114	0	17.284	14	14	51.8	51.8	14	51.8	472360000	7255800	10570000	136730000	186700000	40462000
P47962	P47962	12	12	12	60S ribosomal protein L5	Rpl5	60S ribosomal protein L5 OS=Mus musculus GN=Rpl5 PE=1 SV=3	1	12	12	12	10	10	10	10	8	8	10	10	10	10	8	8	10	10	10	10	8	8	56.6	56.6	56.6	34.4	297	297	0	102.55	49.2	49.2	40.4	49.2	37	35.7	1321100000	208840000	259840000	228890000	300060000	171550000
P47963	P47963	10	10	10	60S ribosomal protein L13	Rpl13	60S ribosomal protein L13 OS=Mus musculus GN=Rpl13 PE=1 SV=3	1	10	10	10	7	5	10	4	4	3	7	5	10	4	4	3	7	5	10	4	4	3	36.5	36.5	36.5	24.305	211	211	0	65.292	31.3	21.8	36.5	19.9	19.9	16.1	420230000	68657000	49330000	194970000	42600000	41221000
P47964	P47964	2	2	2	60S ribosomal protein L36	Rpl36	60S ribosomal protein L36 OS=Mus musculus GN=Rpl36 PE=3 SV=2	1	2	2	2	2	1	2	0	0	1	2	1	2	0	0	1	2	1	2	0	0	1	21	21	21	12.215	105	105	0	3.0106	21	11.4	21	0	0	9.5	52731000	16961000	12681000	19872000	0	0
P48024;Q9CXU9	P48024;Q9CXU9	4;2	4;2	4;2	Eukaryotic translation initiation factor 1;Eukaryotic translation initiation factor 1b	Eif1;Eif1b	Eukaryotic translation initiation factor 1 OS=Mus musculus GN=Eif1 PE=1 SV=2;Eukaryotic translation initiation factor 1b OS=Mus musculus GN=Eif1b PE=1 SV=2	2	4	4	4	1	1	2	2	1	2	1	1	2	2	1	2	1	1	2	2	1	2	63.7	63.7	63.7	12.746	113	113;113	0	38.042	22.1	22.1	40.7	51.3	11.5	23	383940000	2888900	4236700	49128000	320560000	0
P48036	P48036	8	8	8	Annexin A5	Anxa5	Annexin A5 OS=Mus musculus GN=Anxa5 PE=1 SV=1	1	8	8	8	4	3	4	5	6	1	4	3	4	5	6	1	4	3	4	5	6	1	37	37	37	35.752	319	319	0	191.25	21.6	11	21.9	28.5	22.3	4.7	170050000	14859000	9407100	79484000	38348000	24491000
P48678	P48678	20	20	20	Prelamin-A/C;Lamin-A/C	Lmna	Prelamin-A/C OS=Mus musculus GN=Lmna PE=1 SV=2	1	20	20	20	11	9	13	12	13	16	11	9	13	12	13	16	11	9	13	12	13	16	40.3	40.3	40.3	74.237	665	665	0	97.474	24.8	19.5	30.2	22.9	26.2	33.5	460840000	65773000	70350000	109690000	100610000	55337000
P48758	P48758	2	2	2	Carbonyl reductase [NADPH] 1	Cbr1	Carbonyl reductase [NADPH] 1 OS=Mus musculus GN=Cbr1 PE=1 SV=3	1	2	2	2	0	1	1	0	0	1	0	1	1	0	0	1	0	1	1	0	0	1	9.4	9.4	9.4	30.641	277	277	0	2.7309	0	5.1	5.1	0	0	4.3	6737800	0	2792900	3085700	0	0
P48962;Q3V132	P48962	19;3	19;3	11;0	ADP/ATP translocase 1	Slc25a4	ADP/ATP translocase 1 OS=Mus musculus GN=Slc25a4 PE=1 SV=4	2	19	19	11	16	11	14	13	8	11	16	11	14	13	8	11	9	8	7	8	4	6	56.4	56.4	27.9	32.904	298	298;320	0	323.31	56.4	33.9	44.3	38.9	26.5	43.3	1978700000	420770000	368930000	526290000	264350000	192620000
P49312	P49312	12	12	12	Heterogeneous nuclear ribonucleoprotein A1;Heterogeneous nuclear ribonucleoprotein A1, N-terminally processed	Hnrnpa1	Heterogeneous nuclear ribonucleoprotein A1 OS=Mus musculus GN=Hnrnpa1 PE=1 SV=2	1	12	12	12	6	7	7	11	8	8	6	7	7	11	8	8	6	7	7	11	8	8	46.6	46.6	46.6	34.196	320	320	0	205.07	30.9	37.5	33.4	45.3	34.7	33.4	2478000000	81871000	130760000	286000000	1372900000	392240000
P49586;Q811Q9	P49586;Q811Q9	4;2	4;2	4;2	Choline-phosphate cytidylyltransferase A;Choline-phosphate cytidylyltransferase B	Pcyt1a;Pcyt1b	Choline-phosphate cytidylyltransferase A OS=Mus musculus GN=Pcyt1a PE=1 SV=1;Choline-phosphate cytidylyltransferase B OS=Mus musculus GN=Pcyt1b PE=1 SV=2	2	4	4	4	1	0	0	2	3	1	1	0	0	2	3	1	1	0	0	2	3	1	15.5	15.5	15.5	41.666	367	367;369	0	14.842	1.9	0	0	9.3	13.6	3.3	92832000	6066300	0	0	42611000	40014000
P49717	P49717	10	10	10	DNA replication licensing factor MCM4	Mcm4	DNA replication licensing factor MCM4 OS=Mus musculus GN=Mcm4 PE=1 SV=1	1	10	10	10	3	0	2	5	9	6	3	0	2	5	9	6	3	0	2	5	9	6	14.8	14.8	14.8	96.735	862	862	0	26.383	5.2	0	3.6	7.1	12.6	9.6	130060000	8920000	0	8426200	33956000	59251000
P49718	P49718	8	8	8	DNA replication licensing factor MCM5	Mcm5	DNA replication licensing factor MCM5 OS=Mus musculus GN=Mcm5 PE=1 SV=1	1	8	8	8	6	4	4	6	6	7	6	4	4	6	6	7	6	4	4	6	6	7	15.3	15.3	15.3	82.342	733	733	0	35.778	12.4	6.8	8.3	11.7	10.8	12.8	510950000	33300000	23693000	155540000	123440000	50986000
P49817;P51637	P49817	6;1	6;1	6;1	Caveolin-1	Cav1	Caveolin-1 OS=Mus musculus GN=Cav1 PE=1 SV=1	2	6	6	6	5	5	5	3	4	2	5	5	5	3	4	2	5	5	5	3	4	2	45.5	45.5	45.5	20.538	178	178;151	0	28.855	29.2	29.2	39.3	17.4	39.9	23.6	392140000	94027000	103550000	90589000	17765000	63638000
P50247	P50247	15	15	15	Adenosylhomocysteinase	Ahcy	Adenosylhomocysteinase OS=Mus musculus GN=Ahcy PE=1 SV=3	1	15	15	15	9	12	12	6	6	7	9	12	12	6	6	7	9	12	12	6	6	7	38.2	38.2	38.2	47.688	432	432	0	71.001	22.2	32.2	31.5	19.9	15.5	19	412340000	55639000	108850000	128320000	67509000	22711000
P50431	P50431	1	1	1	Serine hydroxymethyltransferase, cytosolic	Shmt1	Serine hydroxymethyltransferase, cytosolic OS=Mus musculus GN=Shmt1 PE=1 SV=3	1	1	1	1	1	0	1	0	0	0	1	0	1	0	0	0	1	0	1	0	0	0	2.9	2.9	2.9	52.6	478	478	0.0054979	1.8415	2.9	0	2.9	0	0	0	4964700	4964700	0	0	0	0
P50516	P50516	3	3	3	V-type proton ATPase catalytic subunit A	Atp6v1a	V-type proton ATPase catalytic subunit A OS=Mus musculus GN=Atp6v1a PE=1 SV=2	1	3	3	3	1	2	2	1	0	1	1	2	2	1	0	1	1	2	2	1	0	1	8.4	8.4	8.4	68.325	617	617	0	9.4376	2.8	5.2	5.7	2.4	0	2.4	42175000	2235000	4939400	32903000	975360	0
P50543	P50543	2	2	2	Protein S100-A11	S100a11	Protein S100-A11 OS=Mus musculus GN=S100a11 PE=1 SV=1	1	2	2	2	1	1	1	1	1	1	1	1	1	1	1	1	1	1	1	1	1	1	23.5	23.5	23.5	11.083	98	98	0	29.177	16.3	16.3	16.3	7.1	16.3	16.3	317090000	100550000	0	0	0	87675000
P50544	P50544	3	3	3	Very long-chain specific acyl-CoA dehydrogenase, mitochondrial	Acadvl	Very long-chain specific acyl-CoA dehydrogenase, mitochondrial OS=Mus musculus GN=Acadvl PE=1 SV=3	1	3	3	3	2	1	0	1	1	0	2	1	0	1	1	0	2	1	0	1	1	0	8.4	8.4	8.4	70.875	656	656	0	5.0855	5.5	4.3	0	2.9	2.9	0	25802000	4421900	3887000	0	0	17493000
P50580	P50580	9	9	9	Proliferation-associated protein 2G4	Pa2g4	Proliferation-associated protein 2G4 OS=Mus musculus GN=Pa2g4 PE=1 SV=3	1	9	9	9	2	1	3	3	5	2	2	1	3	3	5	2	2	1	3	3	5	2	34.8	34.8	34.8	43.698	394	394	0	12.475	6.3	4.8	11.9	14.7	21.3	5.8	171160000	19658000	5965700	73284000	28789000	36514000
P51125	P51125	14	14	14	Calpastatin	Cast	Calpastatin OS=Mus musculus GN=Cast PE=1 SV=2	1	14	14	14	10	10	11	3	3	1	10	10	11	3	3	1	10	10	11	3	3	1	31	31	31	84.921	788	788	0	161.29	28.2	26	26.6	12.1	11.2	3.7	1151200000	119100000	97266000	728310000	126630000	77472000
P51141	P51141	22	21	20	Segment polarity protein dishevelled homolog DVL-1	Dvl1	Segment polarity protein dishevelled homolog DVL-1 OS=Mus musculus GN=Dvl1 PE=1 SV=2	1	22	21	20	16	16	17	12	10	11	16	15	16	12	9	11	15	15	15	11	9	10	47.6	45.9	44.9	75.358	695	695	0	247.12	38.4	38	42.9	26.6	24.2	23.6	1112700000	146150000	144590000	366540000	274140000	113780000
P51150	P51150	12	12	12	Ras-related protein Rab-7a	Rab7a	Ras-related protein Rab-7a OS=Mus musculus GN=Rab7a PE=1 SV=2	1	12	12	12	9	8	8	9	10	9	9	8	8	9	10	9	9	8	8	9	10	9	62.3	62.3	62.3	23.489	207	207	0	303.81	55.6	56	52.2	57	57	52.2	1460800000	78156000	93409000	327470000	464510000	441490000
P51410	P51410	5	5	5	60S ribosomal protein L9	Rpl9	60S ribosomal protein L9 OS=Mus musculus GN=Rpl9 PE=2 SV=2	1	5	5	5	1	1	2	3	2	0	1	1	2	3	2	0	1	1	2	3	2	0	38	38	38	21.881	192	192	0	54.844	9.9	11.5	16.7	20.8	18.8	0	74739000	3462600	2676000	14217000	28214000	26170000
P51655	P51655	1	1	1	Glypican-4;Secreted glypican-4	Gpc4	Glypican-4 OS=Mus musculus GN=Gpc4 PE=1 SV=2	1	1	1	1	0	0	0	1	1	1	0	0	0	1	1	1	0	0	0	1	1	1	2.7	2.7	2.7	62.586	557	557	0.00064977	2.429	0	0	0	2.7	2.7	2.7	12176000	0	0	0	4649300	3537800
P51660	P51660	3	3	3	Peroxisomal multifunctional enzyme type 2;(3R)-hydroxyacyl-CoA dehydrogenase;Enoyl-CoA hydratase 2	Hsd17b4	Peroxisomal multifunctional enzyme type 2 OS=Mus musculus GN=Hsd17b4 PE=1 SV=3	1	3	3	3	0	1	2	1	1	0	0	1	2	1	1	0	0	1	2	1	1	0	6.7	6.7	6.7	79.481	735	735	0	5.4393	0	3.5	5.7	1	3.5	0	43147000	0	5218600	15620000	4632500	17676000
P51859	P51859	3	3	3	Hepatoma-derived growth factor	Hdgf	Hepatoma-derived growth factor OS=Mus musculus GN=Hdgf PE=1 SV=2	1	3	3	3	0	1	1	2	2	2	0	1	1	2	2	2	0	1	1	2	2	2	30.8	30.8	30.8	26.268	237	237	0	6.034	0	16.9	16.9	24.1	23.6	13.9	41088000	0	2610400	3398800	6339300	20943000
P51881	P51881	18	10	10	ADP/ATP translocase 2;ADP/ATP translocase 2, N-terminally processed	Slc25a5	ADP/ATP translocase 2 OS=Mus musculus GN=Slc25a5 PE=1 SV=3	1	18	10	10	14	11	15	13	11	11	7	8	8	8	7	6	7	8	8	8	7	6	56	27.5	27.5	32.931	298	298	0	40.99	45	34.6	47.7	37.9	27.2	35.9	898070000	103650000	142320000	263740000	199560000	111900000
P51912	P51912	1	1	1	Neutral amino acid transporter B(0)	Slc1a5	Neutral amino acid transporter B(0) OS=Mus musculus GN=Slc1a5 PE=1 SV=2	1	1	1	1	0	0	0	1	0	0	0	0	0	1	0	0	0	0	0	1	0	0	3.6	3.6	3.6	58.482	553	553	0	4.5953	0	0	0	3.6	0	0	10478000	0	0	0	10478000	0
P52293	P52293	12	12	12	Importin subunit alpha-1	Kpna2	Importin subunit alpha-1 OS=Mus musculus GN=Kpna2 PE=1 SV=2	1	12	12	12	9	7	10	8	8	7	9	7	10	8	8	7	9	7	10	8	8	7	33.3	33.3	33.3	57.927	529	529	0	89.947	23.6	18.7	26.7	18.9	21.9	23.8	519680000	50335000	49802000	133190000	73913000	139110000
P52480;P53657	P52480	36;1	36;1	36;1	Pyruvate kinase PKM	Pkm	Pyruvate kinase PKM OS=Mus musculus GN=Pkm PE=1 SV=4	2	36	36	36	24	28	27	26	25	25	24	28	27	26	25	25	24	28	27	26	25	25	76.3	76.3	76.3	57.844	531	531;574	0	323.31	64.6	68	62.1	70.8	63.7	62.9	8638800000	462430000	753690000	2263700000	2492400000	2023800000
P52633	P52633	1	1	1	Signal transducer and transcription activator 6	Stat6	Signal transducer and transcription activator 6 OS=Mus musculus GN=Stat6 PE=1 SV=2	1	1	1	1	0	0	1	0	1	0	0	0	1	0	1	0	0	0	1	0	1	0	4.4	4.4	4.4	93.496	837	837	0	21.68	0	0	4.4	0	4.4	0	59970000	0	0	50795000	0	9175200
P52825	P52825	3	3	3	Carnitine O-palmitoyltransferase 2, mitochondrial	Cpt2	Carnitine O-palmitoyltransferase 2, mitochondrial OS=Mus musculus GN=Cpt2 PE=1 SV=2	1	3	3	3	1	0	2	0	1	1	1	0	2	0	1	1	1	0	2	0	1	1	7.6	7.6	7.6	73.98	658	658	0	5.6468	2.3	0	5.3	0	4	2.3	22204000	1814400	0	12379000	0	6292600
P52875	P52875	1	1	1	Transmembrane protein 165	Tmem165	Transmembrane protein 165 OS=Mus musculus GN=Tmem165 PE=1 SV=2	1	1	1	1	0	0	1	0	1	0	0	0	1	0	1	0	0	0	1	0	1	0	5.9	5.9	5.9	34.79	323	323	0	6.6629	0	0	5.9	0	5.9	0	27445000	0	0	8180400	0	19264000
P53026	P53026	10	10	10	60S ribosomal protein L10a	Rpl10a	60S ribosomal protein L10a OS=Mus musculus GN=Rpl10a PE=1 SV=3	1	10	10	10	5	6	8	5	4	2	5	6	8	5	4	2	5	6	8	5	4	2	36.4	36.4	36.4	24.916	217	217	0	41.462	29	31.8	28.1	24	19.8	9.7	415500000	38522000	105250000	225660000	30705000	12272000
P53349	P53349	1	1	1	Mitogen-activated protein kinase kinase kinase 1	Map3k1	Mitogen-activated protein kinase kinase kinase 1 OS=Mus musculus GN=Map3k1 PE=1 SV=3	1	1	1	1	0	1	0	1	1	1	0	1	0	1	1	1	0	1	0	1	1	1	1	1	1	161.29	1493	1493	0.0066748	1.7688	0	1	0	1	1	1	10256000	0	2944100	0	1900800	3299600
P53564;P70403;P70298	P53564	20;9;1	20;9;1	20;9;1	Homeobox protein cut-like 1	Cux1	Homeobox protein cut-like 1 OS=Mus musculus GN=Cux1 PE=1 SV=3	3	20	20	20	0	0	0	10	13	7	0	0	0	10	13	7	0	0	0	10	13	7	22.6	22.6	22.6	165.59	1515	1515;678;1426	0	87.635	0	0	0	11.6	16.3	6	229460000	0	0	0	111710000	99860000
P53569	P53569	1	1	1	CCAAT/enhancer-binding protein zeta	Cebpz	CCAAT/enhancer-binding protein zeta OS=Mus musculus GN=Cebpz PE=1 SV=2	1	1	1	1	0	0	1	0	0	1	0	0	1	0	0	1	0	0	1	0	0	1	2.2	2.2	2.2	120.26	1052	1052	0	18.669	0	0	2.2	0	0	2.2	45322000	0	0	45322000	0	0
P53690	P53690	2	2	2	Matrix metalloproteinase-14	Mmp14	Matrix metalloproteinase-14 OS=Mus musculus GN=Mmp14 PE=2 SV=3	1	2	2	2	0	0	0	1	1	2	0	0	0	1	1	2	0	0	0	1	1	2	3.8	3.8	3.8	65.918	582	582	0.0012812	2.3694	0	0	0	1.7	1.7	3.8	10227000	0	0	0	2410800	1901200
P53762	P53762	1	1	1	Aryl hydrocarbon receptor nuclear translocator	Arnt	Aryl hydrocarbon receptor nuclear translocator OS=Mus musculus GN=Arnt PE=1 SV=3	1	1	1	1	0	0	0	0	1	1	0	0	0	0	1	1	0	0	0	0	1	1	2	2	2	86.962	791	791	0.0082645	1.5181	0	0	0	0	2	2	4673100	0	0	0	0	2259700
P53810	P53810	3	2	2	Phosphatidylinositol transfer protein alpha isoform	Pitpna	Phosphatidylinositol transfer protein alpha isoform OS=Mus musculus GN=Pitpna PE=1 SV=2	1	3	2	2	2	3	2	1	1	3	1	2	1	1	0	2	1	2	1	1	0	2	11.1	7.7	7.7	31.893	271	271	0	3.7844	8.1	11.1	8.1	4.8	3.3	11.1	10423000	0	2606600	5106600	0	0
P53811	P53811	4	4	3	Phosphatidylinositol transfer protein beta isoform	Pitpnb	Phosphatidylinositol transfer protein beta isoform OS=Mus musculus GN=Pitpnb PE=1 SV=2	1	4	4	3	2	3	2	1	3	2	2	3	2	1	3	2	1	2	1	1	2	1	24.7	24.7	21.4	31.487	271	271	0	5.5663	11.1	17	11.1	7.7	19.9	12.2	84801000	8836800	16871000	9163500	4609300	36593000
P53994;P59279	P53994;P59279	9;5	9;5	9;5	Ras-related protein Rab-2A;Ras-related protein Rab-2B	Rab2a;Rab2b	Ras-related protein Rab-2A OS=Mus musculus GN=Rab2a PE=1 SV=1;Ras-related protein Rab-2B OS=Mus musculus GN=Rab2b PE=1 SV=1	2	9	9	9	6	6	7	5	7	6	6	6	7	5	7	6	6	6	7	5	7	6	49.1	49.1	49.1	23.547	212	212;216	0	36.37	38.2	38.7	41	33.5	41.5	32.1	369710000	19905000	24521000	138210000	79938000	94388000
P54071	P54071	9	9	9	Isocitrate dehydrogenase [NADP], mitochondrial	Idh2	Isocitrate dehydrogenase [NADP], mitochondrial OS=Mus musculus GN=Idh2 PE=1 SV=3	1	9	9	9	5	4	5	5	3	3	5	4	5	5	3	3	5	4	5	5	3	3	29.2	29.2	29.2	50.906	452	452	0	38.599	14.4	12.6	18.1	15	9.7	9.7	289040000	34761000	30583000	124260000	38196000	31999000
P54276	P54276	9	9	9	DNA mismatch repair protein Msh6	Msh6	DNA mismatch repair protein Msh6 OS=Mus musculus GN=Msh6 PE=1 SV=3	1	9	9	9	2	0	0	5	3	6	2	0	0	5	3	6	2	0	0	5	3	6	11.3	11.3	11.3	151.08	1358	1358	0	35.338	2.1	0	0	6.8	3.2	6.6	127890000	4297400	0	0	66612000	25789000
P54731	P54731	1	1	1	FAS-associated factor 1	Faf1	FAS-associated factor 1 OS=Mus musculus GN=Faf1 PE=1 SV=2	1	1	1	1	0	1	1	1	0	0	0	1	1	1	0	0	0	1	1	1	0	0	1.7	1.7	1.7	73.862	649	649	0.0093787	1.4665	0	1.7	1.7	1.7	0	0	4399200	0	2042200	2357000	0	0
P54754;Q03145;Q8CBF3;Q03137;P54763;P54761;Q61772;Q62413	P54754;Q03145;Q8CBF3;Q03137;P54763;P54761;Q61772;Q62413	2;1;1;1;1;1;1;1	2;1;1;1;1;1;1;1	2;1;1;1;1;1;1;1	Ephrin type-B receptor 3;Ephrin type-A receptor 2;Ephrin type-B receptor 1;Ephrin type-A receptor 4;Ephrin type-B receptor 2;Ephrin type-B receptor 4;Ephrin type-A receptor 7;Ephrin type-A receptor 6	Ephb3;Epha2;Ephb1;Epha4;Ephb2;Ephb4;Epha7;Epha6	Ephrin type-B receptor 3 OS=Mus musculus GN=Ephb3 PE=1 SV=2;Ephrin type-A receptor 2 OS=Mus musculus GN=Epha2 PE=1 SV=3;Ephrin type-B receptor 1 OS=Mus musculus GN=Ephb1 PE=1 SV=1;Ephrin type-A receptor 4 OS=Mus musculus GN=Epha4 PE=1 SV=2;Ephrin type-B re	8	2	2	2	1	0	1	1	0	0	1	0	1	1	0	0	1	0	1	1	0	0	3.1	3.1	3.1	109.66	993	993;977;984;986;986;987;998;1035	0.0087977	1.4712	1.1	0	1.1	2	0	0	7685100	1914100	0	1174700	4596200	0
P54822	P54822	3	3	3	Adenylosuccinate lyase	Adsl	Adenylosuccinate lyase OS=Mus musculus GN=Adsl PE=1 SV=2	1	3	3	3	2	1	3	1	1	1	2	1	3	1	1	1	2	1	3	1	1	1	14	14	14	54.866	484	484	0	22.584	8.7	4.5	14	4.5	4.5	4.5	52555000	7693200	7295900	27425000	2667400	3230400
P54823	P54823	9	9	9	Probable ATP-dependent RNA helicase DDX6	Ddx6	Probable ATP-dependent RNA helicase DDX6 OS=Mus musculus GN=Ddx6 PE=1 SV=1	1	9	9	9	5	3	4	2	2	1	5	3	4	2	2	1	5	3	4	2	2	1	26.7	26.7	26.7	54.191	483	483	0	20.792	14.5	8.7	12.2	6	6	2.1	205660000	14049000	10799000	65795000	90083000	22967000
P55200	P55200	11	11	11	Histone-lysine N-methyltransferase 2A;MLL cleavage product N320;MLL cleavage product C180	Kmt2a	Histone-lysine N-methyltransferase 2A OS=Mus musculus GN=Kmt2a PE=1 SV=3	1	11	11	11	0	2	1	4	6	7	0	2	1	4	6	7	0	2	1	4	6	7	5.5	5.5	5.5	429.64	3966	3966	0	34.085	0	1.4	0.4	1.6	3.6	3.8	103750000	0	8340100	9619400	23001000	30956000
P55258;P61028;Q9DD03;Q8K386	P55258;P61028	3;2;1;1	1;0;0;0	1;0;0;0	Ras-related protein Rab-8A;Ras-related protein Rab-8B	Rab8a;Rab8b	Ras-related protein Rab-8A OS=Mus musculus GN=Rab8a PE=1 SV=2;Ras-related protein Rab-8B OS=Mus musculus GN=Rab8b PE=1 SV=1	4	3	1	1	3	3	1	2	2	2	1	1	0	1	0	0	1	1	0	1	0	0	15.5	6.8	6.8	23.668	207	207;207;202;212	0	2.9398	15.5	15.5	5.3	12.1	8.7	8.7	4758500	2812300	1946200	0	0	0
P55264	P55264	3	3	3	Adenosine kinase	Adk	Adenosine kinase OS=Mus musculus GN=Adk PE=1 SV=2	1	3	3	3	2	3	2	0	0	1	2	3	2	0	0	1	2	3	2	0	0	1	15.2	15.2	15.2	40.148	361	361	0	20.478	11.9	15.2	11.9	0	0	8.3	60529000	14399000	32021000	11091000	0	0
P56135	P56135	3	3	3	ATP synthase subunit f, mitochondrial	Atp5j2	ATP synthase subunit f, mitochondrial OS=Mus musculus GN=Atp5j2 PE=1 SV=3	1	3	3	3	2	1	2	1	2	2	2	1	2	1	2	2	2	1	2	1	2	2	36.4	36.4	36.4	10.344	88	88	0	4.6495	26.1	12.5	22.7	12.5	26.1	23.9	46587000	5111400	7101100	18599000	2853600	6407100
P56212	P56212	1	1	1	cAMP-regulated phosphoprotein 19	Arpp19	cAMP-regulated phosphoprotein 19 OS=Mus musculus GN=Arpp19 PE=1 SV=2	1	1	1	1	0	1	1	1	0	0	0	1	1	1	0	0	0	1	1	1	0	0	22.3	22.3	22.3	12.293	112	112	0	7.9254	0	22.3	22.3	22.3	0	0	12088000	0	4622400	3408900	4056700	0
P56382	P56382	2	2	2	ATP synthase subunit epsilon, mitochondrial	Atp5e	ATP synthase subunit epsilon, mitochondrial OS=Mus musculus GN=Atp5e PE=1 SV=2	1	2	2	2	1	1	2	0	1	1	1	1	2	0	1	1	1	1	2	0	1	1	36.5	36.5	36.5	5.8378	52	52	0	4.6936	15.4	21.2	36.5	0	15.4	21.2	13882000	0	7683800	3378400	0	0
P56389	P56389	1	1	1	Cytidine deaminase	Cda	Cytidine deaminase OS=Mus musculus GN=Cda PE=1 SV=2	1	1	1	1	0	1	1	0	0	0	0	1	1	0	0	0	0	1	1	0	0	0	11	11	11	16.131	146	146	0	4.1727	0	11	11	0	0	0	13509000	0	5659900	7848900	0	0
P56391	P56391	8	8	8	Cytochrome c oxidase subunit 6B1	Cox6b1	Cytochrome c oxidase subunit 6B1 OS=Mus musculus GN=Cox6b1 PE=1 SV=2	1	8	8	8	5	4	5	6	6	4	5	4	5	6	6	4	5	4	5	6	6	4	83.7	83.7	83.7	10.071	86	86	0	17.877	47.7	30.2	58.1	75.6	55.8	50	1521200000	46198000	43868000	441200000	475170000	98625000
P56395	P56395	1	1	1	Cytochrome b5	Cyb5a	Cytochrome b5 OS=Mus musculus GN=Cyb5a PE=1 SV=2	1	1	1	1	0	0	0	1	1	1	0	0	0	1	1	1	0	0	0	1	1	1	25.4	25.4	25.4	15.241	134	134	0	3.4065	0	0	0	25.4	25.4	25.4	19037000	0	0	0	8823100	5694700
P56399	P56399	2	2	2	Ubiquitin carboxyl-terminal hydrolase 5	Usp5	Ubiquitin carboxyl-terminal hydrolase 5 OS=Mus musculus GN=Usp5 PE=1 SV=1	1	2	2	2	1	1	1	1	2	0	1	1	1	1	2	0	1	1	1	1	2	0	7.2	7.2	7.2	95.832	858	858	0	6.8857	4.2	4.2	4.2	4.2	7.2	0	58506000	5494600	5095700	11211000	13028000	23677000
P56480	P56480	7	7	7	ATP synthase subunit beta, mitochondrial	Atp5b	ATP synthase subunit beta, mitochondrial OS=Mus musculus GN=Atp5b PE=1 SV=2	1	7	7	7	1	5	4	4	2	3	1	5	4	4	2	3	1	5	4	4	2	3	26.1	26.1	26.1	56.3	529	529	0	86.006	3.6	16.1	12.7	17.2	7	13.6	242430000	3761400	11472000	70516000	97017000	22298000
P56546;O88712	P56546;O88712	2;1	2;1	2;1	C-terminal-binding protein 2;C-terminal-binding protein 1	Ctbp2;Ctbp1	C-terminal-binding protein 2 OS=Mus musculus GN=Ctbp2 PE=1 SV=2;C-terminal-binding protein 1 OS=Mus musculus GN=Ctbp1 PE=1 SV=2	2	2	2	2	0	0	0	2	2	2	0	0	0	2	2	2	0	0	0	2	2	2	7.9	7.9	7.9	48.956	445	445;441	0	5.6219	0	0	0	7.9	7.9	7.9	40726000	0	0	0	21400000	9867100
P56959	P56959	4	4	4	RNA-binding protein FUS	Fus	RNA-binding protein FUS OS=Mus musculus GN=Fus PE=1 SV=1	1	4	4	4	0	2	1	2	3	3	0	2	1	2	3	3	0	2	1	2	3	3	9.5	9.5	9.5	52.673	518	518	0	12.119	0	6	3.3	6	9.1	6.4	231460000	0	14112000	20703000	93926000	70592000
P56960	P56960	1	1	1	Exosome component 10	Exosc10	Exosome component 10 OS=Mus musculus GN=Exosc10 PE=1 SV=2	1	1	1	1	0	1	0	0	0	0	0	1	0	0	0	0	0	1	0	0	0	0	0.8	0.8	0.8	100.94	887	887	1	-2	0	0.8	0	0	0	0	3222900	0	3222900	0	0	0
P57776	P57776	6	6	6	Elongation factor 1-delta	Eef1d	Elongation factor 1-delta OS=Mus musculus GN=Eef1d PE=1 SV=3	1	6	6	6	4	4	6	1	2	1	4	4	6	1	2	1	4	4	6	1	2	1	29.9	29.9	29.9	31.293	281	281	0	117.53	22.4	22.1	29.9	4.3	12.8	8.5	313060000	40359000	87750000	104910000	40595000	31553000
P57780	P57780	36	18	18	Alpha-actinin-4	Actn4	Alpha-actinin-4 OS=Mus musculus GN=Actn4 PE=1 SV=1	1	36	18	18	27	27	30	27	22	24	14	14	15	12	8	8	14	14	15	12	8	8	47.4	30.3	30.3	104.98	912	912	0	173.35	37.8	36.6	43.1	35.5	30.2	28.5	911320000	94062000	122670000	454850000	148970000	58298000
P57784	P57784	3	3	3	U2 small nuclear ribonucleoprotein A	Snrpa1	U2 small nuclear ribonucleoprotein A OS=Mus musculus GN=Snrpa1 PE=1 SV=2	1	3	3	3	1	0	0	3	2	3	1	0	0	3	2	3	1	0	0	3	2	3	12.9	12.9	12.9	28.357	255	255	0	6.5931	5.5	0	0	12.9	9.8	12.9	20735000	3888000	0	0	4787900	2999400
P58252	P58252	44	44	43	Elongation factor 2	Eef2	Elongation factor 2 OS=Mus musculus GN=Eef2 PE=1 SV=2	1	44	44	43	38	36	36	29	30	34	38	36	36	29	30	34	37	35	35	28	29	33	59.9	59.9	58.7	95.313	858	858	0	323.31	55.6	51.7	50.2	38.3	39.6	47	8214700000	956750000	1272200000	1699600000	1667900000	1507700000
P58389	P58389	1	1	1	Serine/threonine-protein phosphatase 2A activator	Ppp2r4	Serine/threonine-protein phosphatase 2A activator OS=Mus musculus GN=Ppp2r4 PE=1 SV=1	1	1	1	1	0	1	0	0	0	0	0	1	0	0	0	0	0	1	0	0	0	0	4	4	4	36.71	323	323	0.0042787	1.8826	0	4	0	0	0	0	3228400	0	3228400	0	0	0
P58404	P58404	1	1	1	Striatin-4	Strn4	Striatin-4 OS=Mus musculus GN=Strn4 PE=1 SV=2	1	1	1	1	1	1	0	0	0	0	1	1	0	0	0	0	1	1	0	0	0	0	5.4	5.4	5.4	81.644	760	760	0.0024969	2.1007	5.4	5.4	0	0	0	0	7394200	3066900	4327300	0	0	0
P58871	P58871	36	36	36	182 kDa tankyrase-1-binding protein	Tnks1bp1	182 kDa tankyrase-1-binding protein OS=Mus musculus GN=Tnks1bp1 PE=1 SV=2	1	36	36	36	29	30	31	6	4	3	29	30	31	6	4	3	29	30	31	6	4	3	34.4	34.4	34.4	181.82	1720	1720	0	317.86	29.9	30.9	29.2	8.2	6	3.8	1062500000	238260000	283110000	470000000	45536000	16343000
P59108	P59108	1	1	1	Copine-2	Cpne2	Copine-2 OS=Mus musculus GN=Cpne2 PE=1 SV=1	1	1	1	1	0	0	1	0	0	0	0	0	1	0	0	0	0	0	1	0	0	0	2.7	2.7	2.7	61.035	548	548	0	2.9533	0	0	2.7	0	0	0	7047800	0	0	7047800	0	0
P59328	P59328	18	18	18	WD repeat and HMG-box DNA-binding protein 1	Wdhd1	WD repeat and HMG-box DNA-binding protein 1 OS=Mus musculus GN=Wdhd1 PE=1 SV=2	1	18	18	18	2	2	3	15	11	14	2	2	3	15	11	14	2	2	3	15	11	14	30.5	30.5	30.5	124.25	1117	1117	0	219.01	3.2	3	4.2	27	16.7	23.4	548140000	6673800	8225400	6564700	208730000	194540000
P59708	P59708	2	2	2	Splicing factor 3B subunit 6	Sf3b6	Splicing factor 3B subunit 6 OS=Mus musculus GN=Sf3b6 PE=1 SV=1	1	2	2	2	2	1	1	2	2	2	2	1	1	2	2	2	2	1	1	2	2	2	20	20	20	14.585	125	125	0	6.253	20	11.2	11.2	20	20	20	53743000	5105000	4893800	3486000	15740000	15056000
P59759	P59759	3	3	3	MKL/myocardin-like protein 2	Mkl2	MKL/myocardin-like protein 2 OS=Mus musculus GN=Mkl2 PE=1 SV=1	1	3	3	3	1	2	2	0	0	0	1	2	2	0	0	0	1	2	2	0	0	0	9.3	9.3	9.3	117.55	1080	1080	0	14.728	2.7	6.9	6.6	0	0	0	92006000	4432400	8409500	79164000	0	0
P59999	P59999	7	7	7	Actin-related protein 2/3 complex subunit 4	Arpc4	Actin-related protein 2/3 complex subunit 4 OS=Mus musculus GN=Arpc4 PE=1 SV=3	1	7	7	7	4	5	4	6	7	4	4	5	4	6	7	4	4	5	4	6	7	4	55.4	55.4	55.4	19.667	168	168	0	100.3	23.2	30.4	30.4	44	55.4	23.2	680380000	71294000	89024000	68852000	256540000	170440000
P60060	P60060	1	1	1	Protein transport protein Sec61 subunit gamma	Sec61g	Protein transport protein Sec61 subunit gamma OS=Mus musculus GN=Sec61g PE=3 SV=1	1	1	1	1	1	1	0	0	0	0	1	1	0	0	0	0	1	1	0	0	0	0	17.6	17.6	17.6	7.7412	68	68	0	24.198	17.6	17.6	0	0	0	0	14592000	0	14592000	0	0	0
P60122	P60122	6	6	6	RuvB-like 1	Ruvbl1	RuvB-like 1 OS=Mus musculus GN=Ruvbl1 PE=1 SV=1	1	6	6	6	5	4	4	5	3	2	5	4	4	5	3	2	5	4	4	5	3	2	20.2	20.2	20.2	50.213	456	456	0	31.819	16.2	12.7	13.4	16.7	11.2	5.5	322220000	15235000	15429000	199280000	45162000	40829000
P60229	P60229	6	6	6	Eukaryotic translation initiation factor 3 subunit E	Eif3e	Eukaryotic translation initiation factor 3 subunit E OS=Mus musculus GN=Eif3e PE=1 SV=1	1	6	6	6	4	4	2	2	1	2	4	4	2	2	1	2	4	4	2	2	1	2	18.4	18.4	18.4	52.22	445	445	0	9.0611	11.9	13.9	6.5	7	4.5	7.4	91987000	26527000	20825000	18651000	12465000	5730400
P60335	P60335	13	13	11	Poly(rC)-binding protein 1	Pcbp1	Poly(rC)-binding protein 1 OS=Mus musculus GN=Pcbp1 PE=1 SV=1	1	13	13	11	11	12	11	12	11	13	11	12	11	12	11	13	9	10	9	10	9	11	63.2	63.2	54.5	37.497	356	356	0	323.31	54.5	58.4	52.8	63.2	58.4	63.2	3202200000	212630000	275530000	821530000	851140000	633990000
P60603	P60603	2	2	2	Reactive oxygen species modulator 1	Romo1	Reactive oxygen species modulator 1 OS=Mus musculus GN=Romo1 PE=2 SV=1	1	2	2	2	1	1	1	1	1	0	1	1	1	1	1	0	1	1	1	1	1	0	24.1	24.1	24.1	8.1828	79	79	0	9.6931	21.5	24.1	21.5	21.5	21.5	0	15960000	4231000	5132800	2827600	2222900	1546100
P60710	P60710	33	33	2	Actin, cytoplasmic 1;Actin, cytoplasmic 1, N-terminally processed	Actb	Actin, cytoplasmic 1 OS=Mus musculus GN=Actb PE=1 SV=1	1	33	33	2	24	25	27	26	27	28	24	25	27	26	27	28	1	1	1	1	1	2	82.9	82.9	4.8	41.736	375	375	0	323.31	75.2	74.1	76	77.9	74.1	74.7	89502000000	6853700000	8972300000	16095000000	23621000000	21020000000
P60766	P60766	7	7	6	Cell division control protein 42 homolog	Cdc42	Cell division control protein 42 homolog OS=Mus musculus GN=Cdc42 PE=1 SV=2	1	7	7	6	2	5	5	5	5	4	2	5	5	5	5	4	1	4	4	4	4	3	38.7	38.7	33	21.258	191	191	0	99.198	16.8	36.6	38.2	33.5	33.5	27.2	573300000	44076000	135400000	71403000	134330000	152900000
P60843;P10630	P60843	18;6	18;6	17;5	Eukaryotic initiation factor 4A-I	Eif4a1	Eukaryotic initiation factor 4A-I OS=Mus musculus GN=Eif4a1 PE=1 SV=1	2	18	18	17	15	13	15	15	13	11	15	13	15	15	13	11	14	12	14	14	12	10	53	53	49	46.153	406	406;407	0	323.31	47.3	45.6	48.8	48.5	42.9	36.9	1609800000	141420000	170580000	452860000	483500000	269750000
P60867	P60867	3	3	3	40S ribosomal protein S20	Rps20	40S ribosomal protein S20 OS=Mus musculus GN=Rps20 PE=1 SV=1	1	3	3	3	2	3	3	1	2	2	2	3	3	1	2	2	2	3	3	1	2	2	31.9	31.9	31.9	13.373	119	119	0	10.309	26.1	31.9	31.9	15.1	21	21	199150000	44351000	45871000	41941000	4941300	29956000
P61027	P61027	3	2	2	Ras-related protein Rab-10	Rab10	Ras-related protein Rab-10 OS=Mus musculus GN=Rab10 PE=1 SV=1	1	3	2	2	2	2	3	2	1	2	1	1	2	1	0	1	1	1	2	1	0	1	18.5	13	13	22.541	200	200	0	16.614	11	11	18.5	11	5.5	11	154410000	7973000	8006200	4106600	68497000	0
P61082	P61082	3	3	3	NEDD8-conjugating enzyme Ubc12	Ube2m	NEDD8-conjugating enzyme Ubc12 OS=Mus musculus GN=Ube2m PE=1 SV=1	1	3	3	3	2	2	3	3	2	2	2	2	3	3	2	2	2	2	3	3	2	2	20.8	20.8	20.8	20.9	183	183	0	33.387	12	12	20.8	20.8	14.8	12	110920000	15556000	23206000	45594000	10357000	4977100
P61089	P61089	2	2	2	Ubiquitin-conjugating enzyme E2 N	Ube2n	Ubiquitin-conjugating enzyme E2 N OS=Mus musculus GN=Ube2n PE=1 SV=1	1	2	2	2	0	0	0	1	0	1	0	0	0	1	0	1	0	0	0	1	0	1	17.1	17.1	17.1	17.138	152	152	0	2.7956	0	0	0	7.2	0	9.9	4166500	0	0	0	3316700	0
P61161	P61161	11	11	11	Actin-related protein 2	Actr2	Actin-related protein 2 OS=Mus musculus GN=Actr2 PE=1 SV=1	1	11	11	11	11	10	8	8	7	8	11	10	8	8	7	8	11	10	8	8	7	8	39.8	39.8	39.8	44.76	394	394	0	202.67	39.8	36	25.6	25.1	20.6	28.4	653950000	74340000	88093000	175660000	160820000	113020000
P61164;Q8R5C5	P61164;Q8R5C5	3;2	3;2	3;2	Alpha-centractin;Beta-centractin	Actr1a;Actr1b	Alpha-centractin OS=Mus musculus GN=Actr1a PE=1 SV=1;Beta-centractin OS=Mus musculus GN=Actr1b PE=1 SV=1	2	3	3	3	0	1	0	1	2	1	0	1	0	1	2	1	0	1	0	1	2	1	13.8	13.8	13.8	42.613	376	376;376	0	5.565	0	2.9	0	5.1	10.9	2.9	48858000	0	5485900	0	0	40018000
P61202	P61202	2	2	2	COP9 signalosome complex subunit 2	Cops2	COP9 signalosome complex subunit 2 OS=Mus musculus GN=Cops2 PE=1 SV=1	1	2	2	2	0	1	2	2	1	0	0	1	2	2	1	0	0	1	2	2	1	0	7.9	7.9	7.9	51.596	443	443	0	9.2144	0	3.2	7.9	7.9	3.2	0	114640000	0	5085800	38729000	56038000	14791000
P61211	P61211	2	2	2	ADP-ribosylation factor-like protein 1	Arl1	ADP-ribosylation factor-like protein 1 OS=Mus musculus GN=Arl1 PE=1 SV=1	1	2	2	2	2	1	1	0	0	0	2	1	1	0	0	0	2	1	1	0	0	0	12.7	12.7	12.7	20.411	181	181	0.0024938	2.0985	12.7	5	5	0	0	0	8761000	5279500	1711200	1770200	0	0
P61222	P61222	11	11	11	ATP-binding cassette sub-family E member 1	Abce1	ATP-binding cassette sub-family E member 1 OS=Mus musculus GN=Abce1 PE=1 SV=1	1	11	11	11	6	5	9	7	4	4	6	5	9	7	4	4	6	5	9	7	4	4	28.9	28.9	28.9	67.314	599	599	0	115.54	16.5	11.5	25.5	20.4	12.2	9.2	378040000	36541000	51226000	181700000	83853000	8852900
P61255	P61255	4	4	4	60S ribosomal protein L26	Rpl26	60S ribosomal protein L26 OS=Mus musculus GN=Rpl26 PE=1 SV=1	1	4	4	4	2	2	4	3	0	1	2	2	4	3	0	1	2	2	4	3	0	1	22.8	22.8	22.8	17.258	145	145	0	4.7503	11.7	11.7	22.8	17.2	0	6.2	91564000	16540000	13714000	43251000	13638000	0
P61290	P61290	4	4	4	Proteasome activator complex subunit 3	Psme3	Proteasome activator complex subunit 3 OS=Mus musculus GN=Psme3 PE=1 SV=1	1	4	4	4	0	0	0	3	2	3	0	0	0	3	2	3	0	0	0	3	2	3	21.7	21.7	21.7	29.506	254	254	0	155.19	0	0	0	17.3	11.4	15.7	34967000	0	0	0	23686000	2486700
P61358	P61358	5	5	5	60S ribosomal protein L27	Rpl27	60S ribosomal protein L27 OS=Mus musculus GN=Rpl27 PE=1 SV=2	1	5	5	5	4	4	4	3	2	1	4	4	4	3	2	1	4	4	4	3	2	1	48.5	48.5	48.5	15.798	136	136	0	13.282	41.9	38.2	41.9	30.1	27.9	17.6	197330000	62284000	35489000	39118000	23398000	24911000
P61514	P61514	1	1	1	60S ribosomal protein L37a	Rpl37a	60S ribosomal protein L37a OS=Mus musculus GN=Rpl37a PE=1 SV=2	1	1	1	1	1	1	1	1	0	1	1	1	1	1	0	1	1	1	1	1	0	1	19.6	19.6	19.6	10.275	92	92	0	10.588	19.6	19.6	19.6	19.6	0	19.6	41859000	9941400	8372800	12555000	6395700	0
P61620;Q9JLR1	P61620;Q9JLR1	2;1	2;1	2;1	Protein transport protein Sec61 subunit alpha isoform 1;Protein transport protein Sec61 subunit alpha isoform 2	Sec61a1;Sec61a2	Protein transport protein Sec61 subunit alpha isoform 1 OS=Mus musculus GN=Sec61a1 PE=1 SV=2;Protein transport protein Sec61 subunit alpha isoform 2 OS=Mus musculus GN=Sec61a2 PE=2 SV=3	2	2	2	2	0	0	0	1	1	1	0	0	0	1	1	1	0	0	0	1	1	1	6.3	6.3	6.3	52.264	476	476;476	0	5.1646	0	0	0	4.2	4.2	2.1	48281000	0	0	0	26621000	18326000
P61750	P61750	6	3	3	ADP-ribosylation factor 4	Arf4	ADP-ribosylation factor 4 OS=Mus musculus GN=Arf4 PE=1 SV=2	1	6	3	3	5	4	5	5	5	4	3	2	2	3	3	2	3	2	2	3	3	2	55.6	26.7	26.7	20.396	180	180	0	20.202	43.9	38.3	38.3	43.9	43.9	26.7	161180000	24350000	7813700	20410000	53005000	37902000
P61804	P61804	1	1	1	Dolichyl-diphosphooligosaccharide--protein glycosyltransferase subunit DAD1	Dad1	Dolichyl-diphosphooligosaccharide--protein glycosyltransferase subunit DAD1 OS=Mus musculus GN=Dad1 PE=1 SV=3	1	1	1	1	0	0	1	0	0	0	0	0	1	0	0	0	0	0	1	0	0	0	10.6	10.6	10.6	12.497	113	113	0.0012804	2.3689	0	0	10.6	0	0	0	2382300	0	0	2382300	0	0
P61924	P61924	2	2	2	Coatomer subunit zeta-1	Copz1	Coatomer subunit zeta-1 OS=Mus musculus GN=Copz1 PE=1 SV=1	1	2	2	2	2	2	1	2	2	2	2	2	1	2	2	2	2	2	1	2	2	2	21.5	21.5	21.5	20.198	177	177	0	19.439	21.5	21.5	8.5	21.5	21.5	21.5	157980000	10444000	7723500	10504000	77087000	47434000
P61957;Q9Z172	P61957;Q9Z172	1;1	1;1	1;1	Small ubiquitin-related modifier 2;Small ubiquitin-related modifier 3	Sumo2;Sumo3	Small ubiquitin-related modifier 2 OS=Mus musculus GN=Sumo2 PE=1 SV=1;Small ubiquitin-related modifier 3 OS=Mus musculus GN=Sumo3 PE=1 SV=1	2	1	1	1	1	1	1	1	1	1	1	1	1	1	1	1	1	1	1	1	1	1	12.6	12.6	12.6	10.871	95	95;110	0.00065359	2.4546	12.6	12.6	12.6	12.6	12.6	12.6	151940000	16698000	19823000	16211000	38561000	29332000
P61979	P61979	13	13	13	Heterogeneous nuclear ribonucleoprotein K	Hnrnpk	Heterogeneous nuclear ribonucleoprotein K OS=Mus musculus GN=Hnrnpk PE=1 SV=1	1	13	13	13	6	6	7	8	13	11	6	6	7	8	13	11	6	6	7	8	13	11	43.8	43.8	43.8	50.976	463	463	0	126.72	17.3	17.3	18.4	22	43.8	37.1	1275700000	20166000	52764000	94011000	315230000	426890000
P61982	P61982	6	3	2	14-3-3 protein gamma;14-3-3 protein gamma, N-terminally processed	Ywhag	14-3-3 protein gamma OS=Mus musculus GN=Ywhag PE=1 SV=2	1	6	3	2	1	1	3	4	0	2	1	1	2	1	0	2	0	0	1	1	0	1	30	22.7	16.2	28.302	247	247	0	12.34	6.5	6.5	17	15.8	0	17	159260000	14827000	19395000	49076000	4943400	0
P62071	P62071	2	2	2	Ras-related protein R-Ras2	Rras2	Ras-related protein R-Ras2 OS=Mus musculus GN=Rras2 PE=1 SV=1	1	2	2	2	2	2	1	2	1	1	2	2	1	2	1	1	2	2	1	2	1	1	11.8	11.8	11.8	23.399	204	204	0	4.3776	11.8	11.8	5.9	11.8	5.9	5.9	39319000	5399400	7066400	4074600	14888000	3904900
P62075	P62075	2	2	2	Mitochondrial import inner membrane translocase subunit Tim13	Timm13	Mitochondrial import inner membrane translocase subunit Tim13 OS=Mus musculus GN=Timm13 PE=1 SV=1	1	2	2	2	1	2	1	1	1	1	1	2	1	1	1	1	1	2	1	1	1	1	25.3	25.3	25.3	10.458	95	95	0	24.986	14.7	25.3	14.7	14.7	14.7	14.7	78942000	3740200	6264300	13987000	20257000	32088000
P62082	P62082	5	5	5	40S ribosomal protein S7	Rps7	40S ribosomal protein S7 OS=Mus musculus GN=Rps7 PE=2 SV=1	1	5	5	5	1	2	4	1	2	3	1	2	4	1	2	3	1	2	4	1	2	3	45.4	45.4	45.4	22.127	194	194	0	111.85	6.2	17.5	29.9	15.5	23.2	25.3	342710000	4584400	3390300	155420000	59375000	79976000
P62137	P62137	10	10	4	Serine/threonine-protein phosphatase PP1-alpha catalytic subunit	Ppp1ca	Serine/threonine-protein phosphatase PP1-alpha catalytic subunit OS=Mus musculus GN=Ppp1ca PE=1 SV=1	1	10	10	4	4	7	7	7	6	5	4	7	7	7	6	5	2	2	3	3	4	1	40.9	40.9	12.7	37.54	330	330	0	62.57	15.2	29.4	27.6	28.2	23	25.8	262180000	22637000	42437000	58480000	63192000	53149000
P62141	P62141	9	3	3	Serine/threonine-protein phosphatase PP1-beta catalytic subunit	Ppp1cb	Serine/threonine-protein phosphatase PP1-beta catalytic subunit OS=Mus musculus GN=Ppp1cb PE=1 SV=3	1	9	3	3	5	6	5	5	4	5	2	1	1	1	1	1	2	1	1	1	1	1	34.6	12.5	12.5	37.186	327	327	0	6.2772	19	25.1	19.9	16.8	18.7	21.4	22680000	7740200	1108200	4171400	1249800	3484200
P62192	P62192	7	7	7	26S protease regulatory subunit 4	Psmc1	26S protease regulatory subunit 4 OS=Mus musculus GN=Psmc1 PE=1 SV=1	1	7	7	7	2	3	3	4	6	6	2	3	3	4	6	6	2	3	3	4	6	6	27	27	27	49.184	440	440	0	68.211	7.5	9.5	11.8	16.6	23	22.5	236520000	9688100	10393000	24066000	60019000	99157000
P62196	P62196	1	1	1	26S protease regulatory subunit 8	Psmc5	26S protease regulatory subunit 8 OS=Mus musculus GN=Psmc5 PE=1 SV=1	1	1	1	1	0	1	0	1	1	1	0	1	0	1	1	1	0	1	0	1	1	1	3	3	3	45.626	406	406	0.00065274	2.4505	0	3	0	3	3	3	10753000	0	6007900	0	2380900	0
P62242	P62242	17	17	17	40S ribosomal protein S8	Rps8	40S ribosomal protein S8 OS=Mus musculus GN=Rps8 PE=1 SV=2	1	17	17	17	12	13	15	13	12	11	12	13	15	13	12	11	12	13	15	13	12	11	62.5	62.5	62.5	24.205	208	208	0	323.31	60.6	60.6	62	61.5	56.2	55.3	1902800000	217220000	135120000	836800000	334030000	286570000
P62245	P62245	9	9	9	40S ribosomal protein S15a	Rps15a	40S ribosomal protein S15a OS=Mus musculus GN=Rps15a PE=1 SV=2	1	9	9	9	9	6	7	5	6	7	9	6	7	5	6	7	9	6	7	5	6	7	63.1	63.1	63.1	14.839	130	130	0	54.067	63.1	46.9	54.6	39.2	46.9	55.4	543490000	110220000	111510000	119350000	60889000	78611000
P62259	P62259	9	6	6	14-3-3 protein epsilon	Ywhae	14-3-3 protein epsilon OS=Mus musculus GN=Ywhae PE=1 SV=1	1	9	6	6	5	4	6	8	5	4	5	4	5	5	5	4	5	4	5	5	5	4	43.5	36.5	36.5	29.174	255	255	0	21.367	29.8	25.5	32.5	39.6	31.8	25.1	461240000	45766000	38869000	133770000	126930000	90284000
P62264	P62264	5	5	5	40S ribosomal protein S14	Rps14	40S ribosomal protein S14 OS=Mus musculus GN=Rps14 PE=1 SV=3	1	5	5	5	3	4	5	3	4	3	3	4	5	3	4	3	3	4	5	3	4	3	32.5	32.5	32.5	16.273	151	151	0	77.487	31.8	31.8	32.5	31.8	31.8	31.8	331590000	57785000	62757000	111220000	39758000	30425000
P62267	P62267	6	6	6	40S ribosomal protein S23	Rps23	40S ribosomal protein S23 OS=Mus musculus GN=Rps23 PE=1 SV=3	1	6	6	6	4	4	4	2	2	2	4	4	4	2	2	2	4	4	4	2	2	2	35.7	35.7	35.7	15.807	143	143	0	28.238	35.7	35.7	35.7	28	28	15.4	330670000	20563000	17952000	168420000	81805000	31941000
P62270	P62270	9	9	9	40S ribosomal protein S18	Rps18	40S ribosomal protein S18 OS=Mus musculus GN=Rps18 PE=1 SV=3	1	9	9	9	7	2	9	5	4	1	7	2	9	5	4	1	7	2	9	5	4	1	48	48	48	17.718	152	152	0	61.642	35.5	13.2	48	41.4	28.9	7.2	156110000	28426000	8584500	90276000	16732000	8898300
P62281	P62281	5	5	5	40S ribosomal protein S11	Rps11	40S ribosomal protein S11 OS=Mus musculus GN=Rps11 PE=1 SV=3	1	5	5	5	3	2	4	3	2	1	3	2	4	3	2	1	3	2	4	3	2	1	41.1	41.1	41.1	18.431	158	158	0	12.289	25.9	19	33.5	27.2	19	11.4	551710000	18620000	15535000	332540000	132560000	47198000
P62301	P62301	4	4	4	40S ribosomal protein S13	Rps13	40S ribosomal protein S13 OS=Mus musculus GN=Rps13 PE=1 SV=2	1	4	4	4	1	0	4	1	0	0	1	0	4	1	0	0	1	0	4	1	0	0	20.5	20.5	20.5	17.222	151	151	0	3.7155	4.6	0	20.5	7.3	0	0	19976000	1944400	0	15591000	2440300	0
P62305	P62305	1	1	1	Small nuclear ribonucleoprotein E	Snrpe	Small nuclear ribonucleoprotein E OS=Mus musculus GN=Snrpe PE=1 SV=1	1	1	1	1	1	0	1	0	0	0	1	0	1	0	0	0	1	0	1	0	0	0	12	12	12	10.803	92	92	0.0042866	1.8933	12	0	12	0	0	0	7123100	2585300	0	4537800	0	0
P62307	P62307	1	1	1	Small nuclear ribonucleoprotein F	Snrpf	Small nuclear ribonucleoprotein F OS=Mus musculus GN=Snrpf PE=1 SV=1	1	1	1	1	0	0	0	1	1	1	0	0	0	1	1	1	0	0	0	1	1	1	15.1	15.1	15.1	9.7251	86	86	0	2.6191	0	0	0	15.1	15.1	15.1	4230200	0	0	0	1622300	1292000
P62315	P62315	2	2	2	Small nuclear ribonucleoprotein Sm D1	Snrpd1	Small nuclear ribonucleoprotein Sm D1 OS=Mus musculus GN=Snrpd1 PE=1 SV=1	1	2	2	2	2	2	2	2	1	2	2	2	2	2	1	2	2	2	2	2	1	2	20.2	20.2	20.2	13.281	119	119	0	25.442	20.2	20.2	20.2	20.2	9.2	20.2	51757000	11377000	9880900	6880500	11170000	2332100
P62317	P62317	2	2	2	Small nuclear ribonucleoprotein Sm D2	Snrpd2	Small nuclear ribonucleoprotein Sm D2 OS=Mus musculus GN=Snrpd2 PE=1 SV=1	1	2	2	2	1	1	1	2	2	2	1	1	1	2	2	2	1	1	1	2	2	2	24.6	24.6	24.6	13.527	118	118	0	33.01	8.5	8.5	16.1	24.6	24.6	24.6	183990000	6952600	6180200	40798000	64964000	45319000
P62320	P62320	6	6	6	Small nuclear ribonucleoprotein Sm D3	Snrpd3	Small nuclear ribonucleoprotein Sm D3 OS=Mus musculus GN=Snrpd3 PE=1 SV=1	1	6	6	6	1	1	4	5	3	6	1	1	4	5	3	6	1	1	4	5	3	6	55.6	55.6	55.6	13.916	126	126	0	26.172	7.9	7.9	50	55.6	42.1	55.6	123250000	6930200	5676500	24529000	48837000	13887000
P62334	P62334	9	9	9	26S protease regulatory subunit 10B	Psmc6	26S protease regulatory subunit 10B OS=Mus musculus GN=Psmc6 PE=1 SV=1	1	9	9	9	0	1	0	5	6	8	0	1	0	5	6	8	0	1	0	5	6	8	31.9	31.9	31.9	44.172	389	389	0	187.15	0	3.1	0	14.9	22.9	31.1	183560000	0	3276000	0	57315000	99044000
P62702	P62702	13	13	13	40S ribosomal protein S4, X isoform	Rps4x	40S ribosomal protein S4, X isoform OS=Mus musculus GN=Rps4x PE=1 SV=2	1	13	13	13	8	5	13	9	6	5	8	5	13	9	6	5	8	5	13	9	6	5	58.2	58.2	58.2	29.597	263	263	0	168.09	35.7	21.7	58.2	36.5	29.7	21.3	619050000	60146000	29721000	210770000	166750000	125650000
P62717	P62717	5	5	5	60S ribosomal protein L18a	Rpl18a	60S ribosomal protein L18a OS=Mus musculus GN=Rpl18a PE=1 SV=1	1	5	5	5	5	4	5	4	4	5	5	4	5	4	4	5	5	4	5	4	4	5	23.3	23.3	23.3	20.732	176	176	0	107.7	23.3	23.3	23.3	19.3	19.3	23.3	162060000	31616000	33554000	40096000	16601000	20658000
P62737;P63268	P62737;P63268	30;28	15;13	2;1	Actin, aortic smooth muscle;Actin, gamma-enteric smooth muscle	Acta2;Actg2	Actin, aortic smooth muscle OS=Mus musculus GN=Acta2 PE=1 SV=1;Actin, gamma-enteric smooth muscle OS=Mus musculus GN=Actg2 PE=1 SV=1	2	30	15	2	20	22	23	26	25	24	9	10	10	13	13	12	1	1	1	2	2	2	79.8	54.1	8	42.009	377	377;376	0	323.31	53.3	57.8	58.9	70.8	72.7	63.4	7045700000	215170000	236580000	1293800000	2872600000	1920200000
P62751	P62751	5	5	5	60S ribosomal protein L23a	Rpl23a	60S ribosomal protein L23a OS=Mus musculus GN=Rpl23a PE=1 SV=1	1	5	5	5	3	3	2	4	3	1	3	3	2	4	3	1	3	3	2	4	3	1	41.7	41.7	41.7	17.695	156	156	0	16.39	26.9	25	15.4	34.6	29.5	8.3	169000000	33676000	28391000	31871000	42310000	22181000
P62754	P62754	11	11	11	40S ribosomal protein S6	Rps6	40S ribosomal protein S6 OS=Mus musculus GN=Rps6 PE=1 SV=1	1	11	11	11	6	7	11	5	4	4	6	7	11	5	4	4	6	7	11	5	4	4	36.1	36.1	36.1	28.68	249	249	0	134.11	19.7	22.9	36.1	26.1	17.3	19.3	564020000	58021000	59798000	288210000	104970000	26648000
P62774	P62774	3	3	3	Myotrophin	Mtpn	Myotrophin OS=Mus musculus GN=Mtpn PE=1 SV=2	1	3	3	3	1	3	0	0	1	2	1	3	0	0	1	2	1	3	0	0	1	2	56.8	56.8	56.8	12.861	118	118	0	5.8495	16.9	56.8	0	0	16.9	40.7	24292000	3885400	7886700	0	0	4256900
P62806	P62806	13	13	13	Histone H4	Hist1h4a	Histone H4 OS=Mus musculus GN=Hist1h4a PE=1 SV=2	1	13	13	13	12	10	12	11	11	10	12	10	12	11	11	10	12	10	12	11	11	10	62.1	62.1	62.1	11.367	103	103	0	95.04	61.2	60.2	61.2	61.2	61.2	60.2	4428600000	595640000	413460000	2050300000	684500000	528740000
P62821	P62821	11	11	6	Ras-related protein Rab-1A	Rab1A	Ras-related protein Rab-1A OS=Mus musculus GN=Rab1A PE=1 SV=3	1	11	11	6	7	6	7	7	8	5	7	6	7	7	8	5	4	4	5	4	4	2	61	61	31.2	22.677	205	205	0	148.89	48.3	39.5	45.9	49.8	56.6	40	1226100000	62716000	77928000	287140000	364180000	320080000
P62827;Q61820	P62827	10;3	10;3	10;3	GTP-binding nuclear protein Ran	Ran	GTP-binding nuclear protein Ran OS=Mus musculus GN=Ran PE=1 SV=3	2	10	10	10	7	7	8	8	10	7	7	7	8	8	10	7	7	7	8	8	10	7	43.5	43.5	43.5	24.423	216	216;216	0	56.999	32.9	32.9	41.2	41.2	43.5	32.9	2047900000	216770000	267590000	531910000	567760000	276460000
P62830	P62830	5	5	5	60S ribosomal protein L23	Rpl23	60S ribosomal protein L23 OS=Mus musculus GN=Rpl23 PE=1 SV=1	1	5	5	5	1	2	5	1	2	0	1	2	5	1	2	0	1	2	5	1	2	0	46.4	46.4	46.4	14.865	140	140	0	79.527	14.3	27.1	46.4	12.9	27.1	0	378090000	12290000	9197700	220590000	10374000	125640000
P62843	P62843	1	1	1	40S ribosomal protein S15	Rps15	40S ribosomal protein S15 OS=Mus musculus GN=Rps15 PE=1 SV=2	1	1	1	1	1	1	1	0	0	1	1	1	1	0	0	1	1	1	1	0	0	1	9	9	9	17.04	145	145	0.0054811	1.8217	9	9	9	0	0	9	137700000	40454000	32629000	52109000	0	0
P62849	P62849	5	5	5	40S ribosomal protein S24	Rps24	40S ribosomal protein S24 OS=Mus musculus GN=Rps24 PE=1 SV=1	1	5	5	5	4	4	3	3	3	2	4	4	3	3	3	2	4	4	3	3	3	2	30.1	30.1	30.1	15.423	133	133	0	22.258	30.1	29.3	21.1	21.1	21.1	20.3	219680000	28150000	25530000	85358000	58989000	17498000
P62852	P62852	5	5	5	40S ribosomal protein S25	Rps25	40S ribosomal protein S25 OS=Mus musculus GN=Rps25 PE=1 SV=1	1	5	5	5	3	2	5	2	2	1	3	2	5	2	2	1	3	2	5	2	2	1	25.6	25.6	25.6	13.742	125	125	0	6.892	24	15.2	25.6	15.2	16.8	8	101410000	26326000	11951000	41968000	8709700	8395300
P62855	P62855	3	3	3	40S ribosomal protein S26	Rps26	40S ribosomal protein S26 OS=Mus musculus GN=Rps26 PE=1 SV=3	1	3	3	3	1	1	3	1	2	1	1	1	3	1	2	1	1	1	3	1	2	1	31.3	31.3	31.3	13.015	115	115	0	6.7503	10.4	10.4	31.3	10.4	23.5	10.4	215510000	7035300	13412000	150600000	9324500	28579000
P62858	P62858	5	5	5	40S ribosomal protein S28	Rps28	40S ribosomal protein S28 OS=Mus musculus GN=Rps28 PE=1 SV=1	1	5	5	5	3	4	3	4	3	3	3	4	3	4	3	3	3	4	3	4	3	3	56.5	56.5	56.5	7.8409	69	69	0	48.848	56.5	56.5	56.5	56.5	56.5	56.5	683770000	38000000	54453000	60031000	189240000	307940000
P62862	P62862	2	2	2	40S ribosomal protein S30	Fau	40S ribosomal protein S30 OS=Mus musculus GN=Fau PE=1 SV=1	1	2	2	2	1	1	2	1	1	1	1	1	2	1	1	1	1	1	2	1	1	1	18.6	18.6	18.6	6.6478	59	59	0	3.4661	18.6	18.6	18.6	18.6	16.9	16.9	33624000	2294500	2550000	18151000	2497900	5280700
P62869	P62869	8	8	8	Transcription elongation factor B polypeptide 2	Tceb2	Transcription elongation factor B polypeptide 2 OS=Mus musculus GN=Tceb2 PE=1 SV=1	1	8	8	8	5	7	6	4	4	4	5	7	6	4	4	4	5	7	6	4	4	4	83.9	83.9	83.9	13.17	118	118	0	65.545	51.7	83.9	83.9	75.4	75.4	75.4	1322000000	172700000	214500000	276120000	317570000	71354000
P62874	P62874	5	3	3	Guanine nucleotide-binding protein G(I)/G(S)/G(T) subunit beta-1	Gnb1	Guanine nucleotide-binding protein G(I)/G(S)/G(T) subunit beta-1 OS=Mus musculus GN=Gnb1 PE=1 SV=3	1	5	3	3	3	2	3	4	3	2	1	0	2	2	1	0	1	0	2	2	1	0	22.6	16.2	16.2	37.377	340	340	0	68.081	12.6	6.5	15.3	16.8	12.6	6.5	73795000	1644000	0	7735900	57028000	7386500
P62880;P29387	P62880	5;2	5;2	3;1	Guanine nucleotide-binding protein G(I)/G(S)/G(T) subunit beta-2	Gnb2	Guanine nucleotide-binding protein G(I)/G(S)/G(T) subunit beta-2 OS=Mus musculus GN=Gnb2 PE=1 SV=3	2	5	5	3	3	3	1	4	2	3	3	3	1	4	2	3	1	1	0	2	0	1	22.6	22.6	16.2	37.331	340	340;340	0	143.22	12.6	12.6	3.2	16.5	6.5	12.6	168210000	9997600	11245000	6882000	120510000	10399000
P62889	P62889	5	5	5	60S ribosomal protein L30	Rpl30	60S ribosomal protein L30 OS=Mus musculus GN=Rpl30 PE=1 SV=2	1	5	5	5	4	5	4	5	5	5	4	5	4	5	5	5	4	5	4	5	5	5	51.3	51.3	51.3	12.784	115	115	0	98.417	51.3	51.3	34.8	51.3	51.3	51.3	423330000	36516000	42858000	112760000	121200000	75795000
P62892	P62892	1	1	1	60S ribosomal protein L39	Rpl39	60S ribosomal protein L39 OS=Mus musculus GN=Rpl39 PE=1 SV=2	1	1	1	1	1	1	1	1	1	1	1	1	1	1	1	1	1	1	1	1	1	1	19.6	19.6	19.6	6.4066	51	51	0	3.9777	19.6	19.6	19.6	19.6	19.6	19.6	36345000	5998200	6351200	10731000	5958900	4013800
P62900	P62900	2	2	2	60S ribosomal protein L31	Rpl31	60S ribosomal protein L31 OS=Mus musculus GN=Rpl31 PE=1 SV=1	1	2	2	2	2	2	2	1	2	2	2	2	2	1	2	2	2	2	2	1	2	2	18.4	18.4	18.4	14.463	125	125	0	5.7028	18.4	18.4	18.4	7.2	18.4	18.4	193720000	25967000	19865000	99769000	7431600	32894000
P62908	P62908	22	22	22	40S ribosomal protein S3	Rps3	40S ribosomal protein S3 OS=Mus musculus GN=Rps3 PE=1 SV=1	1	22	22	22	19	16	15	17	18	19	19	16	15	17	18	19	19	16	15	17	18	19	80.2	80.2	80.2	26.674	243	243	0	304.74	77	63.8	63	66.7	70.4	74.1	3355900000	442810000	295610000	857960000	676140000	753170000
P62911;P17932	P62911	6;1	6;1	6;1	60S ribosomal protein L32	Rpl32	60S ribosomal protein L32 OS=Mus musculus GN=Rpl32 PE=1 SV=2	2	6	6	6	2	4	5	2	1	2	2	4	5	2	1	2	2	4	5	2	1	2	31.9	31.9	31.9	15.86	135	135;135	0	9.165	17.8	23.7	30.4	11.1	10.4	11.1	75453000	7027100	17432000	30289000	11083000	5403300
P62918	P62918	7	7	7	60S ribosomal protein L8	Rpl8	60S ribosomal protein L8 OS=Mus musculus GN=Rpl8 PE=1 SV=2	1	7	7	7	4	3	7	3	2	2	4	3	7	3	2	2	4	3	7	3	2	2	36.2	36.2	36.2	28.024	257	257	0	134.24	21.4	18.7	36.2	18.7	14.4	10.5	424520000	37530000	44219000	236520000	60556000	31135000
P62960	P62960	2	2	2	Nuclease-sensitive element-binding protein 1	Ybx1	Nuclease-sensitive element-binding protein 1 OS=Mus musculus GN=Ybx1 PE=1 SV=3	1	2	2	2	1	1	1	2	1	1	1	1	1	2	1	1	1	1	1	2	1	1	24.8	24.8	24.8	35.73	322	322	0	35.459	9.3	9.3	9.3	24.8	9.3	9.3	62112000	13676000	4396700	9429100	26307000	5458900
P62962;CON__P02584	P62962;CON__P02584	8;5	8;5	8;5	Profilin-1	Pfn1	Profilin-1 OS=Mus musculus GN=Pfn1 PE=1 SV=2;	2	8	8	8	8	7	8	6	6	6	8	7	8	6	6	6	8	7	8	6	6	6	60.7	60.7	60.7	14.957	140	140;140	0	172.55	60.7	57.1	60.7	51.4	51.4	57.1	1626000000	122430000	144220000	468470000	454740000	368520000
P62965	P62965	1	1	1	Cellular retinoic acid-binding protein 1	Crabp1	Cellular retinoic acid-binding protein 1 OS=Mus musculus GN=Crabp1 PE=1 SV=2	1	1	1	1	0	1	0	0	1	0	0	1	0	0	1	0	0	1	0	0	1	0	10.2	10.2	10.2	15.591	137	137	0.0018999	2.2706	0	10.2	0	0	10.2	0	10507000	0	7466000	0	0	3041400
P62983;P62984;P0CG49;P0CG50	P62983;P62984;P0CG49;P0CG50	8;6;6;6	8;6;6;6	8;6;6;6	Ubiquitin-40S ribosomal protein S27a;Ubiquitin;40S ribosomal protein S27a;Ubiquitin-60S ribosomal protein L40;Ubiquitin;60S ribosomal protein L40;Polyubiquitin-B;Ubiquitin;Polyubiquitin-C;Ubiquitin;Ubiquitin-related 1;Ubiquitin-related 2	Rps27a;Uba52;Ubb;Ubc	Ubiquitin-40S ribosomal protein S27a OS=Mus musculus GN=Rps27a PE=1 SV=2;Ubiquitin-60S ribosomal protein L40 OS=Mus musculus GN=Uba52 PE=1 SV=2;Polyubiquitin-B OS=Mus musculus GN=Ubb PE=2 SV=1;Polyubiquitin-C OS=Mus musculus GN=Ubc PE=1 SV=2	4	8	8	8	7	8	7	7	7	6	7	8	7	7	7	6	7	8	7	7	7	6	55.8	55.8	55.8	17.951	156	156;128;305;734	0	106.28	51.9	55.8	51.9	51.9	47.4	43.6	2337400000	133530000	179530000	440560000	1050700000	437210000
P63001;Q05144;P60764;Q8R527;Q9ER71	P63001;Q05144;P60764	6;4;3;1;1	5;3;2;0;0	5;3;2;0;0	Ras-related C3 botulinum toxin substrate 1;Ras-related C3 botulinum toxin substrate 2;Ras-related C3 botulinum toxin substrate 3	Rac1;Rac2;Rac3	Ras-related C3 botulinum toxin substrate 1 OS=Mus musculus GN=Rac1 PE=1 SV=1;Ras-related C3 botulinum toxin substrate 2 OS=Mus musculus GN=Rac2 PE=1 SV=1;Ras-related C3 botulinum toxin substrate 3 OS=Mus musculus GN=Rac3 PE=1 SV=1	5	6	5	5	6	4	5	5	5	3	5	3	4	4	4	2	5	3	4	4	4	2	35.9	30.2	30.2	21.45	192	192;192;192;205;214	0	10.965	35.9	25.5	29.7	29.7	29.7	15.1	290860000	68866000	55181000	48598000	64367000	34748000
P63005	P63005	4	4	4	Platelet-activating factor acetylhydrolase IB subunit alpha	Pafah1b1	Platelet-activating factor acetylhydrolase IB subunit alpha OS=Mus musculus GN=Pafah1b1 PE=1 SV=2	1	4	4	4	3	3	2	1	2	3	3	3	2	1	2	3	3	3	2	1	2	3	15.4	15.4	15.4	46.67	410	410	0	13.419	12.7	12.7	6.3	5.1	8.8	12.7	48974000	9363900	13051000	5227200	4884300	6571000
P63013;Q06348;Q8BYH0;Q62066;O35690;O09113;Q8C8B0;P70390;O35602;O70137;O35137;O08934;O35085	P63013	6;2;1;1;1;1;1;1;1;1;1;1;1	6;2;1;1;1;1;1;1;1;1;1;1;1	6;2;1;1;1;1;1;1;1;1;1;1;1	Paired mesoderm homeobox protein 1	Prrx1	Paired mesoderm homeobox protein 1 OS=Mus musculus GN=Prrx1 PE=1 SV=1	13	6	6	6	2	1	2	6	6	5	2	1	2	6	6	5	2	1	2	6	6	5	35.9	35.9	35.9	27.269	245	245;247;263;280;314;325;326;331;342;343;399;530;564	0	263.27	11	5.3	17.6	35.9	35.9	23.7	269860000	6540600	2670100	23790000	157320000	35359000
P63017	P63017	21	21	14	Heat shock cognate 71 kDa protein	Hspa8	Heat shock cognate 71 kDa protein OS=Mus musculus GN=Hspa8 PE=1 SV=1	1	21	21	14	18	16	18	21	18	16	18	16	18	21	18	16	11	10	11	14	11	10	39.2	39.2	29.3	70.87	646	646	0	264.57	36.2	33	35.4	39.2	36.2	31	1952500000	201130000	247580000	281680000	595950000	380720000
P63024	P63024	2	1	1	Vesicle-associated membrane protein 3	Vamp3	Vesicle-associated membrane protein 3 OS=Mus musculus GN=Vamp3 PE=1 SV=1	1	2	1	1	1	2	2	1	2	1	0	1	1	0	1	0	0	1	1	0	1	0	39.8	16.5	16.5	11.48	103	103	0	2.9839	23.3	39.8	39.8	23.3	39.8	23.3	29927000	0	15663000	9176900	0	5087200
P63038	P63038	11	11	11	60 kDa heat shock protein, mitochondrial	Hspd1	60 kDa heat shock protein, mitochondrial OS=Mus musculus GN=Hspd1 PE=1 SV=1	1	11	11	11	6	9	6	5	5	5	6	9	6	5	5	5	6	9	6	5	5	5	31.2	31.2	31.2	60.955	573	573	0	49.777	17.6	26	17.3	14.7	15.2	15.5	253110000	36018000	48160000	40829000	73587000	36915000
P63044	P63044	2	2	1	Vesicle-associated membrane protein 2	Vamp2	Vesicle-associated membrane protein 2 OS=Mus musculus GN=Vamp2 PE=1 SV=2	1	2	2	1	1	1	1	2	1	1	1	1	1	2	1	1	0	0	0	1	0	0	34.5	34.5	13.8	12.691	116	116	0	12.987	20.7	20.7	20.7	34.5	20.7	20.7	67566000	6174900	8364100	6289600	34121000	6768700
P63073	P63073	2	2	2	Eukaryotic translation initiation factor 4E	Eif4e	Eukaryotic translation initiation factor 4E OS=Mus musculus GN=Eif4e PE=1 SV=1	1	2	2	2	1	2	1	0	0	0	1	2	1	0	0	0	1	2	1	0	0	0	15.2	15.2	15.2	25.053	217	217	0	2.8689	8.8	15.2	8.8	0	0	0	18781000	4796400	8738200	5246000	0	0
P63085;Q63844	P63085	9;1	9;1	9;1	Mitogen-activated protein kinase 1	Mapk1	Mitogen-activated protein kinase 1 OS=Mus musculus GN=Mapk1 PE=1 SV=3	2	9	9	9	6	5	7	5	6	5	6	5	7	5	6	5	6	5	7	5	6	5	41.6	41.6	41.6	41.275	358	358;380	0	141.76	20.7	17.6	29.3	16.8	25.1	17.6	218710000	30470000	40179000	55408000	30554000	42548000
P63087	P63087	9	3	2	Serine/threonine-protein phosphatase PP1-gamma catalytic subunit	Ppp1cc	Serine/threonine-protein phosphatase PP1-gamma catalytic subunit OS=Mus musculus GN=Ppp1cc PE=1 SV=1	1	9	3	2	4	6	5	5	3	7	2	1	1	1	1	3	1	1	1	1	0	2	39.6	10.8	7.4	36.983	323	323	0	89.842	14.6	25.7	19.5	20.1	13.9	31.6	39684000	1287600	0	0	33571000	3157500
P63094;Q6R0H7;Q8CGK7	P63094;Q6R0H7	5;5;2	4;4;1	4;4;1	Guanine nucleotide-binding protein G(s) subunit alpha isoforms short;Guanine nucleotide-binding protein G(s) subunit alpha isoforms XLas	Gnas	Guanine nucleotide-binding protein G(s) subunit alpha isoforms short OS=Mus musculus GN=Gnas PE=1 SV=1;Guanine nucleotide-binding protein G(s) subunit alpha isoforms XLas OS=Mus musculus GN=Gnas PE=1 SV=1	3	5	4	4	3	3	3	1	1	1	2	2	2	0	0	0	2	2	2	0	0	0	16	13.2	13.2	45.663	394	394;1133;381	0	5.859	8.4	7.9	9.9	2.8	2.8	2.8	24989000	2689700	5853800	16446000	0	0
P63101	P63101	14	14	11	14-3-3 protein zeta/delta	Ywhaz	14-3-3 protein zeta/delta OS=Mus musculus GN=Ywhaz PE=1 SV=1	1	14	14	11	7	8	9	11	8	7	7	8	9	11	8	7	7	8	8	8	8	7	44.5	44.5	40.4	27.771	245	245	0	40.645	33.1	33.1	40.4	37.1	33.1	29.8	886110000	90460000	153890000	177020000	192010000	196350000
P63154	P63154	2	2	2	Crooked neck-like protein 1	Crnkl1	Crooked neck-like protein 1 OS=Mus musculus GN=Crnkl1 PE=1 SV=1	1	2	2	2	0	0	0	1	2	1	0	0	0	1	2	1	0	0	0	1	2	1	4.1	4.1	4.1	83.415	690	690	0	2.8252	0	0	0	1.6	4.1	2.5	7750700	0	0	0	597820	3418600
P63158	P63158	8	8	6	High mobility group protein B1	Hmgb1	High mobility group protein B1 OS=Mus musculus GN=Hmgb1 PE=1 SV=2	1	8	8	6	4	3	3	7	5	5	4	3	3	7	5	5	3	3	3	5	4	3	40	40	30.2	24.893	215	215	0	59.667	20.5	21.4	21.4	40	34.4	32.6	474360000	58700000	53267000	43483000	142430000	106600000
P63168	P63168	2	2	1	Dynein light chain 1, cytoplasmic	Dynll1	Dynein light chain 1, cytoplasmic OS=Mus musculus GN=Dynll1 PE=1 SV=1	1	2	2	1	2	2	2	2	2	1	2	2	2	2	2	1	1	1	1	1	1	0	38.2	38.2	24.7	10.366	89	89	0	7.0722	38.2	38.2	38.2	38.2	38.2	13.5	226940000	35203000	68537000	36409000	43292000	23837000
P63242;Q8BGY2	P63242;Q8BGY2	7;6	7;6	7;6	Eukaryotic translation initiation factor 5A-1;Eukaryotic translation initiation factor 5A-2	Eif5a;Eif5a2	Eukaryotic translation initiation factor 5A-1 OS=Mus musculus GN=Eif5a PE=1 SV=2;Eukaryotic translation initiation factor 5A-2 OS=Mus musculus GN=Eif5a2 PE=1 SV=3	2	7	7	7	5	5	5	5	4	4	5	5	5	5	4	4	5	5	5	5	4	4	42.2	42.2	42.2	16.832	154	154;153	0	164.48	42.2	34.4	42.2	37	42.2	42.2	1453800000	181320000	261050000	322060000	221310000	354940000
P63260	P63260	32	1	1	Actin, cytoplasmic 2;Actin, cytoplasmic 2, N-terminally processed	Actg1	Actin, cytoplasmic 2 OS=Mus musculus GN=Actg1 PE=1 SV=1	1	32	1	1	24	25	27	26	27	27	1	1	1	1	1	1	1	1	1	1	1	1	82.7	4.5	4.5	41.792	375	375	0	190.03	75.2	74.1	76	77.9	74.1	74.4	986800000	262230000	14430000	189500000	180000000	138950000
P63276	P63276	6	6	6	40S ribosomal protein S17	Rps17	40S ribosomal protein S17 OS=Mus musculus GN=Rps17 PE=1 SV=2	1	6	6	6	3	0	3	0	0	0	3	0	3	0	0	0	3	0	3	0	0	0	54.8	54.8	54.8	15.524	135	135	0	106.88	43.7	0	46.7	0	0	0	84574000	30423000	0	54151000	0	0
P63321	P63321	3	2	2	Ras-related protein Ral-A	Rala	Ras-related protein Ral-A OS=Mus musculus GN=Rala PE=1 SV=1	1	3	2	2	0	1	1	1	0	2	0	1	1	0	0	2	0	1	1	0	0	2	27.2	12.1	12.1	23.553	206	206	0.0036787	1.91	0	7.8	7.8	15	0	12.1	10048000	0	3584500	2083300	0	0
P63323	P63323	8	8	8	40S ribosomal protein S12	Rps12	40S ribosomal protein S12 OS=Mus musculus GN=Rps12 PE=1 SV=2	1	8	8	8	4	5	3	5	3	3	4	5	3	5	3	3	4	5	3	5	3	3	49.2	49.2	49.2	14.525	132	132	0	15.3	31.8	42.4	22	35.6	28.8	27.3	153820000	16631000	46666000	20723000	33713000	18330000
P63325	P63325	5	5	5	40S ribosomal protein S10	Rps10	40S ribosomal protein S10 OS=Mus musculus GN=Rps10 PE=1 SV=1	1	5	5	5	2	2	1	3	2	2	2	2	1	3	2	2	2	2	1	3	2	2	30.3	30.3	30.3	18.916	165	165	0	26.136	9.1	14.5	9.7	14.5	13.9	13.9	164980000	4411500	8368400	33439000	83805000	3501300
P63328;P48453;P48455	P63328;P48453	3;2;1	3;2;1	3;2;1	Serine/threonine-protein phosphatase 2B catalytic subunit alpha isoform;Serine/threonine-protein phosphatase 2B catalytic subunit beta isoform	Ppp3ca;Ppp3cb	Serine/threonine-protein phosphatase 2B catalytic subunit alpha isoform OS=Mus musculus GN=Ppp3ca PE=1 SV=1;Serine/threonine-protein phosphatase 2B catalytic subunit beta isoform OS=Mus musculus GN=Ppp3cb PE=1 SV=2	3	3	3	3	2	2	1	1	0	0	2	2	1	1	0	0	2	2	1	1	0	0	7.3	7.3	7.3	58.643	521	521;525;513	0	4.4017	4.2	4.2	2.5	3.1	0	0	36767000	6681800	6349200	1767600	21968000	0
P63330;P62715;P97470	P63330;P62715	3;2;1	3;2;1	3;2;1	Serine/threonine-protein phosphatase 2A catalytic subunit alpha isoform;Serine/threonine-protein phosphatase 2A catalytic subunit beta isoform	Ppp2ca;Ppp2cb	Serine/threonine-protein phosphatase 2A catalytic subunit alpha isoform OS=Mus musculus GN=Ppp2ca PE=1 SV=1;Serine/threonine-protein phosphatase 2A catalytic subunit beta isoform OS=Mus musculus GN=Ppp2cb PE=1 SV=1	3	3	3	3	2	1	0	2	1	1	2	1	0	2	1	1	2	1	0	2	1	1	13.9	13.9	13.9	35.608	309	309;309;307	0	4.9315	8.4	4.9	0	10.4	4.9	4.9	37157000	7582700	5020300	0	18929000	2569400
P67778	P67778	6	6	6	Prohibitin	Phb	Prohibitin OS=Mus musculus GN=Phb PE=1 SV=1	1	6	6	6	1	3	2	4	3	3	1	3	2	4	3	3	1	3	2	4	3	3	26.8	26.8	26.8	29.82	272	272	0	36.412	4.4	11.4	7	15.1	15.4	11.4	61804000	4376000	5555100	3941600	12850000	29697000
P67871	P67871	2	2	2	Casein kinase II subunit beta	Csnk2b	Casein kinase II subunit beta OS=Mus musculus GN=Csnk2b PE=1 SV=1	1	2	2	2	0	0	1	0	0	1	0	0	1	0	0	1	0	0	1	0	0	1	19.1	19.1	19.1	24.942	215	215	0.0012763	2.3397	0	0	14	0	0	5.1	12857000	0	0	10898000	0	0
P67984;Q9D7S7	P67984	4;1	4;1	4;1	60S ribosomal protein L22	Rpl22	60S ribosomal protein L22 OS=Mus musculus GN=Rpl22 PE=1 SV=2	2	4	4	4	2	2	4	3	2	1	2	2	4	3	2	1	2	2	4	3	2	1	46.1	46.1	46.1	14.759	128	128;122	0	182.39	30.5	18.8	46.1	39.1	18.8	10.2	277630000	35586000	18927000	68425000	137540000	11371000
P68033;P68134	P68033;P68134	30;28	1;1	1;1	Actin, alpha cardiac muscle 1;Actin, alpha skeletal muscle	Actc1;Acta1	Actin, alpha cardiac muscle 1 OS=Mus musculus GN=Actc1 PE=1 SV=1;Actin, alpha skeletal muscle OS=Mus musculus GN=Acta1 PE=1 SV=1	2	30	1	1	21	23	24	26	25	23	1	1	1	1	1	0	1	1	1	1	1	0	74.8	7.2	7.2	42.019	377	377;377	0	6.8408	53.3	57.8	58.9	65.8	67.6	58.4	309350000	14328000	7427700	10020000	127220000	150360000
P68037	P68037	6	6	6	Ubiquitin-conjugating enzyme E2 L3	Ube2l3	Ubiquitin-conjugating enzyme E2 L3 OS=Mus musculus GN=Ube2l3 PE=1 SV=1	1	6	6	6	2	1	4	3	3	3	2	1	4	3	3	3	2	1	4	3	3	3	67.5	67.5	67.5	17.861	154	154	0	36.009	30.5	17.5	48.7	39	37.7	56.5	618710000	5406600	18038000	192570000	163040000	177850000
P68040	P68040	18	18	18	Guanine nucleotide-binding protein subunit beta-2-like 1;Guanine nucleotide-binding protein subunit beta-2-like 1, N-terminally processed	Gnb2l1	Receptor of activated protein C kinase 1 OS=Mus musculus GN=Rack1 PE=1 SV=3	1	18	18	18	15	15	16	14	12	14	15	15	16	14	12	14	15	15	16	14	12	14	71.6	71.6	71.6	35.076	317	317	0	319.35	63.1	65.9	62.8	65.9	61.2	60.6	1857800000	143040000	169690000	342630000	531820000	504160000
P68254	P68254	10	7	7	14-3-3 protein theta	Ywhaq	14-3-3 protein theta OS=Mus musculus GN=Ywhaq PE=1 SV=1	1	10	7	7	4	4	6	7	5	4	4	4	5	4	5	4	4	4	5	4	5	4	37.1	33.1	33.1	27.778	245	245	0	230.78	24.5	24.5	27.8	24.5	25.3	24.9	908720000	59520000	127930000	181370000	373020000	102570000
P68369;P05214	P68369;P05214	21;15	3;3	1;1	Tubulin alpha-1A chain;Tubulin alpha-3 chain	Tuba1a;Tuba3a	Tubulin alpha-1A chain OS=Mus musculus GN=Tuba1a PE=1 SV=1;Tubulin alpha-3 chain OS=Mus musculus GN=Tuba3a PE=1 SV=1	2	21	3	1	15	16	16	16	16	12	2	2	2	3	3	2	0	0	0	1	1	0	61.4	6.2	3.1	50.135	451	451;450	0	29.548	42.6	46.6	49.9	53.7	48.6	38.6	204370000	25134000	28995000	20349000	69564000	37241000
P68372;CON__ENSEMBL:ENSBTAP00000025008;A2AQ07	P68372	25;2;2	6;0;0	1;0;0	Tubulin beta-4B chain	Tubb4b	Tubulin beta-4B chain OS=Mus musculus GN=Tubb4b PE=1 SV=1	3	25	6	1	20	21	22	22	21	22	4	5	6	6	5	5	1	1	1	1	1	1	68.8	17.8	2.7	49.83	445	445;536;451	0	101.25	59.8	62.7	62.9	66.1	62.2	62.2	709400000	67215000	95471000	133190000	202150000	138300000
P68373;Q9JJZ2	P68373	21;10	1;0	1;0	Tubulin alpha-1C chain	Tuba1c	Tubulin alpha-1C chain OS=Mus musculus GN=Tuba1c PE=1 SV=1	2	21	1	1	15	17	17	16	16	12	1	1	1	1	1	1	1	1	1	1	1	1	61.7	5.3	5.3	49.909	449	449;449	0	56.157	42.8	49.9	53.2	53.9	48.8	38.8	462670000	17164000	20834000	136880000	164960000	107060000
P68510	P68510	5	2	2	14-3-3 protein eta	Ywhah	14-3-3 protein eta OS=Mus musculus GN=Ywhah PE=1 SV=2	1	5	2	2	0	2	2	4	1	0	0	2	1	1	1	0	0	2	1	1	1	0	19.5	15.4	15.4	28.211	246	246	0	6.8484	0	15.4	11.8	15.9	8.9	0	371600000	0	18175000	47532000	157020000	148880000
P69566;Q6VN19	P69566	7;1	7;1	7;1	Ran-binding protein 9	Ranbp9	Ran-binding protein 9 OS=Mus musculus GN=Ranbp9 PE=1 SV=1	2	7	7	7	3	4	5	2	3	3	3	4	5	2	3	3	3	4	5	2	3	3	16.1	16.1	16.1	71.011	653	653;620	0	48.535	7	9.2	11.9	4.6	7.4	8.9	148130000	5985600	17655000	49312000	24742000	15231000
P70168	P70168	16	16	16	Importin subunit beta-1	Kpnb1	Importin subunit beta-1 OS=Mus musculus GN=Kpnb1 PE=1 SV=2	1	16	16	16	11	9	10	9	6	7	11	9	10	9	6	7	11	9	10	9	6	7	21.9	21.9	21.9	97.183	876	876	0	91.125	14.2	11.6	14.3	12.9	9.8	9	993560000	117490000	144150000	328870000	79333000	136700000
P70202	P70202	2	2	2	Latexin	Lxn	Latexin OS=Mus musculus GN=Lxn PE=1 SV=2	1	2	2	2	0	1	0	0	1	0	0	1	0	0	1	0	0	1	0	0	1	0	16.2	16.2	16.2	25.492	222	222	0.00064144	2.3795	0	8.1	0	0	8.1	0	14664000	0	8646500	0	0	6017400
P70245	P70245	1	1	1	3-beta-hydroxysteroid-Delta(8),Delta(7)-isomerase	Ebp	3-beta-hydroxysteroid-Delta(8),Delta(7)-isomerase OS=Mus musculus GN=Ebp PE=1 SV=3	1	1	1	1	1	1	1	0	0	1	1	1	1	0	0	1	1	1	1	0	0	1	5.7	5.7	5.7	26.215	230	230	0	3.035	5.7	5.7	5.7	0	0	5.7	24849000	7277000	7903800	5820100	0	0
P70261	P70261	3	3	3	Paladin	Pald1	Paladin OS=Mus musculus GN=Pald1 PE=1 SV=1	1	3	3	3	0	0	0	3	0	1	0	0	0	3	0	1	0	0	0	3	0	1	6.4	6.4	6.4	96.739	859	859	0	13.511	0	0	0	6.4	0	1.6	27889000	0	0	0	24640000	0
P70279	P70279	2	2	2	Surfeit locus protein 6	Surf6	Surfeit locus protein 6 OS=Mus musculus GN=Surf6 PE=1 SV=1	1	2	2	2	1	1	1	2	0	0	1	1	1	2	0	0	1	1	1	2	0	0	6.5	6.5	6.5	41.234	355	355	0	3.7685	3.7	3.7	3.7	6.5	0	0	229360000	78921000	67167000	68268000	15000000	0
P70288	P70288	5	2	2	Histone deacetylase 2	Hdac2	Histone deacetylase 2 OS=Mus musculus GN=Hdac2 PE=1 SV=1	1	5	2	2	1	2	3	5	3	5	0	0	1	2	1	2	0	0	1	2	1	2	16.6	10.5	10.5	55.302	488	488	0	10.759	2.5	3.7	8.8	16.6	8.8	16.6	52674000	0	0	2422900	26615000	6786500
P70290	P70290	9	9	9	55 kDa erythrocyte membrane protein	Mpp1	55 kDa erythrocyte membrane protein OS=Mus musculus GN=Mpp1 PE=1 SV=1	1	9	9	9	4	7	8	2	2	0	4	7	8	2	2	0	4	7	8	2	2	0	28.5	28.5	28.5	52.227	466	466	0	38	12.7	25.5	23.8	8.4	7.3	0	258130000	18624000	41272000	136330000	38063000	23842000
P70295	P70295	1	1	1	Ancient ubiquitous protein 1	Aup1	Ancient ubiquitous protein 1 OS=Mus musculus GN=Aup1 PE=1 SV=1	1	1	1	1	0	1	1	1	0	1	0	1	1	1	0	1	0	1	1	1	0	1	6.8	6.8	6.8	46.121	410	410	0	11.389	0	6.8	6.8	6.8	0	6.8	27518000	0	4968500	8493100	11902000	0
P70296	P70296	6	6	6	Phosphatidylethanolamine-binding protein 1;Hippocampal cholinergic neurostimulating peptide	Pebp1	Phosphatidylethanolamine-binding protein 1 OS=Mus musculus GN=Pebp1 PE=1 SV=3	1	6	6	6	4	4	3	1	2	2	4	4	3	1	2	2	4	4	3	1	2	2	66.8	66.8	66.8	20.83	187	187	0	25.203	47.6	50.3	33.2	13.9	26.2	25.7	319610000	31238000	45590000	63371000	107540000	60332000
P70335;P70336	P70335;P70336	1;1	1;1	1;1	Rho-associated protein kinase 1;Rho-associated protein kinase 2	Rock1;Rock2	Rho-associated protein kinase 1 OS=Mus musculus GN=Rock1 PE=1 SV=1;Rho-associated protein kinase 2 OS=Mus musculus GN=Rock2 PE=1 SV=1	2	1	1	1	0	0	1	0	0	0	0	0	1	0	0	0	0	0	1	0	0	0	1	1	1	158.17	1354	1354;1388	0.00065402	2.4555	0	0	1	0	0	0	7474800	0	0	7474800	0	0
P70349	P70349	1	1	1	Histidine triad nucleotide-binding protein 1	Hint1	Histidine triad nucleotide-binding protein 1 OS=Mus musculus GN=Hint1 PE=1 SV=3	1	1	1	1	0	0	0	0	1	0	0	0	0	0	1	0	0	0	0	0	1	0	20.6	20.6	20.6	13.777	126	126	0	6.2827	0	0	0	0	20.6	0	29618000	0	0	0	0	29618000
P70372	P70372	2	2	2	ELAV-like protein 1	Elavl1	ELAV-like protein 1 OS=Mus musculus GN=Elavl1 PE=1 SV=2	1	2	2	2	1	2	1	2	2	2	1	2	1	2	2	2	1	2	1	2	2	2	7.4	7.4	7.4	36.169	326	326	0	17.127	3.4	7.4	3.4	7.4	7.4	7.4	73897000	3798900	8316300	3251900	30189000	20154000
P70398	P70398	1	1	1	Probable ubiquitin carboxyl-terminal hydrolase FAF-X	Usp9x	Probable ubiquitin carboxyl-terminal hydrolase FAF-X OS=Mus musculus GN=Usp9x PE=1 SV=2	1	1	1	1	0	0	0	1	0	0	0	0	0	1	0	0	0	0	0	1	0	0	0.7	0.7	0.7	290.71	2559	2559	0.0025016	2.1216	0	0	0	0.7	0	0	9275800	0	0	0	9275800	0
P70399	P70399	2	2	2	Tumor suppressor p53-binding protein 1	Tp53bp1	Tumor suppressor p53-binding protein 1 OS=Mus musculus GN=Tp53bp1 PE=1 SV=2	1	2	2	2	0	0	0	1	1	0	0	0	0	1	1	0	0	0	0	1	1	0	2.7	2.7	2.7	211.34	1957	1957	0.00066269	2.556	0	0	0	0.8	1.9	0	36467000	0	0	0	2069800	34398000
P70662;O55203	P70662;O55203	2;1	2;1	2;1	LIM domain-binding protein 1;LIM domain-binding protein 2	Ldb1;Ldb2	LIM domain-binding protein 1 OS=Mus musculus GN=Ldb1 PE=1 SV=2;LIM domain-binding protein 2 OS=Mus musculus GN=Ldb2 PE=1 SV=2	2	2	2	2	0	0	0	1	0	1	0	0	0	1	0	1	0	0	0	1	0	1	7.8	7.8	7.8	46.502	411	411;373	0.00064767	2.4148	0	0	0	4.4	0	3.4	52421000	0	0	0	35245000	0
Q60817;P70670	Q60817;P70670	4;4	4;4	4;4	Nascent polypeptide-associated complex subunit alpha;Nascent polypeptide-associated complex subunit alpha, muscle-specific form	Naca	Nascent polypeptide-associated complex subunit alpha OS=Mus musculus GN=Naca PE=1 SV=1;Nascent polypeptide-associated complex subunit alpha, muscle-specific form OS=Mus musculus GN=Naca PE=1 SV=2	2	4	4	4	3	3	2	4	4	4	3	3	2	4	4	4	3	3	2	4	4	4	19.5	19.5	19.5	23.384	215	215;2187	0	52.452	19.5	19.5	12.6	19.5	19.5	19.5	622920000	18511000	29375000	94900000	212010000	241230000
P70677	P70677	6	6	6	Caspase-3;Caspase-3 subunit p17;Caspase-3 subunit p12	Casp3	Caspase-3 OS=Mus musculus GN=Casp3 PE=1 SV=1	1	6	6	6	3	2	3	3	3	1	3	2	3	3	3	1	3	2	3	3	3	1	38.3	38.3	38.3	31.474	277	277	0	20.908	13.7	9	20.9	15.5	17	6.1	119860000	9930900	8136200	63165000	22245000	14146000
P70697	P70697	1	1	1	Uroporphyrinogen decarboxylase	Urod	Uroporphyrinogen decarboxylase OS=Mus musculus GN=Urod PE=1 SV=2	1	1	1	1	0	0	0	1	0	1	0	0	0	1	0	1	0	0	0	1	0	1	6	6	6	40.691	367	367	0	18.173	0	0	0	6	0	6	19100000	0	0	0	17924000	0
P70698;P70303	P70698	14;1	14;1	14;1	CTP synthase 1	Ctps1	CTP synthase 1 OS=Mus musculus GN=Ctps1 PE=1 SV=2	2	14	14	14	12	14	8	2	6	6	12	14	8	2	6	6	12	14	8	2	6	6	35.4	35.4	35.4	66.682	591	591;586	0	48.752	31	35.4	21.5	5.8	13.2	16.4	362750000	65830000	89417000	127960000	19409000	42490000
P80313	P80313	16	16	16	T-complex protein 1 subunit eta	Cct7	T-complex protein 1 subunit eta OS=Mus musculus GN=Cct7 PE=1 SV=1	1	16	16	16	8	10	9	7	8	8	8	10	9	7	8	8	8	10	9	7	8	8	43.8	43.8	43.8	59.652	544	544	0	214.94	21.9	30.3	30.3	21.1	24.4	20.6	896460000	121560000	133520000	201380000	215650000	93845000
P80314	P80314	6	6	6	T-complex protein 1 subunit beta	Cct2	T-complex protein 1 subunit beta OS=Mus musculus GN=Cct2 PE=1 SV=4	1	6	6	6	1	2	1	3	3	4	1	2	1	3	3	4	1	2	1	3	3	4	16.4	16.4	16.4	57.477	535	535	0	24.542	3.7	6.4	2.8	7.9	8.8	10.1	104920000	3258000	8298600	0	25886000	41442000
P80315	P80315	22	22	22	T-complex protein 1 subunit delta	Cct4	T-complex protein 1 subunit delta OS=Mus musculus GN=Cct4 PE=1 SV=3	1	22	22	22	15	14	16	14	12	10	15	14	16	14	12	10	15	14	16	14	12	10	57	57	57	58.066	539	539	0	323.31	40.1	37.3	37.7	36.7	29.7	25.4	1779000000	155200000	253860000	348390000	634320000	309540000
P80316	P80316	23	23	23	T-complex protein 1 subunit epsilon	Cct5	T-complex protein 1 subunit epsilon OS=Mus musculus GN=Cct5 PE=1 SV=1	1	23	23	23	17	13	19	11	5	10	17	13	19	11	5	10	17	13	19	11	5	10	57.3	57.3	57.3	59.623	541	541	0	218.82	38.3	29.8	52.9	25.1	16.5	28.8	1173100000	151190000	157600000	472610000	195070000	114460000
P80317;Q61390	P80317	8;1	8;1	8;1	T-complex protein 1 subunit zeta	Cct6a	T-complex protein 1 subunit zeta OS=Mus musculus GN=Cct6a PE=1 SV=3	2	8	8	8	6	6	4	3	4	3	6	6	4	3	4	3	6	6	4	3	4	3	20.5	20.5	20.5	58.004	531	531;531	0	22.587	15.3	14.1	9.4	9.2	9.4	7.7	302110000	23501000	38028000	56249000	131100000	44914000
P80318	P80318	18	18	17	T-complex protein 1 subunit gamma	Cct3	T-complex protein 1 subunit gamma OS=Mus musculus GN=Cct3 PE=1 SV=1	1	18	18	17	12	12	11	12	13	6	12	12	11	12	13	6	12	12	11	12	13	6	51.2	51.2	48.4	60.629	545	545	0	130.72	35	33.2	27.5	29.5	35.8	15.4	680910000	49853000	61253000	106110000	227470000	204320000
P81122	P81122	3	3	3	Insulin receptor substrate 2	Irs2	Insulin receptor substrate 2 OS=Mus musculus GN=Irs2 PE=1 SV=2	1	3	3	3	0	1	1	1	2	1	0	1	1	1	2	1	0	1	1	1	2	1	5.1	5.1	5.1	136.76	1321	1321	0	16.456	0	1.1	3.3	0.8	1.8	0.8	31493000	0	3952500	21872000	1597900	2837900
P83741	P83741	8	8	8	Serine/threonine-protein kinase WNK1	Wnk1	Serine/threonine-protein kinase WNK1 OS=Mus musculus GN=Wnk1 PE=1 SV=2	1	8	8	8	7	7	4	0	0	0	7	7	4	0	0	0	7	7	4	0	0	0	4.7	4.7	4.7	250.93	2377	2377	0	14.027	4.2	4	2	0	0	0	95815000	32642000	41892000	21281000	0	0
P83882	P83882	3	3	3	60S ribosomal protein L36a	Rpl36a	60S ribosomal protein L36a OS=Mus musculus GN=Rpl36a PE=1 SV=2	1	3	3	3	3	3	3	2	2	1	3	3	3	2	2	1	3	3	3	2	2	1	19.8	19.8	19.8	12.441	106	106	0	6.5303	19.8	19.8	19.8	12.3	12.3	8.5	61621000	14429000	11695000	20702000	7417400	3548600
P84078;P61205;Q8BSL7	P84078;P61205;Q8BSL7	9;8;7	9;8;7	6;5;4	ADP-ribosylation factor 1;ADP-ribosylation factor 3;ADP-ribosylation factor 2	Arf1;Arf3;Arf2	ADP-ribosylation factor 1 OS=Mus musculus GN=Arf1 PE=1 SV=2;ADP-ribosylation factor 3 OS=Mus musculus GN=Arf3 PE=2 SV=2;ADP-ribosylation factor 2 OS=Mus musculus GN=Arf2 PE=1 SV=2	3	9	9	6	7	6	6	7	4	5	7	6	6	7	4	5	5	4	3	5	2	3	70.2	70.2	41.4	20.697	181	181;181;181	0	323.31	42.5	42.5	46.4	50.8	30.4	34.8	1089200000	138770000	170390000	199380000	341620000	141420000
P84084	P84084	7	4	4	ADP-ribosylation factor 5	Arf5	ADP-ribosylation factor 5 OS=Mus musculus GN=Arf5 PE=1 SV=2	1	7	4	4	3	4	4	2	4	4	1	2	1	0	2	2	1	2	1	0	2	2	68.9	40	40	20.529	180	180	0	6.2336	22.8	31.1	34.4	17.2	38.9	32.8	109610000	0	38408000	20059000	0	37178000
P84089	P84089	3	3	3	Enhancer of rudimentary homolog	Erh	Enhancer of rudimentary homolog OS=Mus musculus GN=Erh PE=1 SV=1	1	3	3	3	0	1	1	3	3	2	0	1	1	3	3	2	0	1	1	3	3	2	31.7	31.7	31.7	12.259	104	104	0	11.381	0	15.4	15.4	31.7	31.7	31.7	60933000	0	10544000	6370100	21451000	13298000
P84091	P84091	7	7	7	AP-2 complex subunit mu	Ap2m1	AP-2 complex subunit mu OS=Mus musculus GN=Ap2m1 PE=1 SV=1	1	7	7	7	5	4	4	4	4	5	5	4	4	4	4	5	5	4	4	4	4	5	23.7	23.7	23.7	49.654	435	435	0	145.3	17.2	13.6	13.1	13.6	11.5	17.5	132550000	16834000	23904000	32062000	38523000	8675100
P84096	P84096	3	2	2	Rho-related GTP-binding protein RhoG	Rhog	Rho-related GTP-binding protein RhoG OS=Mus musculus GN=Rhog PE=1 SV=1	1	3	2	2	2	2	1	2	3	2	1	1	0	1	2	1	1	1	0	1	2	1	26.7	20.9	20.9	21.308	191	191	0	23.604	16.8	16.8	5.8	16.8	26.7	16.8	116680000	3575400	4789300	0	64741000	40170000
P84099	P84099	4	4	4	60S ribosomal protein L19	Rpl19	60S ribosomal protein L19 OS=Mus musculus GN=Rpl19 PE=1 SV=1	1	4	4	4	3	4	2	2	2	4	3	4	2	2	2	4	3	4	2	2	2	4	17.9	17.9	17.9	23.466	196	196	0	66.059	17.3	17.9	12.8	13.3	12.8	17.9	264430000	47995000	67642000	66976000	16217000	31470000
P84104	P84104	1	1	1	Serine/arginine-rich splicing factor 3	Srsf3	Serine/arginine-rich splicing factor 3 OS=Mus musculus GN=Srsf3 PE=1 SV=1	1	1	1	1	1	1	0	0	1	1	1	1	0	0	1	1	1	1	0	0	1	1	5.5	5.5	5.5	19.329	164	164	0.0082938	1.5513	5.5	5.5	0	0	5.5	5.5	9866200	2758500	2654300	0	0	2093600
P84228	P84228	8	8	1	Histone H3.2	Hist1h3b	Histone H3.2 OS=Mus musculus GN=Hist1h3b PE=1 SV=2	1	8	8	1	6	6	6	6	5	5	6	6	6	6	5	5	0	1	0	0	0	0	55.9	55.9	23.5	15.388	136	136	0	101.9	27.2	45.6	27.2	27.2	22.1	22.1	2173400000	559180000	229780000	1136400000	97959000	83717000
P97310	P97310	3	3	3	DNA replication licensing factor MCM2	Mcm2	DNA replication licensing factor MCM2 OS=Mus musculus GN=Mcm2 PE=1 SV=3	1	3	3	3	0	1	1	1	1	0	0	1	1	1	1	0	0	1	1	1	1	0	6.5	6.5	6.5	102.08	904	904	0	10.526	0	1.4	2.1	3	3	0	71045000	0	3848000	9254200	27971000	29972000
P97311	P97311	7	7	7	DNA replication licensing factor MCM6	Mcm6	DNA replication licensing factor MCM6 OS=Mus musculus GN=Mcm6 PE=1 SV=1	1	7	7	7	0	1	1	3	4	1	0	1	1	3	4	1	0	1	1	3	4	1	14.5	14.5	14.5	92.866	821	821	0	11.241	0	3	3	8.3	6.2	1.9	52620000	0	5200500	3449200	22989000	20982000
P97314	P97314	5	5	5	Cysteine and glycine-rich protein 2	Csrp2	Cysteine and glycine-rich protein 2 OS=Mus musculus GN=Csrp2 PE=1 SV=3	1	5	5	5	4	2	1	0	0	0	4	2	1	0	0	0	4	2	1	0	0	0	43.5	43.5	43.5	20.926	193	193	0	7.8515	34.2	17.1	8.8	0	0	0	43143000	27938000	8713100	6491800	0	0
P97315	P97315	6	6	6	Cysteine and glycine-rich protein 1	Csrp1	Cysteine and glycine-rich protein 1 OS=Mus musculus GN=Csrp1 PE=1 SV=3	1	6	6	6	4	2	2	5	2	3	4	2	2	5	2	3	4	2	2	5	2	3	54.4	54.4	54.4	20.583	193	193	0	25.137	34.2	16.6	16.6	45.6	17.6	25.4	90132000	13494000	12506000	12889000	22609000	9187500
P97351	P97351	18	18	18	40S ribosomal protein S3a	Rps3a	40S ribosomal protein S3a OS=Mus musculus GN=Rps3a PE=1 SV=3	1	18	18	18	15	17	15	14	14	13	15	17	15	14	14	13	15	17	15	14	14	13	60.2	60.2	60.2	29.885	264	264	0	224.1	54.2	57.6	57.6	49.2	47.3	51.1	1914200000	257920000	313380000	305780000	478380000	392530000
P97360	P97360	1	1	1	Transcription factor ETV6	Etv6	Transcription factor ETV6 OS=Mus musculus GN=Etv6 PE=1 SV=1	1	1	1	1	0	0	0	1	1	0	0	0	0	1	1	0	0	0	0	1	1	0	5.6	5.6	5.6	56.405	485	485	0	15.641	0	0	0	5.6	5.6	0	19585000	0	0	0	17541000	2044400
P97370	P97370	2	2	2	Sodium/potassium-transporting ATPase subunit beta-3	Atp1b3	Sodium/potassium-transporting ATPase subunit beta-3 OS=Mus musculus GN=Atp1b3 PE=1 SV=1	1	2	2	2	1	2	1	0	0	1	1	2	1	0	0	1	1	2	1	0	0	1	13.7	13.7	13.7	31.775	278	278	0	3.25	5	13.7	5	0	0	8.6	20273000	5100400	8039300	5651600	0	0
P97371	P97371	4	4	4	Proteasome activator complex subunit 1	Psme1	Proteasome activator complex subunit 1 OS=Mus musculus GN=Psme1 PE=1 SV=2	1	4	4	4	2	2	3	3	2	3	2	2	3	3	2	3	2	2	3	3	2	3	20.9	20.9	20.9	28.673	249	249	0	11.347	10.4	11.6	15.3	15.3	10.8	15.3	128470000	4488100	6675500	34965000	29801000	21750000
P97372	P97372	3	3	3	Proteasome activator complex subunit 2	Psme2	Proteasome activator complex subunit 2 OS=Mus musculus GN=Psme2 PE=1 SV=4	1	3	3	3	2	2	2	1	2	1	2	2	2	1	2	1	2	2	2	1	2	1	16.3	16.3	16.3	27.057	239	239	0	16.312	9.6	9.6	13	6.3	13	6.3	110490000	11813000	7638400	25844000	5375500	52262000
P97376	P97376	1	1	1	Protein FRG1	Frg1	Protein FRG1 OS=Mus musculus GN=Frg1 PE=1 SV=2	1	1	1	1	0	0	0	1	1	1	0	0	0	1	1	1	0	0	0	1	1	1	5	5	5	29.127	258	258	0	9.6171	0	0	0	5	5	5	13841000	0	0	0	9269600	3165600
P97429	P97429	4	4	4	Annexin A4	Anxa4	Annexin A4 OS=Mus musculus GN=Anxa4 PE=1 SV=4	1	4	4	4	1	0	0	3	0	1	1	0	0	3	0	1	1	0	0	3	0	1	16	16	16	35.915	319	319	0	21.954	3.4	0	0	11	0	5	16096000	2668000	0	0	10587000	0
P97434	P97434	2	2	2	Myosin phosphatase Rho-interacting protein	Mprip	Myosin phosphatase Rho-interacting protein OS=Mus musculus GN=Mprip PE=1 SV=2	1	2	2	2	1	1	1	1	0	0	1	1	1	1	0	0	1	1	1	1	0	0	6.1	6.1	6.1	116.41	1024	1024	0	2.8798	2.5	2.5	2.5	3.5	0	0	24190000	2878900	3412200	3169800	14729000	0
P97452	P97452	4	4	4	Ribosome biogenesis protein BOP1	Bop1	Ribosome biogenesis protein BOP1 OS=Mus musculus GN=Bop1 PE=1 SV=1	1	4	4	4	0	0	0	3	2	1	0	0	0	3	2	1	0	0	0	3	2	1	12.3	12.3	12.3	82.545	732	732	0	15.608	0	0	0	9.7	4.5	3.1	82969000	0	0	0	53885000	26508000
P97461	P97461	11	11	11	40S ribosomal protein S5;40S ribosomal protein S5, N-terminally processed	Rps5	40S ribosomal protein S5 OS=Mus musculus GN=Rps5 PE=1 SV=3	1	11	11	11	7	8	8	7	7	6	7	8	8	7	7	6	7	8	8	7	7	6	40.2	40.2	40.2	22.889	204	204	0	193.81	29.4	36.3	35.3	39.7	39.7	34.8	1818700000	131100000	201520000	239160000	368230000	598160000
P97465	P97465	2	2	2	Docking protein 1	Dok1	Docking protein 1 OS=Mus musculus GN=Dok1 PE=1 SV=2	1	2	2	2	2	1	0	0	0	1	2	1	0	0	0	1	2	1	0	0	0	1	7.3	7.3	7.3	52.451	482	482	0	4.6244	7.3	4.1	0	0	0	3.1	12318000	7348500	4334200	0	0	0
P97480	P97480	1	1	1	Eyes absent homolog 3	Eya3	Eyes absent homolog 3 OS=Mus musculus GN=Eya3 PE=1 SV=2	1	1	1	1	0	0	0	1	0	0	0	0	0	1	0	0	0	0	0	1	0	0	3.7	3.7	3.7	55.973	510	510	0	2.8634	0	0	0	3.7	0	0	6047000	0	0	0	6047000	0
P97496	P97496	2	2	2	SWI/SNF complex subunit SMARCC1	Smarcc1	SWI/SNF complex subunit SMARCC1 OS=Mus musculus GN=Smarcc1 PE=1 SV=2	1	2	2	2	0	0	0	2	0	0	0	0	0	2	0	0	0	0	0	2	0	0	4.2	4.2	4.2	122.89	1104	1104	0	7.6396	0	0	0	4.2	0	0	46065000	0	0	0	46065000	0
P97789	P97789	1	1	1	5-3 exoribonuclease 1	Xrn1	5-3 exoribonuclease 1 OS=Mus musculus GN=Xrn1 PE=1 SV=1	1	1	1	1	1	0	1	0	0	0	1	0	1	0	0	0	1	0	1	0	0	0	2.2	2.2	2.2	194.31	1719	1719	0	14.393	2.2	0	2.2	0	0	0	15152000	6938000	0	8214200	0	0
P97823	P97823	1	1	1	Acyl-protein thioesterase 1	Lypla1	Acyl-protein thioesterase 1 OS=Mus musculus GN=Lypla1 PE=1 SV=1	1	1	1	1	0	1	1	0	0	0	0	1	1	0	0	0	0	1	1	0	0	0	6.1	6.1	6.1	24.687	230	230	0	12.679	0	6.1	6.1	0	0	0	558480	0	558480	0	0	0
P97825	P97825	3	3	3	Hematological and neurological expressed 1 protein;Hematological and neurological expressed 1 protein, N-terminally processed	Hn1	Hematological and neurological expressed 1 protein OS=Mus musculus GN=Hn1 PE=1 SV=3	1	3	3	3	2	2	2	0	0	1	2	2	2	0	0	1	2	2	2	0	0	1	37	37	37	16.08	154	154	0	8.9465	27.9	20.8	27.9	0	0	11.7	24178000	6609800	8994800	6227200	0	0
P97855;P97379	P97855	12;1	12;1	12;1	Ras GTPase-activating protein-binding protein 1	G3bp1	Ras GTPase-activating protein-binding protein 1 OS=Mus musculus GN=G3bp1 PE=1 SV=1	2	12	12	12	9	12	10	7	5	6	9	12	10	7	5	6	9	12	10	7	5	6	34.6	34.6	34.6	51.828	465	465;482	0	53.435	24.7	34.6	31.2	19.4	13.1	19.6	664380000	105120000	245630000	218370000	49034000	22461000
P97863	P97863	3	3	2	Nuclear factor 1 B-type	Nfib	Nuclear factor 1 B-type OS=Mus musculus GN=Nfib PE=1 SV=2	1	3	3	2	1	2	2	2	2	1	1	2	2	2	2	1	0	1	1	1	2	0	9.6	9.6	7.7	63.506	570	570	0	7.7241	1.9	3.9	3.9	3.9	7.7	1.9	66158000	2900800	1492900	14704000	27455000	16714000
P97868	P97868	17	17	17	E3 ubiquitin-protein ligase RBBP6	Rbbp6	E3 ubiquitin-protein ligase RBBP6 OS=Mus musculus GN=Rbbp6 PE=1 SV=5	1	17	17	17	0	0	1	11	12	10	0	0	1	11	12	10	0	0	1	11	12	10	12.7	12.7	12.7	199.59	1790	1790	0	60.331	0	0	0.7	8	9.2	7.3	287940000	0	0	888410	124790000	122600000
P98078	P98078	2	2	2	Disabled homolog 2	Dab2	Disabled homolog 2 OS=Mus musculus GN=Dab2 PE=1 SV=2	1	2	2	2	2	2	2	0	1	0	2	2	2	0	1	0	2	2	2	0	1	0	6.7	6.7	6.7	82.311	766	766	0	5.6282	6.7	6.7	6.7	0	3	0	29463000	7667900	11939000	8149400	0	1707100
P99024	P99024	26	26	6	Tubulin beta-5 chain	Tubb5	Tubulin beta-5 chain OS=Mus musculus GN=Tubb5 PE=1 SV=1	1	26	26	6	22	21	21	21	22	21	22	21	21	21	22	21	5	4	4	4	5	3	70.7	70.7	16.2	49.67	444	444	0	323.31	65.5	68	64.9	64	68	64.6	12609000000	534350000	660890000	2529800000	4559100000	3516500000
P99027	P99027	1	1	1	60S acidic ribosomal protein P2	Rplp2	60S acidic ribosomal protein P2 OS=Mus musculus GN=Rplp2 PE=1 SV=3	1	1	1	1	0	1	0	0	0	0	0	1	0	0	0	0	0	1	0	0	0	0	13.9	13.9	13.9	11.651	115	115	0	2.6661	0	13.9	0	0	0	0	1659100	0	1659100	0	0	0
P99029	P99029	3	3	3	Peroxiredoxin-5, mitochondrial	Prdx5	Peroxiredoxin-5, mitochondrial OS=Mus musculus GN=Prdx5 PE=1 SV=2	1	3	3	3	1	3	1	2	1	2	1	3	1	2	1	2	1	3	1	2	1	2	25.2	25.2	25.2	21.897	210	210	0	14.786	8.6	25.2	8.6	17.1	8.6	17.1	105640000	1563000	4216000	1871000	18645000	51763000
Q00612;REV__P46662;P97324	Q00612	8;1;1	8;1;1	8;1;1	Glucose-6-phosphate 1-dehydrogenase X	G6pdx	Glucose-6-phosphate 1-dehydrogenase X OS=Mus musculus GN=G6pdx PE=1 SV=3	3	8	8	8	5	7	7	4	1	3	5	7	7	4	1	3	5	7	7	4	1	3	19.6	19.6	19.6	59.262	515	515;596;513	0	34.421	12	18.3	16.3	9.1	2.9	7.2	138540000	19579000	43613000	57884000	9879200	1420800
Q01149	Q01149	3	3	3	Collagen alpha-2(I) chain	Col1a2	Collagen alpha-2(I) chain OS=Mus musculus GN=Col1a2 PE=1 SV=2	1	3	3	3	1	1	2	1	1	0	1	1	2	1	1	0	1	1	2	1	1	0	1.7	1.7	1.7	129.56	1372	1372	0	3.2615	0.6	0.6	0.8	0.9	0.6	0	9349700	1096300	0	2426900	926050	4900400
Q01320	Q01320	10	10	8	DNA topoisomerase 2-alpha	Top2a	DNA topoisomerase 2-alpha OS=Mus musculus GN=Top2a PE=1 SV=2	1	10	10	8	3	2	6	6	3	6	3	2	6	6	3	6	3	2	5	5	2	5	9	9	7.4	172.79	1528	1528	0	43.656	3.1	2	6.1	6.2	3	5.9	71337000	5434000	4953500	9271300	23920000	10191000
Q01405	Q01405	5	5	4	Protein transport protein Sec23A	Sec23a	Protein transport protein Sec23A OS=Mus musculus GN=Sec23a PE=1 SV=2	1	5	5	4	3	3	1	2	3	3	3	3	1	2	3	3	2	3	1	1	2	2	7.5	7.5	6.1	86.161	765	765	0	12.728	3.9	3.9	1.3	2.9	5.1	5.1	57257000	10592000	13139000	1945500	7884200	16231000
Q01705;Q61982	Q01705	30;1	30;1	28;1	Neurogenic locus notch homolog protein 1;Notch 1 extracellular truncation;Notch 1 intracellular domain	Notch1	Neurogenic locus notch homolog protein 1 OS=Mus musculus GN=Notch1 PE=1 SV=3	2	30	30	28	0	0	0	29	30	30	0	0	0	29	30	30	0	0	0	27	28	28	11.2	11.2	10.9	270.83	2531	2531;2318	0	323.31	0	0	0	11.2	11.2	11.2	120370000000	0	0	0	63182000000	45353000000
Q01730	Q01730	1	1	1	Ras suppressor protein 1	Rsu1	Ras suppressor protein 1 OS=Mus musculus GN=Rsu1 PE=1 SV=3	1	1	1	1	0	0	1	0	0	0	0	0	1	0	0	0	0	0	1	0	0	0	6.1	6.1	6.1	31.55	277	277	0.00064683	2.41	0	0	6.1	0	0	0	5218300	0	0	5218300	0	0
Q01853	Q01853	22	22	22	Transitional endoplasmic reticulum ATPase	Vcp	Transitional endoplasmic reticulum ATPase OS=Mus musculus GN=Vcp PE=1 SV=4	1	22	22	22	7	10	8	14	15	9	7	10	8	14	15	9	7	10	8	14	15	9	42.8	42.8	42.8	89.321	806	806	0	111.79	13.8	19.1	15.3	27.7	32.6	14.4	680700000	32419000	56135000	92638000	187010000	262100000
Q02053;P31254	Q02053	19;5	19;5	19;5	Ubiquitin-like modifier-activating enzyme 1	Uba1	Ubiquitin-like modifier-activating enzyme 1 OS=Mus musculus GN=Uba1 PE=1 SV=1	2	19	19	19	14	14	14	9	10	10	14	14	14	9	10	10	14	14	14	9	10	10	31.1	31.1	31.1	117.81	1058	1058;1058	0	323.31	23	23.6	24	14.6	16	18.1	1098600000	60011000	67577000	272720000	244910000	223430000
Q02248	Q02248	5	5	3	Catenin beta-1	Ctnnb1	Catenin beta-1 OS=Mus musculus GN=Ctnnb1 PE=1 SV=1	1	5	5	3	0	0	0	3	2	2	0	0	0	3	2	2	0	0	0	1	1	1	11.5	11.5	8.1	85.47	781	781	0	34.297	0	0	0	7.9	3.3	2.8	52811000	0	0	0	40867000	5470600
Q02257	Q02257	4	2	2	Junction plakoglobin	Jup	Junction plakoglobin OS=Mus musculus GN=Jup PE=1 SV=3	1	4	2	2	0	0	0	4	1	2	0	0	0	2	0	1	0	0	0	2	0	1	8.5	4.8	4.8	81.8	745	745	0	18.065	0	0	0	8.5	1.3	3.8	16592000	0	0	0	9001600	0
Q02614	Q02614	1	1	1	SAP30-binding protein	Sap30bp	SAP30-binding protein OS=Mus musculus GN=Sap30bp PE=1 SV=2	1	1	1	1	0	0	0	1	1	1	0	0	0	1	1	1	0	0	0	1	1	1	3.9	3.9	3.9	33.832	308	308	0.0006502	2.4315	0	0	0	3.9	3.9	3.9	30885000	0	0	0	17146000	11246000
Q02788	Q02788	1	1	1	Collagen alpha-2(VI) chain	Col6a2	Collagen alpha-2(VI) chain OS=Mus musculus GN=Col6a2 PE=1 SV=3	1	1	1	1	0	0	0	1	0	0	0	0	0	1	0	0	0	0	0	1	0	0	1.9	1.9	1.9	110.33	1034	1034	0.003096	2.0171	0	0	0	1.9	0	0	2964000	0	0	0	2964000	0
Q03265	Q03265	18	18	18	ATP synthase subunit alpha, mitochondrial	Atp5a1	ATP synthase subunit alpha, mitochondrial OS=Mus musculus GN=Atp5a1 PE=1 SV=1	1	18	18	18	13	12	13	14	11	13	13	12	13	14	11	13	13	12	13	14	11	13	41.8	41.8	41.8	59.752	553	553	0	192.84	35.6	32.9	32.9	33.8	23.3	30.4	958340000	68153000	83029000	174340000	317460000	101400000
Q04857	Q04857	1	1	1	Collagen alpha-1(VI) chain	Col6a1	Collagen alpha-1(VI) chain OS=Mus musculus GN=Col6a1 PE=1 SV=1	1	1	1	1	0	0	0	0	1	0	0	0	0	0	1	0	0	0	0	0	1	0	2.8	2.8	2.8	108.49	1025	1025	0	4.3105	0	0	0	0	2.8	0	33181000	0	0	0	0	33181000
Q05816	Q05816	8	8	8	Fatty acid-binding protein, epidermal	Fabp5	Fatty acid-binding protein, epidermal OS=Mus musculus GN=Fabp5 PE=1 SV=3	1	8	8	8	4	5	4	4	5	5	4	5	4	4	5	5	4	5	4	4	5	5	86.7	86.7	86.7	15.137	135	135	0	40.616	61.5	54.8	46.7	46.7	63	62.2	263360000	48812000	68534000	41600000	42995000	31329000
Q05920	Q05920	77	77	77	Pyruvate carboxylase, mitochondrial	Pc	Pyruvate carboxylase, mitochondrial OS=Mus musculus GN=Pc PE=1 SV=1	1	77	77	77	59	66	67	60	59	54	59	66	67	60	59	54	59	66	67	60	59	54	67.9	67.9	67.9	129.68	1178	1178	0	323.31	58.2	64.9	64.7	59.3	61.9	52.4	50189000000	4527000000	5817400000	18165000000	11024000000	7432500000
Q05D44	Q05D44	3	3	3	Eukaryotic translation initiation factor 5B	Eif5b	Eukaryotic translation initiation factor 5B OS=Mus musculus GN=Eif5b PE=1 SV=2	1	3	3	3	3	2	2	0	1	1	3	2	2	0	1	1	3	2	2	0	1	1	5.7	5.7	5.7	137.61	1216	1216	0	80.297	5.7	4.3	4.3	0	2.5	2.5	175160000	9278700	12726000	98380000	0	51340000
Q07076	Q07076	2	2	2	Annexin A7	Anxa7	Annexin A7 OS=Mus musculus GN=Anxa7 PE=1 SV=2	1	2	2	2	0	2	1	0	1	0	0	2	1	0	1	0	0	2	1	0	1	0	6.9	6.9	6.9	49.925	463	463	0	2.6944	0	6.9	3.5	0	3.5	0	9693800	0	5980300	2204700	0	1508800
Q07813	Q07813	3	3	3	Apoptosis regulator BAX	Bax	Apoptosis regulator BAX OS=Mus musculus GN=Bax PE=1 SV=1	1	3	3	3	2	3	3	2	2	2	2	3	3	2	2	2	2	3	3	2	2	2	24.5	24.5	24.5	21.394	192	192	0	19.739	13.5	24.5	24.5	13.5	13.5	13.5	91398000	11721000	21436000	24525000	18615000	11255000
Q08093	Q08093	11	11	11	Calponin-2	Cnn2	Calponin-2 OS=Mus musculus GN=Cnn2 PE=1 SV=1	1	11	11	11	7	8	6	8	4	9	7	8	6	8	4	9	7	8	6	8	4	9	44.6	44.6	44.6	33.155	305	305	0	77.059	28.2	35.1	27.5	34.4	16.1	35.1	760870000	47329000	79246000	236230000	138520000	30440000
Q08509	Q08509	2	2	2	Epidermal growth factor receptor kinase substrate 8	Eps8	Epidermal growth factor receptor kinase substrate 8 OS=Mus musculus GN=Eps8 PE=1 SV=2	1	2	2	2	2	0	0	0	0	0	2	0	0	0	0	0	2	0	0	0	0	0	4.6	4.6	4.6	91.736	821	821	0.0093677	1.4573	4.6	0	0	0	0	0	17196000	17196000	0	0	0	0
Q08619;P15092;D0QMC3	Q08619;P15092	4;2;1	1;1;0	1;1;0	Interferon-activable protein 205-B;Interferon-activable protein 204	Ifi205b;Ifi204	Interferon-activable protein 205-B OS=Mus musculus GN=Ifi205b PE=1 SV=2;Interferon-activable protein 204 OS=Mus musculus GN=Ifi204 PE=1 SV=2	3	4	1	1	0	0	0	3	3	2	0	0	0	0	1	0	0	0	0	0	1	0	21.9	7.8	7.8	46.977	425	425;640;538	0	5.709	0	0	0	14.1	14.8	7.1	15527000	0	0	0	0	15527000
Q08639	Q08639	1	1	1	Transcription factor Dp-1	Tfdp1	Transcription factor Dp-1 OS=Mus musculus GN=Tfdp1 PE=1 SV=1	1	1	1	1	0	0	0	0	1	0	0	0	0	0	1	0	0	0	0	0	1	0	8.3	8.3	8.3	45.23	410	410	0.0006566	2.4811	0	0	0	0	8.3	0	11327000	0	0	0	0	11327000
Q08775;Q64131	Q08775	3;1	3;1	3;1	Runt-related transcription factor 2	Runx2	Runt-related transcription factor 2 OS=Mus musculus GN=Runx2 PE=1 SV=2	2	3	3	3	0	0	0	1	1	3	0	0	0	1	1	3	0	0	0	1	1	3	6.6	6.6	6.6	66.204	607	607;409	0	5.1851	0	0	0	2	2	6.6	10496000	0	0	0	1834300	1410700
Q08943	Q08943	2	2	2	FACT complex subunit SSRP1	Ssrp1	FACT complex subunit SSRP1 OS=Mus musculus GN=Ssrp1 PE=1 SV=2	1	2	2	2	0	1	0	1	0	0	0	1	0	1	0	0	0	1	0	1	0	0	4.1	4.1	4.1	80.859	708	708	0	2.758	0	1.8	0	2.3	0	0	19869000	0	3023600	0	16845000	0
Q09143	Q09143	2	2	2	High affinity cationic amino acid transporter 1	Slc7a1	High affinity cationic amino acid transporter 1 OS=Mus musculus GN=Slc7a1 PE=1 SV=1	1	2	2	2	1	0	0	1	0	0	1	0	0	1	0	0	1	0	0	1	0	0	7.7	7.7	7.7	67.091	622	622	0	9.7262	4.7	0	0	3.1	0	0	15131000	3051500	0	0	12079000	0
Q09LZ8	Q09LZ8	1	1	1	Cytosolic carboxypeptidase 6	Agbl4	Cytosolic carboxypeptidase 6 OS=Mus musculus GN=Agbl4 PE=1 SV=1	1	1	1	1	0	0	0	1	0	0	0	0	0	1	0	0	0	0	0	1	0	0	2.2	2.2	2.2	62.209	540	540	0.0093622	1.4475	0	0	0	2.2	0	0	0	0	0	0	0	0
Q09XV5;A2AJK6	Q09XV5	6;1	6;1	5;0	Chromodomain-helicase-DNA-binding protein 8	Chd8	Chromodomain-helicase-DNA-binding protein 8 OS=Mus musculus GN=Chd8 PE=1 SV=1	2	6	6	5	0	0	0	5	2	3	0	0	0	5	2	3	0	0	0	4	2	3	4	4	3.6	290.84	2582	2582;2986	0	15.549	0	0	0	3.3	1.3	2	97795000	0	0	0	70298000	17774000
Q0GNC1	Q0GNC1	6	6	6	Inverted formin-2	Inf2	Inverted formin-2 OS=Mus musculus GN=Inf2 PE=1 SV=1	1	6	6	6	2	3	3	1	0	0	2	3	3	1	0	0	2	3	3	1	0	0	10.1	10.1	10.1	138.56	1273	1273	0	13.709	2.1	6.2	3.8	0.9	0	0	62663000	9763300	10094000	39400000	3405000	0
Q0KL02	Q0KL02	2	2	2	Triple functional domain protein	Trio	Triple functional domain protein OS=Mus musculus GN=Trio PE=1 SV=3	1	2	2	2	0	2	0	0	1	0	0	2	0	0	1	0	0	2	0	0	1	0	1	1	1	347.86	3102	3102	0.008808	1.4834	0	1	0	0	0.4	0	270030000	0	102850000	0	0	167180000
Q0P678	Q0P678	9	9	9	Zinc finger CCCH domain-containing protein 18	Zc3h18	Zinc finger CCCH domain-containing protein 18 OS=Mus musculus GN=Zc3h18 PE=1 SV=1	1	9	9	9	1	2	0	8	6	8	1	2	0	8	6	8	1	2	0	8	6	8	13.4	13.4	13.4	105.69	948	948	0	32.758	1.6	2.4	0	11.9	10	11.7	295250000	11096000	23408000	0	112110000	66425000
Q0VGY8	Q0VGY8	1	1	1	Protein TANC1	Tanc1	Protein TANC1 OS=Mus musculus GN=Tanc1 PE=1 SV=2	1	1	1	1	0	0	0	1	0	0	0	0	0	1	0	0	0	0	0	1	0	0	0.5	0.5	0.5	200.8	1856	1856	0.0030902	2.0011	0	0	0	0.5	0	0	7192900	0	0	0	7192900	0
Q11011	Q11011	7	7	7	Puromycin-sensitive aminopeptidase	Npepps	Puromycin-sensitive aminopeptidase OS=Mus musculus GN=Npepps PE=1 SV=2	1	7	7	7	5	4	4	2	2	1	5	4	4	2	2	1	5	4	4	2	2	1	14.5	14.5	14.5	103.32	920	920	0	35.003	8.2	9.2	7.8	6.3	5.2	1.5	304560000	20676000	21287000	13786000	163580000	83026000
Q148V7	Q148V7	1	1	1	LisH domain and HEAT repeat-containing protein KIAA1468	Kiaa1468	LisH domain and HEAT repeat-containing protein KIAA1468 OS=Mus musculus GN=Kiaa1468 PE=1 SV=1	1	1	1	1	0	0	0	1	0	0	0	0	0	1	0	0	0	0	0	1	0	0	2	2	2	134.59	1216	1216	0	3.2499	0	0	0	2	0	0	39532000	0	0	0	39532000	0
Q14AX6	Q14AX6	3	1	1	Cyclin-dependent kinase 12	Cdk12	Cyclin-dependent kinase 12 OS=Mus musculus GN=Cdk12 PE=1 SV=2	1	3	1	1	1	1	1	3	1	1	0	0	0	1	0	0	0	0	0	1	0	0	2.8	1.3	1.3	163.68	1484	1484	0.00065062	2.4316	0.5	0.5	0.5	2.8	0.5	0.5	9285900	0	0	0	9285900	0
Q14C51	Q14C51	1	1	1	Pentatricopeptide repeat domain-containing protein 3, mitochondrial	Ptcd3	Pentatricopeptide repeat domain-containing protein 3, mitochondrial OS=Mus musculus GN=Ptcd3 PE=1 SV=2	1	1	1	1	0	0	0	0	0	1	0	0	0	0	0	1	0	0	0	0	0	1	5.4	5.4	5.4	77.795	685	685	0	8.7651	0	0	0	0	0	5.4	215250000	0	0	0	0	0
Q1HFZ0	Q1HFZ0	6	6	6	tRNA (cytosine(34)-C(5))-methyltransferase	Nsun2	tRNA (cytosine(34)-C(5))-methyltransferase OS=Mus musculus GN=Nsun2 PE=1 SV=2	1	6	6	6	0	1	0	2	3	2	0	1	0	2	3	2	0	1	0	2	3	2	12.4	12.4	12.4	85.451	757	757	0	12.808	0	2.5	0	5	5.3	2.9	198040000	0	5409500	0	184210000	4031600
Q3B7Z2	Q3B7Z2	2	2	2	Oxysterol-binding protein 1	Osbp	Oxysterol-binding protein 1 OS=Mus musculus GN=Osbp PE=1 SV=3	1	2	2	2	0	0	1	1	2	0	0	0	1	1	2	0	0	0	1	1	2	0	3.1	3.1	3.1	88.796	805	805	0	12.637	0	0	1.5	1.5	3.1	0	9710400	0	0	0	0	9710400
Q3TC93	Q3TC93	5	5	5	HCLS1-binding protein 3	Hs1bp3	HCLS1-binding protein 3 OS=Mus musculus GN=Hs1bp3 PE=1 SV=2	1	5	5	5	4	4	4	0	0	0	4	4	4	0	0	0	4	4	4	0	0	0	20	20	20	43.691	395	395	0	20.09	17.5	17.5	14.9	0	0	0	65125000	17945000	25444000	21736000	0	0
Q3TDQ1	Q3TDQ1	1	1	1	Dolichyl-diphosphooligosaccharide--protein glycosyltransferase subunit STT3B	Stt3b	Dolichyl-diphosphooligosaccharide--protein glycosyltransferase subunit STT3B OS=Mus musculus GN=Stt3b PE=1 SV=2	1	1	1	1	0	1	1	0	1	1	0	1	1	0	1	1	0	1	1	0	1	1	1.7	1.7	1.7	93.245	823	823	0	2.6793	0	1.7	1.7	0	1.7	1.7	9052200	0	3262100	2397700	0	1788800
Q3TEA8	Q3TEA8	1	1	1	Heterochromatin protein 1-binding protein 3	Hp1bp3	Heterochromatin protein 1-binding protein 3 OS=Mus musculus GN=Hp1bp3 PE=1 SV=1	1	1	1	1	0	0	1	0	0	0	0	0	1	0	0	0	0	0	1	0	0	0	2.7	2.7	2.7	60.866	554	554	0	2.8874	0	0	2.7	0	0	0	7408200	0	0	7408200	0	0
Q3THE2	Q3THE2	1	1	1	Myosin regulatory light chain 12B	Myl12b	Myosin regulatory light chain 12B OS=Mus musculus GN=Myl12b PE=1 SV=2	1	1	1	1	0	0	0	1	0	1	0	0	0	1	0	1	0	0	0	1	0	1	5.8	5.8	5.8	19.779	172	172	0.0066185	1.6767	0	0	0	5.8	0	5.8	5673100	0	0	0	4283400	0
Q3THK3	Q3THK3	4	4	4	General transcription factor IIF subunit 1	Gtf2f1	General transcription factor IIF subunit 1 OS=Mus musculus GN=Gtf2f1 PE=1 SV=2	1	4	4	4	0	0	0	0	1	4	0	0	0	0	1	4	0	0	0	0	1	4	13.2	13.2	13.2	57.241	508	508	0	7.7019	0	0	0	0	3.7	13.2	10905000	0	0	0	0	2878200
Q3THK7	Q3THK7	1	1	1	GMP synthase [glutamine-hydrolyzing]	Gmps	GMP synthase [glutamine-hydrolyzing] OS=Mus musculus GN=Gmps PE=1 SV=2	1	1	1	1	0	0	0	1	0	0	0	0	0	1	0	0	0	0	0	1	0	0	2.9	2.9	2.9	76.723	693	693	0.0018856	2.196	0	0	0	2.9	0	0	10919000	0	0	0	10919000	0
Q3THS6	Q3THS6	4	4	4	S-adenosylmethionine synthase isoform type-2	Mat2a	S-adenosylmethionine synthase isoform type-2 OS=Mus musculus GN=Mat2a PE=1 SV=2	1	4	4	4	4	3	3	1	2	2	4	3	3	1	2	2	4	3	3	1	2	2	13.4	13.4	13.4	43.688	395	395	0	11.94	13.4	9.6	9.4	2.8	6.6	6.6	61874000	22118000	16782000	10892000	0	6460400
Q3TIX9	Q3TIX9	2	2	2	U4/U6.U5 tri-snRNP-associated protein 2	Usp39	U4/U6.U5 tri-snRNP-associated protein 2 OS=Mus musculus GN=Usp39 PE=1 SV=2	1	2	2	2	0	0	2	1	0	0	0	0	2	1	0	0	0	0	2	1	0	0	6	6	6	65.146	564	564	0	6.3468	0	0	6	3.9	0	0	39067000	0	0	18088000	20979000	0
Q3TKT4;Q6DIC0	Q3TKT4	7;3	7;3	7;3	Transcription activator BRG1	Smarca4	Transcription activator BRG1 OS=Mus musculus GN=Smarca4 PE=1 SV=1	2	7	7	7	1	0	1	5	5	3	1	0	1	5	5	3	1	0	1	5	5	3	5.6	5.6	5.6	181.43	1613	1613;1577	0	10.992	0.7	0	1.1	4.3	4.2	2.1	259790000	0	0	31420000	160150000	61269000
Q3TKY6	Q3TKY6	6	6	6	Peptidyl-prolyl cis-trans isomerase CWC27 homolog	Cwc27	Peptidyl-prolyl cis-trans isomerase CWC27 homolog OS=Mus musculus GN=Cwc27 PE=1 SV=1	1	6	6	6	0	0	0	3	2	3	0	0	0	3	2	3	0	0	0	3	2	3	29.6	29.6	29.6	53.542	469	469	0	54.991	0	0	0	13.6	9.6	11.1	95446000	0	0	0	57376000	19688000
Q3TLH4	Q3TLH4	30	30	30	Protein PRRC2C	Prrc2c	Protein PRRC2C OS=Mus musculus GN=Prrc2c PE=1 SV=3	1	30	30	30	21	22	25	2	2	3	21	22	25	2	2	3	21	22	25	2	2	3	18.5	18.5	18.5	310.89	2846	2846	0	158.88	13	13.7	15	1.6	2	2.4	1057900000	220500000	262770000	483810000	53855000	28441000
Q3TN34	Q3TN34	4	4	4	MICAL-like protein 2	Micall2	MICAL-like protein 2 OS=Mus musculus GN=Micall2 PE=1 SV=1	1	4	4	4	3	3	4	0	0	0	3	3	4	0	0	0	3	3	4	0	0	0	10.1	10.1	10.1	108.29	1009	1009	0	16.853	8.2	8.2	10.1	0	0	0	42251000	13372000	15735000	13144000	0	0
Q3TSG4	Q3TSG4	1	1	1	RNA demethylase ALKBH5	Alkbh5	RNA demethylase ALKBH5 OS=Mus musculus GN=Alkbh5 PE=1 SV=2	1	1	1	1	0	0	0	0	1	1	0	0	0	0	1	1	0	0	0	0	1	1	3	3	3	44.41	395	395	0.0018821	2.1778	0	0	0	0	3	3	4295400	0	0	0	0	1696700
Q3TUF7	Q3TUF7	14	14	14	YEATS domain-containing protein 2	Yeats2	YEATS domain-containing protein 2 OS=Mus musculus GN=Yeats2 PE=1 SV=2	1	14	14	14	0	0	0	11	10	9	0	0	0	11	10	9	0	0	0	11	10	9	16.8	16.8	16.8	148.95	1407	1407	0	116.04	0	0	0	12.6	13.4	9.1	266090000	0	0	0	157510000	69303000
Q3TWF6	Q3TWF6	8	8	8	WD repeat-containing protein 70	Wdr70	WD repeat-containing protein 70 OS=Mus musculus GN=Wdr70 PE=1 SV=1	1	8	8	8	0	0	0	7	3	5	0	0	0	7	3	5	0	0	0	7	3	5	17.7	17.7	17.7	73.118	657	657	0	17.401	0	0	0	16.1	7.9	11.4	61229000	0	0	0	38591000	7969600
Q3TXS7	Q3TXS7	12	12	12	26S proteasome non-ATPase regulatory subunit 1	Psmd1	26S proteasome non-ATPase regulatory subunit 1 OS=Mus musculus GN=Psmd1 PE=1 SV=1	1	12	12	12	6	7	4	9	6	7	6	7	4	9	6	7	6	7	4	9	6	7	22	22	22	105.73	953	953	0	91.395	10.2	11.9	6.2	17.6	10.2	11.1	351820000	28098000	36087000	85114000	58398000	109930000
Q3U0V1	Q3U0V1	17	17	17	Far upstream element-binding protein 2	Khsrp	Far upstream element-binding protein 2 OS=Mus musculus GN=Khsrp PE=1 SV=2	1	17	17	17	6	7	7	11	13	15	6	7	7	11	13	15	6	7	7	11	13	15	34.2	34.2	34.2	76.775	748	748	0	254.27	11.5	13.4	13.4	21.3	23.8	30.6	482670000	25939000	40446000	50373000	105960000	159400000
Q3U1J4	Q3U1J4	6	6	6	DNA damage-binding protein 1	Ddb1	DNA damage-binding protein 1 OS=Mus musculus GN=Ddb1 PE=1 SV=2	1	6	6	6	4	5	6	1	2	2	4	5	6	1	2	2	4	5	6	1	2	2	9.2	9.2	9.2	126.85	1140	1140	0	31.839	6.7	7.6	9.2	2.6	3.8	3.8	109330000	18845000	28331000	40673000	6532700	8216400
Q3U5F4	Q3U5F4	1	1	1	YrdC domain-containing protein, mitochondrial	Yrdc	YrdC domain-containing protein, mitochondrial OS=Mus musculus GN=Yrdc PE=1 SV=1	1	1	1	1	0	0	1	0	0	0	0	0	1	0	0	0	0	0	1	0	0	0	10.7	10.7	10.7	29.454	280	280	0	2.673	0	0	10.7	0	0	0	9511700	0	0	9511700	0	0
Q3U7R1	Q3U7R1	4	4	4	Extended synaptotagmin-1	Esyt1	Extended synaptotagmin-1 OS=Mus musculus GN=Esyt1 PE=1 SV=2	1	4	4	4	1	0	4	0	0	0	1	0	4	0	0	0	1	0	4	0	0	0	5.5	5.5	5.5	121.55	1092	1092	0	31.18	1	0	5.5	0	0	0	45321000	1639100	0	43682000	0	0
Q3U9G9	Q3U9G9	5	5	5	Lamin-B receptor	Lbr	Lamin-B receptor OS=Mus musculus GN=Lbr PE=1 SV=2	1	5	5	5	2	3	2	3	3	2	2	3	2	3	3	2	2	3	2	3	3	2	13.6	13.6	13.6	71.439	626	626	0	23.25	4.5	8.5	4.5	8.5	7.5	4.6	132910000	9784700	18482000	10894000	68719000	17185000
Q3UDR8	Q3UDR8	1	1	1	Protein YIPF3;Protein YIPF3, N-terminally processed	Yipf3	Protein YIPF3 OS=Mus musculus GN=Yipf3 PE=1 SV=1	1	1	1	1	0	0	1	0	0	0	0	0	1	0	0	0	0	0	1	0	0	0	6.9	6.9	6.9	37.998	347	347	0	5.451	0	0	6.9	0	0	0	5038600	0	0	5038600	0	0
Q3UEB3	Q3UEB3	6	6	6	Poly(U)-binding-splicing factor PUF60	Puf60	Poly(U)-binding-splicing factor PUF60 OS=Mus musculus GN=Puf60 PE=1 SV=2	1	6	6	6	1	1	2	5	3	5	1	1	2	5	3	5	1	1	2	5	3	5	20.2	20.2	20.2	60.248	564	564	0	31.165	3.9	3.9	8.2	18.8	10.6	16	272510000	2891600	4886200	32895000	163780000	34764000
Q3UFS4	Q3UFS4	1	1	1	G patch domain-containing protein 11	Gpatch11	G patch domain-containing protein 11 OS=Mus musculus GN=Gpatch11 PE=1 SV=2	1	1	1	1	0	0	0	1	0	0	0	0	0	1	0	0	0	0	0	1	0	0	5.3	5.3	5.3	30.608	262	262	0.001278	2.3435	0	0	0	5.3	0	0	26530000	0	0	0	26530000	0
Q3UHJ0;Q91Z96	Q3UHJ0	9;1	9;1	9;1	AP2-associated protein kinase 1	Aak1	AP2-associated protein kinase 1 OS=Mus musculus GN=Aak1 PE=1 SV=2	2	9	9	9	7	6	9	1	0	2	7	6	9	1	0	2	7	6	9	1	0	2	20.5	20.5	20.5	103.35	959	959;1138	0	48.619	16	13	20.5	1.4	0	4.2	191700000	34672000	38697000	114290000	0	0
Q3UHX0	Q3UHX0	4	4	4	Nucleolar protein 8	Nol8	Nucleolar protein 8 OS=Mus musculus GN=Nol8 PE=1 SV=2	1	4	4	4	0	0	1	2	1	2	0	0	1	2	1	2	0	0	1	2	1	2	5.3	5.3	5.3	128.63	1147	1147	0	276.9	0	0	1.4	3.3	1.4	2	78484000	0	0	29207000	16060000	30190000
Q3UHX2	Q3UHX2	2	2	2	28 kDa heat- and acid-stable phosphoprotein	Pdap1	28 kDa heat- and acid-stable phosphoprotein OS=Mus musculus GN=Pdap1 PE=1 SV=1	1	2	2	2	1	1	1	0	0	0	1	1	1	0	0	0	1	1	1	0	0	0	15.5	15.5	15.5	20.605	181	181	0	5.0642	7.2	8.3	7.2	0	0	0	13058000	2761800	2118600	8177800	0	0
Q3UJB9	Q3UJB9	7	7	7	Enhancer of mRNA-decapping protein 4	Edc4	Enhancer of mRNA-decapping protein 4 OS=Mus musculus GN=Edc4 PE=1 SV=2	1	7	7	7	4	2	6	0	0	0	4	2	6	0	0	0	4	2	6	0	0	0	9.5	9.5	9.5	152.48	1406	1406	0	24.967	5.5	2.2	7.4	0	0	0	111190000	15003000	5210900	90976000	0	0
Q3UL36	Q3UL36	4	4	4	Arginine and glutamate-rich protein 1	Arglu1	Arginine and glutamate-rich protein 1 OS=Mus musculus GN=Arglu1 PE=1 SV=2	1	4	4	4	0	0	1	3	2	2	0	0	1	3	2	2	0	0	1	3	2	2	12.2	12.2	12.2	32.887	271	271	0	6.1186	0	0	2.6	9.6	6.3	6.3	32446000	0	0	6636900	10418000	7562400
Q3ULJ0	Q3ULJ0	2	2	2	Glycerol-3-phosphate dehydrogenase 1-like protein	Gpd1l	Glycerol-3-phosphate dehydrogenase 1-like protein OS=Mus musculus GN=Gpd1l PE=1 SV=2	1	2	2	2	0	0	0	1	1	0	0	0	0	1	1	0	0	0	0	1	1	0	8.8	8.8	8.8	38.225	351	351	0	20.052	0	0	0	4	4.8	0	9923500	0	0	0	9923500	0
Q9D3R6;Q3UMC0	Q9D3R6;Q3UMC0	1;1	1;1	1;1	Katanin p60 ATPase-containing subunit A-like 2;Spermatogenesis-associated protein 5	Katnal2;Spata5	Katanin p60 ATPase-containing subunit A-like 2 OS=Mus musculus GN=Katnal2 PE=2 SV=2;Spermatogenesis-associated protein 5 OS=Mus musculus GN=Spata5 PE=1 SV=2	2	1	1	1	1	1	0	1	1	1	1	1	0	1	1	1	1	1	0	1	1	1	2.2	2.2	2.2	61.152	539	539;893	0.00065317	2.4506	2.2	2.2	0	2.2	2.2	2.2	18450000	4042200	2656100	0	4650800	4040600
Q3UMF0	Q3UMF0	16	16	16	Cordon-bleu protein-like 1	Cobll1	Cordon-bleu protein-like 1 OS=Mus musculus GN=Cobll1 PE=1 SV=2	1	16	16	16	7	9	11	0	0	0	7	9	11	0	0	0	7	9	11	0	0	0	21	21	21	137.38	1273	1273	0	35.999	9.7	11	14.6	0	0	0	164870000	31840000	60539000	72491000	0	0
Q3UMU9	Q3UMU9	3	3	3	Hepatoma-derived growth factor-related protein 2	Hdgfrp2	Hepatoma-derived growth factor-related protein 2 OS=Mus musculus GN=Hdgfrp2 PE=1 SV=1	1	3	3	3	0	0	0	2	2	0	0	0	0	2	2	0	0	0	0	2	2	0	9.1	9.1	9.1	74.29	669	669	0	5.1247	0	0	0	6.7	4.3	0	40785000	0	0	0	29375000	11409000
Q3UN02	Q3UN02	2	2	2	Lysocardiolipin acyltransferase 1	Lclat1	Lysocardiolipin acyltransferase 1 OS=Mus musculus GN=Lclat1 PE=1 SV=2	1	2	2	2	2	0	0	0	1	0	2	0	0	0	1	0	2	0	0	0	1	0	7.7	7.7	7.7	44.399	376	376	0.0066106	1.6428	7.7	0	0	0	2.1	0	4715500	4282600	0	0	0	432840
Q3UPF5	Q3UPF5	4	4	4	Zinc finger CCCH-type antiviral protein 1	Zc3hav1	Zinc finger CCCH-type antiviral protein 1 OS=Mus musculus GN=Zc3hav1 PE=1 SV=1	1	4	4	4	1	3	3	0	1	0	1	3	3	0	1	0	1	3	3	0	1	0	6.3	6.3	6.3	106.69	946	946	0	8.0619	2.1	4.3	5.5	0	2	0	35175000	1821000	9729000	16726000	0	6899000
Q3UPL0	Q3UPL0	13	13	13	Protein transport protein Sec31A	Sec31a	Protein transport protein Sec31A OS=Mus musculus GN=Sec31a PE=1 SV=2	1	13	13	13	7	10	11	4	3	3	7	10	11	4	3	3	7	10	11	4	3	3	16.4	16.4	16.4	133.57	1230	1230	0	109.31	7.8	11.3	14.3	4.4	3.4	3	301140000	32022000	51781000	165870000	19902000	25391000
Q3UVG3	Q3UVG3	1	1	1	Protein FAM91A1	Fam91a1	Protein FAM91A1 OS=Mus musculus GN=Fam91a1 PE=1 SV=1	1	1	1	1	0	0	1	0	0	0	0	0	1	0	0	0	0	0	1	0	0	0	2.2	2.2	2.2	93.462	837	837	0.0054912	1.8356	0	0	2.2	0	0	0	21785000	0	0	21785000	0	0
Q3UVL4	Q3UVL4	12	12	12	Vacuolar protein sorting-associated protein 51 homolog	Vps51	Vacuolar protein sorting-associated protein 51 homolog OS=Mus musculus GN=Vps51 PE=1 SV=2	1	12	12	12	9	11	9	2	3	3	9	11	9	2	3	3	9	11	9	2	3	3	19.4	19.4	19.4	86.186	782	782	0	57.607	17.3	18	16	3.2	4.6	4.6	217550000	62071000	74720000	64240000	5488800	4924400
Q3UYV9	Q3UYV9	1	1	1	Nuclear cap-binding protein subunit 1	Ncbp1	Nuclear cap-binding protein subunit 1 OS=Mus musculus GN=Ncbp1 PE=1 SV=2	1	1	1	1	0	0	0	1	0	0	0	0	0	1	0	0	0	0	0	1	0	0	3.5	3.5	3.5	91.926	790	790	0	4.6668	0	0	0	3.5	0	0	12119000	0	0	0	12119000	0
Q3UZ39	Q3UZ39	3	3	3	Leucine-rich repeat flightless-interacting protein 1	Lrrfip1	Leucine-rich repeat flightless-interacting protein 1 OS=Mus musculus GN=Lrrfip1 PE=1 SV=2	1	3	3	3	3	1	1	0	0	0	3	1	1	0	0	0	3	1	1	0	0	0	7.4	7.4	7.4	79.248	729	729	0	12.045	7.4	2.9	2.9	0	0	0	27491000	14630000	6825600	6035300	0	0
Q3V1V3	Q3V1V3	9	9	9	ESF1 homolog	Esf1	ESF1 homolog OS=Mus musculus GN=Esf1 PE=1 SV=1	1	9	9	9	0	0	0	6	1	6	0	0	0	6	1	6	0	0	0	6	1	6	16.8	16.8	16.8	98.047	845	845	0	18.782	0	0	0	10.3	1.2	11.1	61133000	0	0	0	43066000	1910400
Q3V3R1	Q3V3R1	3	3	3	Monofunctional C1-tetrahydrofolate synthase, mitochondrial	Mthfd1l	Monofunctional C1-tetrahydrofolate synthase, mitochondrial OS=Mus musculus GN=Mthfd1l PE=1 SV=2	1	3	3	3	2	2	2	1	1	1	2	2	2	1	1	1	2	2	2	1	1	1	4.6	4.6	4.6	105.73	977	977	0	7.2803	3	3.2	3	1.5	1.5	1.5	41575000	3312500	5921200	26934000	0	0
Q4G0F8	Q4G0F8	3	3	3	Ubinuclein-1	Ubn1	Ubinuclein-1 OS=Mus musculus GN=Ubn1 PE=2 SV=1	1	3	3	3	0	0	0	3	0	2	0	0	0	3	0	2	0	0	0	3	0	2	4.5	4.5	4.5	122.33	1135	1135	0	3.8436	0	0	0	4.5	0	2.6	47276000	0	0	0	41515000	0
Q4KML4	Q4KML4	1	1	1	Costars family protein ABRACL	Abracl	Costars family protein ABRACL OS=Mus musculus GN=Abracl PE=1 SV=1	1	1	1	1	0	0	0	1	1	0	0	0	0	1	1	0	0	0	0	1	1	0	19.8	19.8	19.8	9.0303	81	81	0	3.6989	0	0	0	19.8	19.8	0	30272000	0	0	0	17889000	12383000
Q4KMM3	Q4KMM3	5	5	5	Oxidation resistance protein 1	Oxr1	Oxidation resistance protein 1 OS=Mus musculus GN=Oxr1 PE=1 SV=3	1	5	5	5	5	4	4	0	0	0	5	4	4	0	0	0	5	4	4	0	0	0	9	9	9	95.911	866	866	0	10.781	9	7.3	6	0	0	0	826260000	246380000	333490000	246390000	0	0
Q4V9W2	Q4V9W2	1	1	1	Protein SREK1IP1	Srek1ip1	Protein SREK1IP1 OS=Mus musculus GN=Srek1ip1 PE=1 SV=1	1	1	1	1	0	0	0	1	0	1	0	0	0	1	0	1	0	0	0	1	0	1	7.2	7.2	7.2	18.151	153	153	0.00065104	2.4409	0	0	0	7.2	0	7.2	6306400	0	0	0	3449400	0
Q4VA53	Q4VA53	3	3	3	Sister chromatid cohesion protein PDS5 homolog B	Pds5b	Sister chromatid cohesion protein PDS5 homolog B OS=Mus musculus GN=Pds5b PE=1 SV=1	1	3	3	3	0	0	2	1	1	1	0	0	2	1	1	1	0	0	2	1	1	1	3.1	3.1	3.1	164.42	1446	1446	0	5.6775	0	0	2.1	1	1	0.6	42946000	0	0	7648700	34114000	0
Q4VAA2	Q4VAA2	5	5	5	Protein CDV3	Cdv3	Protein CDV3 OS=Mus musculus GN=Cdv3 PE=1 SV=2	1	5	5	5	4	4	3	1	0	1	4	4	3	1	0	1	4	4	3	1	0	1	39.5	39.5	39.5	29.729	281	281	0	31.168	34.5	28.8	23.1	8.2	0	8.2	123060000	34148000	38639000	20747000	26549000	0
Q4VAC9	Q4VAC9	14	14	14	Pleckstrin homology domain-containing family G member 3	Plekhg3	Pleckstrin homology domain-containing family G member 3 OS=Mus musculus GN=Plekhg3 PE=1 SV=2	1	14	14	14	9	12	9	0	0	0	9	12	9	0	0	0	9	12	9	0	0	0	16.1	16.1	16.1	148.52	1341	1341	0	29.719	11.3	14.4	10.8	0	0	0	234160000	60773000	82308000	91075000	0	0
Q4VBE8	Q4VBE8	3	3	3	WD repeat-containing protein 18	Wdr18	WD repeat-containing protein 18 OS=Mus musculus GN=Wdr18 PE=1 SV=1	1	3	3	3	0	2	2	3	0	1	0	2	2	3	0	1	0	2	2	3	0	1	8.6	8.6	8.6	47.211	431	431	0	13.039	0	6	6	8.6	0	2.1	22463000	0	9280100	4175400	7383300	0
Q501J6	Q501J6	7	3	3	Probable ATP-dependent RNA helicase DDX17	Ddx17	Probable ATP-dependent RNA helicase DDX17 OS=Mus musculus GN=Ddx17 PE=1 SV=1	1	7	3	3	1	3	4	5	5	3	0	1	1	2	2	1	0	1	1	2	2	1	13.1	6.3	6.3	72.399	650	650	0	5.757	1.8	5.7	7.2	9.2	9.7	5.8	20146000	0	0	2341400	8429000	7255000
Q501J7	Q501J7	2	2	2	Phosphatase and actin regulator 4	Phactr4	Phosphatase and actin regulator 4 OS=Mus musculus GN=Phactr4 PE=1 SV=2	1	2	2	2	2	2	2	0	0	0	2	2	2	0	0	0	2	2	2	0	0	0	5	5	5	76.631	694	694	0	25.061	5	5	5	0	0	0	25951000	6367600	7574800	12009000	0	0
Q505K2	Q505K2	1	1	1	Protein FAM160A1	Fam160a1	Protein FAM160A1 OS=Mus musculus GN=Fam160a1 PE=1 SV=2	1	1	1	1	1	0	1	0	0	0	1	0	1	0	0	0	1	0	1	0	0	0	3.1	3.1	3.1	120.22	1081	1081	0	20.023	3.1	0	3.1	0	0	0	26616000	1300900	0	25315000	0	0
Q52KI8	Q52KI8	2	2	2	Serine/arginine repetitive matrix protein 1	Srrm1	Serine/arginine repetitive matrix protein 1 OS=Mus musculus GN=Srrm1 PE=1 SV=2	1	2	2	2	0	0	0	2	2	1	0	0	0	2	2	1	0	0	0	2	2	1	4.9	4.9	4.9	106.86	946	946	0	23.98	0	0	0	4.9	4.9	3.6	69054000	0	0	0	34288000	24497000
Q569Z5	Q569Z5	22	22	22	Probable ATP-dependent RNA helicase DDX46	Ddx46	Probable ATP-dependent RNA helicase DDX46 OS=Mus musculus GN=Ddx46 PE=1 SV=2	1	22	22	22	3	2	2	13	17	16	3	2	2	13	17	16	3	2	2	13	17	16	30.6	30.6	30.6	117.45	1032	1032	0	156.03	4.7	3.1	3.6	19	26.2	23.3	692380000	7668300	6531900	44792000	329760000	222010000
Q569Z6	Q569Z6	19	19	18	Thyroid hormone receptor-associated protein 3	Thrap3	Thyroid hormone receptor-associated protein 3 OS=Mus musculus GN=Thrap3 PE=1 SV=1	1	19	19	18	5	3	4	16	16	14	5	3	4	16	16	14	5	3	4	15	15	14	25.6	25.6	25.6	108.18	951	951	0	211.82	10.5	5.6	7.8	19.3	23	18.8	1175600000	38187000	20576000	101610000	426310000	345270000
Q56A08	Q56A08	15	15	15	G patch domain and KOW motifs-containing protein	Gpkow	G patch domain and KOW motifs-containing protein OS=Mus musculus GN=Gpkow PE=1 SV=2	1	15	15	15	4	3	1	12	9	10	4	3	1	12	9	10	4	3	1	12	9	10	41.6	41.6	41.6	53.831	488	488	0	120.69	14.1	6.6	2	27.9	32.4	32.2	550490000	11427000	8267800	2472400	211660000	216140000
Q571G4;Q9WTJ6	Q571G4	14;1	14;1	14;1	Protein lin-54 homolog	Lin54	Protein lin-54 homolog OS=Mus musculus GN=Lin54 PE=2 SV=2	2	14	14	14	1	1	0	11	7	7	1	1	0	11	7	7	1	1	0	11	7	7	30.6	30.6	30.6	79.565	749	749;475	0	41.488	2.3	2.3	0	23.2	17	14.2	151320000	3552800	4408700	0	60974000	36014000
Q587J6	Q587J6	1	1	1	LINE-1 type transposase domain-containing protein 1	L1td1	LINE-1 type transposase domain-containing protein 1 OS=Mus musculus GN=L1td1 PE=2 SV=1	1	1	1	1	1	0	0	0	0	0	1	0	0	0	0	0	1	0	0	0	0	0	1.7	1.7	1.7	88.188	782	782	0.0098837	1.4193	1.7	0	0	0	0	0	6127000	6127000	0	0	0	0
Q58A65	Q58A65	1	1	1	C-Jun-amino-terminal kinase-interacting protein 4	Spag9	C-Jun-amino-terminal kinase-interacting protein 4 OS=Mus musculus GN=Spag9 PE=1 SV=2	1	1	1	1	0	1	1	0	0	0	0	1	1	0	0	0	0	1	1	0	0	0	1.3	1.3	1.3	146.22	1321	1321	0	2.6233	0	1.3	1.3	0	0	0	10556000	0	2823400	7733000	0	0
Q5DTT3	Q5DTT3	1	1	1	Protein FAM208B	Fam208b	Protein FAM208B OS=Mus musculus GN=Fam208b PE=1 SV=2	1	1	1	1	0	0	0	0	0	1	0	0	0	0	0	1	0	0	0	0	0	1	1.3	1.3	1.3	264.28	2382	2382	0.0054878	1.8304	0	0	0	0	0	1.3	2357900	0	0	0	0	0
Q5DW34	Q5DW34	2	2	2	Histone-lysine N-methyltransferase EHMT1	Ehmt1	Histone-lysine N-methyltransferase EHMT1 OS=Mus musculus GN=Ehmt1 PE=1 SV=2	1	2	2	2	0	0	0	1	2	1	0	0	0	1	2	1	0	0	0	1	2	1	4.5	4.5	4.5	142	1296	1296	0	5.8797	0	0	0	2.8	4.5	2.8	21233000	0	0	0	8007000	7896700
Q5EG47;Q8BRK8	Q5EG47	3;1	3;1	3;1	5-AMP-activated protein kinase catalytic subunit alpha-1	Prkaa1	5-AMP-activated protein kinase catalytic subunit alpha-1 OS=Mus musculus GN=Prkaa1 PE=1 SV=2	2	3	3	3	1	0	1	1	1	1	1	0	1	1	1	1	1	0	1	1	1	1	9.3	9.3	9.3	63.928	559	559;552	0	7.9605	3	0	3.2	3	3	3	29351000	2285400	0	13805000	2124300	9202200
Q5F2E7	Q5F2E7	15	15	15	Nuclear fragile X mental retardation-interacting protein 2	Nufip2	Nuclear fragile X mental retardation-interacting protein 2 OS=Mus musculus GN=Nufip2 PE=1 SV=1	1	15	15	15	10	10	11	2	1	2	10	10	11	2	1	2	10	10	11	2	1	2	32.8	32.8	32.8	75.656	692	692	0	72.073	22.4	20.1	25.1	6.5	1.9	6.6	482440000	61258000	74556000	282560000	17921000	0
Q5FWK3	Q5FWK3	1	1	1	Rho GTPase-activating protein 1	Arhgap1	Rho GTPase-activating protein 1 OS=Mus musculus GN=Arhgap1 PE=1 SV=1	1	1	1	1	0	0	1	0	0	0	0	0	1	0	0	0	0	0	1	0	0	0	4.1	4.1	4.1	50.41	439	439	0.0066788	1.7742	0	0	4.1	0	0	0	10589000	0	0	10589000	0	0
Q5NCR9	Q5NCR9	4	4	4	Nuclear speckle splicing regulatory protein 1	Nsrp1	Nuclear speckle splicing regulatory protein 1 OS=Mus musculus GN=Nsrp1 PE=1 SV=1	1	4	4	4	0	0	1	3	4	2	0	0	1	3	4	2	0	0	1	3	4	2	10.5	10.5	10.5	63.798	542	542	0	16.553	0	0	2.4	8.1	10.5	8.1	46880000	0	0	2168500	14408000	18051000
Q5PRF0	Q5PRF0	1	1	1	HEAT repeat-containing protein 5A	Heatr5a	HEAT repeat-containing protein 5A OS=Mus musculus GN=Heatr5a PE=1 SV=2	1	1	1	1	0	0	1	0	0	0	0	0	1	0	0	0	0	0	1	0	0	0	0.8	0.8	0.8	219.89	2038	2038	0	2.6421	0	0	0.8	0	0	0	8107900	0	0	8107900	0	0
Q5PSV9	Q5PSV9	5	5	5	Mediator of DNA damage checkpoint protein 1	Mdc1	Mediator of DNA damage checkpoint protein 1 OS=Mus musculus GN=Mdc1 PE=1 SV=1	1	5	5	5	0	0	0	4	2	2	0	0	0	4	2	2	0	0	0	4	2	2	9	9	9	184.67	1707	1707	0	39.124	0	0	0	7.4	3.6	3.5	108020000	0	0	0	62452000	19629000
Q5SF07	Q5SF07	2	1	1	Insulin-like growth factor 2 mRNA-binding protein 2	Igf2bp2	Insulin-like growth factor 2 mRNA-binding protein 2 OS=Mus musculus GN=Igf2bp2 PE=1 SV=1	1	2	1	1	1	1	2	1	0	0	0	0	1	0	0	0	0	0	1	0	0	0	4.9	2.7	2.7	65.583	592	592	0	19.346	2.2	2.2	4.9	2.2	0	0	5863700	0	0	5863700	0	0
Q5SFM8	Q5SFM8	6	6	5	RNA-binding protein 27	Rbm27	RNA-binding protein 27 OS=Mus musculus GN=Rbm27 PE=1 SV=3	1	6	6	5	1	0	1	5	5	4	1	0	1	5	5	4	1	0	1	4	4	3	6.9	6.9	5.8	118.55	1060	1060	0	34.622	2	0	2	6	6.1	5.2	85390000	1918000	0	2654600	39853000	25886000
Q5SNZ0	Q5SNZ0	3	3	3	Girdin	Ccdc88a	Girdin OS=Mus musculus GN=Ccdc88a PE=1 SV=2	1	3	3	3	1	1	1	0	0	0	1	1	1	0	0	0	1	1	1	0	0	0	3.1	3.1	3.1	215.92	1873	1873	0	59.553	1.1	0.7	1.3	0	0	0	61204000	7473100	1739700	51991000	0	0
Q5SSZ5	Q5SSZ5	1	1	1	Tensin-3	Tns3	Tensin-3 OS=Mus musculus GN=Tns3 PE=1 SV=1	1	1	1	1	0	0	0	0	1	1	0	0	0	0	1	1	0	0	0	0	1	1	2	2	2	155.59	1440	1440	0	34.995	0	0	0	0	2	2	141630000	0	0	0	0	92391000
Q5SU73	Q5SU73	11	11	11	Coilin	Coil	Coilin OS=Mus musculus GN=Coil PE=1 SV=1	1	11	11	11	1	1	2	10	8	8	1	1	2	10	8	8	1	1	2	10	8	8	22.5	22.5	22.5	61.916	570	570	0	131.9	1.9	1.9	6.5	22.5	19.1	19.1	546340000	2652200	2975100	10862000	280100000	157530000
Q5SUF2	Q5SUF2	2	2	2	Luc7-like protein 3	Luc7l3	Luc7-like protein 3 OS=Mus musculus GN=Luc7l3 PE=1 SV=1	1	2	2	2	0	0	0	1	0	2	0	0	0	1	0	2	0	0	0	1	0	2	6.9	6.9	6.9	51.45	432	432	0	29.368	0	0	0	3.7	0	6.9	2956500	0	0	0	0	0
Q5SUR0	Q5SUR0	4	4	4	Phosphoribosylformylglycinamidine synthase	Pfas	Phosphoribosylformylglycinamidine synthase OS=Mus musculus GN=Pfas PE=1 SV=1	1	4	4	4	1	2	2	3	3	1	1	2	2	3	3	1	1	2	2	3	3	1	5.5	5.5	5.5	144.63	1337	1337	0	34.185	1	1.9	3	4.6	3.4	2.1	162080000	1565900	5027300	57025000	62659000	4114800
Q5SV85	Q5SV85	3	3	3	Synergin gamma	Synrg	Synergin gamma OS=Mus musculus GN=Synrg PE=1 SV=1	1	3	3	3	1	3	3	0	0	0	1	3	3	0	0	0	1	3	3	0	0	0	7.2	7.2	7.2	139.61	1306	1306	0	8.6283	2.3	7.2	7.2	0	0	0	31872000	4902700	11229000	15741000	0	0
Q5SWD9	Q5SWD9	2	2	2	Pre-rRNA-processing protein TSR1 homolog	Tsr1	Pre-rRNA-processing protein TSR1 homolog OS=Mus musculus GN=Tsr1 PE=1 SV=1	1	2	2	2	1	1	1	1	0	1	1	1	1	1	0	1	1	1	1	1	0	1	3.7	3.7	3.7	92.104	803	803	0	30.785	1.9	1.9	1.9	1.9	0	1.9	6785000	1378200	1221800	3625900	0	0
Q5SWU9	Q5SWU9	97	97	88	Acetyl-CoA carboxylase 1;Biotin carboxylase	Acaca	Acetyl-CoA carboxylase 1 OS=Mus musculus GN=Acaca PE=1 SV=1	1	97	97	88	75	79	71	59	59	52	75	79	71	59	59	52	66	72	65	54	53	47	54.4	54.4	50.9	265.25	2345	2345	0	323.31	44	47.9	44	37.6	39.1	34.3	11318000000	1252300000	1401300000	3288600000	2822400000	1478600000
Q5SXY1	Q5SXY1	1	1	1	Cytospin-B	Specc1	Cytospin-B OS=Mus musculus GN=Specc1 PE=1 SV=2	1	1	1	1	0	0	0	1	0	0	0	0	0	1	0	0	0	0	0	1	0	0	1.5	1.5	1.5	118.1	1067	1067	0	3.2587	0	0	0	1.5	0	0	27684000	0	0	0	27684000	0
Q5U458	Q5U458	4	4	4	DnaJ homolog subfamily C member 11	Dnajc11	DnaJ homolog subfamily C member 11 OS=Mus musculus GN=Dnajc11 PE=1 SV=2	1	4	4	4	2	0	2	0	0	0	2	0	2	0	0	0	2	0	2	0	0	0	10.6	10.6	10.6	63.232	559	559	0	41.562	4.3	0	6.3	0	0	0	41141000	3110100	0	38031000	0	0
Q5U5Q9	Q5U5Q9	2	2	2	BRCA1-A complex subunit RAP80	Uimc1	BRCA1-A complex subunit RAP80 OS=Mus musculus GN=Uimc1 PE=1 SV=2	1	2	2	2	0	0	1	0	0	1	0	0	1	0	0	1	0	0	1	0	0	1	5.1	5.1	5.1	81.477	727	727	0	2.6637	0	0	3	0	0	2.1	5678500	0	0	4091700	0	0
Q5XG73	Q5XG73	1	1	1	Acyl-CoA-binding domain-containing protein 5	Acbd5	Acyl-CoA-binding domain-containing protein 5 OS=Mus musculus GN=Acbd5 PE=1 SV=1	1	1	1	1	0	1	0	0	0	0	0	1	0	0	0	0	0	1	0	0	0	0	2	2	2	56.613	508	508	0.004284	1.8916	0	2	0	0	0	0	3391400	0	3391400	0	0	0
Q60575;O35071;P33173	Q60575	4;1;1	4;1;1	4;1;1	Kinesin-like protein KIF1B	Kif1b	Kinesin-like protein KIF1B OS=Mus musculus GN=Kif1b PE=1 SV=2	3	4	4	4	3	1	1	0	0	0	3	1	1	0	0	0	3	1	1	0	0	0	3.8	3.8	3.8	204.08	1816	1816;1100;1695	0	9.0339	2.7	1.1	0.7	0	0	0	17431000	11376000	1646800	4407700	0	0
Q60596	Q60596	2	2	2	DNA repair protein XRCC1	Xrcc1	DNA repair protein XRCC1 OS=Mus musculus GN=Xrcc1 PE=1 SV=2	1	2	2	2	0	0	0	1	2	1	0	0	0	1	2	1	0	0	0	1	2	1	4.1	4.1	4.1	68.97	631	631	0	25.531	0	0	0	2.1	4.1	2.1	32700000	0	0	0	10273000	15902000
Q60597	Q60597	2	2	2	2-oxoglutarate dehydrogenase, mitochondrial	Ogdh	2-oxoglutarate dehydrogenase, mitochondrial OS=Mus musculus GN=Ogdh PE=1 SV=3	1	2	2	2	1	2	1	0	0	0	1	2	1	0	0	0	1	2	1	0	0	0	3.1	3.1	3.1	116.45	1023	1023	0	3.3171	1.8	3.1	1.8	0	0	0	13305000	2400500	6092600	4812100	0	0
Q60598	Q60598	24	24	24	Src substrate cortactin	Cttn	Src substrate cortactin OS=Mus musculus GN=Cttn PE=1 SV=2	1	24	24	24	19	20	21	15	12	12	19	20	21	15	12	12	19	20	21	15	12	12	41.2	41.2	41.2	61.249	546	546	0	121.67	36.4	37.7	39.6	33.3	30	27.5	3004100000	580140000	852180000	937950000	322190000	190520000
Q60605;Q8CI43	Q60605	6;1	6;1	6;1	Myosin light polypeptide 6	Myl6	Myosin light polypeptide 6 OS=Mus musculus GN=Myl6 PE=1 SV=3	2	6	6	6	2	3	2	3	4	4	2	3	2	3	4	4	2	3	2	3	4	4	58.9	58.9	58.9	16.93	151	151;207	0	67.255	17.2	25.8	17.2	29.1	35.1	39.7	180260000	8279500	16823000	5868300	71709000	59029000
Q60634	Q60634	1	1	1	Flotillin-2	Flot2	Flotillin-2 OS=Mus musculus GN=Flot2 PE=1 SV=2	1	1	1	1	0	0	1	0	0	0	0	0	1	0	0	0	0	0	1	0	0	0	3.3	3.3	3.3	47.037	428	428	0.0019072	2.2978	0	0	3.3	0	0	0	4402500	0	0	4402500	0	0
Q60668	Q60668	2	2	2	Heterogeneous nuclear ribonucleoprotein D0	Hnrnpd	Heterogeneous nuclear ribonucleoprotein D0 OS=Mus musculus GN=Hnrnpd PE=1 SV=2	1	2	2	2	2	2	2	2	2	2	2	2	2	2	2	2	2	2	2	2	2	2	6.8	6.8	6.8	38.354	355	355	0	3.7556	6.8	6.8	6.8	6.8	6.8	6.8	75683000	9394200	8586600	7881000	17584000	16478000
Q60710	Q60710	17	17	17	Deoxynucleoside triphosphate triphosphohydrolase SAMHD1	Samhd1	Deoxynucleoside triphosphate triphosphohydrolase SAMHD1 OS=Mus musculus GN=Samhd1 PE=1 SV=2	1	17	17	17	0	0	1	12	11	12	0	0	1	12	11	12	0	0	1	12	11	12	32.9	32.9	32.9	72.65	627	627	0	95.779	0	0	2.4	23.4	18.5	26.6	522040000	0	0	3419100	220940000	134890000
Q60716	Q60716	3	3	3	Prolyl 4-hydroxylase subunit alpha-2	P4ha2	Prolyl 4-hydroxylase subunit alpha-2 OS=Mus musculus GN=P4ha2 PE=1 SV=1	1	3	3	3	1	0	0	2	0	2	1	0	0	2	0	2	1	0	0	2	0	2	7.4	7.4	7.4	61.001	537	537	0	5.5281	2.6	0	0	4.8	0	5.2	12302000	2156700	0	0	4137700	0
Q60737	Q60737	7	7	7	Casein kinase II subunit alpha	Csnk2a1	Casein kinase II subunit alpha OS=Mus musculus GN=Csnk2a1 PE=1 SV=2	1	7	7	7	1	2	5	6	1	2	1	2	5	6	1	2	1	2	5	6	1	2	30.7	30.7	30.7	45.133	391	391	0	22.98	4.9	7.7	21.7	28.9	3.8	9.2	403390000	8271300	6386400	181200000	131530000	5161700
Q60749	Q60749	5	5	5	KH domain-containing, RNA-binding, signal transduction-associated protein 1	Khdrbs1	KH domain-containing, RNA-binding, signal transduction-associated protein 1 OS=Mus musculus GN=Khdrbs1 PE=1 SV=2	1	5	5	5	1	3	2	2	3	3	1	3	2	2	3	3	1	3	2	2	3	3	8.8	8.8	8.8	48.37	443	443	0	9.5878	3.2	8.6	5.4	5.4	5.6	5.4	114660000	7937100	22583000	12433000	28583000	19910000
Q60760;Q03160	Q60760	16;1	16;1	16;1	Growth factor receptor-bound protein 10	Grb10	Growth factor receptor-bound protein 10 OS=Mus musculus GN=Grb10 PE=1 SV=2	2	16	16	16	11	11	10	7	5	6	11	11	10	7	5	6	11	11	10	7	5	6	33.2	33.2	33.2	70.584	621	621;535	0	181.23	26.1	21.4	20.1	14	8.2	11.8	418030000	89534000	99071000	81700000	80167000	34505000
Q60838	Q60838	28	28	25	Segment polarity protein dishevelled homolog DVL-2	Dvl2	Segment polarity protein dishevelled homolog DVL-2 OS=Mus musculus GN=Dvl2 PE=1 SV=2	1	28	28	25	21	22	24	19	21	20	21	22	24	19	21	20	20	20	22	19	19	19	45.7	45.7	42	78.86	736	736	0	323.31	38.3	41.8	43.3	37.4	39.7	41	12763000000	1790200000	1651900000	3913400000	2919700000	1713500000
Q60854	Q60854	7	7	7	Serpin B6	Serpinb6	Serpin B6 OS=Mus musculus GN=Serpinb6 PE=1 SV=1	1	7	7	7	0	4	3	4	3	3	0	4	3	4	3	3	0	4	3	4	3	3	23.5	23.5	23.5	42.598	378	378	0	9.9186	0	12.2	9.5	15.1	9.5	7.9	75537000	0	26199000	12260000	12053000	16791000
Q60855	Q60855	1	1	1	Receptor-interacting serine/threonine-protein kinase 1	Ripk1	Receptor-interacting serine/threonine-protein kinase 1 OS=Mus musculus GN=Ripk1 PE=1 SV=1	1	1	1	1	1	0	1	1	1	0	1	0	1	1	1	0	1	0	1	1	1	0	3.8	3.8	3.8	74.854	656	656	0	16.641	3.8	0	3.8	3.8	3.8	0	52145000	4057700	0	6492400	30018000	11577000
Q60864	Q60864	10	10	10	Stress-induced-phosphoprotein 1	Stip1	Stress-induced-phosphoprotein 1 OS=Mus musculus GN=Stip1 PE=1 SV=1	1	10	10	10	5	7	7	6	5	1	5	7	7	6	5	1	5	7	7	6	5	1	29.5	29.5	29.5	62.581	543	543	0	26.548	15.3	21.7	21.9	18.2	14.4	2.2	419540000	28632000	50182000	112920000	178830000	45151000
Q60865	Q60865	2	2	2	Caprin-1	Caprin1	Caprin-1 OS=Mus musculus GN=Caprin1 PE=1 SV=2	1	2	2	2	1	1	0	0	0	0	1	1	0	0	0	0	1	1	0	0	0	0	3.5	3.5	3.5	78.168	707	707	0	3.3607	1.6	2	0	0	0	0	5868300	1802600	4065600	0	0	0
Q60870	Q60870	1	1	1	Receptor expression-enhancing protein 5	Reep5	Receptor expression-enhancing protein 5 OS=Mus musculus GN=Reep5 PE=1 SV=1	1	1	1	1	1	1	1	1	0	1	1	1	1	1	0	1	1	1	1	1	0	1	7	7	7	21.05	185	185	0	6.031	7	7	7	7	0	7	24666000	5431800	6580500	4621800	4732400	0
Q60875	Q60875	1	1	1	Rho guanine nucleotide exchange factor 2	Arhgef2	Rho guanine nucleotide exchange factor 2 OS=Mus musculus GN=Arhgef2 PE=1 SV=4	1	1	1	1	0	0	1	1	1	0	0	0	1	1	1	0	0	0	1	1	1	0	2	2	2	111.97	985	985	0	2.8319	0	0	2	2	2	0	24509000	0	0	8407500	11646000	4455100
Q60876	Q60876	2	2	2	Eukaryotic translation initiation factor 4E-binding protein 1	Eif4ebp1	Eukaryotic translation initiation factor 4E-binding protein 1 OS=Mus musculus GN=Eif4ebp1 PE=1 SV=3	1	2	2	2	0	2	1	1	2	2	0	2	1	1	2	2	0	2	1	1	2	2	21.4	21.4	21.4	12.325	117	117	0	15.696	0	21.4	10.3	11.1	21.4	21.4	29467000	0	8990300	3402300	3536000	6955000
Q60902	Q60902	1	1	1	Epidermal growth factor receptor substrate 15-like 1	Eps15l1	Epidermal growth factor receptor substrate 15-like 1 OS=Mus musculus GN=Eps15l1 PE=1 SV=3	1	1	1	1	0	0	1	0	0	0	0	0	1	0	0	0	0	0	1	0	0	0	1.4	1.4	1.4	99.307	907	907	0.00065574	2.4747	0	0	1.4	0	0	0	4433600	0	0	4433600	0	0
Q60930	Q60930	8	8	8	Voltage-dependent anion-selective channel protein 2	Vdac2	Voltage-dependent anion-selective channel protein 2 OS=Mus musculus GN=Vdac2 PE=1 SV=2	1	8	8	8	4	4	3	5	3	3	4	4	3	5	3	3	4	4	3	5	3	3	40.7	40.7	40.7	31.732	295	295	0	20.472	22	19	17.6	19	18.6	14.9	206760000	24984000	34225000	39772000	69067000	19974000
Q60931	Q60931	7	7	7	Voltage-dependent anion-selective channel protein 3	Vdac3	Voltage-dependent anion-selective channel protein 3 OS=Mus musculus GN=Vdac3 PE=1 SV=1	1	7	7	7	6	6	5	5	4	6	6	6	5	5	4	6	6	6	5	5	4	6	41	41	41	30.752	283	283	0	30.353	36	32.9	29.7	27.2	22.3	33.6	563610000	53023000	67597000	194520000	140640000	64158000
Q60932	Q60932	2	2	2	Voltage-dependent anion-selective channel protein 1	Vdac1	Voltage-dependent anion-selective channel protein 1 OS=Mus musculus GN=Vdac1 PE=1 SV=3	1	2	2	2	1	2	2	2	1	1	1	2	2	2	1	1	1	2	2	2	1	1	10.1	10.1	10.1	32.351	296	296	0	6.6497	3.4	10.1	10.1	10.1	6.8	3.4	92783000	3631300	11245000	14584000	47213000	13624000
Q60953	Q60953	2	2	2	Protein PML	Pml	Protein PML OS=Mus musculus GN=Pml PE=1 SV=3	1	2	2	2	0	0	0	1	2	0	0	0	0	1	2	0	0	0	0	1	2	0	3.4	3.4	3.4	98.241	885	885	0	32.774	0	0	0	1.5	3.4	0	17253000	0	0	0	0	17253000
Q60972	Q60972	1	1	1	Histone-binding protein RBBP4	Rbbp4	Histone-binding protein RBBP4 OS=Mus musculus GN=Rbbp4 PE=1 SV=5	1	1	1	1	1	1	1	1	1	1	1	1	1	1	1	1	1	1	1	1	1	1	3.3	3.3	3.3	47.655	425	425	0	4.136	3.3	3.3	3.3	3.3	3.3	3.3	18549000	2189900	2750300	1636200	3781000	3710200
Q60974	Q60974	10	10	10	Nuclear receptor corepressor 1	Ncor1	Nuclear receptor corepressor 1 OS=Mus musculus GN=Ncor1 PE=1 SV=1	1	10	10	10	0	0	0	4	3	6	0	0	0	4	3	6	0	0	0	4	3	6	6.8	6.8	6.8	270.64	2453	2453	0	63.175	0	0	0	3.4	1.7	3.9	71494000	0	0	0	17812000	28571000
Q60996;Q61151	Q60996;Q61151	2;1	2;1	2;1	Serine/threonine-protein phosphatase 2A 56 kDa regulatory subunit gamma isoform;Serine/threonine-protein phosphatase 2A 56 kDa regulatory subunit epsilon isoform	Ppp2r5c;Ppp2r5e	Serine/threonine-protein phosphatase 2A 56 kDa regulatory subunit gamma isoform OS=Mus musculus GN=Ppp2r5c PE=1 SV=2;Serine/threonine-protein phosphatase 2A 56 kDa regulatory subunit epsilon isoform OS=Mus musculus GN=Ppp2r5e PE=1 SV=3	2	2	2	2	2	2	1	0	0	0	2	2	1	0	0	0	2	2	1	0	0	0	4.8	4.8	4.8	60.824	524	524;467	0	4.4572	4.8	4.8	2.5	0	0	0	21196000	7932800	8488300	4775000	0	0
Q61024	Q61024	11	11	11	Asparagine synthetase [glutamine-hydrolyzing]	Asns	Asparagine synthetase [glutamine-hydrolyzing] OS=Mus musculus GN=Asns PE=1 SV=3	1	11	11	11	6	4	5	4	5	7	6	4	5	4	5	7	6	4	5	4	5	7	27.1	27.1	27.1	64.282	561	561	0	38.261	13.5	11.2	12.5	9.4	11.2	20.9	236650000	19778000	18282000	36434000	45530000	63392000
Q61026	Q61026	2	2	2	Nuclear receptor coactivator 2	Ncoa2	Nuclear receptor coactivator 2 OS=Mus musculus GN=Ncoa2 PE=1 SV=3	1	2	2	2	0	0	0	2	1	0	0	0	0	2	1	0	0	0	0	2	1	0	3.8	3.8	3.8	158.46	1462	1462	0	3.2898	0	0	0	3.8	1.2	0	39702000	0	0	0	20396000	19306000
Q61029	Q61029	21	10	10	Lamina-associated polypeptide 2, isoforms beta/delta/epsilon/gamma	Tmpo	Lamina-associated polypeptide 2, isoforms beta/delta/epsilon/gamma OS=Mus musculus GN=Tmpo PE=1 SV=4	1	21	10	10	16	15	14	19	19	16	6	5	5	8	9	7	6	5	5	8	9	7	55.5	27.9	27.9	50.372	452	452	0	323.31	44	44.7	39.2	53.8	50.4	41.4	842660000	57418000	113620000	152170000	252180000	169660000
Q61033	Q61033	22	22	11	Lamina-associated polypeptide 2, isoforms alpha/zeta	Tmpo	Lamina-associated polypeptide 2, isoforms alpha/zeta OS=Mus musculus GN=Tmpo PE=1 SV=4	1	22	22	11	11	11	9	21	15	17	11	11	9	21	15	17	1	1	0	10	5	8	44	44	26	75.167	693	693	0	323.31	17.7	20.2	12.7	41.7	27.6	34.9	1208800000	107530000	123750000	114510000	429020000	182850000
Q61035;Q99KK9	Q61035;Q99KK9	2;1	2;1	2;1	Histidine--tRNA ligase, cytoplasmic;Probable histidine--tRNA ligase, mitochondrial	Hars;Hars2	Histidine--tRNA ligase, cytoplasmic OS=Mus musculus GN=Hars PE=1 SV=2;Probable histidine--tRNA ligase, mitochondrial OS=Mus musculus GN=Hars2 PE=1 SV=1	2	2	2	2	1	1	0	0	0	0	1	1	0	0	0	0	1	1	0	0	0	0	3.9	3.9	3.9	57.432	509	509;505	0.0025	2.1149	1.8	2.2	0	0	0	0	4109000	1323000	2786000	0	0	0
Q61062	Q61062	17	13	13	Segment polarity protein dishevelled homolog DVL-3	Dvl3	Segment polarity protein dishevelled homolog DVL-3 OS=Mus musculus GN=Dvl3 PE=1 SV=2	1	17	13	13	14	14	15	14	13	14	12	12	12	13	11	12	12	12	12	13	11	12	34.8	30	30	78.122	716	716	0	323.31	32.1	31.7	32.7	31	27	33.8	4475400000	413320000	432210000	892840000	1496500000	901860000
Q61074	Q61074	7	7	7	Protein phosphatase 1G	Ppm1g	Protein phosphatase 1G OS=Mus musculus GN=Ppm1g PE=1 SV=3	1	7	7	7	2	3	1	6	5	4	2	3	1	6	5	4	2	3	1	6	5	4	26	26	26	58.727	542	542	0	68.798	10.9	13.1	7.6	23.4	17.5	15.3	226560000	10661000	16653000	8870900	87370000	55099000
Q61081	Q61081	2	2	2	Hsp90 co-chaperone Cdc37;Hsp90 co-chaperone Cdc37, N-terminally processed	Cdc37	Hsp90 co-chaperone Cdc37 OS=Mus musculus GN=Cdc37 PE=1 SV=1	1	2	2	2	0	2	0	0	0	0	0	2	0	0	0	0	0	2	0	0	0	0	5.8	5.8	5.8	44.593	379	379	0.0036878	1.9292	0	5.8	0	0	0	0	3766500	0	3766500	0	0	0
Q61122	Q61122	1	1	1	NGFI-A-binding protein 1	Nab1	NGFI-A-binding protein 1 OS=Mus musculus GN=Nab1 PE=1 SV=2	1	1	1	1	0	0	0	1	1	1	0	0	0	1	1	1	0	0	0	1	1	1	3.1	3.1	3.1	54.009	486	486	0.00065488	2.4627	0	0	0	3.1	3.1	3.1	6353700	0	0	0	2376800	1887800
Q61136	Q61136	2	2	2	Serine/threonine-protein kinase PRP4 homolog	Prpf4b	Serine/threonine-protein kinase PRP4 homolog OS=Mus musculus GN=Prpf4b PE=1 SV=3	1	2	2	2	0	0	0	1	1	0	0	0	0	1	1	0	0	0	0	1	1	0	3.5	3.5	3.5	116.97	1007	1007	0	3.6637	0	0	0	1.8	1.7	0	19279000	0	0	0	1648900	17630000
Q61140	Q61140	11	11	11	Breast cancer anti-estrogen resistance protein 1	Bcar1	Breast cancer anti-estrogen resistance protein 1 OS=Mus musculus GN=Bcar1 PE=1 SV=2	1	11	11	11	8	8	7	5	6	6	8	8	7	5	6	6	8	8	7	5	6	6	21.5	21.5	21.5	94.284	874	874	0	83.038	17	16.5	13	11	13.3	13.4	337200000	27271000	39681000	140440000	78745000	32493000
Q61164	Q61164	1	1	1	Transcriptional repressor CTCF	Ctcf	Transcriptional repressor CTCF OS=Mus musculus GN=Ctcf PE=1 SV=2	1	1	1	1	0	0	0	1	0	1	0	0	0	1	0	1	0	0	0	1	0	1	1.6	1.6	1.6	83.745	736	736	0.0054778	1.8089	0	0	0	1.6	0	1.6	3447800	0	0	0	1878400	0
Q61166	Q61166	2	2	2	Microtubule-associated protein RP/EB family member 1	Mapre1	Microtubule-associated protein RP/EB family member 1 OS=Mus musculus GN=Mapre1 PE=1 SV=3	1	2	2	2	2	0	1	1	1	0	2	0	1	1	1	0	2	0	1	1	1	0	14.2	14.2	14.2	30.016	268	268	0	2.6163	14.2	0	7.5	6.7	7.5	0	25127000	12142000	0	3023800	7960300	2000700
Q61171	Q61171	4	4	4	Peroxiredoxin-2	Prdx2	Peroxiredoxin-2 OS=Mus musculus GN=Prdx2 PE=1 SV=3	1	4	4	4	2	1	3	3	2	3	2	1	3	3	2	3	2	1	3	3	2	3	28.3	28.3	28.3	21.778	198	198	0	7.8472	13.1	9.1	22.7	18.7	14.6	18.7	113650000	4333000	2607800	59486000	19172000	5374600
Q61183;Q9WVP6;Q6PCL9	Q61183;Q9WVP6	5;3;1	5;3;1	5;3;1	Poly(A) polymerase alpha;Poly(A) polymerase beta	Papola;Papolb	Poly(A) polymerase alpha OS=Mus musculus GN=Papola PE=1 SV=4;Poly(A) polymerase beta OS=Mus musculus GN=Papolb PE=1 SV=2	3	5	5	5	0	0	0	4	1	0	0	0	0	4	1	0	0	0	0	4	1	0	13.3	13.3	13.3	82.308	739	739;641;739	0	43.654	0	0	0	11.6	1.6	0	98465000	0	0	0	96807000	1658400
Q61191	Q61191	29	29	29	Host cell factor 1;HCF N-terminal chain 1;HCF N-terminal chain 2;HCF N-terminal chain 3;HCF N-terminal chain 4;HCF N-terminal chain 5;HCF N-terminal chain 6;HCF C-terminal chain 1;HCF C-terminal chain 2;HCF C-terminal chain 3;HCF C-terminal chain 4;HCF C-terminal chain 5;HCF C-terminal chain 6	Hcfc1	Host cell factor 1 OS=Mus musculus GN=Hcfc1 PE=1 SV=2	1	29	29	29	10	14	13	17	20	25	10	14	13	17	20	25	10	14	13	17	20	25	21.1	21.1	21.1	210.43	2045	2045	0	323.31	6.1	8.7	8.7	11.8	13.9	19.5	2859100000	108740000	171860000	162840000	1201200000	710560000
Q61207	Q61207	1	1	1	Prosaposin	Psap	Prosaposin OS=Mus musculus GN=Psap PE=1 SV=2	1	1	1	1	1	1	0	1	0	0	1	1	0	1	0	0	1	1	0	1	0	0	2.5	2.5	2.5	61.422	557	557	0	3.7832	2.5	2.5	0	2.5	0	0	9406500	2253800	1737200	0	5415500	0
Q61210	Q61210	1	1	1	Rho guanine nucleotide exchange factor 1	Arhgef1	Rho guanine nucleotide exchange factor 1 OS=Mus musculus GN=Arhgef1 PE=1 SV=2	1	1	1	1	0	0	0	1	0	0	0	0	0	1	0	0	0	0	0	1	0	0	2.3	2.3	2.3	102.8	920	920	0	13.147	0	0	0	2.3	0	0	0	0	0	0	0	0
Q61216	Q61216	3	3	3	Double-strand break repair protein MRE11A	Mre11a	Double-strand break repair protein MRE11A OS=Mus musculus GN=Mre11a PE=1 SV=1	1	3	3	3	0	0	0	3	2	2	0	0	0	3	2	2	0	0	0	3	2	2	7.8	7.8	7.8	80.222	706	706	0	9.6699	0	0	0	7.8	4	4	53556000	0	0	0	42136000	5649600
Q61249	Q61249	5	5	5	Immunoglobulin-binding protein 1	Igbp1	Immunoglobulin-binding protein 1 OS=Mus musculus GN=Igbp1 PE=1 SV=1	1	5	5	5	1	2	2	2	1	1	1	2	2	2	1	1	1	2	2	2	1	1	24.1	24.1	24.1	38.97	340	340	0	11.357	5.6	8.5	10.3	10.3	6.2	3.8	92412000	1914400	9885200	37116000	19622000	20448000
Q61301	Q61301	4	1	1	Catenin alpha-2	Ctnna2	Catenin alpha-2 OS=Mus musculus GN=Ctnna2 PE=1 SV=3	1	4	1	1	0	3	1	2	1	0	0	0	1	0	0	0	0	0	1	0	0	0	4.8	1.9	1.9	105.28	953	953	0	4.6845	0	2.9	1.9	2.7	1.8	0	8109000	0	0	8109000	0	0
Q61316;P48722	Q61316	15;1	15;1	13;0	Heat shock 70 kDa protein 4	Hspa4	Heat shock 70 kDa protein 4 OS=Mus musculus GN=Hspa4 PE=1 SV=1	2	15	15	13	13	10	11	8	12	12	13	10	11	8	12	12	11	8	9	6	10	10	26.9	26.9	24.3	94.132	841	841;838	0	115.54	22.4	16.8	19.3	14.3	20.3	21.4	559420000	48623000	43868000	113220000	152440000	81949000
Q61321	Q61321	4	4	4	Homeobox protein SIX4	Six4	Homeobox protein SIX4 OS=Mus musculus GN=Six4 PE=1 SV=1	1	4	4	4	0	0	0	1	4	3	0	0	0	1	4	3	0	0	0	1	4	3	9.2	9.2	9.2	82.262	775	775	0	19.995	0	0	0	2.6	9.2	5.9	115550000	0	0	0	72982000	35042000
Q61335	Q61335	2	2	2	B-cell receptor-associated protein 31	Bcap31	B-cell receptor-associated protein 31 OS=Mus musculus GN=Bcap31 PE=1 SV=4	1	2	2	2	1	2	2	1	0	0	1	2	2	1	0	0	1	2	2	1	0	0	7.3	7.3	7.3	27.956	245	245	0	4.3347	6.9	7.3	7.3	6.9	0	0	52265000	7623300	22494000	15487000	6661500	0
Q61398	Q61398	1	1	1	Procollagen C-endopeptidase enhancer 1	Pcolce	Procollagen C-endopeptidase enhancer 1 OS=Mus musculus GN=Pcolce PE=1 SV=2	1	1	1	1	1	1	1	1	1	1	1	1	1	1	1	1	1	1	1	1	1	1	4.3	4.3	4.3	50.167	468	468	0	2.9831	4.3	4.3	4.3	4.3	4.3	4.3	34305000	3781700	6486900	5246200	7260700	5961300
Q61425	Q61425	1	1	1	Hydroxyacyl-coenzyme A dehydrogenase, mitochondrial	Hadh	Hydroxyacyl-coenzyme A dehydrogenase, mitochondrial OS=Mus musculus GN=Hadh PE=1 SV=2	1	1	1	1	0	0	0	1	0	0	0	0	0	1	0	0	0	0	0	1	0	0	3.5	3.5	3.5	34.463	314	314	0.0082547	1.5123	0	0	0	3.5	0	0	4553400	0	0	0	4553400	0
Q61464	Q61464	22	22	22	Zinc finger protein 638	Znf638	Zinc finger protein 638 OS=Mus musculus GN=Znf638 PE=1 SV=2	1	22	22	22	5	4	3	18	16	16	5	4	3	18	16	16	5	4	3	18	16	16	19.4	19.4	19.4	218.13	1960	1960	0	159.84	4.6	3.7	3.1	15.6	14.8	12.4	1212200000	10042000	9468700	66562000	430320000	461370000
Q61468	Q61468	2	2	2	Mesothelin;Megakaryocyte-potentiating factor;Mesothelin, cleaved form	Msln	Mesothelin OS=Mus musculus GN=Msln PE=1 SV=1	1	2	2	2	2	2	1	0	0	0	2	2	1	0	0	0	2	2	1	0	0	0	5.3	5.3	5.3	69.422	625	625	0	4.4316	5.3	5.3	2.2	0	0	0	13221000	2970800	3381400	6869100	0	0
Q61510	Q61510	3	3	3	E3 ubiquitin/ISG15 ligase TRIM25	Trim25	E3 ubiquitin/ISG15 ligase TRIM25 OS=Mus musculus GN=Trim25 PE=1 SV=2	1	3	3	3	0	2	2	0	0	0	0	2	2	0	0	0	0	2	2	0	0	0	7.6	7.6	7.6	71.726	634	634	0	17.545	0	4.7	5	0	0	0	33354000	0	7624500	25730000	0	0
Q61553	Q61553	14	14	14	Fascin	Fscn1	Fascin OS=Mus musculus GN=Fscn1 PE=1 SV=4	1	14	14	14	10	13	9	8	11	9	10	13	9	8	11	9	10	13	9	8	11	9	44.2	44.2	44.2	54.507	493	493	0	146.5	31.6	39.6	27.4	25.4	38.5	28.4	566950000	64047000	112490000	117130000	102910000	110500000
Q61572	Q61572	1	1	1	Forkhead box protein C1	Foxc1	Forkhead box protein C1 OS=Mus musculus GN=Foxc1 PE=1 SV=3	1	1	1	1	0	0	0	1	0	0	0	0	0	1	0	0	0	0	0	1	0	0	7.1	7.1	7.1	56.939	553	553	0.003681	1.9112	0	0	0	7.1	0	0	26920000	0	0	0	26920000	0
Q61584	Q61584	3	2	2	Fragile X mental retardation syndrome-related protein 1	Fxr1	Fragile X mental retardation syndrome-related protein 1 OS=Mus musculus GN=Fxr1 PE=1 SV=2	1	3	2	2	1	1	1	1	3	0	0	0	1	1	2	0	0	0	1	1	2	0	9.7	8.6	8.6	76.221	677	677	0	9.426	1.2	1.2	2.7	2.7	9.7	0	32785000	0	0	7524300	9874000	15387000
Q61595	Q61595	12	12	12	Kinectin	Ktn1	Kinectin OS=Mus musculus GN=Ktn1 PE=1 SV=1	1	12	12	12	4	7	8	1	2	0	4	7	8	1	2	0	4	7	8	1	2	0	16.1	16.1	16.1	152.59	1327	1327	0	32.188	4.9	9.9	10.5	1.3	3.3	0	476660000	161730000	38552000	96831000	45636000	133910000
Q61598;P50396	Q61598	21;4	21;4	21;4	Rab GDP dissociation inhibitor beta	Gdi2	Rab GDP dissociation inhibitor beta OS=Mus musculus GN=Gdi2 PE=1 SV=1	2	21	21	21	15	14	12	10	14	11	15	14	12	10	14	11	15	14	12	10	14	11	59.1	59.1	59.1	50.537	445	445;447	0	165.44	49.9	48.5	37.3	32.8	49.9	34.8	972820000	112660000	137450000	291140000	171060000	158260000
Q61599	Q61599	1	1	1	Rho GDP-dissociation inhibitor 2	Arhgdib	Rho GDP-dissociation inhibitor 2 OS=Mus musculus GN=Arhgdib PE=1 SV=3	1	1	1	1	0	0	1	0	0	0	0	0	1	0	0	0	0	0	1	0	0	0	10.5	10.5	10.5	22.851	200	200	0	11.244	0	0	10.5	0	0	0	9344700	0	0	9344700	0	0
Q61624	Q61624	3	3	3	Zinc finger protein 148	Znf148	Zinc finger protein 148 OS=Mus musculus GN=Znf148 PE=1 SV=2	1	3	3	3	0	0	0	3	1	1	0	0	0	3	1	1	0	0	0	3	1	1	4.2	4.2	4.2	88.75	794	794	0	5.984	0	0	0	4.2	1	1	23811000	0	0	0	19313000	1881400
Q61655	Q61655	4	4	4	ATP-dependent RNA helicase DDX19A	Ddx19a	ATP-dependent RNA helicase DDX19A OS=Mus musculus GN=Ddx19a PE=1 SV=2	1	4	4	4	2	1	2	2	1	0	2	1	2	2	1	0	2	1	2	2	1	0	14.9	14.9	14.9	53.932	478	478	0	15.675	7.3	5.2	8.8	9.2	5.2	0	129510000	5205800	4450300	100500000	5083500	14273000
Q61656	Q61656	15	15	11	Probable ATP-dependent RNA helicase DDX5	Ddx5	Probable ATP-dependent RNA helicase DDX5 OS=Mus musculus GN=Ddx5 PE=1 SV=2	1	15	15	11	3	6	9	12	11	10	3	6	9	12	11	10	2	4	6	9	8	8	31.6	31.6	26.4	69.289	614	614	0	118.25	4.9	12.4	16.9	26.2	22.1	19.7	440070000	13397000	26264000	63949000	172260000	120820000
Q61686	Q61686	1	1	1	Chromobox protein homolog 5	Cbx5	Chromobox protein homolog 5 OS=Mus musculus GN=Cbx5 PE=1 SV=1	1	1	1	1	0	0	0	1	1	0	0	0	0	1	1	0	0	0	0	1	1	0	11.5	11.5	11.5	22.186	191	191	0	4.3536	0	0	0	11.5	11.5	0	39833000	0	0	0	23163000	16669000
Q61687	Q61687	4	4	4	Transcriptional regulator ATRX	Atrx	Transcriptional regulator ATRX OS=Mus musculus GN=Atrx PE=1 SV=3	1	4	4	4	0	0	0	3	3	3	0	0	0	3	3	3	0	0	0	3	3	3	2.7	2.7	2.7	278.58	2476	2476	0	20.301	0	0	0	2.3	2.1	2.3	64451000	0	0	0	29582000	22773000
Q61699	Q61699	8	6	6	Heat shock protein 105 kDa	Hsph1	Heat shock protein 105 kDa OS=Mus musculus GN=Hsph1 PE=1 SV=2	1	8	6	6	6	3	6	6	4	4	4	1	4	4	2	2	4	1	4	4	2	2	11.5	9	9	96.406	858	858	0	30.301	8.2	4.2	9.3	9.3	5.9	5.8	114710000	5939700	5044100	56226000	31936000	11400000
Q61749	Q61749	2	2	2	Translation initiation factor eIF-2B subunit delta	Eif2b4	Translation initiation factor eIF-2B subunit delta OS=Mus musculus GN=Eif2b4 PE=1 SV=2	1	2	2	2	0	0	0	1	0	1	0	0	0	1	0	1	0	0	0	1	0	1	8.2	8.2	8.2	57.624	524	524	0.00065789	2.4945	0	0	0	5	0	3.2	4053400	0	0	0	2601200	0
Q61753	Q61753	12	12	12	D-3-phosphoglycerate dehydrogenase	Phgdh	D-3-phosphoglycerate dehydrogenase OS=Mus musculus GN=Phgdh PE=1 SV=3	1	12	12	12	7	6	6	10	6	10	7	6	6	10	6	10	7	6	6	10	6	10	28.7	28.7	28.7	56.585	533	533	0	199.26	15	14.8	18.4	23.8	18.4	25.3	469390000	30661000	44546000	67584000	170780000	90646000
Q61768;P28738;P33175	Q61768;P28738;P33175	4;2;2	4;2;2	4;2;2	Kinesin-1 heavy chain;Kinesin heavy chain isoform 5C;Kinesin heavy chain isoform 5A	Kif5b;Kif5c;Kif5a	Kinesin-1 heavy chain OS=Mus musculus GN=Kif5b PE=1 SV=3;Kinesin heavy chain isoform 5C OS=Mus musculus GN=Kif5c PE=1 SV=3;Kinesin heavy chain isoform 5A OS=Mus musculus GN=Kif5a PE=1 SV=3	3	4	4	4	1	0	3	3	1	0	1	0	3	3	1	0	1	0	3	3	1	0	5.3	5.3	5.3	109.55	963	963;956;1027	0	33.727	0.9	0	3.4	4.2	0.9	0	46221000	1504300	0	25825000	18009000	882060
Q61792	Q61792	8	8	8	LIM and SH3 domain protein 1	Lasp1	LIM and SH3 domain protein 1 OS=Mus musculus GN=Lasp1 PE=1 SV=1	1	8	8	8	5	6	4	4	5	4	5	6	4	4	5	4	5	6	4	4	5	4	34.6	34.6	34.6	29.994	263	263	0	24.804	20.2	25.1	19.4	19.8	22.1	19.4	314310000	28425000	84228000	49041000	47618000	54703000
Q61818	Q61818	4	4	4	Retinoic acid-induced protein 1	Rai1	Retinoic acid-induced protein 1 OS=Mus musculus GN=Rai1 PE=1 SV=3	1	4	4	4	0	0	0	3	2	3	0	0	0	3	2	3	0	0	0	3	2	3	4.5	4.5	4.5	201.57	1889	1889	0	13.541	0	0	0	2.8	2.1	3.5	22232000	0	0	0	10103000	4233000
Q61879	Q61879	33	18	16	Myosin-10	Myh10	Myosin-10 OS=Mus musculus GN=Myh10 PE=1 SV=2	1	33	18	16	17	17	16	17	8	11	9	9	9	7	2	3	7	7	9	7	2	3	21.2	14.7	13.9	228.99	1976	1976	0	161.27	10.4	9.9	12.5	11.1	4.7	6.7	282560000	19464000	44311000	72364000	89565000	41513000
Q61881	Q61881	5	5	5	DNA replication licensing factor MCM7	Mcm7	DNA replication licensing factor MCM7 OS=Mus musculus GN=Mcm7 PE=1 SV=1	1	5	5	5	2	2	4	1	3	1	2	2	4	1	3	1	2	2	4	1	3	1	8.8	8.8	8.8	81.21	719	719	0	9.824	4.7	4.2	8.6	2.2	6.5	2.1	52179000	4715700	6188600	32111000	1919100	4512600
Q61937	Q61937	13	13	13	Nucleophosmin	Npm1	Nucleophosmin OS=Mus musculus GN=Npm1 PE=1 SV=1	1	13	13	13	7	8	10	10	9	11	7	8	10	10	9	11	7	8	10	10	9	11	47.9	47.9	47.9	32.56	292	292	0	323.31	29.1	31.5	39.7	36	31.5	37.3	4960800000	354780000	304540000	786310000	1849500000	1231500000
Q61941	Q61941	1	1	1	NAD(P) transhydrogenase, mitochondrial	Nnt	NAD(P) transhydrogenase, mitochondrial OS=Mus musculus GN=Nnt PE=1 SV=2	1	1	1	1	1	0	1	0	0	0	1	0	1	0	0	0	1	0	1	0	0	0	2.1	2.1	2.1	113.84	1086	1086	0.0006605	2.5255	2.1	0	2.1	0	0	0	5179500	1780800	0	3398700	0	0
Q61990;P57722	Q61990	9;3	7;1	7;1	Poly(rC)-binding protein 2	Pcbp2	Poly(rC)-binding protein 2 OS=Mus musculus GN=Pcbp2 PE=1 SV=1	2	9	7	7	6	4	7	9	7	9	4	2	5	7	5	7	4	2	5	7	5	7	37.8	29.3	29.3	38.221	362	362;371	0	93.966	23.5	16	32	37.8	32	37.8	1051600000	47064000	33053000	174530000	318380000	162910000
Q62095;Q61496	Q62095	20;2	1;0	1;0	ATP-dependent RNA helicase DDX3Y	Ddx3y	ATP-dependent RNA helicase DDX3Y OS=Mus musculus GN=Ddx3y PE=1 SV=2	2	20	1	1	16	16	13	4	3	5	1	1	1	0	0	1	1	1	1	0	0	1	28.9	1.5	1.5	73.427	658	658;702	0	3.8673	23.9	23.3	22.5	8.1	6.5	9	27951000	10028000	9944600	6825800	0	0
Q62159;P62746	Q62159	6;1	1;0	1;0	Rho-related GTP-binding protein RhoC	Rhoc	Rho-related GTP-binding protein RhoC OS=Mus musculus GN=Rhoc PE=1 SV=2	2	6	1	1	4	4	4	4	4	3	1	1	1	1	1	1	1	1	1	1	1	1	29	6.2	6.2	22.006	193	193;196	0.0066465	1.7312	23.8	20.2	20.2	24.4	23.8	19.7	32212000	3238900	4635100	4810100	11304000	4589900
Q62167;P16381	Q62167;P16381	26;22	26;22	7;3	ATP-dependent RNA helicase DDX3X;Putative ATP-dependent RNA helicase Pl10	Ddx3x;D1Pas1	ATP-dependent RNA helicase DDX3X OS=Mus musculus GN=Ddx3x PE=1 SV=3;Putative ATP-dependent RNA helicase Pl10 OS=Mus musculus GN=D1Pas1 PE=1 SV=1	2	26	26	7	21	20	19	8	8	9	21	20	19	8	8	9	6	5	7	4	5	5	43.2	43.2	16	73.101	662	662;660	0	323.31	36.4	30.7	36.9	16.5	20.1	16.5	1384400000	193470000	180720000	510240000	297700000	162660000
Q62188;P97427	Q62188	9;2	8;1	8;1	Dihydropyrimidinase-related protein 3	Dpysl3	Dihydropyrimidinase-related protein 3 OS=Mus musculus GN=Dpysl3 PE=1 SV=1	2	9	8	8	8	5	6	0	0	0	7	4	5	0	0	0	7	4	5	0	0	0	22.8	20	20	61.936	570	570;572	0	23.806	19.6	13.9	16.5	0	0	0	104220000	26412000	16459000	61348000	0	0
Q62241	Q62241	2	2	2	U1 small nuclear ribonucleoprotein C	Snrpc	U1 small nuclear ribonucleoprotein C OS=Mus musculus GN=Snrpc PE=1 SV=1	1	2	2	2	0	0	0	2	2	2	0	0	0	2	2	2	0	0	0	2	2	2	11.9	11.9	11.9	17.364	159	159	0	4.256	0	0	0	11.9	11.9	11.9	24148000	0	0	0	9872600	7346900
Q62261	Q62261	39	39	38	Spectrin beta chain, non-erythrocytic 1	Sptbn1	Spectrin beta chain, non-erythrocytic 1 OS=Mus musculus GN=Sptbn1 PE=1 SV=2	1	39	39	38	21	23	23	2	0	0	21	23	23	2	0	0	21	22	23	2	0	0	25.1	25.1	24.3	274.22	2363	2363	0	203.83	13.4	15	15.5	1.7	0	0	633610000	99265000	125130000	372940000	36269000	0
Q62311	Q62311	1	1	1	Transcription initiation factor TFIID subunit 6	Taf6	Transcription initiation factor TFIID subunit 6 OS=Mus musculus GN=Taf6 PE=1 SV=1	1	1	1	1	0	0	0	0	1	1	0	0	0	0	1	1	0	0	0	0	1	1	1.8	1.8	1.8	72.673	678	678	0	3.7907	0	0	0	0	1.8	1.8	2556600	0	0	0	0	0
Q62318	Q62318	19	19	19	Transcription intermediary factor 1-beta	Trim28	Transcription intermediary factor 1-beta OS=Mus musculus GN=Trim28 PE=1 SV=3	1	19	19	19	5	3	5	17	12	12	5	3	5	17	12	12	5	3	5	17	12	12	42.2	42.2	42.2	88.846	834	834	0	199.2	10.8	4.4	10.3	37.1	25.1	32	419780000	16766000	13129000	22200000	189480000	93644000
Q62348	Q62348	4	4	4	Translin	Tsn	Translin OS=Mus musculus GN=Tsn PE=1 SV=1	1	4	4	4	2	2	2	2	3	1	2	2	2	2	3	1	2	2	2	2	3	1	31.1	31.1	31.1	26.201	228	228	0	32.962	9.2	9.2	13.6	17.1	21.9	4.4	195830000	6898900	12883000	46160000	35502000	90644000
Q62351	Q62351	1	1	1	Transferrin receptor protein 1	Tfrc	Transferrin receptor protein 1 OS=Mus musculus GN=Tfrc PE=1 SV=1	1	1	1	1	0	1	0	0	0	0	0	1	0	0	0	0	0	1	0	0	0	0	1.7	1.7	1.7	85.73	763	763	0.0098608	1.4028	0	1.7	0	0	0	0	3049200	0	3049200	0	0	0
Q62417	Q62417	7	7	7	Sorbin and SH3 domain-containing protein 1	Sorbs1	Sorbin and SH3 domain-containing protein 1 OS=Mus musculus GN=Sorbs1 PE=1 SV=2	1	7	7	7	5	4	5	0	0	0	5	4	5	0	0	0	5	4	5	0	0	0	9.8	9.8	9.8	143.07	1290	1290	0	31.414	6.8	6.4	7.3	0	0	0	59008000	16109000	15571000	27329000	0	0
Q62418	Q62418	12	12	12	Drebrin-like protein	Dbnl	Drebrin-like protein OS=Mus musculus GN=Dbnl PE=1 SV=2	1	12	12	12	10	10	9	2	1	0	10	10	9	2	1	0	10	10	9	2	1	0	38.3	38.3	38.3	48.699	436	436	0	110.31	34.9	37.8	36.7	8.3	3.7	0	409390000	84120000	120710000	186510000	10977000	7075200
Q62419;Q62420	Q62419	6;2	6;2	6;2	Endophilin-A2	Sh3gl1	Endophilin-A2 OS=Mus musculus GN=Sh3gl1 PE=1 SV=1	2	6	6	6	4	5	3	0	0	0	4	5	3	0	0	0	4	5	3	0	0	0	17.9	17.9	17.9	41.518	368	368;352	0	10.85	13.9	13	9	0	0	0	44071000	12864000	23708000	7499300	0	0
Q62426	Q62426	2	2	2	Cystatin-B	Cstb	Cystatin-B OS=Mus musculus GN=Cstb PE=1 SV=1	1	2	2	2	2	1	1	1	1	1	2	1	1	1	1	1	2	1	1	1	1	1	35.7	35.7	35.7	11.045	98	98	0	5.5134	35.7	23.5	12.2	12.2	12.2	12.2	36673000	5139400	8219000	5728300	5620600	6239500
Q62446	Q62446	1	1	1	Peptidyl-prolyl cis-trans isomerase FKBP3	Fkbp3	Peptidyl-prolyl cis-trans isomerase FKBP3 OS=Mus musculus GN=Fkbp3 PE=1 SV=2	1	1	1	1	1	0	0	0	0	0	1	0	0	0	0	0	1	0	0	0	0	0	4.9	4.9	4.9	25.147	224	224	0.0065987	1.6177	4.9	0	0	0	0	0	1589500	1589500	0	0	0	0
Q62448	Q62448	9	9	9	Eukaryotic translation initiation factor 4 gamma 2	Eif4g2	Eukaryotic translation initiation factor 4 gamma 2 OS=Mus musculus GN=Eif4g2 PE=1 SV=2	1	9	9	9	6	7	8	5	3	2	6	7	8	5	3	2	6	7	8	5	3	2	13.6	13.6	13.6	102.1	906	906	0	237.32	9.8	10.9	12.6	8.4	6.4	3.9	331530000	21642000	30932000	101110000	108000000	65847000
Q62465	Q62465	13	13	13	Synaptic vesicle membrane protein VAT-1 homolog	Vat1	Synaptic vesicle membrane protein VAT-1 homolog OS=Mus musculus GN=Vat1 PE=1 SV=3	1	13	13	13	12	13	10	7	9	8	12	13	10	7	9	8	12	13	10	7	9	8	50.2	50.2	50.2	43.096	406	406	0	122.56	49.8	50.2	43.1	26.6	34.7	31.3	634960000	111090000	128470000	159240000	87143000	101650000
Q62504	Q62504	7	7	7	Msx2-interacting protein	Spen	Msx2-interacting protein OS=Mus musculus GN=Spen PE=1 SV=2	1	7	7	7	0	0	0	2	4	3	0	0	0	2	4	3	0	0	0	2	4	3	3.8	3.8	3.8	398.75	3644	3644	0	12.728	0	0	0	0.6	2.3	1.4	52498000	0	0	0	8342400	35077000
Q62523	Q62523	14	14	14	Zyxin	Zyx	Zyxin OS=Mus musculus GN=Zyx PE=1 SV=2	1	14	14	14	8	11	12	0	2	0	8	11	12	0	2	0	8	11	12	0	2	0	44.1	44.1	44.1	60.545	564	564	0	255.63	32.8	34	42.9	0	8.5	0	1118000000	111860000	146490000	780230000	0	79392000
Q63918	Q63918	3	3	3	Serum deprivation-response protein	Sdpr	Serum deprivation-response protein OS=Mus musculus GN=Sdpr PE=1 SV=3	1	3	3	3	2	2	1	0	0	0	2	2	1	0	0	0	2	2	1	0	0	0	12	12	12	46.763	418	418	0	34.895	10	9.8	7.9	0	0	0	28825000	5566100	9634200	13625000	0	0
Q63932	Q63932	1	1	1	Dual specificity mitogen-activated protein kinase kinase 2	Map2k2	Dual specificity mitogen-activated protein kinase kinase 2 OS=Mus musculus GN=Map2k2 PE=1 SV=2	1	1	1	1	0	0	0	1	0	0	0	0	0	1	0	0	0	0	0	1	0	0	8.7	8.7	8.7	44.402	401	401	0	20.166	0	0	0	8.7	0	0	30142000	0	0	0	30142000	0
Q63943;Q8CFN5;Q60929	Q63943;Q8CFN5;Q60929	2;1;1	2;1;1	2;1;1	Myocyte-specific enhancer factor 2D;Myocyte-specific enhancer factor 2C;Myocyte-specific enhancer factor 2A	Mef2d;Mef2c;Mef2a	Myocyte-specific enhancer factor 2D OS=Mus musculus GN=Mef2d PE=1 SV=2;Myocyte-specific enhancer factor 2C OS=Mus musculus GN=Mef2c PE=1 SV=2;Myocyte-specific enhancer factor 2A OS=Mus musculus GN=Mef2a PE=1 SV=2	3	2	2	2	0	0	1	1	2	1	0	0	1	1	2	1	0	0	1	1	2	1	5.1	5.1	5.1	55.064	514	514;474;498	0	14.189	0	0	2.1	2.1	5.1	2.1	20282000	0	0	0	4951400	11203000
Q64008	Q64008	2	2	2	Ras-related protein Rab-34	Rab34	Ras-related protein Rab-34 OS=Mus musculus GN=Rab34 PE=1 SV=2	1	2	2	2	0	1	1	1	1	0	0	1	1	1	1	0	0	1	1	1	1	0	7.7	7.7	7.7	29.1	259	259	0	3.5794	0	3.5	3.5	3.5	4.2	0	14752000	0	3363500	3528100	2945800	4914500
Q64012	Q64012	3	3	3	RNA-binding protein Raly	Raly	RNA-binding protein Raly OS=Mus musculus GN=Raly PE=1 SV=3	1	3	3	3	0	1	1	1	1	2	0	1	1	1	1	2	0	1	1	1	1	2	16	16	16	33.188	312	312	0	14.546	0	6.7	3.5	3.5	3.5	9.3	24199000	0	5011900	2026500	2846000	2407500
Q64028	Q64028	1	1	1	Polyhomeotic-like protein 1	Phc1	Polyhomeotic-like protein 1 OS=Mus musculus GN=Phc1 PE=1 SV=2	1	1	1	1	0	0	0	1	0	0	0	0	0	1	0	0	0	0	0	1	0	0	3.6	3.6	3.6	106.32	1012	1012	0	21.629	0	0	0	3.6	0	0	49950000	0	0	0	49950000	0
Q640M1;Q6EJB6	Q640M1	24;5	24;5	24;5	U3 small nucleolar RNA-associated protein 14 homolog A	Utp14a	U3 small nucleolar RNA-associated protein 14 homolog A OS=Mus musculus GN=Utp14a PE=1 SV=1	2	24	24	24	10	11	9	22	19	17	10	11	9	22	19	17	10	11	9	22	19	17	43.9	43.9	43.9	87.264	767	767;756	0	323.31	23.5	24.3	17.9	41.3	34.2	31.9	1740900000	44740000	60432000	181010000	844750000	404820000
Q64105	Q64105	3	3	3	Sepiapterin reductase	Spr	Sepiapterin reductase OS=Mus musculus GN=Spr PE=1 SV=1	1	3	3	3	0	1	1	0	1	2	0	1	1	0	1	2	0	1	1	0	1	2	17.2	17.2	17.2	27.883	261	261	0	9.0806	0	5.7	5.7	0	6.1	11.1	31144000	0	2831100	14778000	0	5361900
Q64133	Q64133	5	5	5	Amine oxidase [flavin-containing] A	Maoa	Amine oxidase [flavin-containing] A OS=Mus musculus GN=Maoa PE=1 SV=3	1	5	5	5	3	3	5	0	0	0	3	3	5	0	0	0	3	3	5	0	0	0	18.8	18.8	18.8	59.601	526	526	0	15.951	11.6	11.6	18.8	0	0	0	87369000	10619000	12555000	64196000	0	0
Q64152	Q64152	1	1	1	Transcription factor BTF3	Btf3	Transcription factor BTF3 OS=Mus musculus GN=Btf3 PE=1 SV=3	1	1	1	1	1	1	1	1	1	0	1	1	1	1	1	0	1	1	1	1	1	0	13.7	13.7	13.7	22.031	204	204	0	44.681	13.7	13.7	13.7	13.7	13.7	0	92313000	3407800	3914700	30941000	35309000	18740000
Q64213	Q64213	6	6	6	Splicing factor 1	Sf1	Splicing factor 1 OS=Mus musculus GN=Sf1 PE=1 SV=6	1	6	6	6	1	4	3	6	5	4	1	4	3	6	5	4	1	4	3	6	5	4	14.1	14.1	14.1	70.402	653	653	0	21.833	2.3	8.4	6.1	14.1	12.4	8.4	521810000	3587100	34935000	39991000	241510000	130990000
Q64261	Q64261	2	1	1	Cyclin-dependent kinase 6	Cdk6	Cyclin-dependent kinase 6 OS=Mus musculus GN=Cdk6 PE=1 SV=2	1	2	1	1	1	2	2	1	1	1	0	1	1	0	0	0	0	1	1	0	0	0	8.9	6.4	6.4	37.028	326	326	0	7.6614	2.5	8.9	8.9	2.5	2.5	2.5	1573500	0	1573500	0	0	0
Q64433	Q64433	2	2	2	10 kDa heat shock protein, mitochondrial	Hspe1	10 kDa heat shock protein, mitochondrial OS=Mus musculus GN=Hspe1 PE=1 SV=2	1	2	2	2	2	1	1	0	0	0	2	1	1	0	0	0	2	1	1	0	0	0	27.5	27.5	27.5	10.963	102	102	0	5.0678	27.5	13.7	13.7	0	0	0	11530000	5572600	3609200	2347800	0	0
Q64511	Q64511	5	3	3	DNA topoisomerase 2-beta	Top2b	DNA topoisomerase 2-beta OS=Mus musculus GN=Top2b PE=1 SV=2	1	5	3	3	0	1	2	2	4	2	0	1	1	1	3	1	0	1	1	1	3	1	4.8	3.3	3.3	181.91	1612	1612	0	6.3786	0	0.7	2.4	1.7	4.2	1.4	69003000	0	1137300	32970000	5290800	28300000
Q64514	Q64514	6	6	6	Tripeptidyl-peptidase 2	Tpp2	Tripeptidyl-peptidase 2 OS=Mus musculus GN=Tpp2 PE=1 SV=3	1	6	6	6	1	0	6	0	0	0	1	0	6	0	0	0	1	0	6	0	0	0	8.2	8.2	8.2	139.88	1262	1262	0	41.25	1	0	8.2	0	0	0	66333000	2082500	0	64250000	0	0
Q64523;Q6GSS7	Q64523;Q6GSS7	7;7	2;2	2;2	Histone H2A type 2-C;Histone H2A type 2-A	Hist2h2ac;Hist2h2aa1	Histone H2A type 2-C OS=Mus musculus GN=Hist2h2ac PE=1 SV=3;Histone H2A type 2-A OS=Mus musculus GN=Hist2h2aa1 PE=1 SV=3	2	7	2	2	6	5	6	7	7	6	2	1	1	2	2	2	2	1	1	2	2	2	36.4	14	14	13.988	129	129;130	0	6.4555	35.7	35.7	36.4	36.4	36.4	35.7	507000000	26946000	27957000	389700000	15885000	33097000
Q64669	Q64669	1	1	1	NAD(P)H dehydrogenase [quinone] 1	Nqo1	NAD(P)H dehydrogenase [quinone] 1 OS=Mus musculus GN=Nqo1 PE=1 SV=3	1	1	1	1	0	1	1	0	0	0	0	1	1	0	0	0	0	1	1	0	0	0	7.7	7.7	7.7	30.959	274	274	0	19.959	0	7.7	7.7	0	0	0	1315600	0	1315600	0	0	0
Q64727	Q64727	32	32	32	Vinculin	Vcl	Vinculin OS=Mus musculus GN=Vcl PE=1 SV=4	1	32	32	32	24	26	25	23	17	22	24	26	25	23	17	22	24	26	25	23	17	22	43.9	43.9	43.9	116.72	1066	1066	0	323.31	33	35.4	34.7	29.7	25.8	31.1	1483600000	158580000	193430000	361160000	302610000	219280000
Q64737	Q64737	5	5	5	Trifunctional purine biosynthetic protein adenosine-3;Phosphoribosylamine--glycine ligase;Phosphoribosylformylglycinamidine cyclo-ligase;Phosphoribosylglycinamide formyltransferase	Gart	Trifunctional purine biosynthetic protein adenosine-3 OS=Mus musculus GN=Gart PE=1 SV=3	1	5	5	5	1	4	2	0	1	0	1	4	2	0	1	0	1	4	2	0	1	0	11.1	11.1	11.1	107.5	1010	1010	0	18.072	1.6	8.3	5.4	0	2.1	0	47595000	998130	10052000	29156000	0	7388900
Q65Z40	Q65Z40	14	14	14	Wings apart-like protein homolog	Wapal	Wings apart-like protein homolog OS=Mus musculus GN=Wapl PE=1 SV=2	1	14	14	14	1	0	1	13	9	7	1	0	1	13	9	7	1	0	1	13	9	7	18.9	18.9	18.9	134.07	1200	1200	0	73.212	1.5	0	1.4	17.5	13.1	9.8	314290000	1458200	0	8228000	207880000	73439000
Q66JQ7	Q66JQ7	1	1	1	Protein CASC5	Casc5	Protein CASC5 OS=Mus musculus GN=Casc5 PE=1 SV=3	1	1	1	1	0	0	0	1	0	0	0	0	0	1	0	0	0	0	0	1	0	0	0.7	0.7	0.7	179.33	1612	1612	0.0093349	1.4374	0	0	0	0.7	0	0	12129000	0	0	0	12129000	0
Q67FY2	Q67FY2	2	2	2	B-cell CLL/lymphoma 9-like protein	Bcl9l	B-cell CLL/lymphoma 9-like protein OS=Mus musculus GN=Bcl9l PE=1 SV=1	1	2	2	2	0	0	0	1	0	1	0	0	0	1	0	1	0	0	0	1	0	1	2.7	2.7	2.7	156.68	1494	1494	0.00066181	2.5341	0	0	0	1.7	0	1	4398800	0	0	0	1640200	0
Q689Z5;Q7TNB8	Q689Z5	6;1	6;1	6;1	Protein strawberry notch homolog 1	Sbno1	Protein strawberry notch homolog 1 OS=Mus musculus GN=Sbno1 PE=1 SV=2	2	6	6	6	0	0	0	4	5	3	0	0	0	4	5	3	0	0	0	4	5	3	8.2	8.2	8.2	153.74	1390	1390;1349	0	27.035	0	0	0	5.8	6.5	4.1	104930000	0	0	0	53344000	39462000
Q68FD5	Q68FD5	41	41	41	Clathrin heavy chain 1	Cltc	Clathrin heavy chain 1 OS=Mus musculus GN=Cltc PE=1 SV=3	1	41	41	41	28	29	31	23	23	23	28	29	31	23	23	23	28	29	31	23	23	23	32.5	32.5	32.5	191.55	1675	1675	0	323.31	20.2	23.2	24.5	19.9	18.4	19.3	2233600000	270750000	331000000	620700000	514500000	347500000
Q68FL6	Q68FL6	17	17	17	Methionine--tRNA ligase, cytoplasmic	Mars	Methionine--tRNA ligase, cytoplasmic OS=Mus musculus GN=Mars PE=1 SV=1	1	17	17	17	8	13	8	6	7	8	8	13	8	6	7	8	8	13	8	6	7	8	28.6	28.6	28.6	101.43	902	902	0	85.527	14.5	21.6	13.6	10.6	12	13.6	730190000	30474000	54300000	475160000	43897000	106540000
Q69Z38	Q69Z38	9	9	9	Pseudopodium-enriched atypical kinase 1	Peak1	Pseudopodium-enriched atypical kinase 1 OS=Mus musculus GN=Peak1 PE=1 SV=4	1	9	9	9	6	4	3	0	1	0	6	4	3	0	1	0	6	4	3	0	1	0	11.1	11.1	11.1	191.09	1735	1735	0	29.065	7.2	4.5	4.8	0	1.2	0	165940000	24314000	17174000	118200000	0	6248900
Q69Z66	Q69Z66	13	13	13	Histone H2A deubiquitinase MYSM1	Mysm1	Histone H2A deubiquitinase MYSM1 OS=Mus musculus GN=Mysm1 PE=1 SV=2	1	13	13	13	0	0	0	10	9	8	0	0	0	10	9	8	0	0	0	10	9	8	20.5	20.5	20.5	93.474	819	819	0	38.016	0	0	0	17.1	14.4	13.4	177550000	0	0	0	98934000	48929000
Q69ZA1	Q69ZA1	4	3	2	Cyclin-dependent kinase 13	Cdk13	Cyclin-dependent kinase 13 OS=Mus musculus GN=Cdk13 PE=1 SV=3	1	4	3	2	1	2	1	4	2	2	0	1	0	3	1	1	0	1	0	2	1	1	3.6	3	2.1	164.55	1511	1511	0	83.012	0.5	1.5	0.5	3.6	1.5	1.5	19536000	0	2845000	0	8240600	4197100
Q69ZC8	Q69ZC8	1	1	1	GPALPP motifs-containing protein 1	Gpalpp1	GPALPP motifs-containing protein 1 OS=Mus musculus GN=Gpalpp1 PE=1 SV=2	1	1	1	1	0	0	0	1	0	0	0	0	0	1	0	0	0	0	0	1	0	0	3.8	3.8	3.8	38.954	346	346	0.0088028	1.4827	0	0	0	3.8	0	0	3124800	0	0	0	3124800	0
Q69ZK6	Q69ZK6	2	2	2	Probable JmjC domain-containing histone demethylation protein 2C	Jmjd1c	Probable JmjC domain-containing histone demethylation protein 2C OS=Mus musculus GN=Jmjd1c PE=1 SV=3	1	2	2	2	0	0	0	1	1	1	0	0	0	1	1	1	0	0	0	1	1	1	1.3	1.3	1.3	260.64	2350	2350	0	7.303	0	0	0	0.7	0.6	0.7	7021400	0	0	0	2503400	2391300
Q69ZN7	Q69ZN7	33	33	33	Myoferlin	Myof	Myoferlin OS=Mus musculus GN=Myof PE=1 SV=2	1	33	33	33	20	21	24	14	10	8	20	21	24	14	10	8	20	21	24	14	10	8	26.2	26.2	26.2	233.32	2048	2048	0	176.05	15.7	16.5	18.9	11.1	8.3	6.2	743760000	97523000	100980000	277960000	170190000	72483000
Q69ZX6	Q69ZX6	1	1	1	MORC family CW-type zinc finger protein 2A	Morc2a	MORC family CW-type zinc finger protein 2A OS=Mus musculus GN=Morc2a PE=1 SV=2	1	1	1	1	0	0	0	0	1	0	0	0	0	0	1	0	0	0	0	0	1	0	2	2	2	117.33	1030	1030	0	3.7392	0	0	0	0	2	0	11236000	0	0	0	0	11236000
Q6A026	Q6A026	1	1	1	Sister chromatid cohesion protein PDS5 homolog A	Pds5a	Sister chromatid cohesion protein PDS5 homolog A OS=Mus musculus GN=Pds5a PE=1 SV=3	1	1	1	1	0	0	0	1	1	0	0	0	0	1	1	0	0	0	0	1	1	0	1.3	1.3	1.3	150.33	1332	1332	0	2.9086	0	0	0	1.3	1.3	0	11683000	0	0	0	6916400	4766700
Q6A028	Q6A028	5	5	5	Switch-associated protein 70	Swap70	Switch-associated protein 70 OS=Mus musculus GN=Swap70 PE=1 SV=2	1	5	5	5	3	3	5	0	0	0	3	3	5	0	0	0	3	3	5	0	0	0	12.5	12.5	12.5	68.995	585	585	0	108.91	8.9	7.5	12.5	0	0	0	74447000	18239000	22526000	33682000	0	0
Q6A065	Q6A065	18	18	18	Centrosomal protein of 170 kDa	Cep170	Centrosomal protein of 170 kDa OS=Mus musculus GN=Cep170 PE=1 SV=2	1	18	18	18	12	12	14	2	3	3	12	12	14	2	3	3	12	12	14	2	3	3	18.4	18.4	18.4	175.05	1588	1588	0	154.59	12.3	11.1	14.2	1.5	2.7	2.5	406890000	89245000	102120000	171560000	10243000	16867000
Q6A068	Q6A068	8	8	8	Cell division cycle 5-like protein	Cdc5l	Cell division cycle 5-like protein OS=Mus musculus GN=Cdc5l PE=1 SV=2	1	8	8	8	0	0	1	6	3	4	0	0	1	6	3	4	0	0	1	6	3	4	17.5	17.5	17.5	92.188	802	802	0	49.359	0	0	2.1	11.6	8.4	8.7	152510000	0	0	7138700	76475000	41094000
Q6A0A9	Q6A0A9	4	4	4	Constitutive coactivator of PPAR-gamma-like protein 1	FAM120A	Constitutive coactivator of PPAR-gamma-like protein 1 OS=Mus musculus GN=FAM120A PE=1 SV=2	1	4	4	4	2	3	2	2	2	0	2	3	2	2	2	0	2	3	2	2	2	0	6.7	6.7	6.7	121.64	1112	1112	0	32.965	3.5	5.5	2.7	3.4	3.4	0	65064000	8089800	13226000	10926000	16280000	16542000
Q6A4J8	Q6A4J8	6	6	6	Ubiquitin carboxyl-terminal hydrolase 7	Usp7	Ubiquitin carboxyl-terminal hydrolase 7 OS=Mus musculus GN=Usp7 PE=1 SV=1	1	6	6	6	0	0	1	4	0	4	0	0	1	4	0	4	0	0	1	4	0	4	10.1	10.1	10.1	128.47	1103	1103	0	128.21	0	0	1.8	7	0	6.4	162610000	0	0	13277000	99923000	0
Q6DFW4	Q6DFW4	11	11	11	Nucleolar protein 58	Nop58	Nucleolar protein 58 OS=Mus musculus GN=Nop58 PE=1 SV=1	1	11	11	11	4	4	8	3	6	4	4	4	8	3	6	4	4	4	8	3	6	4	32.8	32.8	32.8	60.342	536	536	0	29.568	10.3	9.5	25.6	9	16	10.8	203990000	11319000	19378000	150110000	5411900	6860400
Q6IRU2	Q6IRU2	1	1	1	Tropomyosin alpha-4 chain	Tpm4	Tropomyosin alpha-4 chain OS=Mus musculus GN=Tpm4 PE=1 SV=3	1	1	1	1	1	0	1	1	1	1	1	0	1	1	1	1	1	0	1	1	1	1	8.1	8.1	8.1	28.467	248	248	0	3.0372	8.1	0	8.1	8.1	8.1	8.1	17820000	3596700	0	2431000	5052800	2933000
Q6KCD5	Q6KCD5	2	2	2	Nipped-B-like protein	Nipbl	Nipped-B-like protein OS=Mus musculus GN=Nipbl PE=1 SV=1	1	2	2	2	0	0	0	0	0	2	0	0	0	0	0	2	0	0	0	0	0	2	0.9	0.9	0.9	315.45	2798	2798	0.0082742	1.5298	0	0	0	0	0	0.9	7951400	0	0	0	0	0
Q6NS46	Q6NS46	2	2	2	Protein RRP5 homolog	Pdcd11	Protein RRP5 homolog OS=Mus musculus GN=Pdcd11 PE=1 SV=2	1	2	2	2	0	0	1	0	1	0	0	0	1	0	1	0	0	0	1	0	1	0	2.4	2.4	2.4	207.78	1862	1862	0.00066401	2.5801	0	0	1.2	0	1.1	0	6656100	0	0	0	0	6656100
Q80X95;Q6NTA4	Q80X95;Q6NTA4	2;2	2;2	2;2	Ras-related GTP-binding protein A;Ras-related GTP-binding protein B	Rraga;Rragb	Ras-related GTP-binding protein A OS=Mus musculus GN=Rraga PE=1 SV=1;Ras-related GTP-binding protein B OS=Mus musculus GN=Rragb PE=1 SV=1	2	2	2	2	2	2	2	0	0	1	2	2	2	0	0	1	2	2	2	0	0	1	6.7	6.7	6.7	36.566	313	313;374	0	2.782	6.7	6.7	6.7	0	0	3.5	24564000	6078100	6589900	10379000	0	0
Q6NV83	Q6NV83	20	20	20	U2 snRNP-associated SURP motif-containing protein	U2surp	U2 snRNP-associated SURP motif-containing protein OS=Mus musculus GN=U2surp PE=1 SV=3	1	20	20	20	5	4	9	14	15	18	5	4	9	14	15	18	5	4	9	14	15	18	31.6	31.6	31.6	118.26	1029	1029	0	318.27	7.2	7.1	17.5	23.3	27.1	29.6	1428800000	25733000	41760000	179220000	586230000	374620000
Q6NVF9	Q6NVF9	2	2	2	Cleavage and polyadenylation specificity factor subunit 6	Cpsf6	Cleavage and polyadenylation specificity factor subunit 6 OS=Mus musculus GN=Cpsf6 PE=1 SV=1	1	2	2	2	0	0	0	2	1	0	0	0	0	2	1	0	0	0	0	2	1	0	5.4	5.4	5.4	59.152	551	551	0	2.6828	0	0	0	5.4	2.9	0	58301000	0	0	0	36950000	21351000
Q6NXI6	Q6NXI6	6	6	6	Regulation of nuclear pre-mRNA domain-containing protein 2	Rprd2	Regulation of nuclear pre-mRNA domain-containing protein 2 OS=Mus musculus GN=Rprd2 PE=1 SV=1	1	6	6	6	0	0	0	4	3	1	0	0	0	4	3	1	0	0	0	4	3	1	8.4	8.4	8.4	156.58	1469	1469	0	33.862	0	0	0	4.6	5	1.6	85502000	0	0	0	57053000	24247000
Q6NXK2	Q6NXK2	1	1	1	Zinc finger protein 532	Znf532	Zinc finger protein 532 OS=Mus musculus GN=Znf532 PE=1 SV=1	1	1	1	1	0	0	0	0	1	0	0	0	0	0	1	0	0	0	0	0	1	0	2	2	2	110.95	1036	1036	0	11.695	0	0	0	0	2	0	22590000	0	0	0	0	22590000
Q6NZB0	Q6NZB0	1	1	1	DnaJ homolog subfamily C member 8	Dnajc8	DnaJ homolog subfamily C member 8 OS=Mus musculus GN=Dnajc8 PE=1 SV=2	1	1	1	1	0	0	0	0	1	1	0	0	0	0	1	1	0	0	0	0	1	1	11.9	11.9	11.9	29.812	253	253	0	12.987	0	0	0	0	11.9	11.9	139540000	0	0	0	0	70758000
Q6NZC7	Q6NZC7	2	2	2	SEC23-interacting protein	Sec23ip	SEC23-interacting protein OS=Mus musculus GN=Sec23ip PE=1 SV=2	1	2	2	2	1	1	1	0	0	0	1	1	1	0	0	0	1	1	1	0	0	0	3.6	3.6	3.6	110.78	998	998	0	3.633	2.5	2.5	1.1	0	0	0	10998000	3769100	4634500	2593900	0	0
Q6NZF1	Q6NZF1	15	15	15	Zinc finger CCCH domain-containing protein 11A	Zc3h11a	Zinc finger CCCH domain-containing protein 11A OS=Mus musculus GN=Zc3h11a PE=1 SV=1	1	15	15	15	4	4	5	14	12	9	4	4	5	14	12	9	4	4	5	14	12	9	30.3	30.3	30.3	86.491	792	792	0	99.026	8	7.8	11.4	28.9	23.1	18.7	606380000	10259000	12962000	19497000	325530000	158670000
Q6NZJ6	Q6NZJ6	25	25	23	Eukaryotic translation initiation factor 4 gamma 1	Eif4g1	Eukaryotic translation initiation factor 4 gamma 1 OS=Mus musculus GN=Eif4g1 PE=1 SV=1	1	25	25	23	15	15	17	10	4	4	15	15	17	10	4	4	13	13	17	10	4	4	23.5	23.5	21.9	176.07	1600	1600	0	253.8	15.1	14.6	16.1	10.9	4.2	5.1	1053300000	202840000	258770000	324170000	167410000	50379000
Q6NZN0	Q6NZN0	2	1	1	RNA-binding protein 26	Rbm26	RNA-binding protein 26 OS=Mus musculus GN=Rbm26 PE=1 SV=2	1	2	1	1	0	0	0	1	1	2	0	0	0	0	0	1	0	0	0	0	0	1	2.5	1.3	1.3	114.14	1012	1012	0.0071899	1.6074	0	0	0	1.2	1.2	2.5	5241700	0	0	0	0	0
Q6NZQ4	Q6NZQ4	2	2	2	PAX-interacting protein 1	Paxip1	PAX-interacting protein 1 OS=Mus musculus GN=Paxip1 PE=1 SV=1	1	2	2	2	0	0	0	2	1	0	0	0	0	2	1	0	0	0	0	2	1	0	4.3	4.3	4.3	119.27	1056	1056	0	5.8295	0	0	0	4.3	2.7	0	58497000	0	0	0	38457000	20040000
Q6P1B1	Q6P1B1	4	4	4	Xaa-Pro aminopeptidase 1	Xpnpep1	Xaa-Pro aminopeptidase 1 OS=Mus musculus GN=Xpnpep1 PE=1 SV=1	1	4	4	4	1	1	1	0	1	0	1	1	1	0	1	0	1	1	1	0	1	0	16.7	16.7	16.7	69.59	623	623	0	6.3903	3.5	5.1	4.3	0	3.7	0	37586000	3048300	5090100	4561200	0	24886000
Q6P1E1	Q6P1E1	1	1	1	Zinc finger MIZ domain-containing protein 1	Zmiz1	Zinc finger MIZ domain-containing protein 1 OS=Mus musculus GN=Zmiz1 PE=2 SV=1	1	1	1	1	0	0	0	0	0	1	0	0	0	0	0	1	0	0	0	0	0	1	1.3	1.3	1.3	115.85	1072	1072	0	3.7638	0	0	0	0	0	1.3	1604600	0	0	0	0	0
Q6P1H6	Q6P1H6	1	1	1	Ankyrin repeat and LEM domain-containing protein 2	Ankle2	Ankyrin repeat and LEM domain-containing protein 2 OS=Mus musculus GN=Ankle2 PE=1 SV=2	1	1	1	1	0	0	1	0	0	0	0	0	1	0	0	0	0	0	1	0	0	0	2.5	2.5	2.5	106.2	964	964	0	4.5734	0	0	2.5	0	0	0	13574000	0	0	13574000	0	0
Q6P2K6	Q6P2K6	5	5	4	Serine/threonine-protein phosphatase 4 regulatory subunit 3A	Smek1	Serine/threonine-protein phosphatase 4 regulatory subunit 3A OS=Mus musculus GN=Ppp4r3a PE=1 SV=1	1	5	5	4	0	0	0	3	3	5	0	0	0	3	3	5	0	0	0	3	3	4	8.2	8.2	7.1	93.841	820	820	0	8.4937	0	0	0	5.6	5.5	8.2	76914000	0	0	0	25403000	16483000
Q6P2L6	Q6P2L6	1	1	1	Histone-lysine N-methyltransferase NSD3	Whsc1l1	Histone-lysine N-methyltransferase NSD3 OS=Mus musculus GN=Whsc1l1 PE=1 SV=2	1	1	1	1	0	0	0	0	0	1	0	0	0	0	0	1	0	0	0	0	0	1	1.8	1.8	1.8	161	1439	1439	0	4.6627	0	0	0	0	0	1.8	6785800	0	0	0	0	0
Q6P4S8	Q6P4S8	18	18	18	Integrator complex subunit 1	Ints1	Integrator complex subunit 1 OS=Mus musculus GN=Ints1 PE=1 SV=2	1	18	18	18	0	0	0	8	15	6	0	0	0	8	15	6	0	0	0	8	15	6	11.6	11.6	11.6	245.16	2195	2195	0	160.67	0	0	0	4.7	9.8	3.1	175660000	0	0	0	52914000	106700000
Q6P4T2	Q6P4T2	20	20	20	U5 small nuclear ribonucleoprotein 200 kDa helicase	Snrnp200	U5 small nuclear ribonucleoprotein 200 kDa helicase OS=Mus musculus GN=Snrnp200 PE=1 SV=1	1	20	20	20	5	5	5	10	12	9	5	5	5	10	12	9	5	5	5	10	12	9	15.4	15.4	15.4	244.54	2136	2136	0	129.32	3.8	3.2	3.9	7.2	8.8	7.5	584260000	9702400	11591000	121290000	120670000	128000000
Q6P542	Q6P542	5	5	5	ATP-binding cassette sub-family F member 1	Abcf1	ATP-binding cassette sub-family F member 1 OS=Mus musculus GN=Abcf1 PE=1 SV=1	1	5	5	5	3	1	2	0	1	0	3	1	2	0	1	0	3	1	2	0	1	0	11.2	11.2	11.2	94.944	837	837	0	8.4192	6.7	2.7	3.6	0	2.7	0	20370000	5479300	4451600	7796600	0	2642500
Q6P549	Q6P549	4	4	4	Phosphatidylinositol 3,4,5-trisphosphate 5-phosphatase 2	Inppl1	Phosphatidylinositol 3,4,5-trisphosphate 5-phosphatase 2 OS=Mus musculus GN=Inppl1 PE=1 SV=1	1	4	4	4	3	1	1	0	1	0	3	1	1	0	1	0	3	1	1	0	1	0	5.4	5.4	5.4	138.97	1257	1257	0	5.3743	3.7	1.3	1	0	1.7	0	10999000	7503000	1419400	2076600	0	0
Q6P5D8	Q6P5D8	103	103	103	Structural maintenance of chromosomes flexible hinge domain-containing protein 1	Smchd1	Structural maintenance of chromosomes flexible hinge domain-containing protein 1 OS=Mus musculus GN=Smchd1 PE=1 SV=2	1	103	103	103	34	38	40	93	88	82	34	38	40	93	88	82	34	38	40	93	88	82	60.2	60.2	60.2	225.65	2007	2007	0	323.31	23.9	27.5	28.5	58.2	57.5	54.7	25239000000	238800000	428430000	1149200000	11555000000	9288700000
Q6P5E4	Q6P5E4	2	2	2	UDP-glucose:glycoprotein glucosyltransferase 1	Uggt1	UDP-glucose:glycoprotein glucosyltransferase 1 OS=Mus musculus GN=Uggt1 PE=1 SV=4	1	2	2	2	1	1	1	1	1	1	1	1	1	1	1	1	1	1	1	1	1	1	2.3	2.3	2.3	176.43	1551	1551	0	31.31	0.6	0.6	1.7	1.7	1.7	1.7	87989000	1059800	1484400	18088000	18324000	26932000
Q6P5F9	Q6P5F9	7	7	7	Exportin-1	Xpo1	Exportin-1 OS=Mus musculus GN=Xpo1 PE=1 SV=1	1	7	7	7	4	1	4	4	4	0	4	1	4	4	4	0	4	1	4	4	4	0	11.2	11.2	11.2	123.09	1071	1071	0	22.673	5.2	1.1	6.2	6.7	6.7	0	186660000	10103000	2947800	34459000	113530000	25618000
Q6P5G6	Q6P5G6	1	1	1	UBX domain-containing protein 7	Ubxn7	UBX domain-containing protein 7 OS=Mus musculus GN=Ubxn7 PE=1 SV=2	1	1	1	1	0	0	0	1	0	0	0	0	0	1	0	0	0	0	0	1	0	0	3.9	3.9	3.9	52.164	467	467	0	25.841	0	0	0	3.9	0	0	0	0	0	0	0	0
Q6P6L0	Q6P6L0	3	3	3	Filamin A-interacting protein 1-like	Filip1l	Filamin A-interacting protein 1-like OS=Mus musculus GN=Filip1l PE=1 SV=2	1	3	3	3	0	2	2	0	0	0	0	2	2	0	0	0	0	2	2	0	0	0	3.8	3.8	3.8	129.77	1131	1131	0	4.6665	0	2.6	2.4	0	0	0	11359000	0	3514200	7844600	0	0
Q6P8I4	Q6P8I4	12	12	12	PEST proteolytic signal-containing nuclear protein	Pcnp	PEST proteolytic signal-containing nuclear protein OS=Mus musculus GN=Pcnp PE=1 SV=1	1	12	12	12	5	5	3	10	9	8	5	5	3	10	9	8	5	5	3	10	9	8	50.6	50.6	50.6	18.963	178	178	0	40.79	25.3	28.7	15.2	36.5	44.4	39.9	859670000	50002000	64101000	38520000	235800000	260730000
Q6P9Q6	Q6P9Q6	4	4	4	FK506-binding protein 15	Fkbp15	FK506-binding protein 15 OS=Mus musculus GN=Fkbp15 PE=1 SV=2	1	4	4	4	1	1	2	0	2	0	1	1	2	0	2	0	1	1	2	0	2	0	7	7	7	132.96	1216	1216	0	14.112	1.2	1.2	3.7	0	3.3	0	143530000	16807000	25084000	75392000	0	26244000
Q6P9R2	Q6P9R2	1	1	1	Serine/threonine-protein kinase OSR1	Oxsr1	Serine/threonine-protein kinase OSR1 OS=Mus musculus GN=Oxsr1 PE=1 SV=1	1	1	1	1	0	0	0	1	0	0	0	0	0	1	0	0	0	0	0	1	0	0	2.5	2.5	2.5	58.213	527	527	0.0082889	1.5474	0	0	0	2.5	0	0	2801000	0	0	0	2801000	0
Q6PAJ1	Q6PAJ1	7	7	7	Breakpoint cluster region protein	Bcr	Breakpoint cluster region protein OS=Mus musculus GN=Bcr PE=1 SV=3	1	7	7	7	6	5	4	0	0	0	6	5	4	0	0	0	6	5	4	0	0	0	7.7	7.7	7.7	143.07	1270	1270	0	18.296	6.7	5.2	4.2	0	0	0	38028000	15649000	15364000	7014900	0	0
Q6PAL7	Q6PAL7	11	11	11	AT-hook DNA-binding motif-containing protein 1	Ahdc1	AT-hook DNA-binding motif-containing protein 1 OS=Mus musculus GN=Ahdc1 PE=1 SV=1	1	11	11	11	0	0	0	8	7	6	0	0	0	8	7	6	0	0	0	8	7	6	12.1	12.1	12.1	168.08	1594	1594	0	80.559	0	0	0	9.7	8.5	5.8	98491000	0	0	0	62152000	19457000
Q6PAR5	Q6PAR5	2	2	2	GTPase-activating protein and VPS9 domain-containing protein 1	Gapvd1	GTPase-activating protein and VPS9 domain-containing protein 1 OS=Mus musculus GN=Gapvd1 PE=1 SV=2	1	2	2	2	0	1	0	1	0	0	0	1	0	1	0	0	0	1	0	1	0	0	2.1	2.1	2.1	162.4	1458	1458	0.00064935	2.4207	0	1.1	0	1	0	0	8846400	0	2617900	0	6228500	0
Q6PB44	Q6PB44	13	13	13	Tyrosine-protein phosphatase non-receptor type 23	Ptpn23	Tyrosine-protein phosphatase non-receptor type 23 OS=Mus musculus GN=Ptpn23 PE=1 SV=2	1	13	13	13	8	5	10	0	0	1	8	5	10	0	0	1	8	5	10	0	0	1	12.5	12.5	12.5	185.21	1692	1692	0	81.565	7.9	6	10	0	0	0.6	120970000	34064000	17956000	68230000	0	0
Q6PB66	Q6PB66	10	10	10	Leucine-rich PPR motif-containing protein, mitochondrial	Lrpprc	Leucine-rich PPR motif-containing protein, mitochondrial OS=Mus musculus GN=Lrpprc PE=1 SV=2	1	10	10	10	5	6	6	3	3	2	5	6	6	3	3	2	5	6	6	3	3	2	11.9	11.9	11.9	156.61	1392	1392	0	49.337	7.5	6.8	6.6	4.2	3.7	2.4	108910000	18188000	18684000	35939000	28088000	4743200
Q6PB93	Q6PB93	4	4	4	Polypeptide N-acetylgalactosaminyltransferase 2;Polypeptide N-acetylgalactosaminyltransferase 2 soluble form	Galnt2	Polypeptide N-acetylgalactosaminyltransferase 2 OS=Mus musculus GN=Galnt2 PE=1 SV=1	1	4	4	4	0	3	2	0	0	0	0	3	2	0	0	0	0	3	2	0	0	0	9.6	9.6	9.6	64.514	570	570	0	21.986	0	6.5	5.6	0	0	0	12932000	0	10804000	2128500	0	0
Q6PDG5	Q6PDG5	2	2	2	SWI/SNF complex subunit SMARCC2	Smarcc2	SWI/SNF complex subunit SMARCC2 OS=Mus musculus GN=Smarcc2 PE=1 SV=2	1	2	2	2	0	0	0	1	2	0	0	0	0	1	2	0	0	0	0	1	2	0	4.3	4.3	4.3	132.6	1213	1213	0	11.805	0	0	0	3.4	4.3	0	45325000	0	0	0	29166000	16159000
Q6PDI5	Q6PDI5	22	22	22	Proteasome-associated protein ECM29 homolog	Ecm29	Proteasome-associated protein ECM29 homolog OS=Mus musculus GN=Ecm29 PE=1 SV=3	1	22	22	22	11	11	12	9	11	9	11	11	12	9	11	9	11	11	12	9	11	9	19.9	19.9	19.9	203.7	1840	1840	0	132.23	10.7	10.1	10.9	8.7	9.8	8.6	615960000	66414000	68029000	145610000	176760000	121310000
Q6PDK2	Q6PDK2	2	2	2	Histone-lysine N-methyltransferase 2D	Kmt2d	Histone-lysine N-methyltransferase 2D OS=Mus musculus GN=Kmt2d PE=1 SV=2	1	2	2	2	0	0	0	2	1	0	0	0	0	2	1	0	0	0	0	2	1	0	0.9	0.9	0.9	600.24	5588	5588	0	3.1165	0	0	0	0.9	0.3	0	38199000	0	0	0	30755000	7443800
Q6PDL0	Q6PDL0	2	2	2	Cytoplasmic dynein 1 light intermediate chain 2	Dync1li2	Cytoplasmic dynein 1 light intermediate chain 2 OS=Mus musculus GN=Dync1li2 PE=1 SV=2	1	2	2	2	2	2	2	0	1	0	2	2	2	0	1	0	2	2	2	0	1	0	4.9	4.9	4.9	54.218	492	492	0	3.7404	4.9	4.9	4.9	0	2.4	0	19922000	3981200	4153300	3680600	0	8107300
Q6PDQ2;A2A8L1	Q6PDQ2;A2A8L1	6;3	6;3	6;3	Chromodomain-helicase-DNA-binding protein 4;Chromodomain-helicase-DNA-binding protein 5	Chd4;Chd5	Chromodomain-helicase-DNA-binding protein 4 OS=Mus musculus GN=Chd4 PE=1 SV=1;Chromodomain-helicase-DNA-binding protein 5 OS=Mus musculus GN=Chd5 PE=1 SV=1	2	6	6	6	2	0	1	6	3	2	2	0	1	6	3	2	2	0	1	6	3	2	4.6	4.6	4.6	217.75	1915	1915;1946	0	43.056	1.5	0	0.7	4.6	2.6	1.6	168850000	4558600	0	29160000	84247000	46969000
Q6PGC1	Q6PGC1	18	18	18	ATP-dependent RNA helicase Dhx29	Dhx29	ATP-dependent RNA helicase Dhx29 OS=Mus musculus GN=Dhx29 PE=1 SV=1	1	18	18	18	12	10	9	2	3	2	12	10	9	2	3	2	12	10	9	2	3	2	17.1	17.1	17.1	153.97	1365	1365	0	41.727	11	9.4	9.8	2.2	2.6	2.1	244900000	41925000	52360000	106700000	16582000	22139000
Q6PGH2	Q6PGH2	4	4	4	Hematological and neurological expressed 1-like protein	Hn1l	Hematological and neurological expressed 1-like protein OS=Mus musculus GN=Hn1l PE=1 SV=1	1	4	4	4	3	3	2	3	2	2	3	3	2	3	2	2	3	3	2	3	2	2	48.4	48.4	48.4	20.02	190	190	0	12.738	30.5	39.5	21.6	39.5	21.6	21.6	130100000	29296000	33558000	19974000	23294000	10953000
Q6PGL7	Q6PGL7	14	14	14	WASH complex subunit FAM21	Fam21	WASH complex subunit FAM21 OS=Mus musculus GN=Fam21 PE=1 SV=1	1	14	14	14	8	11	11	0	0	0	8	11	11	0	0	0	8	11	11	0	0	0	21.4	21.4	21.4	145.31	1334	1334	0	73.317	11.5	16.3	16.8	0	0	0	294960000	34160000	55540000	205260000	0	0
Q6PHZ2;P11798	Q6PHZ2	5;2	5;2	3;0	Calcium/calmodulin-dependent protein kinase type II subunit delta	Camk2d	Calcium/calmodulin-dependent protein kinase type II subunit delta OS=Mus musculus GN=Camk2d PE=1 SV=1	2	5	5	3	4	2	3	3	1	2	4	2	3	3	1	2	2	1	1	2	0	0	13.8	13.8	7.8	56.369	499	499;478	0	12.569	11.8	7	9.2	9	3.8	6	55856000	12839000	8390400	17289000	10907000	3204800
Q6PIJ4	Q6PIJ4	3	3	3	Nuclear factor related to kappa-B-binding protein	Nfrkb	Nuclear factor related to kappa-B-binding protein OS=Mus musculus GN=Nfrkb PE=1 SV=1	1	3	3	3	0	0	0	2	2	2	0	0	0	2	2	2	0	0	0	2	2	2	3.5	3.5	3.5	138.76	1296	1296	0	7.6751	0	0	0	2.2	2.2	2.4	22479000	0	0	0	8024200	5868500
Q6PIU9	Q6PIU9	11	11	11	Uncharacterized protein FLJ45252 homolog		Uncharacterized protein FLJ45252 homolog OS=Mus musculus PE=1 SV=2	1	11	11	11	7	9	10	1	3	1	7	9	10	1	3	1	7	9	10	1	3	1	51.4	51.4	51.4	37.704	354	354	0	134.28	32.8	44.9	50	4.2	13	4.8	258650000	45526000	80461000	119560000	5124100	7979900
Q6PR54	Q6PR54	3	3	3	Telomere-associated protein RIF1	Rif1	Telomere-associated protein RIF1 OS=Mus musculus GN=Rif1 PE=1 SV=2	1	3	3	3	1	0	0	0	1	1	1	0	0	0	1	1	1	0	0	0	1	1	2.3	2.3	2.3	266.23	2419	2419	0	9.5584	0.4	0	0	0	1	0.9	152720000	124090000	0	0	0	26474000
Q6QI06	Q6QI06	2	2	2	Rapamycin-insensitive companion of mTOR	Rictor	Rapamycin-insensitive companion of mTOR OS=Mus musculus GN=Rictor PE=1 SV=2	1	2	2	2	1	0	0	0	1	0	1	0	0	0	1	0	1	0	0	0	1	0	2.1	2.1	2.1	191.57	1708	1708	0.00066225	2.547	0.8	0	0	0	1.3	0	13441000	1480100	0	0	0	11961000
Q6T264	Q6T264	14	14	14	Mastermind-like protein 1	Maml1	Mastermind-like protein 1 OS=Mus musculus GN=Maml1 PE=1 SV=2	1	14	14	14	0	0	0	11	11	8	0	0	0	11	11	8	0	0	0	11	11	8	33.9	33.9	33.9	107.72	1020	1020	0	194.48	0	0	0	26	23.4	16.7	757370000	0	0	0	424910000	251790000
Q6URW6	Q6URW6	7	2	2	Myosin-14	Myh14	Myosin-14 OS=Mus musculus GN=Myh14 PE=1 SV=1	1	7	2	2	4	3	4	5	3	4	0	1	1	2	0	1	0	1	1	2	0	1	3	0.8	0.8	228.58	2000	2000	0.0006435	2.3911	2.1	1.8	2.2	2.5	1.7	2.2	70004000	0	12909000	25327000	22207000	0
Q6ZPF4	Q6ZPF4	1	1	1	Formin-like protein 3	Fmnl3	Formin-like protein 3 OS=Mus musculus GN=Fmnl3 PE=1 SV=2	1	1	1	1	0	0	0	0	1	0	0	0	0	0	1	0	0	0	0	0	1	0	1.8	1.8	1.8	117.17	1028	1028	0.00065445	2.4606	0	0	0	0	1.8	0	2790700	0	0	0	0	2790700
Q6ZPJ3	Q6ZPJ3	2	2	2	E2/E3 hybrid ubiquitin-protein ligase UBE2O	Ube2o	(E3-independent) E2 ubiquitin-conjugating enzyme UBE2O OS=Mus musculus GN=Ube2o PE=1 SV=3	1	2	2	2	1	2	1	0	0	0	1	2	1	0	0	0	1	2	1	0	0	0	3.3	3.3	3.3	140.83	1288	1288	0	6.2077	1.7	3.3	1.7	0	0	0	20827000	5502400	10970000	4355000	0	0
Q6ZPK0	Q6ZPK0	3	3	3	PHD finger protein 21A	Phf21a	PHD finger protein 21A OS=Mus musculus GN=Phf21a PE=1 SV=2	1	3	3	3	0	0	0	3	2	2	0	0	0	3	2	2	0	0	0	3	2	2	8.8	8.8	8.8	72.521	659	659	0	5.6708	0	0	0	8.8	4.7	4.7	51666000	0	0	0	43189000	3682200
Q6ZPY7	Q6ZPY7	5	5	5	Lysine-specific demethylase 3B	Kdm3b	Lysine-specific demethylase 3B OS=Mus musculus GN=Kdm3b PE=1 SV=2	1	5	5	5	0	0	0	2	4	0	0	0	0	2	4	0	0	0	0	2	4	0	7.2	7.2	7.2	170.87	1562	1562	0	17.556	0	0	0	3.1	5.1	0	45749000	0	0	0	24006000	21743000
Q6ZPZ3	Q6ZPZ3	8	8	8	Zinc finger CCCH domain-containing protein 4	Zc3h4	Zinc finger CCCH domain-containing protein 4 OS=Mus musculus GN=Zc3h4 PE=1 SV=2	1	8	8	8	1	0	0	6	2	5	1	0	0	6	2	5	1	0	0	6	2	5	11.9	11.9	11.9	140.97	1304	1304	0	35.273	3.1	0	0	8.9	4.8	8.6	296220000	7312700	0	0	173720000	83839000
Q6ZQ03	Q6ZQ03	4	4	4	Formin-binding protein 4	Fnbp4	Formin-binding protein 4 OS=Mus musculus GN=Fnbp4 PE=1 SV=2	1	4	4	4	0	0	0	2	2	1	0	0	0	2	2	1	0	0	0	2	2	1	4.9	4.9	4.9	111.24	1031	1031	0	7.0627	0	0	0	2.2	1.9	1.6	11439000	0	0	0	4631200	4973700
Q6ZQ08	Q6ZQ08	3	3	3	CCR4-NOT transcription complex subunit 1	Cnot1	CCR4-NOT transcription complex subunit 1 OS=Mus musculus GN=Cnot1 PE=1 SV=2	1	3	3	3	2	1	0	0	1	0	2	1	0	0	1	0	2	1	0	0	1	0	2.1	2.1	2.1	266.8	2375	2375	0.0019011	2.2763	1	0.5	0	0	1.2	0	17545000	6337500	2930000	0	0	8277700
Q6ZQ38	Q6ZQ38	13	13	13	Cullin-associated NEDD8-dissociated protein 1	Cand1	Cullin-associated NEDD8-dissociated protein 1 OS=Mus musculus GN=Cand1 PE=1 SV=2	1	13	13	13	7	6	10	3	4	6	7	6	10	3	4	6	7	6	10	3	4	6	17.7	17.7	17.7	136.33	1230	1230	0	72.593	7.2	6.4	13.9	3	4.4	7.4	425950000	27541000	54169000	186380000	38571000	54223000
Q6ZQ58	Q6ZQ58	15	15	15	La-related protein 1	Larp1	La-related protein 1 OS=Mus musculus GN=Larp1 PE=1 SV=3	1	15	15	15	10	11	10	1	1	2	10	11	10	1	1	2	10	11	10	1	1	2	23.9	23.9	23.9	121.12	1072	1072	0	151.5	13.2	15.2	17.3	1.1	1.1	3.5	333910000	50156000	58373000	184530000	2276400	2376000
Q6ZQ73	Q6ZQ73	1	1	1	Cullin-associated NEDD8-dissociated protein 2	Cand2	Cullin-associated NEDD8-dissociated protein 2 OS=Mus musculus GN=Cand2 PE=1 SV=2	1	1	1	1	1	0	0	1	0	0	1	0	0	1	0	0	1	0	0	1	0	0	1	1	1	135.63	1235	1235	0.0093294	1.434	1	0	0	1	0	0	1410400	786220	0	0	624200	0
Q6ZQ93	Q6ZQ93	4	4	4	Ubiquitin carboxyl-terminal hydrolase 34	Usp34	Ubiquitin carboxyl-terminal hydrolase 34 OS=Mus musculus GN=Usp34 PE=1 SV=3	1	4	4	4	0	0	0	0	3	2	0	0	0	0	3	2	0	0	0	0	3	2	2.3	2.3	2.3	408.21	3582	3582	0	16.553	0	0	0	0	1.9	1	64058000	0	0	0	0	54348000
Q6ZQI3	Q6ZQI3	2	2	2	Malectin	Mlec	Malectin OS=Mus musculus GN=Mlec PE=1 SV=2	1	2	2	2	1	1	2	1	0	1	1	1	2	1	0	1	1	1	2	1	0	1	8.6	8.6	8.6	32.342	291	291	0	4.0878	4.5	4.5	8.6	4.5	0	4.5	11869000	2264800	2676600	3380000	1911900	0
Q6ZQL4	Q6ZQL4	1	1	1	WD repeat-containing protein 43	Wdr43	WD repeat-containing protein 43 OS=Mus musculus GN=Wdr43 PE=2 SV=2	1	1	1	1	1	1	1	0	0	1	1	1	1	0	0	1	1	1	1	0	0	1	4.1	4.1	4.1	75.38	677	677	0	77.219	4.1	4.1	4.1	0	0	4.1	30072000	3853300	5933600	16519000	0	0
Q6ZWN5	Q6ZWN5	9	9	9	40S ribosomal protein S9	Rps9	40S ribosomal protein S9 OS=Mus musculus GN=Rps9 PE=1 SV=3	1	9	9	9	4	4	7	5	5	5	4	4	7	5	5	5	4	4	7	5	5	5	37.6	37.6	37.6	22.591	194	194	0	23.408	18.6	18.6	32.5	26.3	27.3	26.3	319660000	50834000	40896000	102150000	67289000	34887000
Q6ZWQ0	Q6ZWQ0	3	3	3	Nesprin-2	Syne2	Nesprin-2 OS=Mus musculus GN=Syne2 PE=1 SV=2	1	3	3	3	1	1	1	1	0	0	1	1	1	1	0	0	1	1	1	1	0	0	0.6	0.6	0.6	782.72	6874	6874	0.0018939	2.232	0.1	0.2	0.1	0.2	0	0	2063600000	5248200	2046700000	4874100	6743000	0
Q6ZWU9	Q6ZWU9	4	4	1	40S ribosomal protein S27	Rps27	40S ribosomal protein S27 OS=Mus musculus GN=Rps27 PE=1 SV=3	1	4	4	1	3	3	4	3	3	3	3	3	4	3	3	3	1	1	1	1	1	1	41.7	41.7	15.5	9.461	84	84	0	20.673	32.1	32.1	41.7	32.1	32.1	32.1	519040000	104310000	92519000	122180000	107720000	49577000
Q6ZWV3;P86048	Q6ZWV3;P86048	9;7	9;7	9;7	60S ribosomal protein L10;60S ribosomal protein L10-like	Rpl10;Rpl10l	60S ribosomal protein L10 OS=Mus musculus GN=Rpl10 PE=1 SV=3;60S ribosomal protein L10-like OS=Mus musculus GN=Rpl10l PE=2 SV=1	2	9	9	9	7	6	8	4	6	4	7	6	8	4	6	4	7	6	8	4	6	4	47.2	47.2	47.2	24.604	214	214;214	0	91.683	42.5	43	46.7	31.3	36.9	26.2	1459000000	60560000	60134000	209660000	405790000	265040000
Q6ZWV7	Q6ZWV7	3	3	3	60S ribosomal protein L35	Rpl35	60S ribosomal protein L35 OS=Mus musculus GN=Rpl35 PE=1 SV=1	1	3	3	3	3	1	3	1	0	0	3	1	3	1	0	0	3	1	3	1	0	0	17.9	17.9	17.9	14.552	123	123	0	26.693	17.9	12.2	17.9	12.2	0	0	91940000	15916000	14543000	58399000	3082600	0
Q6ZWX6	Q6ZWX6	9	9	9	Eukaryotic translation initiation factor 2 subunit 1	Eif2s1	Eukaryotic translation initiation factor 2 subunit 1 OS=Mus musculus GN=Eif2s1 PE=1 SV=3	1	9	9	9	3	2	8	6	7	3	3	2	8	6	7	3	3	2	8	6	7	3	35.6	35.6	35.6	36.108	315	315	0	147.5	11.1	7	29.2	27.9	25.7	11.7	504600000	18728000	16948000	154720000	216130000	86560000
Q70FJ1	Q70FJ1	4	4	4	A-kinase anchor protein 9	Akap9	A-kinase anchor protein 9 OS=Mus musculus GN=Akap9 PE=1 SV=2	1	4	4	4	0	1	1	1	1	0	0	1	1	1	1	0	0	1	1	1	1	0	1.6	1.6	1.6	435.87	3797	3797	0	2.9085	0	0.3	0.4	0.5	0.4	0	24473000	0	3380700	6116900	14975000	0
Q76MZ3;Q7TNP2	Q76MZ3	6;1	6;1	6;1	Serine/threonine-protein phosphatase 2A 65 kDa regulatory subunit A alpha isoform	Ppp2r1a	Serine/threonine-protein phosphatase 2A 65 kDa regulatory subunit A alpha isoform OS=Mus musculus GN=Ppp2r1a PE=1 SV=3	2	6	6	6	6	5	3	4	3	4	6	5	3	4	3	4	6	5	3	4	3	4	12.9	12.9	12.9	65.322	589	589;601	0	14.197	12.9	10.7	6.8	9	7.3	9.5	448950000	34826000	41806000	215050000	17666000	120320000
Q78IK2	Q78IK2	3	3	3	Up-regulated during skeletal muscle growth protein 5	Usmg5	Up-regulated during skeletal muscle growth protein 5 OS=Mus musculus GN=Usmg5 PE=1 SV=1	1	3	3	3	1	3	1	0	1	0	1	3	1	0	1	0	1	3	1	0	1	0	44.8	44.8	44.8	6.3814	58	58	0.0054711	1.7934	27.6	44.8	27.6	0	27.6	0	35167000	7721200	13854000	8478300	0	5113900
Q78PY7	Q78PY7	28	28	28	Staphylococcal nuclease domain-containing protein 1	Snd1	Staphylococcal nuclease domain-containing protein 1 OS=Mus musculus GN=Snd1 PE=1 SV=1	1	28	28	28	15	19	20	16	12	18	15	19	20	16	12	18	15	19	20	16	12	18	47.9	47.9	47.9	102.09	910	910	0	290.5	24.2	30.7	35.1	31.6	21.5	29.6	1207700000	118220000	129170000	414260000	322660000	81592000
Q78ZA7	Q78ZA7	4	4	3	Nucleosome assembly protein 1-like 4	Nap1l4	Nucleosome assembly protein 1-like 4 OS=Mus musculus GN=Nap1l4 PE=1 SV=1	1	4	4	3	4	2	1	0	0	0	4	2	1	0	0	0	3	1	1	0	0	0	17.9	17.9	14.9	42.679	375	375	0	6.3359	17.9	7.7	2.9	0	0	0	32439000	13316000	19123000	0	0	0
Q791V5	Q791V5	3	3	3	Mitochondrial carrier homolog 2	Mtch2	Mitochondrial carrier homolog 2 OS=Mus musculus GN=Mtch2 PE=1 SV=1	1	3	3	3	1	2	2	2	0	0	1	2	2	2	0	0	1	2	2	2	0	0	18.5	18.5	18.5	33.499	303	303	0	6.6007	4.3	11.2	14.2	11.2	0	0	47409000	5270500	12248000	22035000	7855000	0
Q7JJ13	Q7JJ13	2	1	1	Bromodomain-containing protein 2	Brd2	Bromodomain-containing protein 2 OS=Mus musculus GN=Brd2 PE=1 SV=1	1	2	1	1	0	0	0	1	0	2	0	0	0	1	0	1	0	0	0	1	0	1	4.6	2.9	2.9	88.066	798	798	0.0024984	2.1122	0	0	0	2.9	0	4.6	6885800	0	0	0	4182700	0
Q7M6Y3	Q7M6Y3	3	3	3	Phosphatidylinositol-binding clathrin assembly protein	Picalm	Phosphatidylinositol-binding clathrin assembly protein OS=Mus musculus GN=Picalm PE=1 SV=1	1	3	3	3	3	1	1	1	1	0	3	1	1	1	1	0	3	1	1	1	1	0	9.4	9.4	9.4	71.543	660	660	0	37.259	9.4	2.9	3	3	3.5	0	130010000	12308000	4379000	82707000	27790000	2829600
Q7TMB8;Q5SQX6	Q7TMB8;Q5SQX6	6;3	6;3	6;3	Cytoplasmic FMR1-interacting protein 1;Cytoplasmic FMR1-interacting protein 2	Cyfip1;Cyfip2	Cytoplasmic FMR1-interacting protein 1 OS=Mus musculus GN=Cyfip1 PE=1 SV=1;Cytoplasmic FMR1-interacting protein 2 OS=Mus musculus GN=Cyfip2 PE=1 SV=2	2	6	6	6	4	3	2	2	0	0	4	3	2	2	0	0	4	3	2	2	0	0	5.3	5.3	5.3	145.24	1253	1253;1253	0	8.4011	3.3	3	1.8	1.4	0	0	201390000	9488600	184270000	5827700	1810100	0
Q7TMK9	Q7TMK9	7	7	7	Heterogeneous nuclear ribonucleoprotein Q	Syncrip	Heterogeneous nuclear ribonucleoprotein Q OS=Mus musculus GN=Syncrip PE=1 SV=2	1	7	7	7	3	3	6	1	1	2	3	3	6	1	1	2	3	3	6	1	1	2	15.4	15.4	15.4	69.632	623	623	0	15.11	6.3	5.5	13.3	2.1	2.1	3.7	316430000	11772000	16689000	206480000	42284000	34562000
Q7TMM9;Q9CWF2	Q7TMM9;Q9CWF2	19;18	2;1	2;1	Tubulin beta-2A chain;Tubulin beta-2B chain	Tubb2a;Tubb2b	Tubulin beta-2A chain OS=Mus musculus GN=Tubb2a PE=1 SV=1;Tubulin beta-2B chain OS=Mus musculus GN=Tubb2b PE=1 SV=1	2	19	2	2	14	16	15	15	13	14	1	2	1	1	0	0	1	2	1	1	0	0	54.4	9.7	9.7	49.906	445	445;445	0	8.453	39.3	51.7	42.5	45.6	38.2	38.2	20558000	4007700	11225000	3699200	1626100	0
Q7TNC4;Q9CYI4	Q7TNC4	9;2	9;2	9;2	Putative RNA-binding protein Luc7-like 2	Luc7l2	Putative RNA-binding protein Luc7-like 2 OS=Mus musculus GN=Luc7l2 PE=1 SV=1	2	9	9	9	3	1	2	8	5	3	3	1	2	8	5	3	3	1	2	8	5	3	26.5	26.5	26.5	46.582	392	392;371	0	26.613	10.7	3.8	8.9	22.7	16.8	13	74477000	8653700	3231600	4089400	29847000	17107000
Q7TNE3	Q7TNE3	1	1	1	Sperm-associated antigen 7	Spag7	Sperm-associated antigen 7 OS=Mus musculus GN=Spag7 PE=1 SV=1	1	1	1	1	0	0	0	0	0	1	0	0	0	0	0	1	0	0	0	0	0	1	4.4	4.4	4.4	25.921	227	227	0.0030788	1.9619	0	0	0	0	0	4.4	5778100	0	0	0	0	0
Q7TPR4;Q9JI91;O88990	Q7TPR4	47;10;10	47;10;10	29;1;0	Alpha-actinin-1	Actn1	Alpha-actinin-1 OS=Mus musculus GN=Actn1 PE=1 SV=1	3	47	47	29	29	36	35	36	39	39	29	36	35	36	39	39	16	23	20	21	25	23	55.4	55.4	39.2	103.07	892	892;894;900	0	323.31	40.1	47.4	42.9	48.2	52.7	45.4	6351800000	258130000	371480000	1313700000	2171800000	1762400000
Q7TPV4	Q7TPV4	26	26	26	Myb-binding protein 1A	Mybbp1a	Myb-binding protein 1A OS=Mus musculus GN=Mybbp1a PE=1 SV=2	1	26	26	26	9	5	22	9	9	8	9	5	22	9	9	8	9	5	22	9	9	8	23.4	23.4	23.4	152.04	1344	1344	0	183.4	12.2	6.2	20.8	11.8	11.1	10.2	538450000	45743000	38057000	304690000	86024000	32884000
Q7TQ95	Q7TQ95	2	2	2	Protein lunapark	Lnp	Protein lunapark OS=Mus musculus GN=Lnp PE=1 SV=1	1	2	2	2	1	2	1	0	0	0	1	2	1	0	0	0	1	2	1	0	0	0	7.3	7.3	7.3	47.499	425	425	0	4.2706	4.7	7.3	2.6	0	0	0	16912000	2211400	8041000	6659700	0	0
Q7TQH0	Q7TQH0	16	16	16	Ataxin-2-like protein	Atxn2l	Ataxin-2-like protein OS=Mus musculus GN=Atxn2l PE=1 SV=1	1	16	16	16	14	12	10	1	0	1	14	12	10	1	0	1	14	12	10	1	0	1	26.8	26.8	26.8	110.65	1049	1049	0	92.555	21.2	21.4	17	2.4	0	2.4	312460000	99807000	114070000	87576000	5428800	0
Q7TQI3	Q7TQI3	3	3	3	Ubiquitin thioesterase OTUB1	Otub1	Ubiquitin thioesterase OTUB1 OS=Mus musculus GN=Otub1 PE=1 SV=2	1	3	3	3	0	0	1	0	2	0	0	0	1	0	2	0	0	0	1	0	2	0	17.7	17.7	17.7	31.27	271	271	0	25.38	0	0	7	0	10.7	0	43615000	0	0	35079000	0	8535900
Q7TS74	Q7TS74	1	1	1	Cytoskeleton-associated protein 2-like	Ckap2l	Cytoskeleton-associated protein 2-like OS=Mus musculus GN=Ckap2l PE=1 SV=1	1	1	1	1	0	0	0	1	0	1	0	0	0	1	0	1	0	0	0	1	0	1	1.9	1.9	1.9	82.998	745	745	0.001906	2.2944	0	0	0	1.9	0	1.9	35185000	0	0	0	19481000	0
Q7TSC1	Q7TSC1	10	10	10	Protein PRRC2A	Prrc2a	Protein PRRC2A OS=Mus musculus GN=Prrc2a PE=1 SV=1	1	10	10	10	5	8	7	2	0	2	5	8	7	2	0	2	5	8	7	2	0	2	8.2	8.2	8.2	229.2	2158	2158	0	22.581	4.1	7	6.2	1.8	0	1.8	178630000	20482000	31058000	115030000	7863300	0
Q7TSG2	Q7TSG2	3	3	3	RNA polymerase II subunit A C-terminal domain phosphatase	Ctdp1	RNA polymerase II subunit A C-terminal domain phosphatase OS=Mus musculus GN=Ctdp1 PE=1 SV=1	1	3	3	3	0	0	0	2	1	2	0	0	0	2	1	2	0	0	0	2	1	2	6.5	6.5	6.5	104.55	960	960	0	4.4321	0	0	0	4.6	2.4	4.3	7634700	0	0	0	1917300	2238100
Q7TSH3	Q7TSH3	22	22	22	Zinc finger protein 516	Znf516	Zinc finger protein 516 OS=Mus musculus GN=Znf516 PE=1 SV=1	1	22	22	22	0	0	0	15	14	13	0	0	0	15	14	13	0	0	0	15	14	13	30.8	30.8	30.8	124.79	1157	1157	0	137.33	0	0	0	20.5	21.8	20.2	313880000	0	0	0	131650000	117040000
Q7TSJ2	Q7TSJ2	3	3	3	Microtubule-associated protein 6	Map6	Microtubule-associated protein 6 OS=Mus musculus GN=Map6 PE=1 SV=2	1	3	3	3	1	2	1	0	0	0	1	2	1	0	0	0	1	2	1	0	0	0	6.6	6.6	6.6	96.449	906	906	0	4.0858	3	5.3	1.3	0	0	0	15142000	4262200	6930900	3948900	0	0
Q7TT37	Q7TT37	9	9	9	Elongator complex protein 1	Ikbkap	Elongator complex protein 1 OS=Mus musculus GN=Ikbkap PE=1 SV=2	1	9	9	9	4	6	6	2	1	1	4	6	6	2	1	1	4	6	6	2	1	1	11.3	11.3	11.3	149.58	1333	1333	0	39.552	4.3	6.3	8	2.5	1	1	163100000	10950000	19220000	76999000	44740000	9449800
Q7TT50;Q8BYW1	Q7TT50	4;1	4;1	4;1	Serine/threonine-protein kinase MRCK beta	Cdc42bpb	Serine/threonine-protein kinase MRCK beta OS=Mus musculus GN=Cdc42bpb PE=1 SV=2	2	4	4	4	0	3	2	0	1	0	0	3	2	0	1	0	0	3	2	0	1	0	3.7	3.7	3.7	194.75	1713	1713;648	0	7.0729	0	2.6	1.7	0	1.1	0	33682000	0	18255000	12938000	0	2489200
Q80SW1;Q68FL4	Q80SW1	3;1	3;1	3;1	Putative adenosylhomocysteinase 2	Ahcyl1	Putative adenosylhomocysteinase 2 OS=Mus musculus GN=Ahcyl1 PE=1 SV=1	2	3	3	3	0	3	1	0	0	0	0	3	1	0	0	0	0	3	1	0	0	0	8.3	8.3	8.3	58.951	530	530;613	0	6.1669	0	8.3	2.6	0	0	0	15004000	0	9604800	5398700	0	0
Q80TH2	Q80TH2	16	16	15	Protein LAP2	Erbb2ip	Protein LAP2 OS=Mus musculus GN=Erbb2ip PE=1 SV=3	1	16	16	15	8	11	11	1	0	0	8	11	11	1	0	0	8	11	10	1	0	0	20	20	18.8	157.25	1402	1402	0	52.85	10.9	13.5	13.6	1	0	0	330050000	57716000	92186000	176350000	3797100	0
Q80TY0	Q80TY0	1	1	1	Formin-binding protein 1	Fnbp1	Formin-binding protein 1 OS=Mus musculus GN=Fnbp1 PE=1 SV=2	1	1	1	1	1	1	0	0	0	0	1	1	0	0	0	0	1	1	0	0	0	0	3.2	3.2	3.2	71.343	616	616	0.0071685	1.5923	3.2	3.2	0	0	0	0	4149500	1573400	2576100	0	0	0
Q80U58	Q80U58	1	1	1	Pumilio homolog 2	Pum2	Pumilio homolog 2 OS=Mus musculus GN=Pum2 PE=1 SV=2	1	1	1	1	0	0	1	0	0	0	0	0	1	0	0	0	0	0	1	0	0	0	1.6	1.6	1.6	114.31	1066	1066	0	2.659	0	0	1.6	0	0	0	10841000	0	0	10841000	0	0
Q80U78	Q80U78	1	1	1	Pumilio homolog 1	Pum1	Pumilio homolog 1 OS=Mus musculus GN=Pum1 PE=1 SV=2	1	1	1	1	0	0	1	0	0	0	0	0	1	0	0	0	0	0	1	0	0	0	1.4	1.4	1.4	126.62	1189	1189	0	3.2263	0	0	1.4	0	0	0	16682000	0	0	16682000	0	0
Q80U93	Q80U93	12	12	12	Nuclear pore complex protein Nup214	Nup214	Nuclear pore complex protein Nup214 OS=Mus musculus GN=Nup214 PE=1 SV=2	1	12	12	12	8	5	5	0	0	0	8	5	5	0	0	0	8	5	5	0	0	0	12	12	12	212.98	2085	2085	0	50.044	7.5	5.9	5.6	0	0	0	129040000	30192000	20938000	77908000	0	0
Q80UG5	Q80UG5	13	13	13	Septin-9	2019-09-09	Septin-9 OS=Mus musculus GN=Sept9 PE=1 SV=1	1	13	13	13	9	7	10	3	1	4	9	7	10	3	1	4	9	7	10	3	1	4	40.3	40.3	40.3	65.574	583	583	0	58.429	28.5	17.2	27.3	7.4	3.1	13.4	274700000	45955000	43679000	136320000	32393000	4707700
Q80UM3	Q80UM3	8	8	8	N-alpha-acetyltransferase 15, NatA auxiliary subunit	Naa15	N-alpha-acetyltransferase 15, NatA auxiliary subunit OS=Mus musculus GN=Naa15 PE=1 SV=1	1	8	8	8	4	1	5	2	3	2	4	1	5	2	3	2	4	1	5	2	3	2	15.7	15.7	15.7	100.96	865	865	0	98.452	6.1	1.3	7.9	2.5	6.6	4.5	126150000	17744000	4429800	19959000	14543000	33133000
Q80UM7	Q80UM7	2	2	2	Mannosyl-oligosaccharide glucosidase	Mogs	Mannosyl-oligosaccharide glucosidase OS=Mus musculus GN=Mogs PE=1 SV=1	1	2	2	2	0	0	2	0	1	0	0	0	2	0	1	0	0	0	2	0	1	0	4.2	4.2	4.2	91.83	834	834	0	3.5762	0	0	4.2	0	2.4	0	10500000	0	0	6057700	0	4442300
Q80UP8	Q80UP8	1	1	1	Sodium-dependent phosphate transporter 2	Slc20a2	Sodium-dependent phosphate transporter 2 OS=Mus musculus GN=Slc20a2 PE=1 SV=2	1	1	1	1	1	1	0	0	1	1	1	1	0	0	1	1	1	1	0	0	1	1	1.4	1.4	1.4	70.865	656	656	1	-2	1.4	1.4	0	0	1.4	1.4	1320200000	690360000	333100000	0	0	224420000
Q80UU9	Q80UU9	1	1	1	Membrane-associated progesterone receptor component 2	Pgrmc2	Membrane-associated progesterone receptor component 2 OS=Mus musculus GN=Pgrmc2 PE=1 SV=2	1	1	1	1	0	1	1	0	0	1	0	1	1	0	0	1	0	1	1	0	0	1	6.5	6.5	6.5	23.334	217	217	0	3.7283	0	6.5	6.5	0	0	6.5	6777200	0	3271100	2075000	0	0
Q80W00	Q80W00	3	3	3	Serine/threonine-protein phosphatase 1 regulatory subunit 10	Ppp1r10	Serine/threonine-protein phosphatase 1 regulatory subunit 10 OS=Mus musculus GN=Ppp1r10 PE=1 SV=1	1	3	3	3	0	0	0	1	1	1	0	0	0	1	1	1	0	0	0	1	1	1	8.1	8.1	8.1	94.371	888	888	0	27.461	0	0	0	4.7	1.8	1.6	66250000	0	0	0	58520000	6367600
Q80W47	Q80W47	7	7	7	WD repeat domain phosphoinositide-interacting protein 2	Wipi2	WD repeat domain phosphoinositide-interacting protein 2 OS=Mus musculus GN=Wipi2 PE=1 SV=1	1	7	7	7	5	1	4	0	1	0	5	1	4	0	1	0	5	1	4	0	1	0	33	33	33	48.477	445	445	0	92.995	20	5.2	20.2	0	9.4	0	198110000	19610000	12021000	126390000	0	40092000
Q80W54	Q80W54	3	3	3	CAAX prenyl protease 1 homolog	Zmpste24	CAAX prenyl protease 1 homolog OS=Mus musculus GN=Zmpste24 PE=1 SV=2	1	3	3	3	1	1	1	3	0	2	1	1	1	3	0	2	1	1	1	3	0	2	12.6	12.6	12.6	54.734	475	475	0	27.675	4.2	2.7	4.2	12.6	0	6.9	127330000	3121900	4844400	78724000	34202000	0
Q80WC1	Q80WC1	14	14	14	Ubinuclein-2	Ubn2	Ubinuclein-2 OS=Mus musculus GN=Ubn2 PE=1 SV=2	1	14	14	14	0	0	0	8	8	4	0	0	0	8	8	4	0	0	0	8	8	4	20.7	20.7	20.7	141.74	1314	1314	0	22.115	0	0	0	12.8	9.5	3.3	105190000	0	0	0	35729000	62818000
Q80WE4	Q80WE4	1	1	1	Kinesin-like protein KIF20B	Kif20b	Kinesin-like protein KIF20B OS=Mus musculus GN=Kif20b PE=1 SV=3	1	1	1	1	0	0	0	1	0	0	0	0	0	1	0	0	0	0	0	1	0	0	0.8	0.8	0.8	203.51	1774	1774	0.00064226	2.3809	0	0	0	0.8	0	0	3785900	0	0	0	3785900	0
Q80WJ7	Q80WJ7	8	8	8	Protein LYRIC	Mtdh	Protein LYRIC OS=Mus musculus GN=Mtdh PE=1 SV=1	1	8	8	8	5	8	7	3	4	3	5	8	7	3	4	3	5	8	7	3	4	3	22.8	22.8	22.8	63.845	579	579	0	30.676	16.4	22.8	20.2	10.2	10.2	9.5	247030000	42307000	87577000	63691000	12994000	22803000
Q80X41	Q80X41	2	2	2	Serine/threonine-protein kinase VRK1	Vrk1	Serine/threonine-protein kinase VRK1 OS=Mus musculus GN=Vrk1 PE=1 SV=2	1	2	2	2	0	0	1	1	2	0	0	0	1	1	2	0	0	0	1	1	2	0	11.1	11.1	11.1	49.74	440	440	0	16.573	0	0	7.5	7.5	11.1	0	74505000	0	0	23585000	24467000	26454000
Q80X50	Q80X50	19	19	19	Ubiquitin-associated protein 2-like	Ubap2l	Ubiquitin-associated protein 2-like OS=Mus musculus GN=Ubap2l PE=1 SV=1	1	19	19	19	14	14	18	2	4	4	14	14	18	2	4	4	14	14	18	2	4	4	30.3	30.3	30.3	116.8	1107	1107	0	204.43	21.6	26.2	30.1	2.5	6.8	6	975380000	192740000	221280000	521630000	7931300	16249000
Q80X82	Q80X82	1	1	1	Symplekin	Sympk	Symplekin OS=Mus musculus GN=Sympk PE=1 SV=1	1	1	1	1	0	0	0	1	0	1	0	0	0	1	0	1	0	0	0	1	0	1	1	1	1	142.28	1284	1284	0	3.0436	0	0	0	1	0	1	8281100	0	0	0	4086900	0
Q80X90	Q80X90	76	71	68	Filamin-B	Flnb	Filamin-B OS=Mus musculus GN=Flnb PE=1 SV=3	1	76	71	68	56	59	56	27	27	26	53	56	54	25	25	23	51	54	51	22	23	21	44.3	43.4	41.7	277.82	2602	2602	0	323.31	35.4	36.6	33.7	15.4	17	14.2	2728900000	376800000	510060000	1047500000	272500000	413690000
Q80XI3	Q80XI3	13	11	11	Eukaryotic translation initiation factor 4 gamma 3	Eif4g3	Eukaryotic translation initiation factor 4 gamma 3 OS=Mus musculus GN=Eif4g3 PE=1 SV=2	1	13	11	11	9	6	4	0	3	3	7	4	4	0	3	3	7	4	4	0	3	3	11.1	9.6	9.6	174.89	1579	1579	0	26.713	7.9	4.5	3.2	0	2.8	2.3	70128000	14879000	13439000	29425000	0	6797500
Q80XK6	Q80XK6	2	2	2	Autophagy-related protein 2 homolog B	Atg2b	Autophagy-related protein 2 homolog B OS=Mus musculus GN=Atg2b PE=1 SV=3	1	2	2	2	0	0	2	0	0	0	0	0	2	0	0	0	0	0	2	0	0	0	1.6	1.6	1.6	231.4	2075	2075	0	3.6296	0	0	1.6	0	0	0	12028000	0	0	12028000	0	0
Q80XQ2	Q80XQ2	2	2	2	TBC1 domain family member 5	Tbc1d5	TBC1 domain family member 5 OS=Mus musculus GN=Tbc1d5 PE=1 SV=2	1	2	2	2	0	2	1	0	0	0	0	2	1	0	0	0	0	2	1	0	0	0	5.9	5.9	5.9	91.836	815	815	0	9.8759	0	5.9	1.7	0	0	0	6209500	0	6209500	0	0	0
Q80Y56	Q80Y56	11	11	11	Rabenosyn-5	Rbsn	Rabenosyn-5 OS=Mus musculus GN=Rbsn PE=1 SV=1	1	11	11	11	6	8	6	0	0	0	6	8	6	0	0	0	6	8	6	0	0	0	22.6	22.6	22.6	88.49	783	783	0	49.641	12.3	17.5	14	0	0	0	76676000	20508000	37602000	18566000	0	0
Q80Y81	Q80Y81	3	3	3	Zinc phosphodiesterase ELAC protein 2	Elac2	Zinc phosphodiesterase ELAC protein 2 OS=Mus musculus GN=Elac2 PE=1 SV=1	1	3	3	3	0	0	1	1	0	2	0	0	1	1	0	2	0	0	1	1	0	2	5.5	5.5	5.5	92.718	831	831	0.0019036	2.2841	0	0	1.7	2.5	0	3.9	10981000	0	0	2901000	3699000	0
Q80ZW0	Q80ZW0	2	2	2	Serine/threonine-protein kinase 35	Stk35	Serine/threonine-protein kinase 35 OS=Mus musculus GN=Stk35 PE=1 SV=3	1	2	2	2	0	0	0	2	1	0	0	0	0	2	1	0	0	0	0	2	1	0	5.9	5.9	5.9	59.459	539	539	0	4.0871	0	0	0	5.9	1.7	0	2214000	0	0	0	2214000	0
Q810A7	Q810A7	17	17	17	ATP-dependent RNA helicase DDX42	Ddx42	ATP-dependent RNA helicase DDX42 OS=Mus musculus GN=Ddx42 PE=1 SV=3	1	17	17	17	2	2	2	14	13	12	2	2	2	14	13	12	2	2	2	14	13	12	29.8	29.8	29.8	101.96	929	929	0	108.34	4	4	4	23.5	23.7	21.7	619780000	6149200	4615900	19116000	302620000	188370000
Q810V0	Q810V0	2	2	2	U3 small nucleolar ribonucleoprotein protein MPP10	Mphosph10	U3 small nucleolar ribonucleoprotein protein MPP10 OS=Mus musculus GN=Mphosph10 PE=1 SV=2	1	2	2	2	0	0	0	2	1	1	0	0	0	2	1	1	0	0	0	2	1	1	7.3	7.3	7.3	78.734	681	681	0	8.3463	0	0	0	7.3	4.7	4.7	110670000	0	0	0	34516000	34056000
Q8BFW7	Q8BFW7	23	23	23	Lipoma-preferred partner homolog	Lpp	Lipoma-preferred partner homolog OS=Mus musculus GN=Lpp PE=1 SV=1	1	23	23	23	17	19	18	6	6	6	17	19	18	6	6	6	17	19	18	6	6	6	50.1	50.1	50.1	65.89	613	613	0	219.42	36.2	38	40.1	18.9	18.9	17.9	789020000	192940000	264450000	225470000	59651000	22854000
Q8BFY9;Q99LG2	Q8BFY9	9;2	9;2	9;2	Transportin-1	Tnpo1	Transportin-1 OS=Mus musculus GN=Tnpo1 PE=1 SV=2	2	9	9	9	5	6	6	5	7	6	5	6	6	5	7	6	5	6	6	5	7	6	17.5	17.5	17.5	102.36	898	898;887	0	75.199	7	12.7	10.5	7.8	12.9	11.6	273500000	26517000	34190000	70993000	54744000	55876000
Q8BFZ3	Q8BFZ3	11	1	1	Beta-actin-like protein 2	Actbl2	Beta-actin-like protein 2 OS=Mus musculus GN=Actbl2 PE=1 SV=1	1	11	1	1	7	7	8	7	10	7	1	0	0	0	1	0	1	0	0	0	1	0	30.1	4.8	4.8	42.004	376	376	0	2.9191	27.4	21.5	23.4	22.6	29.5	21	2958600000	1249600000	0	0	0	1709000000
Q8BG05	Q8BG05	9	9	9	Heterogeneous nuclear ribonucleoprotein A3	Hnrnpa3	Heterogeneous nuclear ribonucleoprotein A3 OS=Mus musculus GN=Hnrnpa3 PE=1 SV=1	1	9	9	9	5	3	6	9	7	6	5	3	6	9	7	6	5	3	6	9	7	6	35.6	35.6	35.6	39.652	379	379	0	172.26	24.3	14.5	31.1	35.6	35.4	25.6	1826900000	37978000	29614000	278590000	969860000	395380000
Q8BG30	Q8BG30	6	6	6	Negative elongation factor A	Nelfa	Negative elongation factor A OS=Mus musculus GN=Nelfa PE=1 SV=1	1	6	6	6	0	0	0	5	4	2	0	0	0	5	4	2	0	0	0	5	4	2	25.1	25.1	25.1	57.584	530	530	0	105.28	0	0	0	22.3	15.7	6.6	216390000	0	0	0	133200000	68665000
Q8BG32	Q8BG32	12	12	12	26S proteasome non-ATPase regulatory subunit 11	Psmd11	26S proteasome non-ATPase regulatory subunit 11 OS=Mus musculus GN=Psmd11 PE=1 SV=3	1	12	12	12	5	8	7	3	7	5	5	8	7	3	7	5	5	8	7	3	7	5	39.8	39.8	39.8	47.436	422	422	0	96.068	18.5	31	23.5	14.2	24.2	15.9	571280000	30656000	51543000	226600000	130420000	118680000
Q8BG51	Q8BG51	1	1	1	Mitochondrial Rho GTPase 1	Rhot1	Mitochondrial Rho GTPase 1 OS=Mus musculus GN=Rhot1 PE=1 SV=1	1	1	1	1	0	0	0	1	0	0	0	0	0	1	0	0	0	0	0	1	0	0	1.6	1.6	1.6	72.241	631	631	0	7.4349	0	0	0	1.6	0	0	0	0	0	0	0	0
Q8BG79	Q8BG79	4	4	4	CWF19-like protein 2	Cwf19l2	CWF19-like protein 2 OS=Mus musculus GN=Cwf19l2 PE=1 SV=1	1	4	4	4	0	0	0	3	3	2	0	0	0	3	3	2	0	0	0	3	3	2	7.2	7.2	7.2	103.17	887	887	0	5.5587	0	0	0	5.3	4.6	4.2	31298000	0	0	0	13991000	6567300
Q8BG81	Q8BG81	1	1	1	Polymerase delta-interacting protein 3	Poldip3	Polymerase delta-interacting protein 3 OS=Mus musculus GN=Poldip3 PE=1 SV=1	1	1	1	1	0	0	1	0	0	1	0	0	1	0	0	1	0	0	1	0	0	1	4.8	4.8	4.8	46.132	420	420	0	3.2453	0	0	4.8	0	0	4.8	5809900	0	0	2889700	0	0
Q8BGD9	Q8BGD9	7	7	7	Eukaryotic translation initiation factor 4B	Eif4b	Eukaryotic translation initiation factor 4B OS=Mus musculus GN=Eif4b PE=1 SV=1	1	7	7	7	5	5	5	2	1	1	5	5	5	2	1	1	5	5	5	2	1	1	18.7	18.7	18.7	68.839	611	611	0	126.94	14.2	11.8	11.9	4.9	2.6	2.6	184340000	79883000	59778000	32054000	4926200	3696500
Q8BGH2	Q8BGH2	1	1	1	Sorting and assembly machinery component 50 homolog	Samm50	Sorting and assembly machinery component 50 homolog OS=Mus musculus GN=Samm50 PE=1 SV=1	1	1	1	1	0	0	0	0	1	0	0	0	0	0	1	0	0	0	0	0	1	0	4.3	4.3	4.3	51.863	469	469	0	3.2077	0	0	0	0	4.3	0	3783100	0	0	0	0	3783100
Q8BGQ7	Q8BGQ7	10	10	10	Alanine--tRNA ligase, cytoplasmic	Aars	Alanine--tRNA ligase, cytoplasmic OS=Mus musculus GN=Aars PE=1 SV=1	1	10	10	10	6	7	6	4	3	6	6	7	6	4	3	6	6	7	6	4	3	6	17.8	17.8	17.8	106.91	968	968	0	92.781	9.5	11.4	12.5	5.4	4.1	10.1	218650000	15667000	23355000	121970000	14860000	9029200
Q8BH04	Q8BH04	3	3	3	Phosphoenolpyruvate carboxykinase [GTP], mitochondrial	Pck2	Phosphoenolpyruvate carboxykinase [GTP], mitochondrial OS=Mus musculus GN=Pck2 PE=1 SV=1	1	3	3	3	0	1	0	1	2	0	0	1	0	1	2	0	0	1	0	1	2	0	8.6	8.6	8.6	70.527	640	640	0	29.379	0	1.6	0	5.3	7	0	76768000	0	2435200	0	40690000	33643000
Q8BH24	Q8BH24	1	1	1	Transmembrane 9 superfamily member 4	Tm9sf4	Transmembrane 9 superfamily member 4 OS=Mus musculus GN=Tm9sf4 PE=1 SV=1	1	1	1	1	0	0	1	0	0	0	0	0	1	0	0	0	0	0	1	0	0	0	3	3	3	74.692	643	643	0	2.7115	0	0	3	0	0	0	7303200	0	0	7303200	0	0
Q8BH58	Q8BH58	1	1	1	TIP41-like protein	Tiprl	TIP41-like protein OS=Mus musculus GN=Tiprl PE=1 SV=1	1	1	1	1	0	1	0	1	1	0	0	1	0	1	1	0	0	1	0	1	1	0	6.6	6.6	6.6	31.253	271	271	0	6.2861	0	6.6	0	6.6	6.6	0	24908000	0	3399800	0	15185000	6323600
Q8BH59;Q9QXX4	Q8BH59	3;1	3;1	3;1	Calcium-binding mitochondrial carrier protein Aralar1	Slc25a12	Calcium-binding mitochondrial carrier protein Aralar1 OS=Mus musculus GN=Slc25a12 PE=1 SV=1	2	3	3	3	2	1	1	0	1	0	2	1	1	0	1	0	2	1	1	0	1	0	5.6	5.6	5.6	74.569	677	677;676	0	4.585	3.8	1.8	2.7	0	2.7	0	18535000	2998600	2593600	7586000	0	5356500
Q8BH64	Q8BH64	16	16	15	EH domain-containing protein 2	Ehd2	EH domain-containing protein 2 OS=Mus musculus GN=Ehd2 PE=1 SV=1	1	16	16	15	12	11	12	12	6	7	12	11	12	12	6	7	12	11	11	12	6	7	49.2	49.2	47.5	61.174	543	543	0	299.58	37.8	39.2	39.4	40.5	22.3	18.8	1190200000	79502000	101630000	498650000	351740000	129370000
Q8BHB4	Q8BHB4	2	2	2	WD repeat-containing protein 3	Wdr3	WD repeat-containing protein 3 OS=Mus musculus GN=Wdr3 PE=1 SV=1	1	2	2	2	0	0	1	1	0	2	0	0	1	1	0	2	0	0	1	1	0	2	4.5	4.5	4.5	105.77	942	942	0	7.5836	0	0	2	2	0	4.5	54810000	0	0	10486000	16085000	0
Q8BHC4	Q8BHC4	2	2	2	Dephospho-CoA kinase domain-containing protein	Dcakd	Dephospho-CoA kinase domain-containing protein OS=Mus musculus GN=Dcakd PE=1 SV=1	1	2	2	2	1	0	1	1	0	0	1	0	1	1	0	0	1	0	1	1	0	0	13.9	13.9	13.9	26.476	231	231	0	7.6733	5.6	0	8.2	8.2	0	0	33546000	2199100	0	14599000	16747000	0
Q8BHD7	Q8BHD7	5	4	4	Polypyrimidine tract-binding protein 3	Ptbp3	Polypyrimidine tract-binding protein 3 OS=Mus musculus GN=Ptbp3 PE=1 SV=1	1	5	4	4	1	2	1	4	4	2	1	2	1	4	3	2	1	2	1	4	3	2	15.5	14	14	56.7	523	523	0	54.931	2.3	7.1	4.8	14	12.4	7.1	132900000	3932100	9008900	15013000	54746000	43213000
Q8BHG1	Q8BHG1	3	3	3	Nardilysin	Nrd1	Nardilysin OS=Mus musculus GN=Nrdc PE=1 SV=1	1	3	3	3	1	2	2	1	1	1	1	2	2	1	1	1	1	2	2	1	1	1	5.2	5.2	5.2	132.89	1161	1161	0	5.0434	1	3.5	2.7	1	1	1	40426000	4606000	10945000	16623000	3220400	2322400
Q8BHG2	Q8BHG2	3	3	3	UPF0587 protein C1orf123 homolog		UPF0587 protein C1orf123 homolog OS=Mus musculus PE=1 SV=1	1	3	3	3	2	3	3	3	1	2	2	3	3	3	1	2	2	3	3	3	1	2	23.1	23.1	23.1	18.02	160	160	0	5.177	15.6	23.1	23.1	23.1	5	15.6	117060000	12016000	20507000	34147000	39215000	1632500
Q8BHJ9	Q8BHJ9	5	5	5	Pre-mRNA-splicing factor SLU7	Slu7	Pre-mRNA-splicing factor SLU7 OS=Mus musculus GN=Slu7 PE=1 SV=1	1	5	5	5	0	0	0	2	2	2	0	0	0	2	2	2	0	0	0	2	2	2	17.4	17.4	17.4	68.079	585	585	0	33.021	0	0	0	6.8	7.7	8.5	62207000	0	0	0	41703000	14987000
Q8BHK9	Q8BHK9	11	11	11	DNA excision repair protein ERCC-6-like	Ercc6l	DNA excision repair protein ERCC-6-like OS=Mus musculus GN=Ercc6l PE=1 SV=1	1	11	11	11	7	7	7	0	1	2	7	7	7	0	1	2	7	7	7	0	1	2	11.3	11.3	11.3	138.85	1240	1240	0	64.736	7.6	7.2	6.5	0	1.2	2.1	127460000	37238000	44184000	34923000	0	6252200
Q8BHN3	Q8BHN3	12	12	12	Neutral alpha-glucosidase AB	Ganab	Neutral alpha-glucosidase AB OS=Mus musculus GN=Ganab PE=1 SV=1	1	12	12	12	5	5	4	6	5	5	5	5	4	6	5	5	5	5	4	6	5	5	19.7	19.7	19.7	106.91	944	944	0	46.416	7.9	6.9	6	10.2	8.8	9.7	264340000	14976000	13497000	44838000	91139000	47607000
Q8BI72	Q8BI72	2	2	2	CDKN2A-interacting protein	Cdkn2aip	CDKN2A-interacting protein OS=Mus musculus GN=Cdkn2aip PE=1 SV=1	1	2	2	2	0	0	0	0	2	0	0	0	0	0	2	0	0	0	0	0	2	0	5.9	5.9	5.9	59.744	563	563	0	4.0742	0	0	0	0	5.9	0	12753000	0	0	0	0	12753000
Q8BIH0	Q8BIH0	4	4	4	Histone deacetylase complex subunit SAP130	Sap130	Histone deacetylase complex subunit SAP130 OS=Mus musculus GN=Sap130 PE=1 SV=2	1	4	4	4	0	0	0	3	1	2	0	0	0	3	1	2	0	0	0	3	1	2	4.3	4.3	4.3	111.23	1057	1057	0	4.9653	0	0	0	3.1	0.9	2.1	17373000	0	0	0	11338000	2571000
Q8BIJ7	Q8BIJ7	2	2	2	RUN and FYVE domain-containing protein 1	Rufy1	RUN and FYVE domain-containing protein 1 OS=Mus musculus GN=Rufy1 PE=1 SV=1	1	2	2	2	2	0	0	0	0	0	2	0	0	0	0	0	2	0	0	0	0	0	3.5	3.5	3.5	80.376	712	712	0.00065232	2.4448	3.5	0	0	0	0	0	2014200	2014200	0	0	0	0
Q8BIK4	Q8BIK4	1	1	1	Dedicator of cytokinesis protein 9	Dock9	Dedicator of cytokinesis protein 9 OS=Mus musculus GN=Dock9 PE=1 SV=2	1	1	1	1	0	1	0	0	0	0	0	1	0	0	0	0	0	1	0	0	0	0	0.5	0.5	0.5	235.31	2055	2055	1	-2	0	0.5	0	0	0	0	6614900	0	6614900	0	0	0
Q8BIW1	Q8BIW1	10	10	10	Protein prune homolog	Prune	Protein prune homolog OS=Mus musculus GN=Prune PE=1 SV=1	1	10	10	10	3	6	6	2	2	1	3	6	6	2	2	1	3	6	6	2	2	1	35.9	35.9	35.9	50.239	454	454	0	62.827	10.6	18.3	24	9.7	9.7	5.1	282720000	19190000	31255000	187090000	21839000	19940000
Q8BJ05	Q8BJ05	4	4	4	Zinc finger CCCH domain-containing protein 14	Zc3h14	Zinc finger CCCH domain-containing protein 14 OS=Mus musculus GN=Zc3h14 PE=1 SV=1	1	4	4	4	0	0	0	2	3	2	0	0	0	2	3	2	0	0	0	2	3	2	6.5	6.5	6.5	82.408	735	735	0	6.5442	0	0	0	3.7	5.3	3.7	41105000	0	0	0	9298600	24516000
Q8BJ71	Q8BJ71	4	4	4	Nuclear pore complex protein Nup93	Nup93	Nuclear pore complex protein Nup93 OS=Mus musculus GN=Nup93 PE=1 SV=1	1	4	4	4	0	1	3	1	1	1	0	1	3	1	1	1	0	1	3	1	1	1	9.9	9.9	9.9	93.28	819	819	0	41.712	0	1.3	6	1.3	3.9	3.2	42107000	0	3185400	14572000	1990300	6841400
Q8BJW6	Q8BJW6	2	2	2	Eukaryotic translation initiation factor 2A;Eukaryotic translation initiation factor 2A, N-terminally processed	Eif2a	Eukaryotic translation initiation factor 2A OS=Mus musculus GN=Eif2a PE=1 SV=2	1	2	2	2	2	2	1	2	0	1	2	2	1	2	0	1	2	2	1	2	0	1	7.6	7.6	7.6	64.403	581	581	0	4.9486	7.6	7.6	2.4	7.6	0	2.4	44689000	6114400	8692600	3652700	23920000	0
Q8BK63	Q8BK63	3	3	3	Casein kinase I isoform alpha	Csnk1a1	Casein kinase I isoform alpha OS=Mus musculus GN=Csnk1a1 PE=1 SV=2	1	3	3	3	1	1	3	1	2	1	1	1	3	1	2	1	1	1	3	1	2	1	9.2	9.2	9.2	38.914	337	337	0	4.1123	3.6	2.7	9.2	3	5.6	3	10934000	1926200	2284200	1576600	2834100	2312900
Q8BK64	Q8BK64	6	6	6	Activator of 90 kDa heat shock protein ATPase homolog 1	Ahsa1	Activator of 90 kDa heat shock protein ATPase homolog 1 OS=Mus musculus GN=Ahsa1 PE=1 SV=2	1	6	6	6	4	4	4	3	3	2	4	4	4	3	3	2	4	4	4	3	3	2	28.7	28.7	28.7	38.117	338	338	0	24.945	23.1	23.1	19.8	13.6	16.9	12.1	289230000	22449000	25060000	116690000	64651000	36583000
Q8BK67	Q8BK67	6	6	6	Protein RCC2	Rcc2	Protein RCC2 OS=Mus musculus GN=Rcc2 PE=1 SV=1	1	6	6	6	3	3	3	4	4	4	3	3	3	4	4	4	3	3	3	4	4	4	19	19	19	55.983	520	520	0	86.765	11	11	10.2	12.5	13.5	14.2	193900000	10261000	16319000	59767000	50865000	42803000
Q8BKC5	Q8BKC5	8	8	8	Importin-5	Ipo5	Importin-5 OS=Mus musculus GN=Ipo5 PE=1 SV=3	1	8	8	8	2	3	3	3	3	1	2	3	3	3	3	1	2	3	3	3	3	1	12	12	12	123.59	1097	1097	0	26.14	3	5	3.8	4.9	4.9	1.8	193840000	13694000	23772000	30757000	28207000	35161000
Q8BKI2	Q8BKI2	9	9	9	Trinucleotide repeat-containing gene 6B protein	Tnrc6b	Trinucleotide repeat-containing gene 6B protein OS=Mus musculus GN=Tnrc6b PE=1 SV=2	1	9	9	9	3	4	7	0	0	0	3	4	7	0	0	0	3	4	7	0	0	0	9.2	9.2	9.2	191.96	1810	1810	0	27.7	2.4	3.9	6.8	0	0	0	101960000	16149000	19310000	66499000	0	0
Q8BKS9	Q8BKS9	1	1	1	Pumilio domain-containing protein KIAA0020	Kiaa0020	Pumilio homolog 3 OS=Mus musculus GN=Pum3 PE=1 SV=2	1	1	1	1	0	0	1	0	0	0	0	0	1	0	0	0	0	0	1	0	0	0	3.2	3.2	3.2	72.799	647	647	0	4.6523	0	0	3.2	0	0	0	24369000	0	0	24369000	0	0
Q8BLN5	Q8BLN5	3	3	3	Lanosterol synthase	Lss	Lanosterol synthase OS=Mus musculus GN=Lss PE=1 SV=2	1	3	3	3	0	1	0	0	1	2	0	1	0	0	1	2	0	1	0	0	1	2	7.4	7.4	7.4	83.14	733	733	0	3.1727	0	3.7	0	0	2.3	3.7	15956000000	0	3441200	0	0	14692000000
Q8BMA6	Q8BMA6	5	5	5	Signal recognition particle subunit SRP68	Srp68	Signal recognition particle subunit SRP68 OS=Mus musculus GN=Srp68 PE=1 SV=2	1	5	5	5	3	1	3	2	4	1	3	1	3	2	4	1	3	1	3	2	4	1	13.6	13.6	13.6	70.573	625	625	0	102.11	8.8	3.8	8.8	6.2	11.7	3.8	260260000	13779000	6136700	55703000	130730000	51623000
Q8BMB0	Q8BMB0	20	20	20	Protein EMSY	Emsy	BRCA2-interacting transcriptional repressor EMSY OS=Mus musculus GN=Emsy PE=1 SV=2	1	20	20	20	1	0	0	11	13	14	1	0	0	11	13	14	1	0	0	11	13	14	27.3	27.3	27.3	135.29	1264	1264	0	83.927	1.7	0	0	14.6	19.2	15	336440000	4199700	0	0	113000000	155350000
Q8BMD8	Q8BMD8	1	1	1	Calcium-binding mitochondrial carrier protein SCaMC-1	Slc25a24	Calcium-binding mitochondrial carrier protein SCaMC-1 OS=Mus musculus GN=Slc25a24 PE=1 SV=1	1	1	1	1	1	1	1	0	0	0	1	1	1	0	0	0	1	1	1	0	0	0	2.7	2.7	2.7	52.901	475	475	0.00064851	2.4171	2.7	2.7	2.7	0	0	0	6784300	2077300	3011000	1696000	0	0
Q8BMG7	Q8BMG7	11	11	11	Rab3 GTPase-activating protein non-catalytic subunit	Rab3gap2	Rab3 GTPase-activating protein non-catalytic subunit OS=Mus musculus GN=Rab3gap2 PE=1 SV=2	1	11	11	11	8	4	4	0	1	0	8	4	4	0	1	0	8	4	4	0	1	0	11.7	11.7	11.7	152.53	1366	1366	0	43.138	8.3	4.8	4.2	0	0.8	0	47738000	15673000	14887000	16160000	0	1017700
Q8BMI4	Q8BMI4	1	1	1	Flap endonuclease GEN homolog 1	Gen1	Flap endonuclease GEN homolog 1 OS=Mus musculus GN=Gen1 PE=1 SV=2	1	1	1	1	1	0	0	0	0	0	1	0	0	0	0	0	1	0	0	0	0	0	2	2	2	101.78	908	908	0.0054678	1.7847	2	0	0	0	0	0	2831600	2831600	0	0	0	0
Q8BMJ2	Q8BMJ2	9	9	9	Leucine--tRNA ligase, cytoplasmic	Lars	Leucine--tRNA ligase, cytoplasmic OS=Mus musculus GN=Lars PE=1 SV=2	1	9	9	9	3	4	7	2	2	1	3	4	7	2	2	1	3	4	7	2	2	1	14	14	14	134.19	1178	1178	0	37.632	4.6	6.7	10.5	3.1	3.1	1.9	167480000	12004000	39758000	87392000	13813000	10864000
Q8BMK4	Q8BMK4	18	18	18	Cytoskeleton-associated protein 4	Ckap4	Cytoskeleton-associated protein 4 OS=Mus musculus GN=Ckap4 PE=1 SV=2	1	18	18	18	15	16	16	15	14	13	15	16	16	15	14	13	15	16	16	15	14	13	43.3	43.3	43.3	63.691	575	575	0	236.57	35.5	37	37	34.8	32.2	31.3	1793400000	110280000	155230000	559550000	497070000	330850000
Q8BMQ2	Q8BMQ2	2	2	2	General transcription factor 3C polypeptide 4	Gtf3c4	General transcription factor 3C polypeptide 4 OS=Mus musculus GN=Gtf3c4 PE=1 SV=2	1	2	2	2	0	0	0	0	0	2	0	0	0	0	0	2	0	0	0	0	0	2	5.5	5.5	5.5	91.612	817	817	0.0066586	1.7447	0	0	0	0	0	5.5	12112000	0	0	0	0	0
Q8BMS1	Q8BMS1	2	2	2	Trifunctional enzyme subunit alpha, mitochondrial;Long-chain enoyl-CoA hydratase;Long chain 3-hydroxyacyl-CoA dehydrogenase	Hadha	Trifunctional enzyme subunit alpha, mitochondrial OS=Mus musculus GN=Hadha PE=1 SV=1	1	2	2	2	2	1	0	0	0	0	2	1	0	0	0	0	2	1	0	0	0	0	3.5	3.5	3.5	82.669	763	763	0	2.631	3.5	2	0	0	0	0	4965100	4039800	925290	0	0	0
Q8BN58	Q8BN58	1	1	1	Rho GTPase-activating protein 28	Arhgap28	Rho GTPase-activating protein 28 OS=Mus musculus GN=Arhgap28 PE=1 SV=1	1	1	1	1	0	0	1	0	0	0	0	0	1	0	0	0	0	0	1	0	0	0	2.5	2.5	2.5	81.794	729	729	0.0071471	1.5798	0	0	2.5	0	0	0	2614300	0	0	2614300	0	0
Q8BP47	Q8BP47	12	12	12	Asparagine--tRNA ligase, cytoplasmic	Nars	Asparagine--tRNA ligase, cytoplasmic OS=Mus musculus GN=Nars PE=1 SV=2	1	12	12	12	7	8	9	4	7	7	7	8	9	4	7	7	7	8	9	4	7	7	23.6	23.6	23.6	64.279	559	559	0	113.33	12.7	13.2	20	7.5	11.8	11.8	309940000	40041000	43454000	116100000	46898000	43280000
Q8BP48	Q8BP48	1	1	1	Methionine aminopeptidase 1	Metap1	Methionine aminopeptidase 1 OS=Mus musculus GN=Metap1 PE=1 SV=1	1	1	1	1	0	0	1	0	0	0	0	0	1	0	0	0	0	0	1	0	0	0	5.4	5.4	5.4	43.221	386	386	0	2.6114	0	0	5.4	0	0	0	3965100	0	0	3965100	0	0
Q8BP67	Q8BP67	4	4	4	60S ribosomal protein L24	Rpl24	60S ribosomal protein L24 OS=Mus musculus GN=Rpl24 PE=1 SV=2	1	4	4	4	2	3	4	3	3	0	2	3	4	3	3	0	2	3	4	3	3	0	25.5	25.5	25.5	17.779	157	157	0	7.0788	12.1	20.4	25.5	20.4	20.4	0	322160000	24552000	33385000	198410000	47948000	17869000
Q921Y0;Q8BPB0	Q921Y0;Q8BPB0	2;2	2;2	2;2	MOB kinase activator 1A;MOB kinase activator 1B	Mob1a;Mob1b	MOB kinase activator 1A OS=Mus musculus GN=Mob1a PE=2 SV=3;MOB kinase activator 1B OS=Mus musculus GN=Mob1b PE=1 SV=3	2	2	2	2	1	2	1	0	0	1	1	2	1	0	0	1	1	2	1	0	0	1	10.6	10.6	10.6	25.079	216	216;216	0	7.4236	5.6	10.6	5.1	0	0	5.6	46091000	13429000	18670000	13993000	0	0
Q8BPB5	Q8BPB5	1	1	1	EGF-containing fibulin-like extracellular matrix protein 1	Efemp1	EGF-containing fibulin-like extracellular matrix protein 1 OS=Mus musculus GN=Efemp1 PE=1 SV=1	1	1	1	1	0	1	1	0	0	0	0	1	1	0	0	0	0	1	1	0	0	0	6.5	6.5	6.5	54.952	493	493	0	8.8541	0	6.5	6.5	0	0	0	9038800	0	4519400	4519400	0	0
Q8BQ30	Q8BQ30	2	2	2	Phostensin	Ppp1r18	Phostensin OS=Mus musculus GN=Ppp1r18 PE=1 SV=1	1	2	2	2	2	1	1	0	0	0	2	1	1	0	0	0	2	1	1	0	0	0	5.7	5.7	5.7	65.629	594	594	0	4.108	5.7	3.7	3.7	0	0	0	13049000	4562300	4006900	4479500	0	0
Q8BRN9	Q8BRN9	1	1	1	Coiled-coil and C2 domain-containing protein 1B	Cc2d1b	Coiled-coil and C2 domain-containing protein 1B OS=Mus musculus GN=Cc2d1b PE=1 SV=1	1	1	1	1	0	0	1	0	0	0	0	0	1	0	0	0	0	0	1	0	0	0	2.7	2.7	2.7	93.09	848	848	0	9.0411	0	0	2.7	0	0	0	16603000	0	0	16603000	0	0
Q8BT60	Q8BT60	1	1	1	Copine-3	Cpne3	Copine-3 OS=Mus musculus GN=Cpne3 PE=1 SV=2	1	1	1	1	0	0	1	0	0	0	0	0	1	0	0	0	0	0	1	0	0	0	3.4	3.4	3.4	59.584	533	533	0	3.8791	0	0	3.4	0	0	0	15451000	0	0	15451000	0	0
Q8BTI8	Q8BTI8	19	19	19	Serine/arginine repetitive matrix protein 2	Srrm2	Serine/arginine repetitive matrix protein 2 OS=Mus musculus GN=Srrm2 PE=1 SV=3	1	19	19	19	6	10	8	16	16	16	6	10	8	16	16	16	6	10	8	16	16	16	11.8	11.8	11.8	294.84	2703	2703	0	223.03	3	5.8	4.3	9.3	10.6	9.5	739690000	24785000	64222000	53895000	254320000	224980000
Q8BTM8	Q8BTM8	97	97	91	Filamin-A	Flna	Filamin-A OS=Mus musculus GN=Flna PE=1 SV=5	1	97	97	91	76	76	82	56	49	58	76	76	82	56	49	58	72	73	79	54	46	54	51.9	51.9	50.4	281.22	2647	2647	0	323.31	42.3	42.9	47.1	33.2	31	33.8	15904000000	2457100000	3051500000	5877500000	2120200000	1660100000
Q8BU11;Q80W03;Q66JW3	Q8BU11;Q80W03	6;3;2	6;3;2	6;3;2	TOX high mobility group box family member 4;TOX high mobility group box family member 3	Tox4;Tox3	TOX high mobility group box family member 4 OS=Mus musculus GN=Tox4 PE=1 SV=3;TOX high mobility group box family member 3 OS=Mus musculus GN=Tox3 PE=2 SV=1	3	6	6	6	0	0	0	5	5	4	0	0	0	5	5	4	0	0	0	5	5	4	17.8	17.8	17.8	65.961	619	619;575;526	0	13.867	0	0	0	15.7	14.9	12.8	85134000	0	0	0	41349000	22891000
Q8BU14	Q8BU14	1	1	1	Translocation protein SEC62	Sec62	Translocation protein SEC62 OS=Mus musculus GN=Sec62 PE=1 SV=1	1	1	1	1	1	1	1	1	1	1	1	1	1	1	1	1	1	1	1	1	1	1	2.3	2.3	2.3	45.58	398	398	0.0066546	1.7335	2.3	2.3	2.3	2.3	2.3	2.3	17831000	4154900	3643100	2840600	2702300	2071900
Q8BU30	Q8BU30	6	6	6	Isoleucine--tRNA ligase, cytoplasmic	Iars	Isoleucine--tRNA ligase, cytoplasmic OS=Mus musculus GN=Iars PE=1 SV=2	1	6	6	6	3	3	4	2	1	1	3	3	4	2	1	1	3	3	4	2	1	1	9	9	9	144.27	1262	1262	0	43.631	3.4	4.8	6.3	3.6	1.3	1.8	260000000	7712100	7534700	114990000	90959000	5632000
Q8BU85	Q8BU85	1	1	1	Methionine-R-sulfoxide reductase B3, mitochondrial	Msrb3	Methionine-R-sulfoxide reductase B3, mitochondrial OS=Mus musculus GN=Msrb3 PE=1 SV=2	1	1	1	1	0	0	1	1	1	0	0	0	1	1	1	0	0	0	1	1	1	0	5.1	5.1	5.1	26.832	253	253	0.001888	2.2185	0	0	5.1	5.1	5.1	0	5924300	0	0	2315000	1760100	1849300
Q8BVE3	Q8BVE3	3	3	3	V-type proton ATPase subunit H	Atp6v1h	V-type proton ATPase subunit H OS=Mus musculus GN=Atp6v1h PE=1 SV=1	1	3	3	3	1	1	1	1	1	2	1	1	1	1	1	2	1	1	1	1	1	2	10.6	10.6	10.6	55.854	483	483	0	17.377	4.8	2.7	4.8	3.1	4.8	7.5	89426000	2415500	6768000	45347000	5100600	10717000
Q8BVQ5	Q8BVQ5	1	1	1	Protein phosphatase methylesterase 1	Ppme1	Protein phosphatase methylesterase 1 OS=Mus musculus GN=Ppme1 PE=1 SV=5	1	1	1	1	0	0	0	1	1	0	0	0	0	1	1	0	0	0	0	1	1	0	6	6	6	42.256	386	386	0	26.419	0	0	0	6	6	0	26087000	0	0	0	16316000	9771000
Q8BVY0	Q8BVY0	6	6	6	Ribosomal L1 domain-containing protein 1	Rsl1d1	Ribosomal L1 domain-containing protein 1 OS=Mus musculus GN=Rsl1d1 PE=1 SV=1	1	6	6	6	3	3	6	2	2	1	3	3	6	2	2	1	3	3	6	2	2	1	29.4	29.4	29.4	50.421	452	452	0	110.52	17.5	17.5	29.4	9.5	9.5	4	197340000	19350000	23636000	87586000	27198000	36835000
Q8BW70	Q8BW70	1	1	1	Ubiquitin carboxyl-terminal hydrolase 38	Usp38	Ubiquitin carboxyl-terminal hydrolase 38 OS=Mus musculus GN=Usp38 PE=1 SV=2	1	1	1	1	0	0	0	1	0	1	0	0	0	1	0	1	0	0	0	1	0	1	1.6	1.6	1.6	116.1	1042	1042	0.00064641	2.408	0	0	0	1.6	0	1.6	11329000	0	0	0	0	0
Q8BWM0	Q8BWM0	1	1	1	Prostaglandin E synthase 2;Prostaglandin E synthase 2 truncated form	Ptges2	Prostaglandin E synthase 2 OS=Mus musculus GN=Ptges2 PE=1 SV=3	1	1	1	1	0	0	0	0	1	0	0	0	0	0	1	0	0	0	0	0	1	0	7	7	7	43.323	384	384	0.00064103	2.3757	0	0	0	0	7	0	9258000	0	0	0	0	9258000
Q8BWT1	Q8BWT1	6	6	6	3-ketoacyl-CoA thiolase, mitochondrial	Acaa2	3-ketoacyl-CoA thiolase, mitochondrial OS=Mus musculus GN=Acaa2 PE=1 SV=3	1	6	6	6	0	0	0	4	4	4	0	0	0	4	4	4	0	0	0	4	4	4	37.8	37.8	37.8	41.829	397	397	0	31.263	0	0	0	25.9	25.9	22.4	223780000	0	0	0	87119000	107450000
Q8BWW4	Q8BWW4	2	2	2	La-related protein 4	Larp4	La-related protein 4 OS=Mus musculus GN=Larp4 PE=1 SV=2	1	2	2	2	1	2	0	0	0	0	1	2	0	0	0	0	1	2	0	0	0	0	4.9	4.9	4.9	79.763	719	719	0	5.1021	3.1	4.9	0	0	0	0	12531000	3893000	8637700	0	0	0
Q8BWZ3	Q8BWZ3	1	1	1	N-alpha-acetyltransferase 25, NatB auxiliary subunit	Naa25	N-alpha-acetyltransferase 25, NatB auxiliary subunit OS=Mus musculus GN=Naa25 PE=1 SV=1	1	1	1	1	0	0	0	1	0	0	0	0	0	1	0	0	0	0	0	1	0	0	3	3	3	111.71	972	972	0	4.2073	0	0	0	3	0	0	13722000	0	0	0	13722000	0
Q8BX02	Q8BX02	1	1	1	KN motif and ankyrin repeat domain-containing protein 2	Kank2	KN motif and ankyrin repeat domain-containing protein 2 OS=Mus musculus GN=Kank2 PE=1 SV=1	1	1	1	1	0	1	1	0	0	0	0	1	1	0	0	0	0	1	1	0	0	0	1.8	1.8	1.8	90.244	843	843	0	5.4807	0	1.8	1.8	0	0	0	4314900	0	2069100	2245700	0	0
Q8BX17	Q8BX17	11	11	11	Gem-associated protein 5	Gemin5	Gem-associated protein 5 OS=Mus musculus GN=Gemin5 PE=1 SV=2	1	11	11	11	6	8	7	2	2	1	6	8	7	2	2	1	6	8	7	2	2	1	12.3	12.3	12.3	166.59	1502	1502	0	200.8	7.5	9.3	9.1	2.1	2.7	1.3	116160000	18517000	30295000	37268000	27839000	2236600
Q8BX70	Q8BX70	2	2	2	Vacuolar protein sorting-associated protein 13C	Vps13c	Vacuolar protein sorting-associated protein 13C OS=Mus musculus GN=Vps13c PE=1 SV=2	1	2	2	2	1	1	1	0	0	0	1	1	1	0	0	0	1	1	1	0	0	0	0.8	0.8	0.8	420.08	3748	3748	0	4.7191	0.5	0.5	0.3	0	0	0	4688400	1942000	1586400	1160000	0	0
Q8BY71	Q8BY71	3	3	3	Histone acetyltransferase type B catalytic subunit	Hat1	Histone acetyltransferase type B catalytic subunit OS=Mus musculus GN=Hat1 PE=1 SV=1	1	3	3	3	3	1	1	1	1	1	3	1	1	1	1	1	3	1	1	1	1	1	10.8	10.8	10.8	49.278	416	416	0	8.1845	10.8	1.7	3.1	3.1	3.1	3.1	28398000	11750000	4435500	3625900	3048200	2737500
Q8BY87	Q8BY87	3	3	3	Ubiquitin carboxyl-terminal hydrolase 47	Usp47	Ubiquitin carboxyl-terminal hydrolase 47 OS=Mus musculus GN=Usp47 PE=1 SV=2	1	3	3	3	2	2	2	0	0	0	2	2	2	0	0	0	2	2	2	0	0	0	4.3	4.3	4.3	157.45	1376	1376	0	41.528	2.7	3.1	2.7	0	0	0	40538000	5935400	6834300	27768000	0	0
Q8BYA0	Q8BYA0	2	2	2	Tubulin-specific chaperone D	Tbcd	Tubulin-specific chaperone D OS=Mus musculus GN=Tbcd PE=1 SV=1	1	2	2	2	1	1	0	1	1	1	1	1	0	1	1	1	1	1	0	1	1	1	2.8	2.8	2.8	133.32	1196	1196	0	3.3054	1	1	0	1	1.8	1	10258000	2459700	2472900	0	2129300	1707300
Q8BYH8	Q8BYH8	2	1	1	Chromodomain-helicase-DNA-binding protein 9	Chd9	Chromodomain-helicase-DNA-binding protein 9 OS=Mus musculus GN=Chd9 PE=1 SV=2	1	2	1	1	0	0	0	2	1	1	0	0	0	1	1	1	0	0	0	1	1	1	0.9	0.6	0.6	323.86	2885	2885	0.0025078	2.1559	0	0	0	0.9	0.6	0.6	4067800	0	0	0	1731600	841220
Q8BYK6	Q8BYK6	2	2	2	YTH domain-containing family protein 3	Ythdf3	YTH domain-containing family protein 3 OS=Mus musculus GN=Ythdf3 PE=1 SV=2	1	2	2	2	0	0	1	0	0	1	0	0	1	0	0	1	0	0	1	0	0	1	4.4	4.4	4.4	63.961	585	585	0	4.116	0	0	2.7	0	0	1.7	4067900	0	0	1160400	0	0
Q8BZH4	Q8BZH4	2	2	2	Pogo transposable element with ZNF domain	Pogz	Pogo transposable element with ZNF domain OS=Mus musculus GN=Pogz PE=1 SV=2	1	2	2	2	0	0	0	2	2	2	0	0	0	2	2	2	0	0	0	2	2	2	2	2	2	154.91	1409	1409	0	3.9029	0	0	0	2	2	2	18187000	0	0	0	9723300	4506500
Q8BZR9	Q8BZR9	2	2	2	Uncharacterized protein C17orf85 homolog		Nuclear cap-binding protein subunit 3 OS=Mus musculus GN=Ncbp3 PE=1 SV=1	1	2	2	2	0	1	0	2	2	1	0	1	0	2	2	1	0	1	0	2	2	1	4.2	4.2	4.2	70.042	615	615	0	95.141	0	2.1	0	4.2	4.2	2.1	31649000	0	1340200	0	18983000	7280300
Q8C033	Q8C033	2	2	2	Rho guanine nucleotide exchange factor 10	Arhgef10	Rho guanine nucleotide exchange factor 10 OS=Mus musculus GN=Arhgef10 PE=1 SV=2	1	2	2	2	1	0	1	0	0	0	1	0	1	0	0	0	1	0	1	0	0	0	2.8	2.8	2.8	147.94	1345	1345	0.00064809	2.4157	1.5	0	1.3	0	0	0	13943000	1795700	0	12148000	0	0
Q8C052	Q8C052	1	1	1	Microtubule-associated protein 1S;MAP1S heavy chain;MAP1S light chain	Map1s	Microtubule-associated protein 1S OS=Mus musculus GN=Map1s PE=1 SV=2	1	1	1	1	1	0	0	0	0	0	1	0	0	0	0	0	1	0	0	0	0	0	1.1	1.1	1.1	102.94	973	973	0.0093458	1.4439	1.1	0	0	0	0	0	1255500	1255500	0	0	0	0
Q8C0C0	Q8C0C0	4	4	4	Zinc fingers and homeoboxes protein 2	Zhx2	Zinc fingers and homeoboxes protein 2 OS=Mus musculus GN=Zhx2 PE=1 SV=1	1	4	4	4	0	0	0	3	1	3	0	0	0	3	1	3	0	0	0	3	1	3	5.6	5.6	5.6	92.258	836	836	0	6.7381	0	0	0	4.2	1.3	4.1	16607000	0	0	0	8832800	2218100
Q8C0C7	Q8C0C7	1	1	1	Phenylalanine--tRNA ligase alpha subunit	Farsa	Phenylalanine--tRNA ligase alpha subunit OS=Mus musculus GN=Farsa PE=1 SV=1	1	1	1	1	0	0	0	1	0	0	0	0	0	1	0	0	0	0	0	1	0	0	5.9	5.9	5.9	57.598	508	508	0	21.017	0	0	0	5.9	0	0	85254000	0	0	0	85254000	0
Q8C0D5	Q8C0D5	2	2	2	Elongation factor Tu GTP-binding domain-containing protein 1	Eftud1	Elongation factor-like GTPase 1 OS=Mus musculus GN=Efl1 PE=1 SV=1	1	2	2	2	2	0	1	0	0	0	2	0	1	0	0	0	2	0	1	0	0	0	2.3	2.3	2.3	125.78	1127	1127	0	3.5148	2.3	0	1.4	0	0	0	10351000	1963600	0	8387100	0	0
Q8C0I1	Q8C0I1	1	1	1	Alkyldihydroxyacetonephosphate synthase, peroxisomal	Agps	Alkyldihydroxyacetonephosphate synthase, peroxisomal OS=Mus musculus GN=Agps PE=1 SV=1	1	1	1	1	0	1	0	0	0	0	0	1	0	0	0	0	0	1	0	0	0	0	2	2	2	71.683	645	645	0.0093403	1.4386	0	2	0	0	0	0	2560100	0	2560100	0	0	0
Q8C0Q2	Q8C0Q2	3	3	3	Zinc fingers and homeoboxes protein 3	Zhx3	Zinc fingers and homeoboxes protein 3 OS=Mus musculus GN=Zhx3 PE=1 SV=2	1	3	3	3	0	0	0	3	1	0	0	0	0	3	1	0	0	0	0	3	1	0	7.3	7.3	7.3	104.34	951	951	0	17.312	0	0	0	7.3	3.2	0	81339000	0	0	0	58346000	22993000
Q8C0V0	Q8C0V0	1	1	1	Serine/threonine-protein kinase tousled-like 1	Tlk1	Serine/threonine-protein kinase tousled-like 1 OS=Mus musculus GN=Tlk1 PE=1 SV=2	1	1	1	1	1	1	0	1	1	1	1	1	0	1	1	1	1	1	0	1	1	1	1.8	1.8	1.8	86.622	766	766	0.00066313	2.5708	1.8	1.8	0	1.8	1.8	1.8	20779000	3397800	4384500	0	5223100	3775600
Q8C166	Q8C166	4	4	4	Copine-1	Cpne1	Copine-1 OS=Mus musculus GN=Cpne1 PE=1 SV=1	1	4	4	4	2	1	1	3	3	1	2	1	1	3	3	1	2	1	1	3	3	1	10.3	10.3	10.3	58.886	536	536	0	14.754	4.7	3	3	8.6	8.6	3	88370000	3410100	5919500	12049000	46030000	17571000
Q8C1B7;Q9R1T4	Q8C1B7	5;1	5;1	5;1	Septin-11	2019-09-11	Septin-11 OS=Mus musculus GN=Sept11 PE=1 SV=4	2	5	5	5	2	2	2	2	4	4	2	2	2	2	4	4	2	2	2	2	4	4	19	19	19	49.694	431	431;434	0	13.173	6.3	6.3	6.3	6.3	13.2	14.4	88969000	12325000	15967000	11148000	14651000	11862000
Q8C1D8	Q8C1D8	2	2	2	Protein IWS1 homolog	Iws1	Protein IWS1 homolog OS=Mus musculus GN=Iws1 PE=1 SV=1	1	2	2	2	0	0	0	1	1	0	0	0	0	1	1	0	0	0	0	1	1	0	4	4	4	85.247	766	766	0	4.5169	0	0	0	2.2	1.8	0	50579000	0	0	0	43284000	7294400
Q8C1E7	Q8C1E7	1	1	1	Transmembrane protein 120A	Tmem120a	Transmembrane protein 120A OS=Mus musculus GN=Tmem120a PE=1 SV=1	1	1	1	1	1	1	1	1	0	1	1	1	1	1	0	1	1	1	1	1	0	1	3.2	3.2	3.2	40.751	343	343	0.0030998	2.0364	3.2	3.2	3.2	3.2	0	3.2	19245000	3619400	5466400	4688000	2745700	0
Q8C2E7	Q8C2E7	12	12	12	WASH complex subunit strumpellin	Kiaa0196	WASH complex subunit strumpellin OS=Mus musculus GN=Kiaa0196 PE=1 SV=2	1	12	12	12	12	8	6	5	3	6	12	8	6	5	3	6	12	8	6	5	3	6	14	14	14	134.11	1159	1159	0	91.082	14	10.2	8.6	6.8	4.6	7.7	165050000	37446000	39205000	38109000	26484000	7024900
Q8C2Q3	Q8C2Q3	5	5	5	RNA-binding protein 14	Rbm14	RNA-binding protein 14 OS=Mus musculus GN=Rbm14 PE=1 SV=1	1	5	5	5	0	0	0	5	4	3	0	0	0	5	4	3	0	0	0	5	4	3	12.1	12.1	12.1	69.448	669	669	0	17.686	0	0	0	12.1	9.1	7.8	58833000	0	0	0	30538000	16574000
Q8C4J7	Q8C4J7	1	1	1	Transducin beta-like protein 3	Tbl3	Transducin beta-like protein 3 OS=Mus musculus GN=Tbl3 PE=2 SV=1	1	1	1	1	0	1	0	1	1	1	0	1	0	1	1	1	0	1	0	1	1	1	2	2	2	88.265	801	801	0	4.1345	0	2	0	2	2	2	11675000	0	1541400	0	6907100	2595300
Q8C4Y3	Q8C4Y3	1	1	1	Negative elongation factor B	Nelfb	Negative elongation factor B OS=Mus musculus GN=Nelfb PE=1 SV=2	1	1	1	1	0	0	0	0	1	0	0	0	0	0	1	0	0	0	0	0	1	0	3.8	3.8	3.8	65.636	580	580	0.0031056	2.0527	0	0	0	0	3.8	0	21447000	0	0	0	0	21447000
Q8C5D8;O54714	Q8C5D8	6;1	6;1	5;1	E3 SUMO-protein ligase PIAS2	Pias2	E3 SUMO-protein ligase PIAS2 OS=Mus musculus GN=Pias2 PE=1 SV=2	2	6	6	5	0	0	2	3	4	3	0	0	2	3	4	3	0	0	1	2	3	3	13.2	13.2	10.8	68.425	621	621;628	0	34.132	0	0	4.2	6.1	9.8	6.9	74044000	0	0	1775600	23483000	35151000
Q8C5N3	Q8C5N3	2	2	2	Pre-mRNA-splicing factor CWC22 homolog	Cwc22	Pre-mRNA-splicing factor CWC22 homolog OS=Mus musculus GN=Cwc22 PE=1 SV=1	1	2	2	2	0	0	1	2	1	1	0	0	1	2	1	1	0	0	1	2	1	1	3	3	3	104.77	908	908	0	4.7272	0	0	1.8	3	1.8	1.8	22997000	0	0	4302100	10140000	7380300
Q8C650	Q8C650	2	1	1	Septin-10	2019-09-10	Septin-10 OS=Mus musculus GN=Sept10 PE=1 SV=1	1	2	1	1	1	1	1	0	2	1	0	0	0	0	1	1	0	0	0	0	1	1	7.5	5.5	5.5	52.422	452	452	0	21.654	2	2	2	0	7.5	5.5	62892000	0	0	0	0	33647000
Q8C7E9	Q8C7E9	1	1	1	Cleavage stimulation factor subunit 2 tau variant	Cstf2t	Cleavage stimulation factor subunit 2 tau variant OS=Mus musculus GN=Cstf2t PE=1 SV=2	1	1	1	1	0	0	0	0	0	1	0	0	0	0	0	1	0	0	0	0	0	1	4.4	4.4	4.4	65.862	632	632	0.0025031	2.1235	0	0	0	0	0	4.4	7363600	0	0	0	0	0
Q8C9B9	Q8C9B9	8	8	8	Death-inducer obliterator 1	Dido1	Death-inducer obliterator 1 OS=Mus musculus GN=Dido1 PE=1 SV=4	1	8	8	8	1	0	0	3	7	7	1	0	0	3	7	7	1	0	0	3	7	7	6.6	6.6	6.6	247.17	2256	2256	0	40.374	1.1	0	0	2.4	5.9	5.9	127610000	1698000	0	0	13783000	66071000
Q8CAQ8	Q8CAQ8	5	5	5	MICOS complex subunit Mic60	Immt	MICOS complex subunit Mic60 OS=Mus musculus GN=Immt PE=1 SV=1	1	5	5	5	2	1	0	2	2	2	2	1	0	2	2	2	2	1	0	2	2	2	7.4	7.4	7.4	83.899	757	757	0	5.6473	2.9	2.1	0	3.3	3.3	3.3	34012000	4222500	7124400	0	6846600	5146100
Q8CAY6	Q8CAY6	5	5	5	Acetyl-CoA acetyltransferase, cytosolic	Acat2	Acetyl-CoA acetyltransferase, cytosolic OS=Mus musculus GN=Acat2 PE=1 SV=2	1	5	5	5	2	2	3	1	1	1	2	2	3	1	1	1	2	2	3	1	1	1	27.5	27.5	27.5	41.297	397	397	0	16.78	10.1	10.1	15.4	8.3	8.3	4	101990000	9201100	10664000	10106000	27842000	40731000
Q8CBW3	Q8CBW3	2	2	2	Abl interactor 1	Abi1	Abl interactor 1 OS=Mus musculus GN=Abi1 PE=1 SV=3	1	2	2	2	2	2	1	0	0	0	2	2	1	0	0	0	2	2	1	0	0	0	7.5	7.5	7.5	52.287	481	481	0	5.901	7.5	7.5	4.2	0	0	0	17346000	6515300	8093500	2737400	0	0
Q8CCF0	Q8CCF0	5	5	5	U4/U6 small nuclear ribonucleoprotein Prp31	Prpf31	U4/U6 small nuclear ribonucleoprotein Prp31 OS=Mus musculus GN=Prpf31 PE=1 SV=3	1	5	5	5	0	0	0	3	4	1	0	0	0	3	4	1	0	0	0	3	4	1	21.6	21.6	21.6	55.429	499	499	0	29.292	0	0	0	11.2	16.4	3.4	112370000	0	0	0	16126000	81186000
Q8CCH7	Q8CCH7	2	2	2	Zinc finger protein ZFPM2	Zfpm2	Zinc finger protein ZFPM2 OS=Mus musculus GN=Zfpm2 PE=1 SV=2	1	2	2	2	0	0	0	2	1	0	0	0	0	2	1	0	0	0	0	2	1	0	4.1	4.1	4.1	127.69	1151	1151	0	29.604	0	0	0	4.1	2.4	0	20789000	0	0	0	16310000	4478800
Q8CCN5	Q8CCN5	3	3	3	Breast carcinoma-amplified sequence 3 homolog	Bcas3	Breast carcinoma-amplified sequence 3 homolog OS=Mus musculus GN=Bcas3 PE=1 SV=2	1	3	3	3	1	1	2	0	0	0	1	1	2	0	0	0	1	1	2	0	0	0	5.1	5.1	5.1	101.02	928	928	0	21.987	1.9	1.6	3.1	0	0	0	30739000	2637700	2893600	25207000	0	0
Q8CDG3	Q8CDG3	10	10	10	Deubiquitinating protein VCIP135	Vcpip1	Deubiquitinating protein VCIP135 OS=Mus musculus GN=Vcpip1 PE=1 SV=1	1	10	10	10	3	4	4	3	3	5	3	4	4	3	3	5	3	4	4	3	3	5	13.2	13.2	13.2	134.5	1220	1220	0	14.398	3.3	5.6	5.5	4.2	5	6.4	110510000	8931700	16611000	12708000	22217000	37047000
Q8CDN6	Q8CDN6	15	15	15	Thioredoxin-like protein 1	Txnl1	Thioredoxin-like protein 1 OS=Mus musculus GN=Txnl1 PE=1 SV=3	1	15	15	15	1	1	1	13	14	13	1	1	1	13	14	13	1	1	1	13	14	13	63.3	63.3	63.3	32.237	289	289	0	323.31	7.6	7.6	7.6	56.1	63.3	63.3	2388800000	5902700	6663900	5537700	882390000	902900000
Q8CDN9	Q8CDN9	1	1	1	Leucine-rich repeat-containing protein 9	Lrrc9	Leucine-rich repeat-containing protein 9 OS=Mus musculus GN=Lrrc9 PE=1 SV=2	1	1	1	1	0	0	0	1	0	0	0	0	0	1	0	0	0	0	0	1	0	0	0.7	0.7	0.7	167.3	1456	1456	1	-2	0	0	0	0.7	0	0	0	0	0	0	0	0
Q8CE96	Q8CE96	1	1	1	tRNA (adenine(58)-N(1))-methyltransferase non-catalytic subunit TRM6	Trmt6	tRNA (adenine(58)-N(1))-methyltransferase non-catalytic subunit TRM6 OS=Mus musculus GN=Trmt6 PE=1 SV=1	1	1	1	1	0	0	0	1	1	1	0	0	0	1	1	1	0	0	0	1	1	1	2.6	2.6	2.6	55.518	497	497	0.0018916	2.2286	0	0	0	2.6	2.6	2.6	31949000	0	0	0	21551000	8906900
Q8CFE6	Q8CFE6	1	1	1	Sodium-coupled neutral amino acid transporter 2	Slc38a2	Sodium-coupled neutral amino acid transporter 2 OS=Mus musculus GN=Slc38a2 PE=1 SV=1	1	1	1	1	0	0	0	0	0	1	0	0	0	0	0	1	0	0	0	0	0	1	4.2	4.2	4.2	55.503	504	504	0	2.6359	0	0	0	0	0	4.2	2897000	0	0	0	0	0
Q8CFI0	Q8CFI0	4	2	2	E3 ubiquitin-protein ligase NEDD4-like	Nedd4l	E3 ubiquitin-protein ligase NEDD4-like OS=Mus musculus GN=Nedd4l PE=1 SV=2	1	4	2	2	4	2	3	0	1	1	2	1	1	0	0	0	2	1	1	0	0	0	3.5	1.3	1.3	115.42	1004	1004	0	3.8327	3.5	2	3.2	0	1	1	13100000	5455300	2684500	4960700	0	0
Q8CFQ3	Q8CFQ3	2	2	2	Intron-binding protein aquarius	Aqr	Intron-binding protein aquarius OS=Mus musculus GN=Aqr PE=1 SV=2	1	2	2	2	0	0	0	1	1	1	0	0	0	1	1	1	0	0	0	1	1	1	2.7	2.7	2.7	170.29	1481	1481	0	26.552	0	0	0	1.3	1.3	1.4	25610000	0	0	0	18530000	7080200
Q8CFT2	Q8CFT2	1	1	1	Histone-lysine N-methyltransferase SETD1B	Setd1b	Histone-lysine N-methyltransferase SETD1B OS=Mus musculus GN=Setd1b PE=1 SV=2	1	1	1	1	1	0	0	0	0	0	1	0	0	0	0	0	1	0	0	0	0	0	0.5	0.5	0.5	215.35	1985	1985	0.0098551	1.4013	0.5	0	0	0	0	0	27059000	27059000	0	0	0	0
Q8CG47	Q8CG47	2	2	2	Structural maintenance of chromosomes protein 4	Smc4	Structural maintenance of chromosomes protein 4 OS=Mus musculus GN=Smc4 PE=1 SV=1	1	2	2	2	0	1	1	0	0	0	0	1	1	0	0	0	0	1	1	0	0	0	1.6	1.6	1.6	146.89	1286	1286	0	3.2445	0	0.7	0.9	0	0	0	28114000	0	8582200	19531000	0	0
Q8CGC7	Q8CGC7	32	32	32	Bifunctional glutamate/proline--tRNA ligase;Glutamate--tRNA ligase;Proline--tRNA ligase	Eprs	Bifunctional glutamate/proline--tRNA ligase OS=Mus musculus GN=Eprs PE=1 SV=4	1	32	32	32	21	20	18	15	14	11	21	20	18	15	14	11	21	20	18	15	14	11	33.3	33.3	33.3	170.08	1512	1512	0	247.45	21.2	20.4	19.6	18.1	15.3	12.9	980580000	143430000	160300000	239730000	285560000	96636000
Q8CGE8	Q8CGE8	4	4	1	Interferon-activable protein 205-A	Ifi205a	Interferon-activable protein 205-A OS=Mus musculus GN=Ifi205a PE=2 SV=1	1	4	4	1	0	0	0	4	3	2	0	0	0	4	3	2	0	0	0	1	1	0	17.8	17.8	3	45.176	404	404	0	47.611	0	0	0	17.8	10.4	7.4	242090000	0	0	0	134730000	98989000
Q8CGF7	Q8CGF7	10	10	10	Transcription elongation regulator 1	Tcerg1	Transcription elongation regulator 1 OS=Mus musculus GN=Tcerg1 PE=1 SV=2	1	10	10	10	2	1	2	8	3	7	2	1	2	8	3	7	2	1	2	8	3	7	12	12	12	123.79	1100	1100	0	28.42	2.4	1.5	2.4	10.5	3	7.8	254100000	4067800	2755100	7905200	108770000	85611000
Q8CGK3	Q8CGK3	2	2	2	Lon protease homolog, mitochondrial	Lonp1	Lon protease homolog, mitochondrial OS=Mus musculus GN=Lonp1 PE=1 SV=2	1	2	2	2	1	1	1	2	0	0	1	1	1	2	0	0	1	1	1	2	0	0	5.2	5.2	5.2	105.84	949	949	0	32.735	2.1	2.1	3.1	5.2	0	0	60722000	2302000	2060800	27113000	29246000	0
Q8CGN4	Q8CGN4	1	1	1	BCL-6 corepressor	Bcor	BCL-6 corepressor OS=Mus musculus GN=Bcor PE=1 SV=2	1	1	1	1	0	0	0	1	0	1	0	0	0	1	0	1	0	0	0	1	0	1	1.5	1.5	1.5	192.63	1759	1759	0.0088391	1.5086	0	0	0	1.5	0	1.5	4722200	0	0	0	2234700	0
Q8CGZ0	Q8CGZ0	9	9	9	Calcium homeostasis endoplasmic reticulum protein	Cherp	Calcium homeostasis endoplasmic reticulum protein OS=Mus musculus GN=Cherp PE=1 SV=1	1	9	9	9	2	1	2	4	6	5	2	1	2	4	6	5	2	1	2	4	6	5	14.4	14.4	14.4	106.17	936	936	0	47.962	4.1	1.9	4.1	6.9	9.6	9.2	324190000	7479300	1767000	33143000	136570000	60741000
Q8CH02	Q8CH02	3	3	3	SURP and G-patch domain-containing protein 1	Sugp1	SURP and G-patch domain-containing protein 1 OS=Mus musculus GN=Sugp1 PE=1 SV=1	1	3	3	3	0	0	0	3	0	0	0	0	0	3	0	0	0	0	0	3	0	0	6.1	6.1	6.1	72.648	643	643	0	7.952	0	0	0	6.1	0	0	23171000	0	0	0	23171000	0
Q8CH18	Q8CH18	12	12	12	Cell division cycle and apoptosis regulator protein 1	Ccar1	Cell division cycle and apoptosis regulator protein 1 OS=Mus musculus GN=Ccar1 PE=1 SV=1	1	12	12	12	1	1	1	6	7	7	1	1	1	6	7	7	1	1	1	6	7	7	17.8	17.8	17.8	132.06	1146	1146	0	41.197	1.7	1.7	1.7	7.8	10.5	11.3	112840000	2890100	4607200	2680100	36391000	27725000
Q8CHH9	Q8CHH9	1	1	1	Septin-8	2019-09-08	Septin-8 OS=Mus musculus GN=Sept8 PE=1 SV=4	1	1	1	1	0	0	0	1	0	0	0	0	0	1	0	0	0	0	0	1	0	0	5.8	5.8	5.8	49.812	429	429	0	21.946	0	0	0	5.8	0	0	55160000	0	0	0	55160000	0
Q8CHI8	Q8CHI8	3	3	3	E1A-binding protein p400	Ep400	E1A-binding protein p400 OS=Mus musculus GN=Ep400 PE=1 SV=3	1	3	3	3	0	0	0	2	0	1	0	0	0	2	0	1	0	0	0	2	0	1	1.6	1.6	1.6	337.18	3072	3072	0	7.4882	0	0	0	1.2	0	0.5	32629000	0	0	0	29567000	0
Q8CHQ0	Q8CHQ0	3	3	3	F-box only protein 4	Fbxo4	F-box only protein 4 OS=Mus musculus GN=Fbxo4 PE=1 SV=2	1	3	3	3	1	1	1	1	0	0	1	1	1	1	0	0	1	1	1	1	0	0	12.5	12.5	12.5	43.776	385	385	0	3.8906	2.6	2.6	7.3	2.6	0	0	55141000	1804900	5108200	45444000	2783800	0
Q8CHW4	Q8CHW4	2	2	2	Translation initiation factor eIF-2B subunit epsilon	Eif2b5	Translation initiation factor eIF-2B subunit epsilon OS=Mus musculus GN=Eif2b5 PE=1 SV=1	1	2	2	2	0	2	0	0	1	0	0	2	0	0	1	0	0	2	0	0	1	0	6.6	6.6	6.6	80.085	717	717	0	3.9936	0	6.6	0	0	1.8	0	8864000	0	8407700	0	0	456280
Q8CHY6	Q8CHY6	13	13	13	Transcriptional repressor p66 alpha	Gatad2a	Transcriptional repressor p66 alpha OS=Mus musculus GN=Gatad2a PE=1 SV=2	1	13	13	13	0	0	0	12	10	7	0	0	0	12	10	7	0	0	0	12	10	7	32.8	32.8	32.8	67.333	629	629	0	157.91	0	0	0	30.2	25.6	17.8	210930000	0	0	0	122700000	55378000
Q8CI51	Q8CI51	15	15	15	PDZ and LIM domain protein 5	Pdlim5	PDZ and LIM domain protein 5 OS=Mus musculus GN=Pdlim5 PE=1 SV=4	1	15	15	15	9	8	10	2	1	1	9	8	10	2	1	1	9	8	10	2	1	1	43.1	43.1	43.1	63.299	591	591	0	109.75	29.8	27.1	24.5	4.2	1.5	2.7	198880000	55929000	58082000	75939000	5217500	1114500
Q8CI59	Q8CI59	2	2	2	Metalloreductase STEAP3	Steap3	Metalloreductase STEAP3 OS=Mus musculus GN=Steap3 PE=1 SV=1	1	2	2	2	2	1	0	0	0	0	2	1	0	0	0	0	2	1	0	0	0	0	4.7	4.7	4.7	54.748	488	488	0.0031017	2.0402	4.7	2.3	0	0	0	0	10160000	6220700	3939600	0	0	0
Q8CI94;Q9WUB3;Q9ET01	Q8CI94	5;2;2	5;2;2	5;2;2	Glycogen phosphorylase, brain form	Pygb	Glycogen phosphorylase, brain form OS=Mus musculus GN=Pygb PE=1 SV=3	3	5	5	5	3	3	1	2	1	0	3	3	1	2	1	0	3	3	1	2	1	0	8.9	8.9	8.9	96.729	843	843;842;850	0	11.573	5.7	5	1.8	3.2	2.1	0	36446000	4921200	12325000	3022600	11913000	4265600
Q8CIB5	Q8CIB5	6	6	6	Fermitin family homolog 2	Fermt2	Fermitin family homolog 2 OS=Mus musculus GN=Fermt2 PE=1 SV=1	1	6	6	6	4	5	3	1	1	2	4	5	3	1	1	2	4	5	3	1	1	2	15.1	15.1	15.1	77.8	680	680	0	50.061	11.6	11	9.3	2.4	2.4	5.1	137380000	15636000	22522000	40717000	10877000	10246000
Q8CIE6	Q8CIE6	24	24	24	Coatomer subunit alpha;Xenin;Proxenin	Copa	Coatomer subunit alpha OS=Mus musculus GN=Copa PE=1 SV=2	1	24	24	24	20	17	15	8	7	9	20	17	15	8	7	9	20	17	15	8	7	9	30.1	30.1	30.1	138.43	1224	1224	0	159.8	25.9	23.2	21.7	10.4	9.2	13.2	766510000	76582000	86756000	319620000	167840000	49436000
Q8CIG8	Q8CIG8	2	2	2	Protein arginine N-methyltransferase 5	Prmt5	Protein arginine N-methyltransferase 5 OS=Mus musculus GN=Prmt5 PE=1 SV=3	1	2	2	2	1	1	2	1	1	0	1	1	2	1	1	0	1	1	2	1	1	0	7.4	7.4	7.4	72.679	637	637	0	5.027	4.7	4.7	7.4	4.7	4.7	0	93816000	5477200	7561000	47718000	15190000	17870000
Q8CIN4;O88643;Q61036	Q8CIN4	12;2;2	12;2;2	12;2;2	Serine/threonine-protein kinase PAK 2;PAK-2p27;PAK-2p34	Pak2	Serine/threonine-protein kinase PAK 2 OS=Mus musculus GN=Pak2 PE=1 SV=1	3	12	12	12	7	8	10	8	6	4	7	8	10	8	6	4	7	8	10	8	6	4	42.2	42.2	42.2	57.93	524	524;545;559	0	122.63	28.2	28.6	37.8	30.3	21.6	14.5	415120000	57993000	53620000	146280000	102100000	40375000
Q8CJ67	Q8CJ67	8	8	7	Double-stranded RNA-binding protein Staufen homolog 2	Stau2	Double-stranded RNA-binding protein Staufen homolog 2 OS=Mus musculus GN=Stau2 PE=1 SV=1	1	8	8	7	6	2	3	0	0	0	6	2	3	0	0	0	5	2	3	0	0	0	13.7	13.7	12.1	62.535	570	570	0	11.074	11.2	5.3	7.2	0	0	0	64486000	24028000	12664000	27794000	0	0
Q8CJF7	Q8CJF7	3	3	3	Protein ELYS	Ahctf1	Protein ELYS OS=Mus musculus GN=Ahctf1 PE=1 SV=1	1	3	3	3	0	0	0	2	1	2	0	0	0	2	1	2	0	0	0	2	1	2	2.3	2.3	2.3	247.64	2243	2243	0	3.3756	0	0	0	1.2	0.7	1.7	19269000	0	0	0	7461200	2964900
Q8JZK9	Q8JZK9	1	1	1	Hydroxymethylglutaryl-CoA synthase, cytoplasmic	Hmgcs1	Hydroxymethylglutaryl-CoA synthase, cytoplasmic OS=Mus musculus GN=Hmgcs1 PE=1 SV=1	1	1	1	1	0	1	0	0	0	0	0	1	0	0	0	0	0	1	0	0	0	0	2.5	2.5	2.5	57.568	520	520	0.0071259	1.5598	0	2.5	0	0	0	0	4399200	0	4399200	0	0	0
Q8JZN5	Q8JZN5	2	2	2	Acyl-CoA dehydrogenase family member 9, mitochondrial	Acad9	Acyl-CoA dehydrogenase family member 9, mitochondrial OS=Mus musculus GN=Acad9 PE=1 SV=2	1	2	2	2	0	1	0	0	1	2	0	1	0	0	1	2	0	1	0	0	1	2	6.1	6.1	6.1	68.721	625	625	0	9.1226	0	4.3	0	0	4.3	6.1	14411000	0	3681500	0	0	6957100
Q8JZQ9	Q8JZQ9	10	10	10	Eukaryotic translation initiation factor 3 subunit B	Eif3b	Eukaryotic translation initiation factor 3 subunit B OS=Mus musculus GN=Eif3b PE=1 SV=1	1	10	10	10	8	7	7	3	2	2	8	7	7	3	2	2	8	7	7	3	2	2	24	24	24	91.369	803	803	0	68.233	18.3	17.2	13	5.9	3.6	3.6	183510000	36199000	39821000	43736000	35473000	19771000
Q8JZU2	Q8JZU2	3	3	3	Tricarboxylate transport protein, mitochondrial	Slc25a1	Tricarboxylate transport protein, mitochondrial OS=Mus musculus GN=Slc25a1 PE=1 SV=1	1	3	3	3	0	0	1	1	1	0	0	0	1	1	1	0	0	0	1	1	1	0	10.3	10.3	10.3	33.931	311	311	0	2.6406	0	0	3.9	2.6	3.9	0	2800200	0	0	0	2800200	0
Q8JZX4	Q8JZX4	15	15	15	Splicing factor 45	Rbm17	Splicing factor 45 OS=Mus musculus GN=Rbm17 PE=1 SV=1	1	15	15	15	4	4	3	13	15	12	4	4	3	13	15	12	4	4	3	13	15	12	37	37	37	45.303	405	405	0	163.82	11.1	9.9	7.4	33.1	37	29.9	771000000	11255000	30054000	25698000	300190000	230170000
Q8K019	Q8K019	14	13	13	Bcl-2-associated transcription factor 1	Bclaf1	Bcl-2-associated transcription factor 1 OS=Mus musculus GN=Bclaf1 PE=1 SV=2	1	14	13	13	0	1	0	10	11	11	0	1	0	9	10	11	0	1	0	9	10	11	19.3	18.1	18.1	106	919	919	0	31.766	0	1.8	0	14.9	16.3	14.1	311250000	0	7943200	0	99849000	92196000
Q8K0C4	Q8K0C4	4	4	4	Lanosterol 14-alpha demethylase	Cyp51a1	Lanosterol 14-alpha demethylase OS=Mus musculus GN=Cyp51a1 PE=1 SV=1	1	4	4	4	3	3	4	0	1	1	3	3	4	0	1	1	3	3	4	0	1	1	14.5	14.5	14.5	56.775	503	503	0	32.134	9.9	9.9	14.5	0	4.6	2	202920000	10005000	13814000	126240000	0	50639000
Q8K0C9	Q8K0C9	4	4	4	GDP-mannose 4,6 dehydratase	Gmds	GDP-mannose 4,6 dehydratase OS=Mus musculus GN=Gmds PE=1 SV=1	1	4	4	4	0	2	0	1	0	1	0	2	0	1	0	1	0	2	0	1	0	1	16.1	16.1	16.1	41.984	372	372	0	65.083	0	6.5	0	4.6	0	5.1	56662000	0	6704400	0	25730000	0
Q8K1C9	Q8K1C9	1	1	1	Leucine-rich repeat-containing protein 41	Lrrc41	Leucine-rich repeat-containing protein 41 OS=Mus musculus GN=Lrrc41 PE=1 SV=3	1	1	1	1	1	1	1	1	0	1	1	1	1	1	0	1	1	1	1	1	0	1	3.8	3.8	3.8	88.179	807	807	0.00066094	2.5296	3.8	3.8	3.8	3.8	0	3.8	10675000	2376800	1860600	1794500	2246900	0
Q8K1E0	Q8K1E0	4	4	4	Syntaxin-5	Stx5	Syntaxin-5 OS=Mus musculus GN=Stx5 PE=1 SV=3	1	4	4	4	2	1	3	1	1	2	2	1	3	1	1	2	2	1	3	1	1	2	21.7	21.7	21.7	39.713	355	355	0	23.225	11.5	4.5	16.6	5.1	7	12.1	87746000	8612500	7682100	39002000	9749700	8180800
Q8K1J5	Q8K1J5	1	1	1	Protein SDE2 homolog	Sde2	Protein SDE2 homolog OS=Mus musculus GN=Sde2 PE=1 SV=1	1	1	1	1	0	0	0	0	1	1	0	0	0	0	1	1	0	0	0	0	1	1	3.3	3.3	3.3	48.58	448	448	0.0012796	2.3684	0	0	0	0	3.3	3.3	3649600	0	0	0	0	1844400
Q8K1J6	Q8K1J6	1	1	1	CCA tRNA nucleotidyltransferase 1, mitochondrial	Trnt1	CCA tRNA nucleotidyltransferase 1, mitochondrial OS=Mus musculus GN=Trnt1 PE=1 SV=1	1	1	1	1	0	1	1	0	1	1	0	1	1	0	1	1	0	1	1	0	1	1	6	6	6	49.895	434	434	0.00064558	2.4067	0	6	6	0	6	6	13790000	0	4058700	3837600	0	3417100
Q8K1M6	Q8K1M6	3	3	3	Dynamin-1-like protein	Dnm1l	Dynamin-1-like protein OS=Mus musculus GN=Dnm1l PE=1 SV=2	1	3	3	3	2	2	1	1	0	0	2	2	1	1	0	0	2	2	1	1	0	0	3.8	3.8	3.8	82.657	742	742	0	5.581	2.8	2.8	1.6	0.9	0	0	26342000	5497500	6602700	2748800	11493000	0
Q8K1N2	Q8K1N2	1	1	1	Pleckstrin homology-like domain family B member 2	Phldb2	Pleckstrin homology-like domain family B member 2 OS=Mus musculus GN=Phldb2 PE=1 SV=2	1	1	1	1	1	1	0	0	0	0	1	1	0	0	0	0	1	1	0	0	0	0	1.7	1.7	1.7	141.48	1249	1249	0.0024907	2.0961	1.7	1.7	0	0	0	0	3723200	2057400	1665800	0	0	0
Q8K224	Q8K224	10	10	10	N-acetyltransferase 10	Nat10	RNA cytidine acetyltransferase OS=Mus musculus GN=Nat10 PE=1 SV=1	1	10	10	10	0	0	2	7	5	4	0	0	2	7	5	4	0	0	2	7	5	4	17.5	17.5	17.5	115.42	1024	1024	0	47.568	0	0	4.2	13.6	9.4	6.2	259450000	0	0	18291000	153830000	75041000
Q8K273	Q8K273	1	1	1	Membrane magnesium transporter 1	Mmgt1	Membrane magnesium transporter 1 OS=Mus musculus GN=Mmgt1 PE=1 SV=1	1	1	1	1	1	1	1	1	1	1	1	1	1	1	1	1	1	1	1	1	1	1	18.3	18.3	18.3	14.677	131	131	0	29.163	18.3	18.3	18.3	18.3	18.3	18.3	73136000	3751600	4853200	31277000	17201000	13297000
Q8K297	Q8K297	4	4	4	Procollagen galactosyltransferase 1	Colgalt1	Procollagen galactosyltransferase 1 OS=Mus musculus GN=Colgalt1 PE=1 SV=2	1	4	4	4	1	1	3	1	1	0	1	1	3	1	1	0	1	1	3	1	1	0	11.3	11.3	11.3	71.06	617	617	0	5.9492	2.8	1.8	8.6	1.8	2.9	0	29381000	0	3519000	8786800	1832400	15243000
Q8K298	Q8K298	3	3	3	Actin-binding protein anillin	Anln	Actin-binding protein anillin OS=Mus musculus GN=Anln PE=1 SV=2	1	3	3	3	1	0	0	1	2	0	1	0	0	1	2	0	1	0	0	1	2	0	5.2	5.2	5.2	122.79	1121	1121	0	10.057	1.3	0	0	1.9	3.8	0	20328000	3278900	0	0	4852500	12196000
Q8K2B3	Q8K2B3	2	2	2	Succinate dehydrogenase [ubiquinone] flavoprotein subunit, mitochondrial	Sdha	Succinate dehydrogenase [ubiquinone] flavoprotein subunit, mitochondrial OS=Mus musculus GN=Sdha PE=1 SV=1	1	2	2	2	0	0	1	0	0	1	0	0	1	0	0	1	0	0	1	0	0	1	6.6	6.6	6.6	72.585	664	664	0	61.183	0	0	4.4	0	0	2.3	1607300	0	0	0	0	0
Q8K2C9	Q8K2C9	2	2	2	Very-long-chain (3R)-3-hydroxyacyl-CoA dehydratase 3	Hacd3	Very-long-chain (3R)-3-hydroxyacyl-CoA dehydratase 3 OS=Mus musculus GN=Hacd3 PE=1 SV=2	1	2	2	2	0	0	1	2	1	1	0	0	1	2	1	1	0	0	1	2	1	1	11.9	11.9	11.9	43.131	362	362	0	8.1205	0	0	5.8	11.9	5.8	5.8	94747000	0	0	30375000	28133000	29226000
Q8K2K6	Q8K2K6	2	2	2	Arf-GAP domain and FG repeat-containing protein 1	Agfg1	Arf-GAP domain and FG repeat-containing protein 1 OS=Mus musculus GN=Agfg1 PE=1 SV=2	1	2	2	2	1	0	1	0	0	0	1	0	1	0	0	0	1	0	1	0	0	0	6.1	6.1	6.1	58.042	561	561	0	2.9605	4.1	0	2	0	0	0	5167900	5167900	0	0	0	0
Q8K2T8	Q8K2T8	2	2	2	RNA polymerase II-associated factor 1 homolog	Paf1	RNA polymerase II-associated factor 1 homolog OS=Mus musculus GN=Paf1 PE=1 SV=1	1	2	2	2	0	0	0	1	0	1	0	0	0	1	0	1	0	0	0	1	0	1	5	5	5	60.518	535	535	0.0082596	1.5149	0	0	0	2.6	0	2.4	1637700	0	0	0	0	0
Q8K2Y0	Q8K2Y0	3	3	3	RING finger protein 219	Rnf219	RING finger protein 219 OS=Mus musculus GN=Rnf219 PE=1 SV=2	1	3	3	3	0	0	0	2	2	2	0	0	0	2	2	2	0	0	0	2	2	2	5.5	5.5	5.5	79.957	722	722	0	5.8688	0	0	0	4.3	4.3	3.3	66480000	0	0	0	31612000	29363000
Q8K2Z4	Q8K2Z4	2	2	2	Condensin complex subunit 1	Ncapd2	Condensin complex subunit 1 OS=Mus musculus GN=Ncapd2 PE=1 SV=2	1	2	2	2	1	1	2	1	0	0	1	1	2	1	0	0	1	1	2	1	0	0	3.5	3.5	3.5	155.66	1392	1392	0	6.8472	1.4	1.4	3.5	2.2	0	0	69858000	2478100	3652900	27607000	36120000	0
Q8K310	Q8K310	11	11	11	Matrin-3	Matr3	Matrin-3 OS=Mus musculus GN=Matr3 PE=1 SV=1	1	11	11	11	0	2	0	6	4	6	0	2	0	6	4	6	0	2	0	6	4	6	23	23	23	94.629	846	846	0	71.937	0	4	0	14.1	10.2	11.2	326080000	0	5497400	0	228410000	43578000
Q8K327	Q8K327	24	24	24	Chromosome alignment-maintaining phosphoprotein 1	Champ1	Chromosome alignment-maintaining phosphoprotein 1 OS=Mus musculus GN=Champ1 PE=1 SV=1	1	24	24	24	2	1	1	19	16	19	2	1	1	19	16	19	2	1	1	19	16	19	43	43	43	87.56	802	802	0	211.07	4.4	3.2	3.2	34.5	37.2	35.5	1219300000	6184300	7087900	19534000	411020000	598640000
Q8K354	Q8K354	1	1	1	Carbonyl reductase [NADPH] 3	Cbr3	Carbonyl reductase [NADPH] 3 OS=Mus musculus GN=Cbr3 PE=1 SV=1	1	1	1	1	0	0	1	1	0	0	0	0	1	1	0	0	0	0	1	1	0	0	10.1	10.1	10.1	30.953	277	277	0.0019023	2.2807	0	0	10.1	10.1	0	0	28374000	0	0	12102000	16272000	0
Q8K3X4	Q8K3X4	7	7	6	Interferon regulatory factor 2-binding protein-like	Irf2bpl	Interferon regulatory factor 2-binding protein-like OS=Mus musculus GN=Irf2bpl PE=1 SV=1	1	7	7	6	0	0	0	3	5	4	0	0	0	3	5	4	0	0	0	2	5	3	13.9	13.9	13	80.564	775	775	0	35.044	0	0	0	4	10.8	7.5	41768000	0	0	0	2953700	30359000
Q8K411	Q8K411	2	2	2	Presequence protease, mitochondrial	Pitrm1	Presequence protease, mitochondrial OS=Mus musculus GN=Pitrm1 PE=1 SV=1	1	2	2	2	1	1	2	0	1	0	1	1	2	0	1	0	1	1	2	0	1	0	4.6	4.6	4.6	117.37	1036	1036	0	8.7654	2	2	4.6	0	2	0	43195000	2380200	3044700	21016000	0	16753000
Q8K4B0;Q924K8	Q8K4B0	11;3	9;1	9;1	Metastasis-associated protein MTA1	Mta1	Metastasis-associated protein MTA1 OS=Mus musculus GN=Mta1 PE=1 SV=1	2	11	9	9	1	0	1	5	8	5	0	0	0	4	6	4	0	0	0	4	6	4	23.5	21	21	80.797	715	715;591	0	27.397	1.1	0	1.1	10.8	16.6	10.5	153520000	0	0	0	38328000	45410000
Q8K4L3	Q8K4L3	11	11	11	Supervillin	Svil	Supervillin OS=Mus musculus GN=Svil PE=1 SV=1	1	11	11	11	3	7	4	4	2	1	3	7	4	4	2	1	3	7	4	4	2	1	9.4	9.4	9.4	243.16	2170	2170	0	60.156	2.6	5.9	3.3	3.5	1.8	0.6	135380000	6703800	20354000	58705000	27508000	20588000
Q8K4P0	Q8K4P0	1	1	1	pre-mRNA 3 end processing protein WDR33	Wdr33	pre-mRNA 3 end processing protein WDR33 OS=Mus musculus GN=Wdr33 PE=1 SV=1	1	1	1	1	0	0	0	1	0	1	0	0	0	1	0	1	0	0	0	1	0	1	0.8	0.8	0.8	145.27	1330	1330	0.0088287	1.4944	0	0	0	0.8	0	0.8	7489400	0	0	0	4391900	0
Q8K4R9	Q8K4R9	2	2	2	Disks large-associated protein 5	Dlgap5	Disks large-associated protein 5 OS=Mus musculus GN=Dlgap5 PE=1 SV=2	1	2	2	2	1	1	1	0	0	0	1	1	1	0	0	0	1	1	1	0	0	0	3.8	3.8	3.8	90.195	808	808	0.00064516	2.4036	1.7	2.1	1.7	0	0	0	683320000	356730000	1821400	324770000	0	0
Q8K4Z5	Q8K4Z5	14	14	14	Splicing factor 3A subunit 1	Sf3a1	Splicing factor 3A subunit 1 OS=Mus musculus GN=Sf3a1 PE=1 SV=1	1	14	14	14	0	3	2	10	8	7	0	3	2	10	8	7	0	3	2	10	8	7	24.5	24.5	24.5	88.544	791	791	0	38.118	0	5.9	5.4	20.7	13.5	12.3	381220000	0	14468000	15694000	230070000	90242000
Q8QZS1	Q8QZS1	1	1	1	3-hydroxyisobutyryl-CoA hydrolase, mitochondrial	Hibch	3-hydroxyisobutyryl-CoA hydrolase, mitochondrial OS=Mus musculus GN=Hibch PE=1 SV=1	1	1	1	1	0	0	1	0	0	0	0	0	1	0	0	0	0	0	1	0	0	0	7	7	7	43.037	385	385	0.009324	1.4293	0	0	7	0	0	0	10883000	0	0	10883000	0	0
Q8QZY1	Q8QZY1	10	10	10	Eukaryotic translation initiation factor 3 subunit L	Eif3l	Eukaryotic translation initiation factor 3 subunit L OS=Mus musculus GN=Eif3l PE=1 SV=1	1	10	10	10	5	7	7	5	3	2	5	7	7	5	3	2	5	7	7	5	3	2	28.2	28.2	28.2	66.612	564	564	0	70.489	13.8	16.1	21.8	11	6.7	5.1	246380000	36148000	59294000	93858000	43188000	10809000
Q8R010	Q8R010	6	6	6	Aminoacyl tRNA synthase complex-interacting multifunctional protein 2	Aimp2	Aminoacyl tRNA synthase complex-interacting multifunctional protein 2 OS=Mus musculus GN=Aimp2 PE=1 SV=2	1	6	6	6	3	2	3	2	1	4	3	2	3	2	1	4	3	2	3	2	1	4	30.6	30.6	30.6	35.377	320	320	0	44.848	21.2	13.1	15	12.8	7.8	20.6	175120000	12569000	11798000	30575000	56955000	4459600
Q8R050;Q149F3	Q8R050;Q149F3	6;4	6;4	6;4	Eukaryotic peptide chain release factor GTP-binding subunit ERF3A;Eukaryotic peptide chain release factor GTP-binding subunit ERF3B	Gspt1;Gspt2	Eukaryotic peptide chain release factor GTP-binding subunit ERF3A OS=Mus musculus GN=Gspt1 PE=1 SV=2;Eukaryotic peptide chain release factor GTP-binding subunit ERF3B OS=Mus musculus GN=Gspt2 PE=1 SV=1	2	6	6	6	3	4	2	3	2	2	3	4	2	3	2	2	3	4	2	3	2	2	13.1	13.1	13.1	68.625	636	636;632	0	38.108	6.1	7.7	5.8	7.2	4.2	3	110000000	15538000	24625000	25775000	32211000	5841900
Q8R081	Q8R081	18	18	18	Heterogeneous nuclear ribonucleoprotein L	Hnrnpl	Heterogeneous nuclear ribonucleoprotein L OS=Mus musculus GN=Hnrnpl PE=1 SV=2	1	18	18	18	6	7	6	10	11	12	6	7	6	10	11	12	6	7	6	10	11	12	57.7	57.7	57.7	63.963	586	586	0	142.37	15.5	17.2	15.5	36.3	37	38.7	672750000	32257000	35030000	30825000	235340000	265300000
Q8R0A0	Q8R0A0	4	4	4	General transcription factor IIF subunit 2	Gtf2f2	General transcription factor IIF subunit 2 OS=Mus musculus GN=Gtf2f2 PE=1 SV=1	1	4	4	4	0	0	0	2	3	3	0	0	0	2	3	3	0	0	0	2	3	3	28.1	28.1	28.1	28.381	249	249	0	12.87	0	0	0	12	20.1	16.9	88014000	0	0	0	33153000	39057000
Q8R0X7	Q8R0X7	7	7	7	Sphingosine-1-phosphate lyase 1	Sgpl1	Sphingosine-1-phosphate lyase 1 OS=Mus musculus GN=Sgpl1 PE=1 SV=1	1	7	7	7	3	3	5	3	3	3	3	3	5	3	3	3	3	3	5	3	3	3	23.6	23.6	23.6	63.676	568	568	0	37.526	10.2	10.2	16.5	8.8	8.8	10.6	224800000	13262000	17562000	74856000	55060000	29448000
Q8R1A4;Q8C147	Q8R1A4	7;1	7;1	7;1	Dedicator of cytokinesis protein 7	Dock7	Dedicator of cytokinesis protein 7 OS=Mus musculus GN=Dock7 PE=1 SV=3	2	7	7	7	3	4	6	1	0	0	3	4	6	1	0	0	3	4	6	1	0	0	5.7	5.7	5.7	241.44	2130	2130;2100	0	15.781	1.8	3.1	4.7	0.6	0	0	97064000	5755900	12885000	74499000	3925000	0
Q8R1B4	Q8R1B4	18	18	18	Eukaryotic translation initiation factor 3 subunit C	Eif3c	Eukaryotic translation initiation factor 3 subunit C OS=Mus musculus GN=Eif3c PE=1 SV=1	1	18	18	18	14	14	7	5	4	3	14	14	7	5	4	3	14	14	7	5	4	3	29.4	29.4	29.4	105.53	911	911	0	100.96	22.3	22.4	12.7	9.4	7.1	4.9	465810000	87137000	95693000	105320000	117980000	51711000
Q8R1F1	Q8R1F1	9	9	9	Niban-like protein 1	Fam129b	Niban-like protein 1 OS=Mus musculus GN=Fam129b PE=1 SV=2	1	9	9	9	6	7	6	1	2	0	6	7	6	1	2	0	6	7	6	1	2	0	16.2	16.2	16.2	84.818	749	749	0	33.199	10.4	13.4	10.3	2.1	3.6	0	110570000	16903000	21627000	45693000	15650000	10701000
Q8R1Q8	Q8R1Q8	2	2	2	Cytoplasmic dynein 1 light intermediate chain 1	Dync1li1	Cytoplasmic dynein 1 light intermediate chain 1 OS=Mus musculus GN=Dync1li1 PE=1 SV=1	1	2	2	2	0	1	1	2	1	0	0	1	1	2	1	0	0	1	1	2	1	0	9	9	9	56.614	523	523	0	17.837	0	2.3	6.7	9	6.7	0	111280000	0	2848400	53756000	25890000	28785000
Q8R1V4	Q8R1V4	1	1	1	Transmembrane emp24 domain-containing protein 4	Tmed4	Transmembrane emp24 domain-containing protein 4 OS=Mus musculus GN=Tmed4 PE=1 SV=1	1	1	1	1	0	0	1	0	0	0	0	0	1	0	0	0	0	0	1	0	0	0	7.5	7.5	7.5	26.022	227	227	0.00064433	2.3992	0	0	7.5	0	0	0	2433000	0	0	2433000	0	0
Q8R1X6	Q8R1X6	6	6	6	Spartin	Spg20	Spartin OS=Mus musculus GN=Spg20 PE=1 SV=1	1	6	6	6	3	5	5	3	2	2	3	5	5	3	2	2	3	5	5	3	2	2	19.1	19.1	19.1	72.654	671	671	0	76.032	7.5	14.3	16.5	9.8	7.2	4.9	185490000	17425000	28809000	80043000	28155000	20675000
Q8R2M2	Q8R2M2	7	7	7	Deoxynucleotidyltransferase terminal-interacting protein 2	Dnttip2	Deoxynucleotidyltransferase terminal-interacting protein 2 OS=Mus musculus GN=Dnttip2 PE=1 SV=1	1	7	7	7	1	0	0	4	4	4	1	0	0	4	4	4	1	0	0	4	4	4	23	23	23	84.276	758	758	0	42.998	4.2	0	0	14	11.3	13.9	143060000	2699300	0	0	108430000	15868000
Q8R2N2	Q8R2N2	1	1	1	Cirhin	Cirh1a	U3 small nucleolar RNA-associated protein 4 homolog OS=Mus musculus GN=Utp4 PE=2 SV=3	1	1	1	1	0	0	0	0	1	1	0	0	0	0	1	1	0	0	0	0	1	1	2	2	2	76.908	686	686	0.0012788	2.3499	0	0	0	0	2	2	7359600	0	0	0	0	4829900
Q8R2U0	Q8R2U0	1	1	1	Nucleoporin SEH1	Seh1l	Nucleoporin SEH1 OS=Mus musculus GN=Seh1l PE=2 SV=1	1	1	1	1	0	0	1	0	0	0	0	0	1	0	0	0	0	0	1	0	0	0	6.1	6.1	6.1	39.774	360	360	0	3.9663	0	0	6.1	0	0	0	11788000	0	0	11788000	0	0
Q8R326	Q8R326	5	4	4	Paraspeckle component 1	Pspc1	Paraspeckle component 1 OS=Mus musculus GN=Pspc1 PE=1 SV=1	1	5	4	4	0	1	0	4	3	3	0	0	0	4	2	2	0	0	0	4	2	2	9.8	8.4	8.4	58.758	523	523	0	22.665	0	1.3	0	8.4	7.1	7.1	103450000	0	0	0	73495000	25042000
Q8R344	Q8R344	2	2	2	Coiled-coil domain-containing protein 12	Ccdc12	Coiled-coil domain-containing protein 12 OS=Mus musculus GN=Ccdc12 PE=1 SV=2	1	2	2	2	0	0	0	1	1	2	0	0	0	1	1	2	0	0	0	1	1	2	24.7	24.7	24.7	18.891	166	166	0	14.889	0	0	0	9.6	9.6	24.7	46433000	0	0	0	28980000	10926000
Q8R361	Q8R361	4	4	4	Rab11 family-interacting protein 5	Rab11fip5	Rab11 family-interacting protein 5 OS=Mus musculus GN=Rab11fip5 PE=1 SV=2	1	4	4	4	2	2	4	0	0	0	2	2	4	0	0	0	2	2	4	0	0	0	11.3	11.3	11.3	69.552	645	645	0	19.914	5	4.2	11.3	0	0	0	28281000	6196400	7366800	14718000	0	0
Q8R3C0	Q8R3C0	1	1	1	Mini-chromosome maintenance complex-binding protein	Mcmbp	Mini-chromosome maintenance complex-binding protein OS=Mus musculus GN=Mcmbp PE=1 SV=1	1	1	1	1	0	0	0	0	1	0	0	0	0	0	1	0	0	0	0	0	1	0	5.9	5.9	5.9	72.89	642	642	0	4.0267	0	0	0	0	5.9	0	11886000	0	0	0	0	11886000
Q8R3C6	Q8R3C6	1	1	1	Probable RNA-binding protein 19	Rbm19	Probable RNA-binding protein 19 OS=Mus musculus GN=Rbm19 PE=1 SV=1	1	1	1	1	0	0	0	1	0	0	0	0	0	1	0	0	0	0	0	1	0	0	1.5	1.5	1.5	106.08	952	952	0.0019048	2.29	0	0	0	1.5	0	0	0	0	0	0	0	0
Q8R3E3	Q8R3E3	5	5	5	WD repeat domain phosphoinositide-interacting protein 1	Wipi1	WD repeat domain phosphoinositide-interacting protein 1 OS=Mus musculus GN=Wipi1 PE=1 SV=1	1	5	5	5	2	2	3	2	3	2	2	2	3	2	3	2	2	2	3	2	3	2	24.2	24.2	24.2	48.758	446	446	0	137.85	11.2	8.1	15.2	11.2	17.3	11.2	148410000	3514900	8212500	50164000	32416000	33713000
Q8R3J4	Q8R3J4	1	1	1	Transcription termination factor 3, mitochondrial	Mterf3	Transcription termination factor 3, mitochondrial OS=Mus musculus GN=Mterf3 PE=2 SV=1	1	1	1	1	0	0	0	0	1	0	0	0	0	0	1	0	0	0	0	0	1	0	3.6	3.6	3.6	47.357	412	412	0.00064309	2.3902	0	0	0	0	3.6	0	0	0	0	0	0	0
Q8R422	Q8R422	4	4	4	CD109 antigen	Cd109	CD109 antigen OS=Mus musculus GN=Cd109 PE=1 SV=1	1	4	4	4	2	3	3	3	1	3	2	3	3	3	1	3	2	3	3	3	1	3	3.9	3.9	3.9	161.66	1442	1442	0	21.422	2.1	2.9	2.6	2.9	1	3	27776000	4458700	6633000	2044800	9477700	0
Q8R4U7	Q8R4U7	7	7	7	Leucine zipper protein 1	Luzp1	Leucine zipper protein 1 OS=Mus musculus GN=Luzp1 PE=1 SV=2	1	7	7	7	4	5	6	0	2	0	4	5	6	0	2	0	4	5	6	0	2	0	13	13	13	119.31	1068	1068	0	26.954	5.7	8.7	12.1	0	5.1	0	250620000	21384000	38634000	172310000	0	18289000
Q8R4X3	Q8R4X3	1	1	1	RNA-binding protein 12	Rbm12	RNA-binding protein 12 OS=Mus musculus GN=Rbm12 PE=1 SV=3	1	1	1	1	0	0	0	1	1	1	0	0	0	1	1	1	0	0	0	1	1	1	1.4	1.4	1.4	102.8	992	992	0.0012771	2.3417	0	0	0	1.4	1.4	1.4	8940800	0	0	0	3352100	2675300
Q8R550	Q8R550	4	4	4	SH3 domain-containing kinase-binding protein 1	Sh3kbp1	SH3 domain-containing kinase-binding protein 1 OS=Mus musculus GN=Sh3kbp1 PE=1 SV=1	1	4	4	4	3	1	2	0	0	0	3	1	2	0	0	0	3	1	2	0	0	0	11.8	11.8	11.8	78.169	709	709	0	7.1019	9.2	2.1	4.8	0	0	0	23017000	16798000	3872200	2347600	0	0
Q8R570	Q8R570	2	2	2	Synaptosomal-associated protein 47	Snap47	Synaptosomal-associated protein 47 OS=Mus musculus GN=Snap47 PE=1 SV=1	1	2	2	2	1	0	2	1	1	0	1	0	2	1	1	0	1	0	2	1	1	0	7.3	7.3	7.3	46.524	413	413	0	10.692	4.6	0	7.3	2.7	2.7	0	13179000	2240200	0	7579000	0	3359900
Q8R574	Q8R574	2	2	2	Phosphoribosyl pyrophosphate synthase-associated protein 2	Prpsap2	Phosphoribosyl pyrophosphate synthase-associated protein 2 OS=Mus musculus GN=Prpsap2 PE=1 SV=1	1	2	2	2	1	1	1	0	0	0	1	1	1	0	0	0	1	1	1	0	0	0	9.5	9.5	9.5	40.88	369	369	0	4.9829	3.5	3.5	6	0	0	0	32407000	839580	763350	30804000	0	0
Q8R5J9	Q8R5J9	1	1	1	PRA1 family protein 3	Arl6ip5	PRA1 family protein 3 OS=Mus musculus GN=Arl6ip5 PE=1 SV=2	1	1	1	1	0	0	0	1	0	1	0	0	0	1	0	1	0	0	0	1	0	1	10.6	10.6	10.6	21.557	188	188	0	4.1424	0	0	0	10.6	0	10.6	37047000	0	0	0	19079000	0
Q8VBT0	Q8VBT0	2	2	2	Thioredoxin-related transmembrane protein 1	Tmx1	Thioredoxin-related transmembrane protein 1 OS=Mus musculus GN=Tmx1 PE=1 SV=1	1	2	2	2	2	2	2	2	2	1	2	2	2	2	2	1	2	2	2	2	2	1	9	9	9	31.395	278	278	0	15.559	9	9	9	9	9	4.7	64742000	6758600	10092000	13710000	21905000	9871600
Q8VBV3	Q8VBV3	1	1	1	Exosome complex component RRP4	Exosc2	Exosome complex component RRP4 OS=Mus musculus GN=Exosc2 PE=1 SV=1	1	1	1	1	1	1	1	1	1	1	1	1	1	1	1	1	1	1	1	1	1	1	3.8	3.8	3.8	32.631	293	293	0.0071429	1.5754	3.8	3.8	3.8	3.8	3.8	3.8	46063000	7245100	11292000	5742200	8948300	6190900
Q8VC70	Q8VC70	4	4	4	RNA-binding motif, single-stranded-interacting protein 2	Rbms2	RNA-binding motif, single-stranded-interacting protein 2 OS=Mus musculus GN=Rbms2 PE=1 SV=1	1	4	4	4	1	3	2	0	0	0	1	3	2	0	0	0	1	3	2	0	0	0	15.4	15.4	15.4	40.724	383	383	0	5.1549	3.9	12	7.3	0	0	0	22002000	2734100	11830000	7437800	0	0
Q8VCB1	Q8VCB1	2	2	2	Nucleoporin NDC1	Ndc1	Nucleoporin NDC1 OS=Mus musculus GN=Ndc1 PE=1 SV=1	1	2	2	2	0	2	0	0	0	0	0	2	0	0	0	0	0	2	0	0	0	0	7.1	7.1	7.1	75.409	673	673	0	3.248	0	7.1	0	0	0	0	4636800	0	4636800	0	0	0
Q8VCE2	Q8VCE2	11	11	11	GPN-loop GTPase 1	Gpn1	GPN-loop GTPase 1 OS=Mus musculus GN=Gpn1 PE=1 SV=1	1	11	11	11	7	6	8	5	5	3	7	6	8	5	5	3	7	6	8	5	5	3	48.7	48.7	48.7	41.598	372	372	0	323.31	34.9	32.5	40.3	19.9	32.5	21.2	2154900000	69655000	120630000	1317500000	81104000	266190000
Q8VCF0	Q8VCF0	4	4	4	Mitochondrial antiviral-signaling protein	Mavs	Mitochondrial antiviral-signaling protein OS=Mus musculus GN=Mavs PE=1 SV=1	1	4	4	4	2	3	4	2	0	1	2	3	4	2	0	1	2	3	4	2	0	1	19.5	19.5	19.5	53.398	503	503	0	126.09	10.5	16.9	19.5	10.5	0	7.6	225990000	18753000	45530000	122600000	35809000	0
Q8VCH6	Q8VCH6	1	1	1	Delta(24)-sterol reductase	Dhcr24	Delta(24)-sterol reductase OS=Mus musculus GN=Dhcr24 PE=1 SV=1	1	1	1	1	1	1	1	0	1	1	1	1	1	0	1	1	1	1	1	0	1	1	2.3	2.3	2.3	60.112	516	516	0	2.7607	2.3	2.3	2.3	0	2.3	2.3	4852500	1897600	1588400	1366600	0	0
Q8VCH8	Q8VCH8	1	1	1	UBX domain-containing protein 4	Ubxn4	UBX domain-containing protein 4 OS=Mus musculus GN=Ubxn4 PE=1 SV=1	1	1	1	1	1	0	0	0	0	1	1	0	0	0	0	1	1	0	0	0	0	1	4.3	4.3	4.3	56.471	506	506	0.0066425	1.7221	4.3	0	0	0	0	4.3	2309600	1655800	0	0	0	0
Q8VCM8	Q8VCM8	1	1	1	Nicalin	Ncln	Nicalin OS=Mus musculus GN=Ncln PE=1 SV=2	1	1	1	1	0	0	0	1	0	0	0	0	0	1	0	0	0	0	0	1	0	0	2.5	2.5	2.5	62.907	563	563	0.0066345	1.7145	0	0	0	2.5	0	0	11754000	0	0	0	11754000	0
Q8VCQ3	Q8VCQ3	1	1	1	Nuclear receptor-binding factor 2	Nrbf2	Nuclear receptor-binding factor 2 OS=Mus musculus GN=Nrbf2 PE=1 SV=1	1	1	1	1	0	0	1	0	0	0	0	0	1	0	0	0	0	0	1	0	0	0	8	8	8	32.5	287	287	0	4.3785	0	0	8	0	0	0	10137000	0	0	10137000	0	0
Q8VDD5;Q91Z83;P13542;Q02566;Q5SX39;P13541;A2AQP0;Q5SX40	Q8VDD5	129;1;1;1;1;1;1;1	129;1;1;1;1;1;1;1	109;0;0;0;0;0;0;0	Myosin-9	Myh9	Myosin-9 OS=Mus musculus GN=Myh9 PE=1 SV=4	8	129	129	109	85	92	90	106	97	91	85	92	90	106	97	91	73	80	79	91	87	79	59.7	59.7	51.6	226.37	1960	1960;1935;1937;1938;1939;1940;1941;1942	0	323.31	45.6	50.8	53	55.7	51.1	47.7	31159000000	1416900000	2075400000	8411300000	10109000000	6608300000
Q8VDG3	Q8VDG3	4	4	4	Poly(A)-specific ribonuclease PARN	Parn	Poly(A)-specific ribonuclease PARN OS=Mus musculus GN=Parn PE=1 SV=1	1	4	4	4	0	0	1	3	2	2	0	0	1	3	2	2	0	0	1	3	2	2	7.1	7.1	7.1	71.558	624	624	0	36.844	0	0	2.7	4.3	2.6	4.5	56887000	0	0	15175000	3885600	1668400
Q8VDJ3	Q8VDJ3	46	46	46	Vigilin	Hdlbp	Vigilin OS=Mus musculus GN=Hdlbp PE=1 SV=1	1	46	46	46	30	40	35	22	23	15	30	40	35	22	23	15	30	40	35	22	23	15	50.8	50.8	50.8	141.74	1268	1268	0	323.31	33	46.2	40	27.4	30.5	16.6	3469000000	342410000	570200000	1466200000	661950000	357250000
Q8VDM4	Q8VDM4	16	16	16	26S proteasome non-ATPase regulatory subunit 2	Psmd2	26S proteasome non-ATPase regulatory subunit 2 OS=Mus musculus GN=Psmd2 PE=1 SV=1	1	16	16	16	7	6	6	15	9	9	7	6	6	15	9	9	7	6	6	15	9	9	24.1	24.1	24.1	100.2	908	908	0	111.93	12.6	10.9	11	24.1	14.9	15.4	628430000	59137000	105610000	75373000	179750000	86301000
Q8VDM6	Q8VDM6	4	4	4	Heterogeneous nuclear ribonucleoprotein U-like protein 1	Hnrnpul1	Heterogeneous nuclear ribonucleoprotein U-like protein 1 OS=Mus musculus GN=Hnrnpul1 PE=1 SV=1	1	4	4	4	0	0	0	3	0	3	0	0	0	3	0	3	0	0	0	3	0	3	7.8	7.8	7.8	96.001	859	859	0	7.946	0	0	0	5.7	0	6.3	159200000	0	0	0	58862000	0
Q8VDN2;Q6PIC6;Q6PIE5;Q9WV27;Q64436	Q8VDN2	10;4;4;2;1	10;4;4;2;1	10;4;4;2;1	Sodium/potassium-transporting ATPase subunit alpha-1	Atp1a1	Sodium/potassium-transporting ATPase subunit alpha-1 OS=Mus musculus GN=Atp1a1 PE=1 SV=1	5	10	10	10	7	7	8	5	4	5	7	7	8	5	4	5	7	7	8	5	4	5	15.2	15.2	15.2	112.98	1023	1023;1013;1020;1032;1033	0	50.119	10.5	9.5	10.8	6.6	5.7	6.5	100090000	20743000	26336000	31322000	9378800	4492700
Q8VDP2	Q8VDP2	2	2	2	UPF0428 protein CXorf56 homolog		UPF0428 protein CXorf56 homolog OS=Mus musculus PE=1 SV=1	1	2	2	2	0	0	0	1	1	0	0	0	0	1	1	0	0	0	0	1	1	0	22.5	22.5	22.5	25.594	222	222	0	13.843	0	0	0	13.5	9	0	23744000	0	0	0	17756000	5988100
Q8VDP4	Q8VDP4	3	3	3	Cell cycle and apoptosis regulator protein 2	Ccar2	Cell cycle and apoptosis regulator protein 2 OS=Mus musculus GN=Ccar2 PE=1 SV=2	1	3	3	3	0	0	0	1	3	2	0	0	0	1	3	2	0	0	0	1	3	2	6.1	6.1	6.1	103	922	922	0	8.0615	0	0	0	1.5	6.1	2.9	55943000	0	0	0	17513000	29412000
Q8VDW0	Q8VDW0	12	5	5	ATP-dependent RNA helicase DDX39A	Ddx39a	ATP-dependent RNA helicase DDX39A OS=Mus musculus GN=Ddx39a PE=1 SV=1	1	12	5	5	8	9	8	11	7	6	4	4	5	5	3	2	4	4	5	5	3	2	40.7	21.8	21.8	49.067	427	427	0	38.297	28.3	28.6	27.9	40.5	28.1	20.8	429350000	33185000	38812000	100630000	159600000	79857000
Q8VE37	Q8VE37	1	1	1	Regulator of chromosome condensation	Rcc1	Regulator of chromosome condensation OS=Mus musculus GN=Rcc1 PE=1 SV=1	1	1	1	1	0	0	0	1	0	0	0	0	0	1	0	0	0	0	0	1	0	0	9	9	9	44.93	421	421	0	50.787	0	0	0	9	0	0	17652000	0	0	0	17652000	0
Q8VE47	Q8VE47	2	2	2	Ubiquitin-like modifier-activating enzyme 5	Uba5	Ubiquitin-like modifier-activating enzyme 5 OS=Mus musculus GN=Uba5 PE=1 SV=2	1	2	2	2	1	0	1	0	0	0	1	0	1	0	0	0	1	0	1	0	0	0	9.2	9.2	9.2	44.789	403	403	0	5.0249	3	0	6.2	0	0	0	10971000	2053800	0	8917600	0	0
Q8VE88	Q8VE88	11	11	11	Protein FAM114A2	Fam114a2	Protein FAM114A2 OS=Mus musculus GN=Fam114a2 PE=1 SV=2	1	11	11	11	7	6	9	0	1	0	7	6	9	0	1	0	7	6	9	0	1	0	27.6	27.6	27.6	54.044	497	497	0	48.273	17.3	14.7	22.3	0	3.2	0	195660000	27973000	26877000	140810000	0	0
Q8VEE4	Q8VEE4	10	10	10	Replication protein A 70 kDa DNA-binding subunit;Replication protein A 70 kDa DNA-binding subunit, N-terminally processed	Rpa1	Replication protein A 70 kDa DNA-binding subunit OS=Mus musculus GN=Rpa1 PE=1 SV=1	1	10	10	10	0	0	0	6	8	6	0	0	0	6	8	6	0	0	0	6	8	6	23.9	23.9	23.9	69.036	623	623	0	53.795	0	0	0	15.4	21.7	11.7	255300000	0	0	0	119230000	101570000
Q8VEH3	Q8VEH3	2	2	2	ADP-ribosylation factor-like protein 8A	Arl8a	ADP-ribosylation factor-like protein 8A OS=Mus musculus GN=Arl8a PE=1 SV=1	1	2	2	2	0	0	2	0	1	0	0	0	2	0	1	0	0	0	2	0	1	0	12.9	12.9	12.9	21.39	186	186	0.0066026	1.6196	0	0	12.9	0	8.1	0	6122900	0	0	4736900	0	1386000
Q8VEH5	Q8VEH5	5	5	5	EPM2A-interacting protein 1	Epm2aip1	EPM2A-interacting protein 1 OS=Mus musculus GN=Epm2aip1 PE=1 SV=1	1	5	5	5	0	0	1	3	4	1	0	0	1	3	4	1	0	0	1	3	4	1	12.2	12.2	12.2	70.095	606	606	0	13.967	0	0	3.5	6.6	10.7	3.5	62954000	0	0	8111000	18076000	35633000
Q8VEK3	Q8VEK3	22	22	22	Heterogeneous nuclear ribonucleoprotein U	Hnrnpu	Heterogeneous nuclear ribonucleoprotein U OS=Mus musculus GN=Hnrnpu PE=1 SV=1	1	22	22	22	13	13	11	20	18	17	13	13	11	20	18	17	13	13	11	20	18	17	34.8	34.8	34.8	87.917	800	800	0	323.31	22.6	23.2	18.8	32.5	31.2	31.1	2931100000	129680000	131860000	200550000	933030000	607250000
Q8VEM8	Q8VEM8	9	9	9	Phosphate carrier protein, mitochondrial	Slc25a3	Phosphate carrier protein, mitochondrial OS=Mus musculus GN=Slc25a3 PE=1 SV=1	1	9	9	9	8	7	8	6	5	4	8	7	8	6	5	4	8	7	8	6	5	4	35.3	35.3	35.3	39.632	357	357	0	98.741	30.8	28.3	32.8	23.8	16.2	11.8	1760700000	200350000	242060000	879030000	321250000	65945000
Q8VH51	Q8VH51	12	12	12	RNA-binding protein 39	Rbm39	RNA-binding protein 39 OS=Mus musculus GN=Rbm39 PE=1 SV=2	1	12	12	12	7	6	6	10	7	6	7	6	6	10	7	6	7	6	6	10	7	6	34.2	34.2	34.2	59.406	530	530	0	190.13	21.3	14.9	16.6	28.5	21.3	14	606220000	33633000	39630000	55825000	297130000	142190000
Q8VHE0	Q8VHE0	2	2	2	Translocation protein SEC63 homolog	Sec63	Translocation protein SEC63 homolog OS=Mus musculus GN=Sec63 PE=1 SV=4	1	2	2	2	1	0	1	0	1	0	1	0	1	0	1	0	1	0	1	0	1	0	2.1	2.1	2.1	87.869	760	760	0.0054845	1.8229	2	0	2	0	2.1	0	3382300	1271000	0	0	0	2111200
Q8VHR5	Q8VHR5	17	17	17	Transcriptional repressor p66-beta	Gatad2b	Transcriptional repressor p66-beta OS=Mus musculus GN=Gatad2b PE=1 SV=1	1	17	17	17	0	0	0	16	14	12	0	0	0	16	14	12	0	0	0	16	14	12	40.4	40.4	40.4	65.41	594	594	0	288.05	0	0	0	36.7	32.8	33.2	474580000	0	0	0	263710000	136180000
Q8VHX6	Q8VHX6	54	45	45	Filamin-C	Flnc	Filamin-C OS=Mus musculus GN=Flnc PE=1 SV=3	1	54	45	45	31	30	37	19	16	19	25	25	31	14	11	13	25	25	31	14	11	13	28.7	25.3	25.3	291.12	2726	2726	0	301.1	15.8	15.3	20.8	9	8.6	9.8	1165600000	143580000	177770000	497070000	194920000	89284000
Q8VI33	Q8VI33	9	9	5	Transcription initiation factor TFIID subunit 9	Taf9	Transcription initiation factor TFIID subunit 9 OS=Mus musculus GN=Taf9 PE=1 SV=1	1	9	9	5	8	7	6	7	7	9	8	7	6	7	7	9	5	4	3	4	4	5	42.4	42.4	29.5	28.979	264	264	0	40.529	42.4	38.6	33	38.3	38.3	42.4	544990000	57872000	52211000	40751000	121000000	126930000
Q8VIJ6	Q8VIJ6	14	13	13	Splicing factor, proline- and glutamine-rich	Sfpq	Splicing factor, proline- and glutamine-rich OS=Mus musculus GN=Sfpq PE=1 SV=1	1	14	13	13	5	5	7	13	11	11	5	5	6	12	10	10	5	5	6	12	10	10	23	21.9	21.9	75.441	699	699	0	65.926	9.4	10.2	11.6	21.3	19.7	18	663450000	31583000	31126000	116910000	178490000	212160000
Q8WTY4	Q8WTY4	4	4	4	Anamorsin	Ciapin1	Anamorsin OS=Mus musculus GN=Ciapin1 PE=1 SV=1	1	4	4	4	2	4	2	4	3	4	2	4	2	4	3	4	2	4	2	4	3	4	24.9	24.9	24.9	33.429	309	309	0	86.693	11.7	24.9	11.7	24.9	19.7	24.9	355050000	9813500	29663000	15739000	104040000	159710000
Q91V12	Q91V12	4	4	4	Cytosolic acyl coenzyme A thioester hydrolase	Acot7	Cytosolic acyl coenzyme A thioester hydrolase OS=Mus musculus GN=Acot7 PE=1 SV=2	1	4	4	4	2	3	2	2	3	2	2	3	2	2	3	2	2	3	2	2	3	2	14.4	14.4	14.4	42.536	381	381	0	35.55	6.3	11.5	8.1	8.4	11.3	6.3	92613000	3283400	9091700	14604000	32430000	29609000
Q91V41	Q91V41	8	8	8	Ras-related protein Rab-14	Rab14	Ras-related protein Rab-14 OS=Mus musculus GN=Rab14 PE=1 SV=3	1	8	8	8	6	7	5	4	4	6	6	7	5	4	4	6	6	7	5	4	4	6	62.8	62.8	62.8	23.897	215	215	0	33.464	47.9	48.4	48.8	27.4	34.9	47.9	203870000	30098000	41084000	63722000	19689000	17899000
Q91V61	Q91V61	6	6	6	Sideroflexin-3	Sfxn3	Sideroflexin-3 OS=Mus musculus GN=Sfxn3 PE=1 SV=1	1	6	6	6	3	4	3	4	2	3	3	4	3	4	2	3	3	4	3	4	2	3	25.2	25.2	25.2	35.406	321	321	0	37.112	12.8	18.4	12.8	15.6	8.7	12.8	47735000	4959000	9780900	12192000	8626900	7574100
Q91V92	Q91V92	33	33	33	ATP-citrate synthase	Acly	ATP-citrate synthase OS=Mus musculus GN=Acly PE=1 SV=1	1	33	33	33	25	28	24	17	13	14	25	28	24	17	13	14	25	28	24	17	13	14	45.8	45.8	45.8	119.73	1091	1091	0	323.31	34.8	39.8	35.7	23	19.2	19.8	2093200000	252580000	338920000	736970000	379410000	289990000
Q91V98	Q91V98	2	2	2	Endosialin	Cd248	Endosialin OS=Mus musculus GN=Cd248 PE=1 SV=1	1	2	2	2	1	1	2	1	1	2	1	1	2	1	1	2	1	1	2	1	1	2	5.4	5.4	5.4	81.812	765	765	0	19.907	1.8	1.8	5.4	1.8	1.8	5.4	75519000	1837000	2721500	25565000	2972900	2603000
Q91VC3	Q91VC3	3	2	2	Eukaryotic initiation factor 4A-III;Eukaryotic initiation factor 4A-III, N-terminally processed	Eif4a3	Eukaryotic initiation factor 4A-III OS=Mus musculus GN=Eif4a3 PE=1 SV=3	1	3	2	2	1	2	1	2	1	1	0	1	0	1	0	0	0	1	0	1	0	0	9.7	5.8	5.8	46.839	411	411	0.0030826	1.9698	3.9	7.3	3.9	6.3	3.9	3.9	4126300	0	4126300	0	0	0
Q91VC9	Q91VC9	2	2	2	Growth hormone-inducible transmembrane protein	Ghitm	Growth hormone-inducible transmembrane protein OS=Mus musculus GN=Ghitm PE=1 SV=1	1	2	2	2	2	0	1	0	0	0	2	0	1	0	0	0	2	0	1	0	0	0	7.8	7.8	7.8	37.275	346	346	0	3.6967	7.8	0	3.2	0	0	0	6425700	4780100	0	1645500	0	0
Q91VH2	Q91VH2	4	4	4	Sorting nexin-9	Snx9	Sorting nexin-9 OS=Mus musculus GN=Snx9 PE=1 SV=1	1	4	4	4	2	2	4	2	1	2	2	2	4	2	1	2	2	2	4	2	1	2	14.5	14.5	14.5	66.545	595	595	0	25.233	6.6	6.6	14.5	5.4	2.4	7.2	233150000	14833000	12960000	132050000	11504000	1514000
Q91VH6	Q91VH6	2	2	2	Protein MEMO1	Memo1	Protein MEMO1 OS=Mus musculus GN=Memo1 PE=1 SV=1	1	2	2	2	0	1	0	1	1	1	0	1	0	1	1	1	0	1	0	1	1	1	17.5	17.5	17.5	33.692	297	297	0	58.534	0	7.1	0	10.4	10.4	10.4	41831000	0	1830200	0	21513000	0
Q91VI7	Q91VI7	7	7	7	Ribonuclease inhibitor	Rnh1	Ribonuclease inhibitor OS=Mus musculus GN=Rnh1 PE=1 SV=1	1	7	7	7	1	1	1	2	2	3	1	1	1	2	2	3	1	1	1	2	2	3	25.7	25.7	25.7	49.816	456	456	0	13.736	4.6	2.6	4.2	9	6.8	7.5	69038000	1019700	3614000	4206900	34564000	20532000
Q91VJ5	Q91VJ5	3	3	3	Polyglutamine-binding protein 1	Pqbp1	Polyglutamine-binding protein 1 OS=Mus musculus GN=Pqbp1 PE=1 SV=1	1	3	3	3	0	0	0	1	2	3	0	0	0	1	2	3	0	0	0	1	2	3	26.6	26.6	26.6	30.597	263	263	0	20.34	0	0	0	9.5	12.9	26.6	48100000	0	0	0	20323000	6146000
Q91VK1	Q91VK1	4	4	4	Basic leucine zipper and W2 domain-containing protein 2	Bzw2	Basic leucine zipper and W2 domain-containing protein 2 OS=Mus musculus GN=Bzw2 PE=1 SV=1	1	4	4	4	2	3	4	0	1	0	2	3	4	0	1	0	2	3	4	0	1	0	14.8	14.8	14.8	48.063	419	419	0	14.762	6	8.6	14.8	0	3.6	0	77372000	4882500	8674500	59462000	0	4353300
Q91VM5;Q9WV02	Q91VM5;Q9WV02	3;3	3;3	3;3	RNA binding motif protein, X-linked-like-1;RNA-binding motif protein, X chromosome;RNA-binding motif protein, X chromosome, N-terminally processed	Rbmxl1;Rbmx	RNA binding motif protein, X-linked-like-1 OS=Mus musculus GN=Rbmxl1 PE=2 SV=1;RNA-binding motif protein, X chromosome OS=Mus musculus GN=Rbmx PE=1 SV=1	2	3	3	3	2	2	3	1	3	3	2	2	3	1	3	3	2	2	3	1	3	3	11.3	11.3	11.3	42.161	388	388;391	0	8.8873	8	8	11.3	3.4	11.3	11.3	59120000	4864300	4742400	16347000	7451500	13232000
Q91VR2	Q91VR2	1	1	1	ATP synthase subunit gamma, mitochondrial	Atp5c1	ATP synthase subunit gamma, mitochondrial OS=Mus musculus GN=Atp5c1 PE=1 SV=1	1	1	1	1	1	0	0	0	1	0	1	0	0	0	1	0	1	0	0	0	1	0	4	4	4	32.886	298	298	0.0071813	1.6062	4	0	0	0	4	0	4144500	2392200	0	0	0	1752200
Q91VR5	Q91VR5	3	3	3	ATP-dependent RNA helicase DDX1	Ddx1	ATP-dependent RNA helicase DDX1 OS=Mus musculus GN=Ddx1 PE=1 SV=1	1	3	3	3	0	0	1	1	1	1	0	0	1	1	1	1	0	0	1	1	1	1	5.9	5.9	5.9	82.499	740	740	0	3.3172	0	0	1.5	2.6	2.6	1.9	231550000	0	0	180520000	49118000	0
Q91VX2	Q91VX2	12	12	12	Ubiquitin-associated protein 2	Ubap2	Ubiquitin-associated protein 2 OS=Mus musculus GN=Ubap2 PE=1 SV=1	1	12	12	12	8	7	7	1	1	1	8	7	7	1	1	1	8	7	7	1	1	1	22.1	22.1	22.1	117.96	1132	1132	0	77.014	12.3	13.2	11.1	1.9	1.9	1.3	243110000	47489000	48826000	78093000	30345000	37407000
Q91W50	Q91W50	6	6	6	Cold shock domain-containing protein E1	Csde1	Cold shock domain-containing protein E1 OS=Mus musculus GN=Csde1 PE=1 SV=1	1	6	6	6	4	4	2	0	0	0	4	4	2	0	0	0	4	4	2	0	0	0	12.2	12.2	12.2	88.79	798	798	0	19.806	7.9	8.3	3	0	0	0	43928000	16641000	17140000	10146000	0	0
Q91W96	Q91W96	1	1	1	Anaphase-promoting complex subunit 4	Anapc4	Anaphase-promoting complex subunit 4 OS=Mus musculus GN=Anapc4 PE=1 SV=1	1	1	1	1	0	0	1	0	0	0	0	0	1	0	0	0	0	0	1	0	0	0	2.1	2.1	2.1	91.707	807	807	0	5.0529	0	0	2.1	0	0	0	6415000	0	0	6415000	0	0
Q91WC0	Q91WC0	1	1	1	Histone-lysine N-methyltransferase setd3	Setd3	Histone-lysine N-methyltransferase setd3 OS=Mus musculus GN=Setd3 PE=1 SV=1	1	1	1	1	0	0	0	1	0	0	0	0	0	1	0	0	0	0	0	1	0	0	3.9	3.9	3.9	67.175	594	594	0	8.0738	0	0	0	3.9	0	0	13350000	0	0	0	13350000	0
Q91WE2	Q91WE2	2	2	2	Protein FAM192A	Fam192a	Protein FAM192A OS=Mus musculus GN=Fam192a PE=1 SV=1	1	2	2	2	0	0	0	1	1	0	0	0	0	1	1	0	0	0	0	1	1	0	9.8	9.8	9.8	28.702	254	254	0	91.538	0	0	0	3.9	5.9	0	16515000	0	0	0	3237400	13278000
Q91WJ8	Q91WJ8	6	6	6	Far upstream element-binding protein 1	Fubp1	Far upstream element-binding protein 1 OS=Mus musculus GN=Fubp1 PE=1 SV=1	1	6	6	6	1	1	1	5	6	4	1	1	1	5	6	4	1	1	1	5	6	4	12.3	12.3	12.3	68.539	651	651	0	18	2	2	2	9.2	12.3	7.8	81243000	2495700	2681100	2315300	19934000	36425000
Q91WM3	Q91WM3	2	2	2	U3 small nucleolar RNA-interacting protein 2	Rrp9	U3 small nucleolar RNA-interacting protein 2 OS=Mus musculus GN=Rrp9 PE=1 SV=1	1	2	2	2	0	0	0	2	0	0	0	0	0	2	0	0	0	0	0	2	0	0	8	8	8	52.106	475	475	0	9.6147	0	0	0	8	0	0	17033000	0	0	0	17033000	0
Q91WQ3	Q91WQ3	11	11	11	Tyrosine--tRNA ligase, cytoplasmic;Tyrosine--tRNA ligase, cytoplasmic, N-terminally processed	Yars	Tyrosine--tRNA ligase, cytoplasmic OS=Mus musculus GN=Yars PE=1 SV=3	1	11	11	11	4	3	5	5	6	4	4	3	5	5	6	4	4	3	5	5	6	4	29.9	29.9	29.9	59.105	528	528	0	25.208	10.2	9.8	16.1	13.3	20.1	13.1	368950000	17600000	24368000	79993000	109240000	120020000
Q91WS0	Q91WS0	1	1	1	CDGSH iron-sulfur domain-containing protein 1	Cisd1	CDGSH iron-sulfur domain-containing protein 1 OS=Mus musculus GN=Cisd1 PE=1 SV=1	1	1	1	1	1	1	1	1	0	1	1	1	1	1	0	1	1	1	1	1	0	1	16.7	16.7	16.7	12.097	108	108	0.00066357	2.5713	16.7	16.7	16.7	16.7	0	16.7	7975400	2078200	2211800	1593800	1099800	0
Q91XI1	Q91XI1	1	1	1	tRNA-dihydrouridine(47) synthase [NAD(P)(+)]-like	Dus3l	tRNA-dihydrouridine(47) synthase [NAD(P)(+)]-like OS=Mus musculus GN=Dus3l PE=1 SV=1	1	1	1	1	0	0	0	1	0	0	0	0	0	1	0	0	0	0	0	1	0	0	3.3	3.3	3.3	71.078	637	637	0	2.6954	0	0	0	3.3	0	0	3856300	0	0	0	3856300	0
Q91XU0	Q91XU0	10	10	10	ATPase WRNIP1	Wrnip1	ATPase WRNIP1 OS=Mus musculus GN=Wrnip1 PE=1 SV=2	1	10	10	10	0	0	0	5	6	7	0	0	0	5	6	7	0	0	0	5	6	7	20.8	20.8	20.8	71.793	660	660	0	20.373	0	0	0	8.8	12	14.5	84538000	0	0	0	16338000	21574000
Q91YE7	Q91YE7	1	1	1	RNA-binding protein 5	Rbm5	RNA-binding protein 5 OS=Mus musculus GN=Rbm5 PE=1 SV=1	1	1	1	1	0	0	0	1	0	0	0	0	0	1	0	0	0	0	0	1	0	0	2.7	2.7	2.7	92.31	815	815	0.00064475	2.4012	0	0	0	2.7	0	0	10236000	0	0	0	10236000	0
Q91YH5	Q91YH5	1	1	1	Atlastin-3	Atl3	Atlastin-3 OS=Mus musculus GN=Atl3 PE=1 SV=1	1	1	1	1	0	0	1	1	1	0	0	0	1	1	1	0	0	0	1	1	1	0	3.3	3.3	3.3	60.574	541	541	0	2.7495	0	0	3.3	3.3	3.3	0	93939000	0	0	34032000	0	59907000
Q91YI0	Q91YI0	3	3	3	Argininosuccinate lyase	Asl	Argininosuccinate lyase OS=Mus musculus GN=Asl PE=1 SV=1	1	3	3	3	1	0	1	2	3	1	1	0	1	2	3	1	1	0	1	2	3	1	10.1	10.1	10.1	51.739	464	464	0	34.182	2.6	0	5.2	7.8	10.1	2.4	69832000	1337100	0	14763000	20739000	30967000
Q91YQ5	Q91YQ5	10	10	10	Dolichyl-diphosphooligosaccharide--protein glycosyltransferase subunit 1	Rpn1	Dolichyl-diphosphooligosaccharide--protein glycosyltransferase subunit 1 OS=Mus musculus GN=Rpn1 PE=1 SV=1	1	10	10	10	7	7	9	3	3	2	7	7	9	3	3	2	7	7	9	3	3	2	30.1	30.1	30.1	68.527	608	608	0	107.28	18.9	21.5	26	8.6	8.9	4.4	305180000	37081000	51595000	147760000	17622000	42627000
Q91YR1	Q91YR1	3	3	3	Twinfilin-1	Twf1	Twinfilin-1 OS=Mus musculus GN=Twf1 PE=1 SV=2	1	3	3	3	1	2	2	1	1	1	1	2	2	1	1	1	1	2	2	1	1	1	15.1	15.1	15.1	40.079	350	350	0	62.132	5.1	8.9	8.9	5.1	6.3	5.1	58003000	5187200	10941000	16694000	10166000	11358000
Q91YR7	Q91YR7	4	4	4	Pre-mRNA-processing factor 6	Prpf6	Pre-mRNA-processing factor 6 OS=Mus musculus GN=Prpf6 PE=1 SV=1	1	4	4	4	0	0	2	2	1	0	0	0	2	2	1	0	0	0	2	2	1	0	7.3	7.3	7.3	106.72	941	941	0	6.041	0	0	4	3.2	1.3	0	36801000	0	0	31565000	5236400	0
Q91YT7	Q91YT7	2	2	1	YTH domain-containing family protein 2	Ythdf2	YTH domain-containing family protein 2 OS=Mus musculus GN=Ythdf2 PE=1 SV=1	1	2	2	1	1	1	1	0	0	0	1	1	1	0	0	0	0	1	1	0	0	0	4.3	4.3	1.9	62.279	579	579	0	3.0486	2.4	1.9	1.9	0	0	0	13127000	4833500	5013300	3280300	0	0
Q91YU8	Q91YU8	2	2	2	Suppressor of SWI4 1 homolog	Ppan	Suppressor of SWI4 1 homolog OS=Mus musculus GN=Ppan PE=1 SV=2	1	2	2	2	1	0	1	1	0	0	1	0	1	1	0	0	1	0	1	1	0	0	11.3	11.3	11.3	52.755	470	470	0	14.929	3.4	0	7.9	3.4	0	0	28361000	2957300	0	22873000	2530400	0
Q91Z67;Q91Z69	Q91Z67	3;1	3;1	3;1	SLIT-ROBO Rho GTPase-activating protein 2	Srgap2	SLIT-ROBO Rho GTPase-activating protein 2 OS=Mus musculus GN=Srgap2 PE=1 SV=2	2	3	3	3	1	1	1	0	0	0	1	1	1	0	0	0	1	1	1	0	0	0	3.5	3.5	3.5	120.8	1071	1071;1062	0	3.0045	1.3	0.9	1.2	0	0	0	9262100	1156000	3223800	4882300	0	0
Q91ZA3	Q91ZA3	52	52	52	Propionyl-CoA carboxylase alpha chain, mitochondrial	Pcca	Propionyl-CoA carboxylase alpha chain, mitochondrial OS=Mus musculus GN=Pcca PE=1 SV=2	1	52	52	52	47	45	45	49	45	45	47	45	45	49	45	45	47	45	45	49	45	45	69.2	69.2	69.2	79.921	724	724	0	323.31	67.5	67.1	68.9	68.9	64.8	68.1	37072000000	2904100000	3530700000	9202300000	11441000000	7077600000
Q91ZJ5	Q91ZJ5	2	2	2	UTP--glucose-1-phosphate uridylyltransferase	Ugp2	UTP--glucose-1-phosphate uridylyltransferase OS=Mus musculus GN=Ugp2 PE=1 SV=3	1	2	2	2	0	0	0	2	0	0	0	0	0	2	0	0	0	0	0	2	0	0	4.7	4.7	4.7	56.979	508	508	0	2.8698	0	0	0	4.7	0	0	20962000	0	0	0	20962000	0
Q91ZS8	Q91ZS8	2	2	2	Double-stranded RNA-specific editase 1	Adarb1	Double-stranded RNA-specific editase 1 OS=Mus musculus GN=Adarb1 PE=1 SV=1	1	2	2	2	0	0	0	1	1	1	0	0	0	1	1	1	0	0	0	1	1	1	5.8	5.8	5.8	78	711	711	0	23.223	0	0	0	3.8	2	3.8	111480000	0	0	0	43905000	2585600
Q91ZW3;Q6PGB8	Q91ZW3	8;1	8;1	8;1	SWI/SNF-related matrix-associated actin-dependent regulator of chromatin subfamily A member 5	Smarca5	SWI/SNF-related matrix-associated actin-dependent regulator of chromatin subfamily A member 5 OS=Mus musculus GN=Smarca5 PE=1 SV=1	2	8	8	8	4	4	5	7	5	5	4	4	5	7	5	5	4	4	5	7	5	5	10.2	10.2	10.2	121.63	1051	1051;1046	0	80.239	6	6	6.9	9.4	6.5	6.9	133940000	9808600	8524400	29565000	45704000	25985000
Q91ZX7	Q91ZX7	1	1	1	Prolow-density lipoprotein receptor-related protein 1;Low-density lipoprotein receptor-related protein 1 85 kDa subunit;Low-density lipoprotein receptor-related protein 1 515 kDa subunit;Low-density lipoprotein receptor-related protein 1 intracellular domain	Lrp1	Prolow-density lipoprotein receptor-related protein 1 OS=Mus musculus GN=Lrp1 PE=1 SV=1	1	1	1	1	0	1	1	0	1	1	0	1	1	0	1	1	0	1	1	0	1	1	0.4	0.4	0.4	504.74	4545	4545	0	2.9089	0	0.4	0.4	0	0.4	0.4	6188500	0	2873500	1545000	0	0
Q920A7	Q920A7	1	1	1	AFG3-like protein 1	Afg3l1	AFG3-like protein 1 OS=Mus musculus GN=Afg3l1 PE=1 SV=2	1	1	1	1	1	1	0	0	0	0	1	1	0	0	0	0	1	1	0	0	0	0	3.3	3.3	3.3	87.046	789	789	0.00064267	2.3814	3.3	3.3	0	0	0	0	2747600	1427200	1320400	0	0	0
Q920B9	Q920B9	6	6	6	FACT complex subunit SPT16	Supt16h	FACT complex subunit SPT16 OS=Mus musculus GN=Supt16h PE=1 SV=2	1	6	6	6	1	1	1	2	5	2	1	1	1	2	5	2	1	1	1	2	5	2	10.3	10.3	10.3	119.82	1047	1047	0	38.749	2.1	2.1	2.1	3.2	9.3	3.2	82905000	1795000	2495800	11104000	20322000	44455000
Q920E5	Q920E5	12	12	12	Farnesyl pyrophosphate synthase	Fdps	Farnesyl pyrophosphate synthase OS=Mus musculus GN=Fdps PE=1 SV=1	1	12	12	12	9	9	7	6	3	4	9	9	7	6	3	4	9	9	7	6	3	4	39.7	39.7	39.7	40.581	353	353	0	58.102	30	32.3	26.3	27.5	13.3	17	1173500000	116210000	164190000	220000000	172350000	285130000
Q920L1	Q920L1	3	3	3	Fatty acid desaturase 1	Fads1	Fatty acid desaturase 1 OS=Mus musculus GN=Fads1 PE=1 SV=1	1	3	3	3	0	2	2	1	1	1	0	2	2	1	1	1	0	2	2	1	1	1	7.8	7.8	7.8	52.322	447	447	0	4.3404	0	5.8	4.3	3.6	2.2	3.6	13109000	0	4947200	4034900	1697300	1019600
Q921C5;Q8BR07	Q921C5	14;1	14;1	14;1	Protein bicaudal D homolog 2	Bicd2	Protein bicaudal D homolog 2 OS=Mus musculus GN=Bicd2 PE=1 SV=1	2	14	14	14	7	8	8	1	1	0	7	8	8	1	1	0	7	8	8	1	1	0	26.1	26.1	26.1	93.39	820	820;835	0	101.98	13.5	16.6	18.5	2.2	2.2	0	537180000	39932000	100650000	357530000	39065000	0
Q921E2;P35285	Q921E2;P35285	2;1	2;1	2;1	Ras-related protein Rab-31;Ras-related protein Rab-22A	Rab31;Rab22a	Ras-related protein Rab-31 OS=Mus musculus GN=Rab31 PE=1 SV=1;Ras-related protein Rab-22A OS=Mus musculus GN=Rab22a PE=1 SV=2	2	2	2	2	1	1	0	0	0	0	1	1	0	0	0	0	1	1	0	0	0	0	12.9	12.9	12.9	21.331	194	194;194	0.0065947	1.6119	5.7	7.2	0	0	0	0	829880	0	829880	0	0	0
Q921F2	Q921F2	10	10	10	TAR DNA-binding protein 43	Tardbp	TAR DNA-binding protein 43 OS=Mus musculus GN=Tardbp PE=1 SV=1	1	10	10	10	6	5	6	7	6	9	6	5	6	7	6	9	6	5	6	7	6	9	26.6	26.6	26.6	44.547	414	414	0	71.92	20.8	18.8	18.1	23.9	19.3	26.6	855490000	30192000	26702000	125780000	159650000	219990000
Q921F4	Q921F4	1	1	1	Heterogeneous nuclear ribonucleoprotein L-like	Hnrnpll	Heterogeneous nuclear ribonucleoprotein L-like OS=Mus musculus GN=Hnrnpll PE=1 SV=3	1	1	1	1	0	0	0	0	1	1	0	0	0	0	1	1	0	0	0	0	1	1	2.7	2.7	2.7	64.124	591	591	0	3.2587	0	0	0	0	2.7	2.7	26764000	0	0	0	0	24996000
Q921J2	Q921J2	2	2	2	GTP-binding protein Rheb	Rheb	GTP-binding protein Rheb OS=Mus musculus GN=Rheb PE=1 SV=1	1	2	2	2	1	2	1	0	1	0	1	2	1	0	1	0	1	2	1	0	1	0	19	19	19	20.451	184	184	0	57.97	14.7	19	14.7	0	14.7	0	167370000	8125700	16838000	108570000	0	33833000
Q921K8	Q921K8	1	1	1	TRPM8 channel-associated factor 2	Tcaf2	TRPM8 channel-associated factor 2 OS=Mus musculus GN=Tcaf2 PE=1 SV=1	1	1	1	1	1	1	0	0	0	0	1	1	0	0	0	0	1	1	0	0	0	0	2.6	2.6	2.6	101.6	919	919	0.0083037	1.5579	2.6	2.6	0	0	0	0	5214700	2496300	2718400	0	0	0
Q921L3	Q921L3	1	1	1	Transmembrane and coiled-coil domain-containing protein 1	Tmco1	Transmembrane and coiled-coil domain-containing protein 1 OS=Mus musculus GN=Tmco1 PE=1 SV=1	1	1	1	1	0	1	0	1	0	0	0	1	0	1	0	0	0	1	0	1	0	0	5.3	5.3	5.3	21.175	188	188	0.0088132	1.4862	0	5.3	0	5.3	0	0	4871700	0	2980100	0	1891600	0
Q921M3	Q921M3	11	11	11	Splicing factor 3B subunit 3	Sf3b3	Splicing factor 3B subunit 3 OS=Mus musculus GN=Sf3b3 PE=1 SV=1	1	11	11	11	6	5	7	6	5	4	6	5	7	6	5	4	6	5	7	6	5	4	13.7	13.7	13.7	135.55	1217	1217	0	107.15	7.7	6.8	9.9	8.8	7.9	5	244020000	14745000	17365000	70804000	73291000	44195000
Q921Q7	Q921Q7	1	1	1	Ras and Rab interactor 1	Rin1	Ras and Rab interactor 1 OS=Mus musculus GN=Rin1 PE=1 SV=1	1	1	1	1	1	0	0	0	0	0	1	0	0	0	0	0	1	0	0	0	0	0	2.6	2.6	2.6	83.013	763	763	0.0088339	1.5034	2.6	0	0	0	0	0	1868400	1868400	0	0	0	0
Q921T2	Q921T2	3	3	3	Torsin-1A-interacting protein 1	Tor1aip1	Torsin-1A-interacting protein 1 OS=Mus musculus GN=Tor1aip1 PE=1 SV=3	1	3	3	3	2	2	2	2	2	2	2	2	2	2	2	2	2	2	2	2	2	2	8.9	8.9	8.9	66.78	595	595	0	6.7586	5.4	5.4	5.4	5.4	6.4	5.4	58858000	8760900	11875000	8125800	14565000	6898700
Q921U8	Q921U8	1	1	1	Smoothelin	Smtn	Smoothelin OS=Mus musculus GN=Smtn PE=1 SV=2	1	1	1	1	0	0	0	0	1	0	0	0	0	0	1	0	0	0	0	0	1	0	1.6	1.6	1.6	100.29	923	923	0	6.2475	0	0	0	0	1.6	0	7085400	0	0	0	0	7085400
Q922B2	Q922B2	13	13	13	Aspartate--tRNA ligase, cytoplasmic	Dars	Aspartate--tRNA ligase, cytoplasmic OS=Mus musculus GN=Dars PE=1 SV=2	1	13	13	13	7	9	12	6	7	7	7	9	12	6	7	7	7	9	12	6	7	7	34.9	34.9	34.9	57.147	501	501	0	60.379	21.8	24.4	32.9	18.8	20	21.8	706710000	41681000	50476000	286140000	200100000	99668000
Q922B9	Q922B9	8	8	8	Sperm-specific antigen 2 homolog	Ssfa2	Sperm-specific antigen 2 homolog OS=Mus musculus GN=Ssfa2 PE=1 SV=3	1	8	8	8	3	2	7	0	0	0	3	2	7	0	0	0	3	2	7	0	0	0	8.4	8.4	8.4	136.95	1252	1252	0	23.774	3.8	1.8	8.4	0	0	0	47718000	9274800	9193300	29250000	0	0
Q922D4	Q922D4	1	1	1	Serine/threonine-protein phosphatase 6 regulatory subunit 3	Ppp6r3	Serine/threonine-protein phosphatase 6 regulatory subunit 3 OS=Mus musculus GN=Ppp6r3 PE=1 SV=1	1	1	1	1	1	1	0	0	0	0	1	1	0	0	0	0	1	1	0	0	0	0	3.1	3.1	3.1	94.652	844	844	0	4.491	3.1	3.1	0	0	0	0	12720000	6551100	6169100	0	0	0
Q922D8	Q922D8	6	6	6	C-1-tetrahydrofolate synthase, cytoplasmic;Methylenetetrahydrofolate dehydrogenase;Methenyltetrahydrofolate cyclohydrolase;Formyltetrahydrofolate synthetase;C-1-tetrahydrofolate synthase, cytoplasmic, N-terminally processed	Mthfd1	C-1-tetrahydrofolate synthase, cytoplasmic OS=Mus musculus GN=Mthfd1 PE=1 SV=4	1	6	6	6	2	3	2	2	0	3	2	3	2	2	0	3	2	3	2	2	0	3	9.1	9.1	9.1	101.2	935	935	0	9.2167	3.1	4.4	2.7	3.4	0	4.4	46617000	3963600	15143000	9286800	12017000	0
Q922F4	Q922F4	10	3	3	Tubulin beta-6 chain	Tubb6	Tubulin beta-6 chain OS=Mus musculus GN=Tubb6 PE=1 SV=1	1	10	3	3	7	4	10	7	8	8	1	0	3	1	2	2	1	0	3	1	2	2	32.7	15.2	15.2	50.09	447	447	0	88.813	21	11.4	32.7	21	24.2	24.4	134460000	1456300	0	30446000	56802000	30644000
Q922J9	Q922J9	2	2	2	Fatty acyl-CoA reductase 1	Far1	Fatty acyl-CoA reductase 1 OS=Mus musculus GN=Far1 PE=1 SV=1	1	2	2	2	2	1	2	0	0	0	2	1	2	0	0	0	2	1	2	0	0	0	4.9	4.9	4.9	59.434	515	515	0	5.4723	4.9	2.5	4.9	0	0	0	16092000	5937500	4561800	5593100	0	0
Q922K7	Q922K7	10	10	10	Probable 28S rRNA (cytosine-C(5))-methyltransferase	Nop2	Probable 28S rRNA (cytosine-C(5))-methyltransferase OS=Mus musculus GN=Nop2 PE=1 SV=1	1	10	10	10	5	6	9	6	1	3	5	6	9	6	1	3	5	6	9	6	1	3	22.1	22.1	22.1	86.751	793	793	0	57.221	12	12.6	18.2	13.9	1.8	7.6	236760000	25350000	28695000	74618000	92726000	2569600
Q922P9	Q922P9	1	1	1	Putative oxidoreductase GLYR1	Glyr1	Putative oxidoreductase GLYR1 OS=Mus musculus GN=Glyr1 PE=1 SV=1	1	1	1	1	0	0	0	0	1	0	0	0	0	0	1	0	0	0	0	0	1	0	2.6	2.6	2.6	59.715	546	546	0.0024876	2.0866	0	0	0	0	2.6	0	1161300	0	0	0	0	1161300
Q922Q1	Q922Q1	1	1	1	Mitochondrial amidoxime reducing component 2	2019-03-02	Mitochondrial amidoxime reducing component 2 OS=Mus musculus GN=Marc2 PE=1 SV=1	1	1	1	1	1	1	1	0	0	0	1	1	1	0	0	0	1	1	1	0	0	0	4.4	4.4	4.4	38.194	338	338	0	5.5624	4.4	4.4	4.4	0	0	0	5962900	2146600	1889200	1927200	0	0
Q922Q8	Q922Q8	9	9	9	Leucine-rich repeat-containing protein 59	Lrrc59	Leucine-rich repeat-containing protein 59 OS=Mus musculus GN=Lrrc59 PE=1 SV=1	1	9	9	9	7	6	7	7	8	5	7	6	7	7	8	5	7	6	7	7	8	5	40.7	40.7	40.7	34.877	307	307	0	217.3	30.9	25.7	30.6	32.6	32.6	24.8	2485500000	214030000	194550000	599450000	719860000	639220000
Q922R5	Q922R5	2	1	1	Serine/threonine-protein phosphatase 4 regulatory subunit 3B	Smek2	Serine/threonine-protein phosphatase 4 regulatory subunit 3B OS=Mus musculus GN=Ppp4r3b PE=1 SV=2	1	2	1	1	0	0	0	1	0	2	0	0	0	1	0	1	0	0	0	1	0	1	3.2	2.1	2.1	93.933	820	820	0.0018987	2.2593	0	0	0	2.1	0	3.2	4860500	0	0	0	2366500	0
Q922R8	Q922R8	9	9	9	Protein disulfide-isomerase A6	Pdia6	Protein disulfide-isomerase A6 OS=Mus musculus GN=Pdia6 PE=1 SV=3	1	9	9	9	9	7	9	8	7	9	9	7	9	8	7	9	9	7	9	8	7	9	28	28	28	48.1	440	440	0	250.31	28	23.6	28	23.9	22	28	1199400000	48827000	74568000	250230000	478750000	274540000
Q922S8	Q922S8	1	1	1	Kinesin-like protein KIF2C	Kif2c	Kinesin-like protein KIF2C OS=Mus musculus GN=Kif2c PE=1 SV=1	1	1	1	1	0	0	0	1	0	0	0	0	0	1	0	0	0	0	0	1	0	0	1.5	1.5	1.5	81.084	721	721	0.0088235	1.4896	0	0	0	1.5	0	0	5433600	0	0	0	5433600	0
Q922U1	Q922U1	3	3	3	U4/U6 small nuclear ribonucleoprotein Prp3	Prpf3	U4/U6 small nuclear ribonucleoprotein Prp3 OS=Mus musculus GN=Prpf3 PE=1 SV=1	1	3	3	3	0	0	0	2	1	1	0	0	0	2	1	1	0	0	0	2	1	1	6.1	6.1	6.1	77.454	683	683	0	4.2486	0	0	0	4.4	1.5	1.8	31073000	0	0	0	26472000	1649000
Q922V4	Q922V4	4	4	4	Pleiotropic regulator 1	Plrg1	Pleiotropic regulator 1 OS=Mus musculus GN=Plrg1 PE=1 SV=1	1	4	4	4	0	0	0	1	2	3	0	0	0	1	2	3	0	0	0	1	2	3	13.8	13.8	13.8	56.937	513	513	0	7.9562	0	0	0	3.9	7.6	9.9	42189000	0	0	0	17449000	20556000
Q923A2	Q923A2	2	2	2	Protein Spindly	Spdl1	Protein Spindly OS=Mus musculus GN=Spdl1 PE=1 SV=2	1	2	2	2	0	0	0	0	2	1	0	0	0	0	2	1	0	0	0	0	2	1	6.6	6.6	6.6	70.236	608	608	0	4.2321	0	0	0	0	6.6	3.8	16973000	0	0	0	0	13720000
Q923D5	Q923D5	4	4	4	WW domain-binding protein 11	Wbp11	WW domain-binding protein 11 OS=Mus musculus GN=Wbp11 PE=1 SV=2	1	4	4	4	0	0	0	2	3	2	0	0	0	2	3	2	0	0	0	2	3	2	7.6	7.6	7.6	69.874	641	641	0	6.0102	0	0	0	3.7	5.9	3.1	17097000	0	0	0	4472500	8333400
Q924A2	Q924A2	6	6	6	Protein capicua homolog	Cic	Protein capicua homolog OS=Mus musculus GN=Cic PE=1 SV=2	1	6	6	6	0	0	0	4	0	5	0	0	0	4	0	5	0	0	0	4	0	5	5.2	5.2	5.2	258.13	2510	2510	0	11.333	0	0	0	3.7	0	4.3	33751000	0	0	0	20429000	0
Q924C1	Q924C1	6	6	6	Exportin-5	Xpo5	Exportin-5 OS=Mus musculus GN=Xpo5 PE=1 SV=1	1	6	6	6	0	1	1	2	3	2	0	1	1	2	3	2	0	1	1	2	3	2	7.7	7.7	7.7	136.97	1204	1204	0	13.989	0	1	1.2	3	3.4	2.9	74405000	0	1537200	7727100	29977000	16566000
Q924H2	Q924H2	6	6	6	Mediator of RNA polymerase II transcription subunit 15	Med15	Mediator of RNA polymerase II transcription subunit 15 OS=Mus musculus GN=Med15 PE=1 SV=2	1	6	6	6	0	0	0	4	3	1	0	0	0	4	3	1	0	0	0	4	3	1	15.7	15.7	15.7	87.06	792	792	0	32.339	0	0	0	10.2	6.4	2.8	76236000	0	0	0	32409000	32751000
Q925H1	Q925H1	4	4	4	Zinc finger transcription factor Trps1	Trps1	Zinc finger transcription factor Trps1 OS=Mus musculus GN=Trps1 PE=1 SV=1	1	4	4	4	0	0	0	2	2	2	0	0	0	2	2	2	0	0	0	2	2	2	5.1	5.1	5.1	141.03	1281	1281	0	5.8456	0	0	0	2.4	2.7	2.3	19110000	0	0	0	9101800	5655600
Q925I1	Q925I1	2	2	2	ATPase family AAA domain-containing protein 3	Atad3	ATPase family AAA domain-containing protein 3 OS=Mus musculus GN=Atad3 PE=1 SV=1	1	2	2	2	0	0	0	0	1	1	0	0	0	0	1	1	0	0	0	0	1	1	5.1	5.1	5.1	66.741	591	591	0	5.6304	0	0	0	0	2.5	2.5	5863600	0	0	0	0	2092400
Q925J9	Q925J9	15	15	15	Mediator of RNA polymerase II transcription subunit 1	Med1	Mediator of RNA polymerase II transcription subunit 1 OS=Mus musculus GN=Med1 PE=1 SV=2	1	15	15	15	1	1	1	5	12	12	1	1	1	5	12	12	1	1	1	5	12	12	18	18	18	167.14	1575	1575	0	104.09	1.4	1.4	1.4	7.2	15.6	13.8	494490000	7021600	7187200	51102000	64189000	230450000
Q93092	Q93092	7	7	7	Transaldolase	Taldo1	Transaldolase OS=Mus musculus GN=Taldo1 PE=1 SV=2	1	7	7	7	6	5	6	5	4	5	6	5	6	5	4	5	6	5	6	5	4	5	22.3	22.3	22.3	37.387	337	337	0	38.597	19	16.3	19	16.3	13.4	16.3	262650000	65719000	45128000	62075000	38086000	23019000
Q99020	Q99020	6	6	6	Heterogeneous nuclear ribonucleoprotein A/B	Hnrnpab	Heterogeneous nuclear ribonucleoprotein A/B OS=Mus musculus GN=Hnrnpab PE=1 SV=1	1	6	6	6	1	1	2	6	4	4	1	1	2	6	4	4	1	1	2	6	4	4	22.1	22.1	22.1	30.831	285	285	0	12.495	4.2	4.2	12.6	22.1	16.5	16.5	185750000	3574500	3556400	28345000	57816000	48368000
Q99J36	Q99J36	2	2	2	THUMP domain-containing protein 1	Thumpd1	THUMP domain-containing protein 1 OS=Mus musculus GN=Thumpd1 PE=1 SV=1	1	2	2	2	0	0	0	2	2	1	0	0	0	2	2	1	0	0	0	2	2	1	4.6	4.6	4.6	38.884	350	350	0	11.17	0	0	0	4.6	4.6	4.3	14924000	0	0	0	6831000	4978500
Q99J62	Q99J62	1	1	1	Replication factor C subunit 4	Rfc4	Replication factor C subunit 4 OS=Mus musculus GN=Rfc4 PE=1 SV=1	1	1	1	1	0	0	0	1	0	0	0	0	0	1	0	0	0	0	0	1	0	0	5.5	5.5	5.5	39.866	364	364	0	2.7346	0	0	0	5.5	0	0	15033000	0	0	0	15033000	0
Q99J93	Q99J93	2	1	1	Interferon-induced transmembrane protein 2	Ifitm2	Interferon-induced transmembrane protein 2 OS=Mus musculus GN=Ifitm2 PE=1 SV=1	1	2	1	1	1	1	2	1	0	0	0	0	1	1	0	0	0	0	1	1	0	0	33.3	27.8	27.8	15.743	144	144	0	28.45	5.6	5.6	33.3	27.8	0	0	63255000	0	0	29857000	33398000	0
Q99JF8	Q99JF8	3	3	3	PC4 and SFRS1-interacting protein	Psip1	PC4 and SFRS1-interacting protein OS=Mus musculus GN=Psip1 PE=1 SV=1	1	3	3	3	1	1	2	3	2	2	1	1	2	3	2	2	1	1	2	3	2	2	8.9	8.9	8.9	59.696	528	528	0	9.8289	2.7	2.7	4.7	8.9	6.8	6.8	65252000	3252200	4315400	11497000	21643000	15176000
Q99JI4	Q99JI4	8	8	8	26S proteasome non-ATPase regulatory subunit 6	Psmd6	26S proteasome non-ATPase regulatory subunit 6 OS=Mus musculus GN=Psmd6 PE=1 SV=1	1	8	8	8	5	5	6	2	2	4	5	5	6	2	2	4	5	5	6	2	2	4	24.4	24.4	24.4	45.536	389	389	0	19.617	19.3	17.5	17.5	6.7	6.4	15.4	130740000	33096000	40259000	38688000	2341100	3458600
Q99JI6;P62835	Q99JI6;P62835	4;2	4;2	4;2	Ras-related protein Rap-1b;Ras-related protein Rap-1A	Rap1b;Rap1a	Ras-related protein Rap-1b OS=Mus musculus GN=Rap1b PE=1 SV=2;Ras-related protein Rap-1A OS=Mus musculus GN=Rap1a PE=1 SV=1	2	4	4	4	2	1	2	1	2	2	2	1	2	1	2	2	2	1	2	1	2	2	27.7	27.7	27.7	20.825	184	184;184	0	16.487	14.7	7.1	12.5	6.5	14.7	13.6	85214000	1541200	1901800	3588600	60832000	16041000
Q99JR1	Q99JR1	3	3	3	Sideroflexin-1	Sfxn1	Sideroflexin-1 OS=Mus musculus GN=Sfxn1 PE=1 SV=3	1	3	3	3	1	1	2	0	1	0	1	1	2	0	1	0	1	1	2	0	1	0	12.7	12.7	12.7	35.649	322	322	0	13.525	4	4	8.7	0	5.6	0	19498000	1635900	0	13294000	0	4568000
Q99JX4	Q99JX4	5	5	5	Eukaryotic translation initiation factor 3 subunit M	Eif3m	Eukaryotic translation initiation factor 3 subunit M OS=Mus musculus GN=Eif3m PE=1 SV=1	1	5	5	5	1	3	4	1	2	0	1	3	4	1	2	0	1	3	4	1	2	0	25.1	25.1	25.1	42.516	374	374	0	51.925	4.8	13.9	19.3	4.8	9.6	0	93658000	2035500	11708000	55592000	0	24323000
[truncated: 395 more rows]
[truncated: 26 more columns]

## Sheet: B, Analysis
Protein IDs	Majority protein IDs	Peptide counts (all)	Peptide counts (razor+unique)	Peptide counts (unique)	Protein names	Gene names	Fasta headers	Number of proteins	Peptides	Razor + unique peptides	Unique peptides	Peptides S536	Peptides S537	Peptides S538	Peptides S539	Peptides S540	Peptides S541	Razor + unique peptides S536	Razor + unique peptides S537	Razor + unique peptides S538	Razor + unique peptides S539	Razor + unique peptides S540	Razor + unique peptides S541	Unique peptides S536	Unique peptides S537	Unique peptides S538	Unique peptides S539	Unique peptides S540	Unique peptides S541	Sequence coverage [%]	Unique + razor sequence coverage [%]	Unique sequence coverage [%]	Mol. weight [kDa]	Sequence length	Sequence lengths	Q-value	Score	Sequence coverage S536 [%]	Sequence coverage S537 [%]	Sequence coverage S538 [%]	Sequence coverage S539 [%]	Sequence coverage S540 [%]	Sequence coverage S541 [%]	Intensity	Intensity S536	Intensity S537	Intensity S538	BioID Intensity Sum	Intensity S539
[truncated: 1,700 more rows]
[truncated: 30 more columns]

[truncated: 1 more sheets: C, Candidate interactors]
