# Supplementary material for: Comprehensive analysis of the proximity-dependent nuclear interactome for the oncoprotein NOTCH1 in live cells
Source: J Biol Chem. 2023 Dec 1;300(1):105522. doi: 10.1016/j.jbc.2023.105522 (PMC10788534; doi:10.1016/j.jbc.2023.105522)
Supplement: Table S3 — (Related to Fig. 3): Common NOTCH1 proximal and interacting proteins identified in HEK293 and 3T3 cells. A, common interactors between two of the three groups (HEK293, 3T3 and BioGRID). (Related to Fig. 3A). B, functional Annotation of common candidate interactors for cellular components and molecular functions using Ingenuity Pathway Analysis (IPA). (Related to Fig. 3, B and C). C, pathways analysis of common candidate interactors of Notch1 (Related to Fig. 3D). [file mmc4.xlsx]

## Sheet: Table S3 list
Table S3 (Related to Fig. 3): Common NOTCH1 proximal and interacting proteins identified in HEK293 and 3T3 cells
A, Common interactors between two of the three groups (HEK293, 3T3 and BioGRID). (Related to Fig. 3A).
B, Functional annotation of common interactors for cellular components and molecular functions using Ingenuity Pathway Analysis (IPA). (Related to Fig. 3B &3C).
C, Disease analysis of common candidate interactors of Notch1 (Related to Fig. 3D).
D, Pathways analysis of common candidate interactors of Notch1 (Related to Fig. 3E).

## Sheet: A, Common interactors
Common proteins between two groups	59	[HEK293] and [3T3]:	3	[HEK293] and [BioGRID]:		21	[3T3] and [BioGRID]:		83	All common proteins between two of the three groups (HEK293, 3T3 and BioGRID)
		NOTCH1		TLE3			SMCHD1			AKR1A1
		MAML1		TOP2B			HCFC1			ANP32A
		GATAD2B		MAML2			DHX15			ARID1A
		MTA2					SNW1			ARL6IP5
		GATAD2A					TRIM28			C11orf58
		NCOR1					SART1			CFDP1
		GTF2I					HDAC1			CHD4
		NELFA					SMARCA4			CHERP
		LIN54					WIZ			CTBP2
		NCOR2					CHD4			CTNNB1
		EMSY					CTNNB1			CWF19L2
		ZC3H14					USP7			DDX17
		RBM10					PTBP3			DHX15
		ARID1A					RHOG			DIDO1
		NOTCH2					DDX17			EMSY
		DIDO1					MARCKS			ESS2
		TCF20					RFC1			FLOT1
		RBBP6					SMARCC2			FN1
		TPX2					ARL6IP5			FOXK1
		PRPF4					FLOT1			GATAD2A
		SART3					PDS5A			GATAD2B
		CHERP								GNL2
		PPIL4								GTF2I
		C11orf58								HCFC1
		TPR								HDAC1
		USP34								IRF2BP2
		FOXK1								JMJD1C
		CTBP2								LIN54
		RTF1								MAML1
		TRIM33								MAML2
		WRNIP1								MARCKS
		NELFE								MFAP1
		SPDL1								MTA1
		TRPS1								MTA2
		ZMYM4								NCOA6
		PHF21A								NCOR1
		RAI1								NCOR2
		SLU7								NELFA
		ZNF687								NELFE
		RBPJ								NOTCH1
		XPO5								NOTCH2
		CFDP1								PDS5A
		MFAP1								PHF21A
		NCOA6								PIAS2
		PQBP1								PPIL4
		SET								PQBP1
		ZNF281								PRPF4
		ANP32A								PTBP3
		CWF19L2								RAI1
		ESS2								RBBP6
		IRF2BP2								RBM10
		JMJD1C								RBM33
		MTA1								RBPJ
		AKR1A1								RFC1
		FN1								RHOG
		GNL2								RTF1
		PIAS2								SART1
		RBM33								SART3
		SMARCE1								SET
										SLU7
										SMARCA4
										SMARCC2
										SMARCE1
										SMCHD1
										SNW1
										SPDL1
										TCF20
										TLE3
										TOP2B
										TPR
										TPX2
										TRIM28
										TRIM33
										TRPS1
										USP34
										USP7
										WIZ
										WRNIP1
										XPO5
										ZC3H14
										ZMYM4
										ZNF281
										ZNF687

## Sheet: B, Functional annotation
© 2000-2023 QIAGEN. All rights reserved.
Symbol	Entrez Gene Name	Gene Symbol - human (HUGO / HGNC / Entrez Gene)	Location	Type(s)	Biomarker Application(s)	Drug(s)	Entrez Gene ID for Human	Entrez Gene ID for Mouse	Entrez Gene ID for Rat
AKR1A1	aldo-keto reductase family 1 member A1	AKR1A1	Cytoplasm	enzyme		aldose reductase inhibitor	10327	58810	78959
CHD4	chromodomain helicase DNA binding protein 4	CHD4	Nucleus	enzyme			1108	107932	117535
DDX17	DEAD-box helicase 17	DDX17	Nucleus	enzyme	unspecified application		10521	67040
DHX15	DEAH-box helicase 15	DHX15	Nucleus	enzyme			1665	13204	289693
FN1	fibronectin 1	FN1	Extracellular Space	enzyme	diagnosis,efficacy,prognosis,unspecified application	AS1409,bifikafusp alfa,dodekin,iodine I 131 anti-fibronectin antibody fragment L19-SIP,L19-IL2 monoclonal antibody-cytokine fusion protein/L19TNFalpha,L19TNFalpha,ocriplasmin	2335	14268	25661
GNL2	G protein nucleolar 2	GNL2	Nucleus	enzyme			29889	230737	362593
JMJD1C	jumonji domain containing 1C	JMJD1C	Nucleus	enzyme			221037	108829	171120
PPIL4	peptidylprolyl isomerase like 4	PPIL4	Nucleus	enzyme			85313	67418	361449
RBBP6	RB binding protein 6, ubiquitin ligase	RBBP6	Nucleus	enzyme	diagnosis		5930	19647	308968
RHOG	ras homolog family member G	RHOG	Cytoplasm	enzyme			391	56212	308875
SLU7	SLU7 homolog, splicing factor	SLU7	Nucleus	enzyme			10569	193116	303057
SMCHD1	structural maintenance of chromosomes flexible hinge domain containing 1	SMCHD1	Nucleus	enzyme			23347	74355	316732
TOP2B	DNA topoisomerase II beta	TOP2B	Nucleus	enzyme		alemtuzumab/cyclophosphamide/fludarabine phosphate/mitoxantrone,AQ4N,arsenic trioxide/daunorubicin/tretinoin,becatecarin,bevacizumab/etoposide,capecitabine/epirubicin/oxaliplatin,carboplatin/doxorubicin,chlorambucil/epirubicin,chlorambucil/mitoxantrone/prednisone,chlorambucil/mitoxantrone/prednisone/rituximab,chloroquinoxaline sulfonamide,cisplatin/doxorubicin,cisplatin/doxorubicin/ifosfamide,cis…	7155	21974	361100
WRNIP1	WRN helicase interacting protein 1	WRNIP1	Nucleus	enzyme			56897	78903	282835
ANP32A	acidic nuclear phosphoprotein 32 family member A	ANP32A	Cytoplasm	other			8125
ARL6IP5	ADP ribosylation factor like GTPase 6 interacting protein 5	ARL6IP5	Cytoplasm	other			10550	65106	66028
C11orf58	chromosome 11 open reading frame 58	C11orf58	Other	other			10944	56372	293160
CFDP1	craniofacial development protein 1	CFDP1	Extracellular Space	other			10428	23837	292027|313982
CHERP	calcium homeostasis endoplasmic reticulum protein	CHERP	Cytoplasm	other			10523	27967	290614
CWF19L2	CWF19 like cell cycle control factor 2	CWF19L2	Other	other			143884	244672	362804
DIDO1	death inducer-obliterator 1	DIDO1	Nucleus	other			11083	23856	362286
EMSY	EMSY transcriptional repressor, BRCA2 interacting	EMSY	Nucleus	other			56946	233545	361607
ESS2	ess-2 splicing factor homolog	ESS2	Nucleus	other			8220	27886	360741
FLOT1	flotillin 1	FLOT1	Plasma Membrane	other			10211	14251	64665
LIN54	lin-54 DREAM MuvB core complex component	LIN54	Nucleus	other			132660	231506	305171
MARCKS	myristoylated alanine rich protein kinase C substrate	MARCKS	Plasma Membrane	other		BIO-11006	4082
MFAP1	microfibril associated protein 1	MFAP1	Extracellular Space	other			4236	67532|100034361	499878
NELFA	negative elongation factor complex member A	NELFA	Nucleus	other			7469	24116	305455
NELFE	negative elongation factor complex member E	NELFE	Nucleus	other			7936	27632
PDS5A	PDS5 cohesin associated factor A	PDS5A	Nucleus	other			23244	71521	305343
PHF21A	PHD finger protein 21A	PHF21A	Nucleus	other			51317	192285	362166
PRPF4	pre-mRNA processing factor 4	PRPF4	Nucleus	other			9128	70052	298095
PTBP3	polypyrimidine tract binding protein 3	PTBP3	Nucleus	other			9991	230257	83515
RAI1	retinoic acid induced 1	RAI1	Cytoplasm	other			10743	19377	303188
RBM10	RNA binding motif protein 10	RBM10	Nucleus	other			8241	236732	64510
RBM33	RNA binding motif protein 33	RBM33	Other	other			155435
RTF1	RTF1 homolog, Paf1/RNA polymerase II complex component	RTF1	Nucleus	other			23168	76246
SART1	spliceosome associated factor 1, recruiter of U4/U6.U5 tri-snRNP	SART1	Nucleus	other			9092	20227	29678
SART3	spliceosome associated factor 3, U4/U6 recycling protein	SART3	Nucleus	other			9733	53890	304582
SPDL1	spindle apparatus coiled-coil protein 1	SPDL1	Nucleus	other			54908	70385	303037
TLE3	TLE family member 3, transcriptional corepressor	TLE3	Nucleus	other			7090	21887	84424
TPR	translocated promoter region, nuclear basket protein	TPR	Nucleus	other			7175	108989	304862
TPX2	TPX2 microtubule nucleation factor	TPX2	Nucleus	other			22974	72119	311546
XPO5	exportin 5	XPO5	Nucleus	other			57510	72322	363194
ZC3H14	zinc finger CCCH-type containing 14	ZC3H14	Nucleus	other			79882	75553	192359
ZMYM4	zinc finger MYM-type containing 4	ZMYM4	Nucleus	other			9202	67785	313598
USP34	ubiquitin specific peptidase 34	USP34	Extracellular Space	peptidase			9736	17847	360990
USP7	ubiquitin specific peptidase 7	USP7	Nucleus	peptidase			7874	252870	360471
SET	SET nuclear proto-oncogene	SET	Nucleus	phosphatase	prognosis		6418	56086	307947
ARID1A	AT-rich interaction domain 1A	ARID1A	Nucleus	transcription regulator			8289	93760	297867
CTBP2	C-terminal binding protein 2	CTBP2	Nucleus	transcription regulator			1488	13017	81717
CTNNB1	catenin beta 1	CTNNB1	Nucleus	transcription regulator	diagnosis,disease progression,efficacy,prognosis	E7386,PRI-724	1499	12387	84353
FOXK1	forkhead box K1	FOXK1	Nucleus	transcription regulator			221937	17425	304298
GATAD2A	GATA zinc finger domain containing 2A	GATAD2A	Nucleus	transcription regulator			54815	234366	290669
GATAD2B	GATA zinc finger domain containing 2B	GATAD2B	Nucleus	transcription regulator			57459	229542	310614
GTF2I	general transcription factor IIi	GTF2I	Nucleus	transcription regulator			2969	14886	353256
HCFC1	host cell factor C1	HCFC1	Nucleus	transcription regulator			3054	15161	363519
HDAC1	histone deacetylase 1	HDAC1	Nucleus	transcription regulator	efficacy	belinostat,bortezomib/vorinostat,domatinostat,HDAC class I inhibitors,HG146,mocetinostat,OKI-179,pyroxamide,R 306465,trametinib/vorinostat,tributyrin,vorinostat	3065	433759	297893
IRF2BP2	interferon regulatory factor 2 binding protein 2	IRF2BP2	Nucleus	transcription regulator			359948	270110	679357
MAML1	mastermind like transcriptional coactivator 1	MAML1	Nucleus	transcription regulator			9794	103806	303101
MAML2	mastermind like transcriptional coactivator 2	MAML2	Nucleus	transcription regulator			84441		689844
MTA1	metastasis associated 1	MTA1	Nucleus	transcription regulator	diagnosis,response to therapy		9112	116870	64520
MTA2	metastasis associated 1 family member 2	MTA2	Nucleus	transcription regulator			9219	23942	361724
NCOA6	nuclear receptor coactivator 6	NCOA6	Nucleus	transcription regulator			23054		116464
NCOR1	nuclear receptor corepressor 1	NCOR1	Nucleus	transcription regulator			9611	20185	54299
NCOR2	nuclear receptor corepressor 2	NCOR2	Nucleus	transcription regulator			9612	20602	360801
NOTCH1	notch receptor 1	NOTCH1	Plasma Membrane	transcription regulator	diagnosis,efficacy	OMP-52M51	4851	18128	25496
NOTCH2	notch receptor 2	NOTCH2	Plasma Membrane	transcription regulator	unspecified application		4853	18129	29492
PIAS2	protein inhibitor of activated STAT 2	PIAS2	Nucleus	transcription regulator			9063	17344	83422
PQBP1	polyglutamine binding protein 1	PQBP1	Nucleus	transcription regulator			10084	54633	302557
RBPJ	recombination signal binding protein for immunoglobulin kappa J region	RBPJ	Nucleus	transcription regulator			3516	19664	679028
RFC1	replication factor C subunit 1	RFC1	Nucleus	transcription regulator			5981	19687	89809
SMARCA4	SWI/SNF related, matrix associated, actin dependent regulator of chromatin, subfamily a, member 4	SMARCA4	Nucleus	transcription regulator		FHD-286	6597	20586	171379
SMARCC2	SWI/SNF related, matrix associated, actin dependent regulator of chromatin subfamily c member 2	SMARCC2	Nucleus	transcription regulator			6601	68094	685179
SMARCE1	SWI/SNF related, matrix associated, actin dependent regulator of chromatin, subfamily e, member 1	SMARCE1	Nucleus	transcription regulator			6605	57376	303518
SNW1	SNW domain containing 1	SNW1	Nucleus	transcription regulator			22938	66354	500695
TCF20	transcription factor 20	TCF20	Nucleus	transcription regulator			6942	21411	366964
TRIM28	tripartite motif containing 28	TRIM28	Nucleus	transcription regulator			10155	21849	116698
TRIM33	tripartite motif containing 33	TRIM33	Nucleus	transcription regulator			51592	94093	365894
TRPS1	transcriptional repressor GATA binding 1	TRPS1	Nucleus	transcription regulator	diagnosis,prognosis		7227	83925	299897
WIZ	WIZ zinc finger	WIZ	Nucleus	transcription regulator			58525	22404	314598
ZNF281	zinc finger protein 281	ZNF281	Nucleus	transcription regulator			23528	226442	305083
ZNF687	zinc finger protein 687	ZNF687	Nucleus	transcription regulator			57592	78266	100363361

## Sheet: C, IPA Disease analysis
© 2000-2023 QIAGEN. All rights reserved.
Category	p-value	Molecules
Cancer	1.21E-13-9.39E-04	AKR1A1,ANP32A,ARID1A,ARL6IP5,C11orf58,CFDP1,CHD4,CHERP,CTBP2,CTNNB1,CWF19L2,DDX17,DHX15,DIDO1,EMSY,ESS2,FLOT1,FN1,FOXK1,GATAD2A,GATAD2B,GNL2,GTF2I,HCFC1,HDAC1,IRF2BP2,JMJD1C,LIN54,MAML1,MAML2,MARCKS,MFAP1,MTA1,MTA2,NCOA6,NCOR1,NCOR2,NELFA,NELFE,NOTCH1,NOTCH2,PDS5A,PHF21A,PIAS2,PPIL4,PQBP1,PRPF4,PTBP3,RAI1,RBBP6,RBM10,RBM33,RBPJ,RFC1,RHOG,RTF1,SART1,SART3,SET,SLU7,SMARCA4,SMARCC2,SMARCE1,SMCHD1,SN…
Organismal Injury and Abnormalities	1.21E-13-9.64E-04	AKR1A1,ANP32A,ARID1A,ARL6IP5,C11orf58,CFDP1,CHD4,CHERP,CTBP2,CTNNB1,CWF19L2,DDX17,DHX15,DIDO1,EMSY,ESS2,FLOT1,FN1,FOXK1,GATAD2A,GATAD2B,GNL2,GTF2I,HCFC1,HDAC1,IRF2BP2,JMJD1C,LIN54,MAML1,MAML2,MARCKS,MFAP1,MTA1,MTA2,NCOA6,NCOR1,NCOR2,NELFA,NELFE,NOTCH1,NOTCH2,PDS5A,PHF21A,PIAS2,PPIL4,PQBP1,PRPF4,PTBP3,RAI1,RBBP6,RBM10,RBM33,RBPJ,RFC1,RHOG,RTF1,SART1,SART3,SET,SLU7,SMARCA4,SMARCC2,SMARCE1,SMCHD1,SN…
Endocrine System Disorders	1.97E-12-9.15E-04	AKR1A1,ARID1A,ARL6IP5,C11orf58,CFDP1,CHD4,CHERP,CTBP2,CTNNB1,CWF19L2,DDX17,DHX15,DIDO1,EMSY,ESS2,FLOT1,FN1,FOXK1,GATAD2B,GNL2,GTF2I,HCFC1,HDAC1,IRF2BP2,JMJD1C,LIN54,MAML1,MAML2,MARCKS,MFAP1,MTA1,MTA2,NCOA6,NCOR1,NCOR2,NELFA,NELFE,NOTCH1,NOTCH2,PDS5A,PHF21A,PIAS2,PPIL4,PQBP1,PRPF4,PTBP3,RAI1,RBBP6,RBM10,RBM33,RBPJ,RFC1,RTF1,SART1,SART3,SLU7,SMARCA4,SMARCC2,SMARCE1,SMCHD1,SNW1,SPDL1,TCF20,TLE3,TOP2…
Gastrointestinal Disease	1.81E-11-7.31E-04	AKR1A1,ANP32A,ARID1A,C11orf58,CFDP1,CHD4,CHERP,CTBP2,CTNNB1,CWF19L2,DDX17,DHX15,DIDO1,EMSY,ESS2,FLOT1,FN1,FOXK1,GATAD2A,GATAD2B,GNL2,GTF2I,HCFC1,HDAC1,IRF2BP2,JMJD1C,LIN54,MAML1,MAML2,MARCKS,MFAP1,MTA1,MTA2,NCOA6,NCOR1,NCOR2,NELFA,NELFE,NOTCH1,NOTCH2,PDS5A,PHF21A,PIAS2,PPIL4,PRPF4,PTBP3,RAI1,RBBP6,RBM10,RBM33,RBPJ,RFC1,RHOG,RTF1,SART3,SET,SLU7,SMARCA4,SMARCC2,SMARCE1,SMCHD1,SNW1,SPDL1,TCF20,TLE3,…
Hepatic System Disease	1.85E-11-7.31E-04	ARID1A,CFDP1,CHD4,CHERP,CTBP2,CTNNB1,CWF19L2,DDX17,DIDO1,EMSY,FN1,FOXK1,GATAD2B,GTF2I,HCFC1,HDAC1,JMJD1C,MAML1,MAML2,MTA1,MTA2,NCOA6,NCOR1,NCOR2,NELFA,NOTCH1,NOTCH2,PDS5A,PIAS2,PRPF4,PTBP3,RAI1,RBBP6,RBM10,RBM33,RBPJ,RFC1,RHOG,RTF1,SART3,SET,SLU7,SMARCA4,SMARCC2,SMCHD1,SPDL1,TCF20,TLE3,TOP2B,TPR,TPX2,TRIM28,TRIM33,TRPS1,USP34,USP7,ZC3H14,ZMYM4,ZNF281,ZNF687
Reproductive System Disease	9.04E-11-8.18E-04	AKR1A1,ARID1A,CHD4,CHERP,CTBP2,CTNNB1,CWF19L2,DDX17,DIDO1,EMSY,ESS2,FLOT1,FN1,FOXK1,GATAD2B,GTF2I,HCFC1,HDAC1,JMJD1C,MAML1,MAML2,MTA1,MTA2,NCOA6,NCOR1,NCOR2,NELFA,NELFE,NOTCH1,NOTCH2,PDS5A,PHF21A,PIAS2,PPIL4,PQBP1,PRPF4,PTBP3,RAI1,RBBP6,RBM10,RBM33,RFC1,RTF1,SART1,SART3,SET,SMARCA4,SMARCC2,SMARCE1,SMCHD1,SNW1,TCF20,TLE3,TOP2B,TPR,TPX2,TRIM28,TRIM33,TRPS1,USP34,USP7,WIZ,WRNIP1,XPO5,ZC3H14,ZMYM4,ZN…
Developmental Disorder	3.16E-09-9.14E-04	ARID1A,CHD4,CTNNB1,FN1,GATAD2A,GATAD2B,HCFC1,JMJD1C,MAML1,NCOR2,NELFE,NOTCH1,NOTCH2,PDS5A,PHF21A,PQBP1,RAI1,RBBP6,RBPJ,SET,SMARCA4,SMARCC2,SMARCE1,SMCHD1,TCF20,TOP2B,TPR,TRIM28,TRIM33,TRPS1,USP34,USP7,ZC3H14
Hereditary Disorder	3.16E-09-1.75E-04	ARID1A,CHD4,CTNNB1,GATAD2B,HCFC1,NCOR1,NOTCH1,NOTCH2,PHF21A,PQBP1,RFC1,SART3,SET,SMARCA4,SMARCC2,SMARCE1,TCF20,TOP2B,TRIM28,USP34,USP7,ZC3H14
Neurological Disease	3.16E-09-7.55E-04	AKR1A1,ARID1A,ARL6IP5,CFDP1,CHD4,CHERP,CTBP2,CTNNB1,CWF19L2,DDX17,DHX15,DIDO1,EMSY,ESS2,FN1,FOXK1,GATAD2A,GATAD2B,GTF2I,HCFC1,HDAC1,JMJD1C,MAML2,MARCKS,MTA1,MTA2,NCOA6,NCOR1,NCOR2,NOTCH1,NOTCH2,PDS5A,PHF21A,PIAS2,PPIL4,PQBP1,PTBP3,RAI1,RBBP6,RBM10,RBM33,RBPJ,RFC1,RHOG,SART1,SART3,SET,SMARCA4,SMARCC2,SMARCE1,SMCHD1,TCF20,TLE3,TOP2B,TPR,TPX2,TRIM28,TRIM33,TRPS1,USP34,USP7,WIZ,XPO5,ZC3H14,ZMYM4,ZNF6…
Respiratory Disease	3.64E-09-9.39E-04	ANP32A,ARID1A,ARL6IP5,CFDP1,CHD4,CHERP,CTNNB1,CWF19L2,DDX17,DIDO1,FN1,GATAD2B,GTF2I,HCFC1,HDAC1,JMJD1C,MAML1,MAML2,MTA2,NCOA6,NCOR1,NCOR2,NELFE,NOTCH1,NOTCH2,PQBP1,RAI1,RBBP6,RBM10,RBM33,RFC1,RHOG,SLU7,SMARCA4,SMARCC2,SMCHD1,SPDL1,TLE3,TOP2B,TPR,TPX2,TRIM28,TRIM33,TRPS1,USP34,USP7,WIZ,WRNIP1,XPO5,ZC3H14,ZMYM4,ZNF281,ZNF687
Renal and Urological Disease	8.7E-08-6.58E-04	ARID1A,CHD4,CTNNB1,CWF19L2,DIDO1,EMSY,ESS2,FN1,GTF2I,MAML1,MAML2,MFAP1,MTA1,NCOA6,NCOR1,NCOR2,NOTCH1,NOTCH2,RAI1,RBBP6,RBM10,RFC1,SART1,SLU7,SMARCA4,SMARCC2,SPDL1,TOP2B,TPR,TRIM28,TRIM33,USP34,XPO5,ZNF687
Hematological Disease	1.22E-07-9.28E-04	ARID1A,ARL6IP5,CHD4,CTBP2,CTNNB1,CWF19L2,DHX15,DIDO1,EMSY,FN1,GTF2I,HCFC1,HDAC1,IRF2BP2,JMJD1C,MAML1,MAML2,MARCKS,MFAP1,MTA1,NCOA6,NCOR1,NCOR2,NOTCH1,NOTCH2,PDS5A,PIAS2,PPIL4,RBPJ,SMARCA4,SMCHD1,SPDL1,TLE3,TOP2B,TPR,TPX2,TRIM33,TRPS1,USP34,USP7,WIZ,WRNIP1,ZC3H14,ZMYM4
Immunological Disease	1.22E-07-9.28E-04	ARID1A,ARL6IP5,CHD4,CTBP2,CTNNB1,CWF19L2,DHX15,DIDO1,EMSY,FN1,GTF2I,HCFC1,HDAC1,IRF2BP2,JMJD1C,MAML1,MAML2,MARCKS,MFAP1,MTA1,NCOA6,NCOR1,NCOR2,NOTCH1,NOTCH2,PDS5A,PIAS2,PPIL4,PTBP3,RBPJ,SMARCA4,SMCHD1,SPDL1,TOP2B,TPR,TPX2,TRIM33,TRPS1,USP34,USP7,WRNIP1,ZC3H14,ZMYM4
Dermatological Diseases and Conditions	1.09E-06-7.88E-04	AKR1A1,ARID1A,CHD4,CHERP,CTBP2,CTNNB1,CWF19L2,DDX17,DHX15,DIDO1,EMSY,ESS2,FN1,FOXK1,GATAD2A,GATAD2B,GNL2,GTF2I,HCFC1,HDAC1,IRF2BP2,JMJD1C,MAML1,MAML2,MTA1,MTA2,NCOA6,NCOR1,NCOR2,NELFA,NOTCH1,NOTCH2,PDS5A,PHF21A,PIAS2,PRPF4,PTBP3,RAI1,RBBP6,RBM33,RBPJ,RFC1,RHOG,RTF1,SART1,SART3,SLU7,SMARCA4,SMARCC2,SMCHD1,SPDL1,TCF20,TLE3,TOP2B,TPR,TPX2,TRIM28,TRIM33,TRPS1,USP34,USP7,WIZ,WRNIP1,ZC3H14,ZMYM4,ZNF687
Skeletal and Muscular Disorders	2.8E-06-7.65E-04	AKR1A1,ARID1A,ARL6IP5,CHERP,CTNNB1,FN1,HCFC1,NOTCH1,NOTCH2,PHF21A,RBM33,SMARCA4,TOP2B,USP34,WIZ,ZNF687
Infectious Diseases	3.65E-06-9.29E-04	AKR1A1,ARID1A,CTBP2,CTNNB1,DDX17,DHX15,FN1,GATAD2A,GTF2I,HDAC1,MARCKS,NCOA6,NCOR1,NCOR2,RAI1,RBM10,RBPJ,SART1,SART3,SLU7,SMCHD1,SNW1,TCF20,TOP2B,USP7
Tumor Morphology	1.36E-05-8.18E-04	CTBP2,CTNNB1,FN1,HDAC1,MTA1,NCOR2,NOTCH1,NOTCH2,RBPJ,RHOG,SMARCA4
Cardiovascular Disease	3.66E-05-9.64E-04	CTNNB1,FN1,NOTCH1,NOTCH2,RBPJ
Connective Tissue Disorders	7.3E-05-7.65E-04	AKR1A1,ARL6IP5,CTNNB1,FN1,NOTCH1,NOTCH2,PHF21A,TOP2B,ZNF687
Metabolic Disease	7.3E-05-7.3E-05	FN1,TOP2B
Inflammatory Response	1.42E-04-5.47E-04	CTNNB1,MAML1,MTA2,NOTCH1,NOTCH2,RBPJ,RHOG,SMARCA4,TLE3

## Sheet: D, IPA Pathways analysis
© 2000-2023 QIAGEN. All rights reserved.
Ingenuity Canonical Pathways	-log(p-value)	Ratio	Molecules
DNA Methylation and Transcriptional Repression Signaling	6.86	0.0625	CHD4,GATAD2A,GATAD2B,HDAC1,MTA1,MTA2,TCF20
Notch Signaling	6.66	0.132	MAML1,MAML2,NOTCH1,NOTCH2,RBPJ
Chronic Myeloid Leukemia Signaling	5.21	0.0288	CTBP2,CTNNB1,HDAC1,NOTCH1,NOTCH2,SET,USP7,XPO5
RAR Activation	5.1	0.0341	ARID1A,NCOR1,NCOR2,SMARCA4,SMARCC2,SMARCE1,SNW1
Role of BRCA1 in DNA Damage Response	5.03	0.0625	ARID1A,RFC1,SMARCA4,SMARCC2,SMARCE1
Hereditary Breast Cancer Signaling	4.96	0.0423	ARID1A,HDAC1,RFC1,SMARCA4,SMARCC2,SMARCE1
Regulation Of The Epithelial Mesenchymal Transition In Development Pathway	3.6	0.046	CTNNB1,MAML1,NOTCH1,RBPJ
Ribonucleotide Reductase Signaling Pathway	3.47	0.0294	ARID1A,CTNNB1,SMARCA4,SMARCC2,SMARCE1
Sumoylation Pathway	3.32	0.0388	CTBP2,HDAC1,RFC1,RHOG
Regulation of the Epithelial-Mesenchymal Transition Pathway	3.2	0.0256	CTNNB1,MAML1,NOTCH1,NOTCH2,RBPJ
Granzyme A Signaling	2.63	0.04	ANP32A,FN1,SET
TR/RXR Activation	2.49	0.0357	NCOA6,NCOR1,NCOR2
Pulmonary Healing Signaling Pathway	2.27	0.0201	CTNNB1,NOTCH1,NOTCH2,RBPJ
NER (Nucleotide Excision Repair, Enhanced Pathway)	2.23	0.0288	RFC1,TOP2B,USP7
Pulmonary Fibrosis Idiopathic Signaling Pathway	2.23	0.0153	CTNNB1,FN1,NOTCH1,NOTCH2,RBPJ
Myelination Signaling Pathway	2.22	0.0153	CTNNB1,HDAC1,NOTCH1,NOTCH2,SMARCA4
PPAR Signaling	2.19	0.028	NCOR1,NCOR2,SNW1
Osteoarthritis Pathway	2.01	0.0169	CTNNB1,FN1,NOTCH1,RBPJ
BER (Base Excision Repair) Pathway	1.98	0.0455	ARL6IP5,RFC1
D-glucuronate Degradation I	1.98	0.333	AKR1A1
AMPK Signaling	1.98	0.0165	ARID1A,SMARCA4,SMARCC2,SMARCE1
Th2 Pathway	1.9	0.0219	CHD4,NOTCH1,NOTCH2
Spliceosomal Cycle	1.891	0.0408	DHX15,SLU7
Adipogenesis pathway	1.89	0.0216	CTBP2,CTNNB1,HDAC1
Glucocorticoid Receptor Signaling	1.78	0.0103	ARID1A,NCOR1,NCOR2,SMARCA4,SMARCC2,SMARCE1
CSDE1 Signaling Pathway	1.78	0.0357	CTNNB1,FN1
Polyamine Regulation in Colon Cancer	1.74	0.0339	CTNNB1,MTA1
Epithelial Adherens Junction Signaling	1.74	0.0191	CTNNB1,NOTCH1,NOTCH2
Molecular Mechanisms of Cancer	1.67	0.0111	CTNNB1,HDAC1,NOTCH1,RBPJ,RHOG
Th1 and Th2 Activation Pathway	1.64	0.0174	CHD4,NOTCH1,NOTCH2
WNT/β-catenin Signaling	1.63	0.0172	CTNNB1,HDAC1,TLE3
MicroRNA Biogenesis Signaling Pathway	1.55	0.016	DDX17,TPR,XPO5
Xenobiotic Metabolism PXR Signaling Pathway	1.52	0.0156	NCOR1,NCOR2,SNW1
VDR/RXR Activation	1.51	0.0256	NCOR1,NCOR2
PPARα/RXRα Activation	1.5	0.0154	NCOA6,NCOR1,NCOR2
ILK Signaling	1.47	0.0149	CTNNB1,FN1,RHOG
p53 Signaling	1.33	0.0204	CTNNB1,HDAC1
ATM Signaling	1.31	0.02	TRIM28,USP7
Estrogen Receptor Signaling	1.25	0.00978	CTBP2,NCOR1,NCOR2,NOTCH1
Prostate Cancer Signaling	1.21	0.0175	CTNNB1,HDAC1
Mismatch Repair in Eukaryotes	1.21	0.0556	RFC1
Th1 Pathway	1.16	0.0164	NOTCH1,NOTCH2
LXR/RXR Activation	1.16	0.0163	NCOR1,NCOR2
Pancreatic Adenocarcinoma Signaling	1.14	0.0159	HDAC1,NOTCH1
Huntington's Disease Signaling	1.11	0.0106	HDAC1,NCOR1,NCOR2
Tryptophan Degradation X (Mammalian, via Tryptamine)	1.04	0.037	AKR1A1
Ovarian Cancer Signaling	0.971	0.0127	CTNNB1,HDAC1
Methylglyoxal Degradation III	0.971	0.0312	AKR1A1
Aryl Hydrocarbon Receptor Signaling	0.967	0.0126	NCOR2,SMARCA4
HOTAIR Regulatory Pathway	0.951	0.0123	CTNNB1,HDAC1
Oxytocin In Spinal Neurons Signaling Pathway	0.936	0.0286	SMARCC2
Ethanol Degradation II	0.936	0.0286	AKR1A1
Germ Cell-Sertoli Cell Junction Signaling	0.921	0.0118	CTNNB1,RHOG
Glioblastoma Multiforme Signaling	0.914	0.0117	CTNNB1,RHOG
Noradrenaline and Adrenaline Degradation	0.914	0.027	AKR1A1
Gap Junction Signaling	0.812	0.0101	CTNNB1,SMARCC2
ID1 Signaling Pathway	0.801	0.00995	CTNNB1,FN1
Cell Cycle: G2/M DNA Damage Checkpoint Regulation	0.79	0.02	TOP2B
FAT10 Cancer Signaling Pathway	0.79	0.02	CTNNB1
Transcriptional Regulatory Network in Embryonic Stem Cells	0.762	0.0185	SET
Cell Cycle Control of Chromosomal Replication	0.747	0.0179	TOP2B
Role of CHK Proteins in Cell Cycle Checkpoint Control	0.733	0.0172	RFC1
Endometrial Cancer Signaling	0.719	0.0167	CTNNB1
Semaphorin Signaling in Neurons	0.712	0.0164	RHOG
Remodeling of Epithelial Adherens Junctions	0.672	0.0147	CTNNB1
Cell Cycle: G1/S Checkpoint Regulation	0.672	0.0147	HDAC1
Serotonin Degradation	0.654	0.0141	AKR1A1
Basal Cell Carcinoma Signaling	0.65	0.0139	CTNNB1
Ephrin B Signaling	0.65	0.0139	CTNNB1
Glioma Invasiveness Signaling	0.644	0.0137	RHOG
Caveolar-mediated Endocytosis Signaling	0.633	0.0133	FLOT1
Antiproliferative Role of Somatostatin Receptor 2	0.623	0.013	SMARCC2
Role of WNT/GSK-3β Signaling in the Pathogenesis of Influenza	0.618	0.0128	CTNNB1
Thyroid Cancer Signaling	0.614	0.0127	CTNNB1
Colorectal Cancer Metastasis Signaling	0.607	0.00738	CTNNB1,RHOG
Protein Ubiquitination Pathway	0.604	0.00733	USP34,USP7
JAK/STAT Signaling	0.6	0.0122	PIAS2
BEX2 Signaling Pathway	0.6	0.0122	CTNNB1
Cyclins and Cell Cycle Regulation	0.587	0.0118	HDAC1
Xenobiotic Metabolism Signaling	0.564	0.00687	NCOR2,SNW1
Actin Nucleation by ARP-WASP Complex	0.553	0.0108	RHOG
Non-Small Cell Lung Cancer Signaling	0.55	0.0106	HDAC1
Small Cell Lung Cancer Signaling	0.542	0.0104	HDAC1
TGF-β Signaling	0.542	0.0104	HDAC1
Role Of Osteoclasts In Rheumatoid Arthritis Signaling Pathway	0.529	0.00647	CTNNB1,RHOG
Synaptogenesis Signaling Pathway	0.517	0.00635	CTNNB1,MARCKS
Mouse Embryonic Stem Cell Pluripotency	0.513	0.00962	CTNNB1
Telomerase Signaling	0.499	0.00926	HDAC1
Kinetochore Metaphase Signaling Pathway	0.489	0.00901	SPDL1
Role of Macrophages, Fibroblasts and Endothelial Cells in Rheumatoid Arthritis	0.487	0.00602	CTNNB1,FN1
Regulation of Actin-based Motility by Rho	0.476	0.0087	RHOG
IL-13 Signaling Pathway	0.474	0.00862	CTNNB1
Bladder Cancer Signaling	0.474	0.00862	HDAC1
Cholecystokinin/Gastrin-mediated Signaling	0.465	0.0084	RHOG
Sphingosine-1-phosphate Signaling	0.462	0.00833	RHOG
NGF Signaling	0.462	0.00833	RHOG
Role of NANOG in Mammalian Embryonic Stem Cell Pluripotency	0.45	0.00806	CTNNB1
Glioma Signaling	0.447	0.008	HDAC1
GP6 Signaling Pathway	0.442	0.00787	RHOG
Endocannabinoid Developing Neuron Pathway	0.442	0.00787	CTNNB1
Ferroptosis Signaling Pathway	0.428	0.00758	USP7
Gα12/13 Signaling	0.426	0.00752	CTNNB1
White Adipose Tissue Browning Pathway	0.413	0.00725	CTBP2
MSP-RON Signaling In Cancer Cells Pathway	0.409	0.00714	CTNNB1
Role Of Chondrocytes In Rheumatoid Arthritis Signaling Pathway	0.407	0.00709	FN1
Endocannabinoid Cancer Inhibition Pathway	0.393	0.0068	CTNNB1
Corticotropin Releasing Hormone Signaling	0.381	0.00658	SMARCC2
Factors Promoting Cardiogenesis in Vertebrates	0.379	0.00654	CTNNB1
Relaxin Signaling	0.375	0.00645	SMARCC2
Hepatic Fibrosis Signaling Pathway	0.357	0.00473	CTNNB1,RHOG
HMGB1 Signaling	0.351	0.00599	RHOG
CXCR4 Signaling	0.349	0.00595	RHOG
Gαq Signaling	0.345	0.00588	RHOG
Erythropoietin Signaling Pathway	0.333	0.00565	CTNNB1
Tight Junction Signaling	0.329	0.00559	CTNNB1
D-myo-inositol (1,4,5,6)-Tetrakisphosphate Biosynthesis	0.329	0.00559	SET
D-myo-inositol (3,4,5,6)-tetrakisphosphate Biosynthesis	0.329	0.00559	SET
Tumor Microenvironment Pathway	0.329	0.00559	FN1
Acute Phase Response Signaling	0.319	0.00541	FN1
Production of Nitric Oxide and Reactive Oxygen Species in Macrophages	0.309	0.00524	RHOG
3-phosphoinositide Degradation	0.309	0.00524	SET
Xenobiotic Metabolism CAR Signaling Pathway	0.309	0.00524	SNW1
Leukocyte Extravasation Signaling	0.305	0.00518	CTNNB1
Hepatic Fibrosis / Hepatic Stellate Cell Activation	0.304	0.00515	FN1
D-myo-inositol-5-phosphate Metabolism	0.303	0.00513	SET
Synaptic Long Term Depression	0.298	0.00505	SMARCC2
Adrenomedullin signaling pathway	0.297	0.00503	SMARCC2
PI3K/AKT Signaling	0.295	0.005	CTNNB1
Human Embryonic Stem Cell Pluripotency	0.293	0.00498	CTNNB1
CDX Gastrointestinal Cancer Signaling Pathway	0.292	0.00495	CTNNB1
Coronavirus Pathogenesis Pathway	0.289	0.0049	HDAC1
3-phosphoinositide Biosynthesis	0.287	0.00488	SET
Sertoli Cell-Sertoli Cell Junction Signaling	0.286	0.00485	CTNNB1
IL-8 Signaling	0.281	0.00476	RHOG
Agranulocyte Adhesion and Diapedesis	0.281	0.00476	FN1
Integrin Signaling	0.277	0.00472	RHOG
mTOR Signaling	0.275	0.00467	RHOG
RHOGDI Signaling	0.267	0.00455	RHOG
Calcium Signaling	0.267	0.00455	HDAC1
Role of NFAT in Cardiac Hypertrophy	0.262	0.00446	HDAC1
Thrombin Signaling	0.26	0.00444	RHOG
HER-2 Signaling in Breast Cancer	0.258	0.00441	TPR
Role of Osteoblasts, Osteoclasts and Chondrocytes in Rheumatoid Arthritis	0.256	0.00439	CTNNB1
Neurovascular Coupling Signaling Pathway	0.252	0.00431	SMARCC2
Superpathway of Inositol Phosphate Compounds	0.249	0.00427	SET
IL-12 Signaling and Production in Macrophages	0.247	0.00424	PIAS2
NRF2-mediated Oxidative Stress Response	0.246	0.00422	AKR1A1
Cardiac Hypertrophy Signaling (Enhanced)	0.243	0.00369	CTNNB1,HDAC1
Role Of Osteoblasts In Rheumatoid Arthritis Signaling Pathway	0.237	0.0041	CTNNB1
Actin Cytoskeleton Signaling	0.237	0.0041	FN1
Wound Healing Signaling Pathway	0.229	0.00397	FN1
Cardiac Hypertrophy Signaling	0.22	0.00383	RHOG
Signaling by Rho Family GTPases	0.213	0.00375	RHOG
Circadian Rhythm Signaling	0.213	0.00373	SMARCC2
Opioid Signaling Pathway	0.201	0.00357	CTNNB1
Oxytocin Signaling Pathway	0.199	0.00355	SMARCC2
S100 Family Signaling Pathway	0	0.0013	CTNNB1
Chaperone Mediated Autophagy Signaling Pathway	0	0.00311	NCOR1,NCOR2
Calcium-induced T Lymphocyte Apoptosis	0	0.00217	HDAC1
Systemic Lupus Erythematosus Signaling	0	0.00187	PRPF4,SART1
FAK Signaling	0	0.000961	CTNNB1
Phospholipase C Signaling	0	0.00268	HDAC1,MARCKS,RHOG
Protein Kinase A Signaling	0	0.00243	CTNNB1
NUR77 Signaling in T Lymphocytes	0	0.00195	HDAC1
TEC Kinase Signaling	0	0.00346	GTF2I,RHOG
NF-κB Signaling	0	0.00175	HDAC1
T Cell Receptor Signaling	0	0.00162	CTNNB1
G-Protein Coupled Receptor Signaling	0	0.00142	CTNNB1
Phagosome Formation	0	0.00288	FN1,MARCKS
Sirtuin Signaling Pathway	0	0.00341	TRIM28
Neuroinflammation Signaling Pathway	0	0.00315	CTNNB1
Systemic Lupus Erythematosus In T Cell Signaling Pathway	0	0.00156	RHOG
Systemic Lupus Erythematosus In B Cell Signaling Pathway	0	0.00138	CTNNB1
