# Supplementary material for: Comprehensive analysis of the proximity-dependent nuclear interactome for the oncoprotein NOTCH1 in live cells
Source: J Biol Chem. 2023 Dec 1;300(1):105522. doi: 10.1016/j.jbc.2023.105522 (PMC10788534; doi:10.1016/j.jbc.2023.105522)
Supplement: Table S4 — (Related to Fig. 4): Network analysis of NICD core-proximal proteins. A, interaction network analysis of common candidate interactors of Notch1 using STRING software. B, curated classes of NICD proximal proteins based on STRING analysis. [file mmc5.xlsx]

## Sheet: Table S4 list
Table S4 (Related to Fig. 4): Network analysis of NICD core-proximal proteins
A, Interaction network analysis of common candidate interactors of Notch1 using STRING software.
B, Curated classes of NICD proximal proteins based on STRING analysis

## Sheet: A, Network analysis 
#category	term ID	term description	observed gene count	background gene count	strength	false discovery rate	matching proteins in your network (IDs)	matching proteins in your network (labels)
TISSUES	BTO:0000042	Animal	83	14895	0.12	4.23e-08	9606.ENSP00000218224,9606.ENSP00000228136,9606.ENSP00000228284,9606.ENSP00000251038,9606.ENSP00000252137,9606.ENSP00000253024,9606.ENSP00000253329,9606.ENSP00000256646,9606.ENSP00000261531,9606.ENSP00000263381,9606.ENSP00000265295,9606.ENSP00000265351,9606.ENSP00000266070,9606.ENSP00000267064,9606.ENSP00000267812,9606.ENSP00000268712,9606.ENSP00000273258,9606.ENSP00000277541,9606.ENSP00000278823,…	PQBP1,C11orf58,SART3,ZC3H14,DGCR14,TRIM28,PPIL4,NOTCH2,SNW1,WIZ,SPDL1,XPO5,DIDO1,SMARCC2,MFAP1,NCOR1,ARL6IP5,NOTCH1,MTA2,CWF19L2,CFDP1,MAML1,ZNF281,SLU7,TPX2,PDS5A,HCFC1,SART1,CTBP2,RBBP6,ZNF687,ARID1A,ZMYM4,RAI1,SMARCE1,SMCHD1,FOXK1,RBM10,MTA1,DHX15,RHOG,LIN54,USP7,CTNNB1,RBPJ,FN1,CHD4,TRIM33,TCF20,GATAD2A,IRF2BP2,TPR,GATAD2B,AKR1A1,SET,GNL2,HDAC1,PRPF4,NCOA6,NELFE,FLOT1,WRNIP1,RFC1,NELFA,RTF1,T…
TISSUES	BTO:0000080	Male reproductive gland	22	2505	0.32	0.038	9606.ENSP00000251038,9606.ENSP00000253024,9606.ENSP00000261531,9606.ENSP00000265351,9606.ENSP00000266070,9606.ENSP00000300403,9606.ENSP00000323967,9606.ENSP00000326603,9606.ENSP00000328720,9606.ENSP00000336741,9606.ENSP00000343535,9606.ENSP00000344456,9606.ENSP00000345206,9606.ENSP00000361777,9606.ENSP00000364578,9606.ENSP00000372335,9606.ENSP00000379065,9606.ENSP00000380033,9606.ENSP00000381577,…	ZC3H14,TRIM28,SNW1,XPO5,DIDO1,TPX2,SMARCE1,SMCHD1,FOXK1,DHX15,USP7,CTNNB1,RBPJ,SET,NELFE,NELFA,TRPS1,DDX17,USP34,PTBP3,TLE3,PIAS2
TISSUES	BTO:0000081	Reproductive system	56	6107	0.33	1.31e-08	9606.ENSP00000228136,9606.ENSP00000228284,9606.ENSP00000251038,9606.ENSP00000252137,9606.ENSP00000253024,9606.ENSP00000261531,9606.ENSP00000265295,9606.ENSP00000265351,9606.ENSP00000266070,9606.ENSP00000273258,9606.ENSP00000278823,9606.ENSP00000283882,9606.ENSP00000294740,9606.ENSP00000300403,9606.ENSP00000309555,9606.ENSP00000310448,9606.ENSP00000311825,9606.ENSP00000317872,9606.ENSP00000322915,…	C11orf58,SART3,ZC3H14,DGCR14,TRIM28,SNW1,SPDL1,XPO5,DIDO1,ARL6IP5,MTA2,CFDP1,ZNF281,TPX2,HCFC1,SART1,CTBP2,RBBP6,ZMYM4,SMARCE1,SMCHD1,FOXK1,RBM10,MTA1,DHX15,LIN54,USP7,CTNNB1,RBPJ,FN1,CHD4,TRIM33,GATAD2A,AKR1A1,SET,HDAC1,PRPF4,NCOA6,NELFE,FLOT1,RFC1,NELFA,RTF1,TRPS1,DDX17,USP34,JMJD1C,RBM33,SMARCA4,PHF21A,PTBP3,C11orf30,TLE3,GTF2I,PIAS2,MARCKS
TISSUES	BTO:0000083	Female reproductive system	55	5799	0.35	1.31e-08	9606.ENSP00000228136,9606.ENSP00000228284,9606.ENSP00000251038,9606.ENSP00000252137,9606.ENSP00000253024,9606.ENSP00000261531,9606.ENSP00000265295,9606.ENSP00000265351,9606.ENSP00000266070,9606.ENSP00000273258,9606.ENSP00000278823,9606.ENSP00000283882,9606.ENSP00000294740,9606.ENSP00000300403,9606.ENSP00000309555,9606.ENSP00000310448,9606.ENSP00000311825,9606.ENSP00000317872,9606.ENSP00000322915,…	C11orf58,SART3,ZC3H14,DGCR14,TRIM28,SNW1,SPDL1,XPO5,DIDO1,ARL6IP5,MTA2,CFDP1,ZNF281,TPX2,HCFC1,SART1,CTBP2,RBBP6,ZMYM4,SMARCE1,SMCHD1,FOXK1,RBM10,MTA1,DHX15,LIN54,USP7,CTNNB1,RBPJ,FN1,CHD4,TRIM33,GATAD2A,AKR1A1,SET,HDAC1,PRPF4,NCOA6,NELFE,FLOT1,RFC1,NELFA,RTF1,DDX17,USP34,JMJD1C,RBM33,SMARCA4,PHF21A,PTBP3,C11orf30,TLE3,GTF2I,PIAS2,MARCKS
TISSUES	BTO:0000142	Brain	44	5462	0.28	0.00016	9606.ENSP00000218224,9606.ENSP00000228136,9606.ENSP00000228284,9606.ENSP00000253024,9606.ENSP00000256646,9606.ENSP00000263381,9606.ENSP00000265351,9606.ENSP00000266070,9606.ENSP00000267064,9606.ENSP00000268712,9606.ENSP00000273258,9606.ENSP00000277541,9606.ENSP00000300403,9606.ENSP00000311825,9606.ENSP00000317872,9606.ENSP00000320485,9606.ENSP00000323967,9606.ENSP00000328848,9606.ENSP00000333633,…	PQBP1,C11orf58,SART3,TRIM28,NOTCH2,WIZ,XPO5,DIDO1,SMARCC2,NCOR1,ARL6IP5,NOTCH1,TPX2,CTBP2,RBBP6,ARID1A,SMARCE1,RBM10,MTA1,RHOG,CTNNB1,RBPJ,FN1,TRIM33,GATAD2A,TPR,SET,NCOA6,FLOT1,NELFA,RTF1,DDX17,USP34,JMJD1C,NCOR2,RBM33,SMARCA4,TOP2B,PHF21A,ANP32A,TLE3,GTF2I,PIAS2,MARCKS
TISSUES	BTO:0000174	Embryonic structure	20	2132	0.34	0.0324	9606.ENSP00000228284,9606.ENSP00000253024,9606.ENSP00000265351,9606.ENSP00000310448,9606.ENSP00000311825,9606.ENSP00000317872,9606.ENSP00000320485,9606.ENSP00000328848,9606.ENSP00000336741,9606.ENSP00000344456,9606.ENSP00000345206,9606.ENSP00000346839,9606.ENSP00000349508,9606.ENSP00000356448,9606.ENSP00000379065,9606.ENSP00000380033,9606.ENSP00000382204,9606.ENSP00000395654,9606.ENSP00000396704,…	SART3,TRIM28,XPO5,SART1,CTBP2,RBBP6,ARID1A,RBM10,DHX15,CTNNB1,RBPJ,FN1,CHD4,TPR,TRPS1,DDX17,JMJD1C,SMARCA4,TOP2B,PTBP3
TISSUES	BTO:0000176	Carcinoma cell	14	571	0.76	2.8e-05	9606.ENSP00000228284,9606.ENSP00000251038,9606.ENSP00000252137,9606.ENSP00000256646,9606.ENSP00000300403,9606.ENSP00000309555,9606.ENSP00000317872,9606.ENSP00000343535,9606.ENSP00000344456,9606.ENSP00000345206,9606.ENSP00000346839,9606.ENSP00000356448,9606.ENSP00000384018,9606.ENSP00000460070	SART3,ZC3H14,DGCR14,NOTCH2,TPX2,HCFC1,RBBP6,USP7,CTNNB1,RBPJ,FN1,TPR,NCOR2,GTF2I
TISSUES	BTO:0000180	Cervical carcinoma cell	10	271	0.94	4.69e-05	9606.ENSP00000256646,9606.ENSP00000277541,9606.ENSP00000292599,9606.ENSP00000317872,9606.ENSP00000333633,9606.ENSP00000343535,9606.ENSP00000344456,9606.ENSP00000346839,9606.ENSP00000362649,9606.ENSP00000395654	NOTCH2,NOTCH1,MAML1,RBBP6,MTA1,USP7,CTNNB1,FN1,HDAC1,SMARCA4
TISSUES	BTO:0000254	Female reproductive gland	30	2783	0.41	7.54e-05	9606.ENSP00000251038,9606.ENSP00000252137,9606.ENSP00000253024,9606.ENSP00000261531,9606.ENSP00000265351,9606.ENSP00000266070,9606.ENSP00000278823,9606.ENSP00000300403,9606.ENSP00000309555,9606.ENSP00000323967,9606.ENSP00000326603,9606.ENSP00000328720,9606.ENSP00000333633,9606.ENSP00000343535,9606.ENSP00000344456,9606.ENSP00000345206,9606.ENSP00000349508,9606.ENSP00000353463,9606.ENSP00000361777,…	ZC3H14,DGCR14,TRIM28,SNW1,XPO5,DIDO1,MTA2,TPX2,HCFC1,SMARCE1,SMCHD1,FOXK1,MTA1,USP7,CTNNB1,RBPJ,CHD4,GATAD2A,SET,PRPF4,NCOA6,NELFE,RFC1,NELFA,USP34,SMARCA4,PTBP3,TLE3,GTF2I,PIAS2
TISSUES	BTO:0000282	Head	48	6329	0.25	0.00018	9606.ENSP00000218224,9606.ENSP00000228136,9606.ENSP00000228284,9606.ENSP00000253024,9606.ENSP00000256646,9606.ENSP00000263381,9606.ENSP00000265351,9606.ENSP00000266070,9606.ENSP00000267064,9606.ENSP00000268712,9606.ENSP00000273258,9606.ENSP00000277541,9606.ENSP00000297151,9606.ENSP00000300403,9606.ENSP00000303427,9606.ENSP00000311825,9606.ENSP00000317872,9606.ENSP00000320485,9606.ENSP00000323967,…	PQBP1,C11orf58,SART3,TRIM28,NOTCH2,WIZ,XPO5,DIDO1,SMARCC2,NCOR1,ARL6IP5,NOTCH1,SLU7,TPX2,PDS5A,CTBP2,RBBP6,ARID1A,SMARCE1,SMCHD1,RBM10,MTA1,RHOG,CTNNB1,RBPJ,FN1,TRIM33,GATAD2A,TPR,SET,NCOA6,NELFE,FLOT1,NELFA,RTF1,DDX17,USP34,JMJD1C,NCOR2,RBM33,SMARCA4,TOP2B,PHF21A,ANP32A,TLE3,GTF2I,PIAS2,MARCKS
TISSUES	BTO:0000284	Organism form	21	2239	0.34	0.0243	9606.ENSP00000228284,9606.ENSP00000253024,9606.ENSP00000265351,9606.ENSP00000310448,9606.ENSP00000311825,9606.ENSP00000317872,9606.ENSP00000320485,9606.ENSP00000328848,9606.ENSP00000336741,9606.ENSP00000344456,9606.ENSP00000345206,9606.ENSP00000346839,9606.ENSP00000349508,9606.ENSP00000356448,9606.ENSP00000372335,9606.ENSP00000379065,9606.ENSP00000380033,9606.ENSP00000382204,9606.ENSP00000395654,…	SART3,TRIM28,XPO5,SART1,CTBP2,RBBP6,ARID1A,RBM10,DHX15,CTNNB1,RBPJ,FN1,CHD4,TPR,NELFA,TRPS1,DDX17,JMJD1C,SMARCA4,TOP2B,PTBP3
TISSUES	BTO:0000345	Digestive gland	28	2645	0.4	0.00022	9606.ENSP00000253024,9606.ENSP00000261531,9606.ENSP00000267064,9606.ENSP00000268712,9606.ENSP00000273258,9606.ENSP00000300403,9606.ENSP00000310448,9606.ENSP00000311825,9606.ENSP00000320485,9606.ENSP00000343535,9606.ENSP00000344456,9606.ENSP00000346839,9606.ENSP00000349508,9606.ENSP00000355568,9606.ENSP00000356448,9606.ENSP00000361140,9606.ENSP00000361777,9606.ENSP00000362649,9606.ENSP00000365569,…	TRIM28,SNW1,SMARCC2,NCOR1,ARL6IP5,TPX2,SART1,CTBP2,ARID1A,USP7,CTNNB1,FN1,CHD4,IRF2BP2,TPR,AKR1A1,SET,HDAC1,FLOT1,DDX17,USP34,JMJD1C,NCOR2,SMARCA4,TOP2B,ANP32A,TLE3,MARCKS
TISSUES	BTO:0000379	Embryo	15	708	0.7	4.69e-05	9606.ENSP00000228284,9606.ENSP00000253024,9606.ENSP00000310448,9606.ENSP00000320485,9606.ENSP00000328848,9606.ENSP00000344456,9606.ENSP00000346839,9606.ENSP00000349508,9606.ENSP00000356448,9606.ENSP00000379065,9606.ENSP00000380033,9606.ENSP00000382204,9606.ENSP00000395654,9606.ENSP00000396704,9606.ENSP00000414921	SART3,TRIM28,SART1,ARID1A,RBM10,CTNNB1,FN1,CHD4,TPR,TRPS1,DDX17,JMJD1C,SMARCA4,TOP2B,PTBP3
TISSUES	BTO:0000426	Erythroleukemia cell	6	225	0.8	0.0288	9606.ENSP00000253024,9606.ENSP00000333633,9606.ENSP00000349508,9606.ENSP00000362649,9606.ENSP00000395654,9606.ENSP00000439856	TRIM28,MTA1,CHD4,HDAC1,SMARCA4,CHERP
TISSUES	BTO:0000511	Gastrointestinal tract	17	1680	0.38	0.038	9606.ENSP00000218224,9606.ENSP00000265295,9606.ENSP00000266070,9606.ENSP00000267064,9606.ENSP00000297151,9606.ENSP00000310448,9606.ENSP00000311825,9606.ENSP00000320485,9606.ENSP00000344456,9606.ENSP00000346839,9606.ENSP00000353463,9606.ENSP00000361140,9606.ENSP00000362649,9606.ENSP00000363313,9606.ENSP00000365569,9606.ENSP00000380033,9606.ENSP00000381577	PQBP1,SPDL1,DIDO1,SMARCC2,SLU7,SART1,CTBP2,ARID1A,CTNNB1,FN1,GATAD2A,AKR1A1,HDAC1,PRPF4,FLOT1,DDX17,USP34
TISSUES	BTO:0000522	Gland	56	6602	0.3	8.74e-08	9606.ENSP00000218224,9606.ENSP00000251038,9606.ENSP00000252137,9606.ENSP00000253024,9606.ENSP00000261531,9606.ENSP00000265351,9606.ENSP00000266070,9606.ENSP00000267064,9606.ENSP00000268712,9606.ENSP00000273258,9606.ENSP00000278823,9606.ENSP00000294740,9606.ENSP00000300403,9606.ENSP00000303427,9606.ENSP00000309555,9606.ENSP00000310448,9606.ENSP00000311825,9606.ENSP00000317872,9606.ENSP00000320485,…	PQBP1,ZC3H14,DGCR14,TRIM28,SNW1,XPO5,DIDO1,SMARCC2,NCOR1,ARL6IP5,MTA2,ZNF281,TPX2,PDS5A,HCFC1,SART1,CTBP2,RBBP6,ARID1A,SMARCE1,SMCHD1,FOXK1,MTA1,DHX15,USP7,CTNNB1,RBPJ,FN1,CHD4,TRIM33,GATAD2A,IRF2BP2,TPR,AKR1A1,SET,GNL2,HDAC1,PRPF4,NCOA6,NELFE,FLOT1,RFC1,NELFA,TRPS1,DDX17,USP34,JMJD1C,NCOR2,SMARCA4,TOP2B,PTBP3,ANP32A,TLE3,GTF2I,PIAS2,MARCKS
TISSUES	BTO:0000580	Blood cancer cell	24	1098	0.71	1.31e-08	9606.ENSP00000253024,9606.ENSP00000256646,9606.ENSP00000265351,9606.ENSP00000268712,9606.ENSP00000277541,9606.ENSP00000292599,9606.ENSP00000300403,9606.ENSP00000320485,9606.ENSP00000323967,9606.ENSP00000333633,9606.ENSP00000336741,9606.ENSP00000343535,9606.ENSP00000344456,9606.ENSP00000349508,9606.ENSP00000361777,9606.ENSP00000362649,9606.ENSP00000365569,9606.ENSP00000380033,9606.ENSP00000384018,…	TRIM28,NOTCH2,XPO5,NCOR1,NOTCH1,MAML1,TPX2,ARID1A,SMARCE1,MTA1,DHX15,USP7,CTNNB1,CHD4,SET,HDAC1,FLOT1,DDX17,NCOR2,SMARCA4,TOP2B,ANP32A,CHERP,GTF2I
TISSUES	BTO:0000583	Bone marrow cancer cell	8	395	0.68	0.0212	9606.ENSP00000253024,9606.ENSP00000333633,9606.ENSP00000343535,9606.ENSP00000349508,9606.ENSP00000362649,9606.ENSP00000395654,9606.ENSP00000439856,9606.ENSP00000478061	TRIM28,MTA1,USP7,CHD4,HDAC1,SMARCA4,CHERP,MARCKS
TISSUES	BTO:0000586	Colonic cancer cell	8	249	0.88	0.0011	9606.ENSP00000309555,9606.ENSP00000311825,9606.ENSP00000320485,9606.ENSP00000328720,9606.ENSP00000344456,9606.ENSP00000380033,9606.ENSP00000384018,9606.ENSP00000460070	HCFC1,CTBP2,ARID1A,FOXK1,CTNNB1,DDX17,NCOR2,GTF2I
TISSUES	BTO:0000604	Adenocarcinoma cell	11	524	0.69	0.0012	9606.ENSP00000251038,9606.ENSP00000252137,9606.ENSP00000256646,9606.ENSP00000300403,9606.ENSP00000309555,9606.ENSP00000343535,9606.ENSP00000344456,9606.ENSP00000345206,9606.ENSP00000346839,9606.ENSP00000384018,9606.ENSP00000460070	ZC3H14,DGCR14,NOTCH2,TPX2,HCFC1,USP7,CTNNB1,RBPJ,FN1,NCOR2,GTF2I
TISSUES	BTO:0000744	Lymphocytic leukemia cell	11	361	0.86	6.27e-05	9606.ENSP00000253024,9606.ENSP00000256646,9606.ENSP00000268712,9606.ENSP00000277541,9606.ENSP00000292599,9606.ENSP00000320485,9606.ENSP00000344456,9606.ENSP00000362649,9606.ENSP00000365569,9606.ENSP00000384018,9606.ENSP00000395654	TRIM28,NOTCH2,NCOR1,NOTCH1,MAML1,ARID1A,CTNNB1,HDAC1,FLOT1,NCOR2,SMARCA4
TISSUES	BTO:0000759	Liver	18	1882	0.35	0.0478	9606.ENSP00000253024,9606.ENSP00000261531,9606.ENSP00000268712,9606.ENSP00000300403,9606.ENSP00000320485,9606.ENSP00000343535,9606.ENSP00000344456,9606.ENSP00000346839,9606.ENSP00000349508,9606.ENSP00000355568,9606.ENSP00000356448,9606.ENSP00000361140,9606.ENSP00000361777,9606.ENSP00000362649,9606.ENSP00000380033,9606.ENSP00000396704,9606.ENSP00000417864,9606.ENSP00000478061	TRIM28,SNW1,NCOR1,TPX2,ARID1A,USP7,CTNNB1,FN1,CHD4,IRF2BP2,TPR,AKR1A1,SET,HDAC1,DDX17,TOP2B,ANP32A,MARCKS
TISSUES	BTO:0000782	T-lymphocyte	7	255	0.81	0.0089	9606.ENSP00000253024,9606.ENSP00000256646,9606.ENSP00000267064,9606.ENSP00000346839,9606.ENSP00000362649,9606.ENSP00000364578,9606.ENSP00000396704	TRIM28,NOTCH2,SMARCC2,FN1,HDAC1,NELFE,TOP2B
TISSUES	BTO:0001271	Leukemia cell	22	949	0.74	1.8e-08	9606.ENSP00000253024,9606.ENSP00000256646,9606.ENSP00000268712,9606.ENSP00000277541,9606.ENSP00000292599,9606.ENSP00000300403,9606.ENSP00000320485,9606.ENSP00000323967,9606.ENSP00000333633,9606.ENSP00000336741,9606.ENSP00000343535,9606.ENSP00000344456,9606.ENSP00000349508,9606.ENSP00000361777,9606.ENSP00000362649,9606.ENSP00000365569,9606.ENSP00000380033,9606.ENSP00000384018,9606.ENSP00000395654,…	TRIM28,NOTCH2,NCOR1,NOTCH1,MAML1,TPX2,ARID1A,SMARCE1,MTA1,DHX15,USP7,CTNNB1,CHD4,SET,HDAC1,FLOT1,DDX17,NCOR2,SMARCA4,TOP2B,CHERP,GTF2I
TISSUES	BTO:0001484	Nervous system	45	5707	0.27	0.00018	9606.ENSP00000218224,9606.ENSP00000228136,9606.ENSP00000228284,9606.ENSP00000253024,9606.ENSP00000256646,9606.ENSP00000263381,9606.ENSP00000265351,9606.ENSP00000266070,9606.ENSP00000267064,9606.ENSP00000267812,9606.ENSP00000268712,9606.ENSP00000273258,9606.ENSP00000277541,9606.ENSP00000300403,9606.ENSP00000311825,9606.ENSP00000317872,9606.ENSP00000320485,9606.ENSP00000323967,9606.ENSP00000328848,…	PQBP1,C11orf58,SART3,TRIM28,NOTCH2,WIZ,XPO5,DIDO1,SMARCC2,MFAP1,NCOR1,ARL6IP5,NOTCH1,TPX2,CTBP2,RBBP6,ARID1A,SMARCE1,RBM10,MTA1,RHOG,CTNNB1,RBPJ,FN1,TRIM33,GATAD2A,TPR,SET,NCOA6,FLOT1,NELFA,RTF1,DDX17,USP34,JMJD1C,NCOR2,RBM33,SMARCA4,TOP2B,PHF21A,ANP32A,TLE3,GTF2I,PIAS2,MARCKS
TISSUES	BTO:0001488	Endocrine gland	55	6036	0.33	1.47e-08	9606.ENSP00000218224,9606.ENSP00000251038,9606.ENSP00000252137,9606.ENSP00000253024,9606.ENSP00000261531,9606.ENSP00000265351,9606.ENSP00000266070,9606.ENSP00000267064,9606.ENSP00000268712,9606.ENSP00000273258,9606.ENSP00000278823,9606.ENSP00000294740,9606.ENSP00000300403,9606.ENSP00000303427,9606.ENSP00000309555,9606.ENSP00000310448,9606.ENSP00000311825,9606.ENSP00000317872,9606.ENSP00000320485,…	PQBP1,ZC3H14,DGCR14,TRIM28,SNW1,XPO5,DIDO1,SMARCC2,NCOR1,ARL6IP5,MTA2,ZNF281,TPX2,PDS5A,HCFC1,SART1,CTBP2,RBBP6,ARID1A,SMARCE1,SMCHD1,FOXK1,MTA1,DHX15,USP7,CTNNB1,RBPJ,FN1,CHD4,TRIM33,GATAD2A,IRF2BP2,TPR,AKR1A1,SET,HDAC1,PRPF4,NCOA6,NELFE,FLOT1,RFC1,NELFA,TRPS1,DDX17,USP34,JMJD1C,NCOR2,SMARCA4,TOP2B,PTBP3,ANP32A,TLE3,GTF2I,PIAS2,MARCKS
TISSUES	BTO:0001489	Whole body	73	12619	0.13	0.00016	9606.ENSP00000218224,9606.ENSP00000228136,9606.ENSP00000228284,9606.ENSP00000251038,9606.ENSP00000252137,9606.ENSP00000253024,9606.ENSP00000256646,9606.ENSP00000261531,9606.ENSP00000263381,9606.ENSP00000265295,9606.ENSP00000265351,9606.ENSP00000266070,9606.ENSP00000267064,9606.ENSP00000267812,9606.ENSP00000268712,9606.ENSP00000273258,9606.ENSP00000277541,9606.ENSP00000278823,9606.ENSP00000283882,…	PQBP1,C11orf58,SART3,ZC3H14,DGCR14,TRIM28,NOTCH2,SNW1,WIZ,SPDL1,XPO5,DIDO1,SMARCC2,MFAP1,NCOR1,ARL6IP5,NOTCH1,MTA2,CFDP1,ZNF281,SLU7,TPX2,PDS5A,HCFC1,SART1,CTBP2,RBBP6,ARID1A,ZMYM4,SMARCE1,SMCHD1,FOXK1,RBM10,MTA1,DHX15,RHOG,LIN54,USP7,CTNNB1,RBPJ,FN1,CHD4,TRIM33,GATAD2A,IRF2BP2,TPR,AKR1A1,SET,GNL2,HDAC1,PRPF4,NCOA6,NELFE,FLOT1,RFC1,NELFA,RTF1,TRPS1,DDX17,USP34,JMJD1C,NCOR2,RBM33,SMARCA4,TOP2B,PHF…
TISSUES	BTO:0001491	Viscus	41	5020	0.28	0.00027	9606.ENSP00000218224,9606.ENSP00000253024,9606.ENSP00000261531,9606.ENSP00000265295,9606.ENSP00000266070,9606.ENSP00000267064,9606.ENSP00000267812,9606.ENSP00000268712,9606.ENSP00000273258,9606.ENSP00000297151,9606.ENSP00000300403,9606.ENSP00000303427,9606.ENSP00000310448,9606.ENSP00000311825,9606.ENSP00000317872,9606.ENSP00000320485,9606.ENSP00000333633,9606.ENSP00000336741,9606.ENSP00000343535,…	PQBP1,TRIM28,SNW1,SPDL1,DIDO1,SMARCC2,MFAP1,NCOR1,ARL6IP5,SLU7,TPX2,PDS5A,SART1,CTBP2,RBBP6,ARID1A,MTA1,DHX15,USP7,CTNNB1,FN1,CHD4,GATAD2A,IRF2BP2,TPR,AKR1A1,SET,GNL2,HDAC1,PRPF4,FLOT1,DDX17,USP34,NCOR2,SMARCA4,TOP2B,ANP32A,C11orf30,TLE3,GTF2I,MARCKS
TISSUES	BTO:0003091	Urogenital system	59	6716	0.32	1.31e-08	9606.ENSP00000218224,9606.ENSP00000228136,9606.ENSP00000228284,9606.ENSP00000251038,9606.ENSP00000252137,9606.ENSP00000253024,9606.ENSP00000261531,9606.ENSP00000265295,9606.ENSP00000265351,9606.ENSP00000266070,9606.ENSP00000273258,9606.ENSP00000278823,9606.ENSP00000283882,9606.ENSP00000294740,9606.ENSP00000300403,9606.ENSP00000309555,9606.ENSP00000310448,9606.ENSP00000311825,9606.ENSP00000317872,…	PQBP1,C11orf58,SART3,ZC3H14,DGCR14,TRIM28,SNW1,SPDL1,XPO5,DIDO1,ARL6IP5,MTA2,CFDP1,ZNF281,TPX2,HCFC1,SART1,CTBP2,RBBP6,ZMYM4,SMARCE1,SMCHD1,FOXK1,RBM10,MTA1,DHX15,LIN54,USP7,CTNNB1,RBPJ,FN1,CHD4,TRIM33,GATAD2A,AKR1A1,SET,GNL2,HDAC1,PRPF4,NCOA6,NELFE,FLOT1,RFC1,NELFA,RTF1,TRPS1,DDX17,USP34,JMJD1C,RBM33,SMARCA4,PHF21A,PTBP3,ANP32A,C11orf30,TLE3,GTF2I,PIAS2,MARCKS
STRING clusters	CL:1686	U2-type spliceosomal complex, and Spliceosome	6	109	1.11	0.0021	9606.ENSP00000218224,9606.ENSP00000261531,9606.ENSP00000267812,9606.ENSP00000297151,9606.ENSP00000310448,9606.ENSP00000363313	PQBP1,SNW1,MFAP1,SLU7,SART1,PRPF4
STRING clusters	CL:1688	U2-type spliceosomal complex, and mRNA cis splicing, via spliceosome	5	99	1.08	0.0149	9606.ENSP00000261531,9606.ENSP00000267812,9606.ENSP00000297151,9606.ENSP00000310448,9606.ENSP00000363313	SNW1,MFAP1,SLU7,SART1,PRPF4
STRING clusters	CL:1693	U4/U6 x U5 tri-snRNP complex	3	26	1.43	0.0429	9606.ENSP00000267812,9606.ENSP00000310448,9606.ENSP00000363313	MFAP1,SART1,PRPF4
STRING clusters	CL:21668	MAML1-RBP-Jkappa- ICN1 complex, and Neurogenic locus Notch 2	5	6	2.29	1.22e-06	9606.ENSP00000256646,9606.ENSP00000277541,9606.ENSP00000292599,9606.ENSP00000345206,9606.ENSP00000434552	NOTCH2,NOTCH1,MAML1,RBPJ,MAML2
STRING clusters	CL:3634	Nucleosome, and histone deacetylase complex	8	145	1.11	0.00014	9606.ENSP00000253024,9606.ENSP00000278823,9606.ENSP00000333633,9606.ENSP00000349508,9606.ENSP00000353463,9606.ENSP00000357644,9606.ENSP00000362649,9606.ENSP00000398824	TRIM28,MTA2,MTA1,CHD4,GATAD2A,GATAD2B,HDAC1,PHF21A
STRING clusters	CL:3815	HDACs deacetylate histones, and Methyl-CpG binding domain	7	43	1.58	2.42e-06	9606.ENSP00000278823,9606.ENSP00000333633,9606.ENSP00000349508,9606.ENSP00000353463,9606.ENSP00000357644,9606.ENSP00000362649,9606.ENSP00000398824	MTA2,MTA1,CHD4,GATAD2A,GATAD2B,HDAC1,PHF21A
STRING clusters	CL:3874	NuRD complex	6	12	2.07	3.83e-07	9606.ENSP00000278823,9606.ENSP00000333633,9606.ENSP00000349508,9606.ENSP00000353463,9606.ENSP00000357644,9606.ENSP00000362649	MTA2,MTA1,CHD4,GATAD2A,GATAD2B,HDAC1
STRING clusters	CL:3877	NuRD complex	3	6	2.07	0.0017	9606.ENSP00000278823,9606.ENSP00000349508,9606.ENSP00000353463	MTA2,CHD4,GATAD2A
STRING clusters	CL:3943	Histone lysine methylation, and JmjC domain, hydroxylase	4	49	1.28	0.0146	9606.ENSP00000323074,9606.ENSP00000352463,9606.ENSP00000363929,9606.ENSP00000382204	RAI1,TCF20,NCOA6,JMJD1C
STRING clusters	CL:4043	nBAF complex, and ISWI-type complex	5	40	1.47	0.00048	9606.ENSP00000267064,9606.ENSP00000320485,9606.ENSP00000323967,9606.ENSP00000395654,9606.ENSP00000396704	SMARCC2,ARID1A,SMARCE1,SMARCA4,TOP2B
STRING clusters	CL:4052	npBAF complex	4	11	1.93	0.00018	9606.ENSP00000267064,9606.ENSP00000320485,9606.ENSP00000323967,9606.ENSP00000395654	SMARCC2,ARID1A,SMARCE1,SMARCA4
STRING clusters	CL:4054	npBAF complex	3	6	2.07	0.0017	9606.ENSP00000267064,9606.ENSP00000320485,9606.ENSP00000323967	SMARCC2,ARID1A,SMARCE1
STRING clusters	CL:4564	Transcription elongation factor complex	3	24	1.47	0.0359	9606.ENSP00000364578,9606.ENSP00000372335,9606.ENSP00000374280	NELFE,NELFA,RTF1
DISEASES	DOID:0060307	Autosomal dominant non-syndromic intellectual disability	5	57	1.32	0.0056	9606.ENSP00000267064,9606.ENSP00000320485,9606.ENSP00000323967,9606.ENSP00000357644,9606.ENSP00000395654	SMARCC2,ARID1A,SMARCE1,GATAD2B,SMARCA4
DISEASES	DOID:1059	Intellectual disability	12	412	0.84	0.00093	9606.ENSP00000218224,9606.ENSP00000251038,9606.ENSP00000267064,9606.ENSP00000309555,9606.ENSP00000320485,9606.ENSP00000323967,9606.ENSP00000344456,9606.ENSP00000349508,9606.ENSP00000352463,9606.ENSP00000357644,9606.ENSP00000395654,9606.ENSP00000398824	PQBP1,ZC3H14,SMARCC2,HCFC1,ARID1A,SMARCE1,CTNNB1,CHD4,TCF20,GATAD2B,SMARCA4,PHF21A
DISEASES	DOID:1925	Coffin-Siris syndrome	4	17	1.74	0.0027	9606.ENSP00000267064,9606.ENSP00000320485,9606.ENSP00000323967,9606.ENSP00000395654	SMARCC2,ARID1A,SMARCE1,SMARCA4
DISEASES	DOID:2394	Ovarian cancer	4	52	1.26	0.0402	9606.ENSP00000252137,9606.ENSP00000320485,9606.ENSP00000344456,9606.ENSP00000395654	DGCR14,ARID1A,CTNNB1,SMARCA4
DISEASES	DOID:4001	Ovarian carcinoma	3	16	1.65	0.0366	9606.ENSP00000252137,9606.ENSP00000320485,9606.ENSP00000395654	DGCR14,ARID1A,SMARCA4
Monarch	EFO:0003892	Pulmonary function measurement	14	1222	0.43	0.0311	9606.ENSP00000268712,9606.ENSP00000283882,9606.ENSP00000328720,9606.ENSP00000346839,9606.ENSP00000351250,9606.ENSP00000352463,9606.ENSP00000361140,9606.ENSP00000362153,9606.ENSP00000379065,9606.ENSP00000381577,9606.ENSP00000382204,9606.ENSP00000384018,9606.ENSP00000396704,9606.ENSP00000434552	NCOR1,CFDP1,FOXK1,FN1,TRIM33,TCF20,AKR1A1,GNL2,TRPS1,USP34,JMJD1C,NCOR2,TOP2B,MAML2
Monarch	EFO:0003925	Cognition	15	1328	0.43	0.0246	9606.ENSP00000303427,9606.ENSP00000323074,9606.ENSP00000326603,9606.ENSP00000352463,9606.ENSP00000355568,9606.ENSP00000357644,9606.ENSP00000365569,9606.ENSP00000374280,9606.ENSP00000379065,9606.ENSP00000381577,9606.ENSP00000382204,9606.ENSP00000398824,9606.ENSP00000434552,9606.ENSP00000452871,9606.ENSP00000460070	PDS5A,RAI1,SMCHD1,TCF20,IRF2BP2,GATAD2B,FLOT1,RTF1,TRPS1,USP34,JMJD1C,PHF21A,MAML2,TLE3,GTF2I
Monarch	EFO:0004302	Anthropometric measurement	33	4307	0.26	0.0132	9606.ENSP00000251038,9606.ENSP00000266070,9606.ENSP00000268712,9606.ENSP00000278823,9606.ENSP00000310448,9606.ENSP00000311825,9606.ENSP00000317872,9606.ENSP00000320485,9606.ENSP00000322915,9606.ENSP00000323074,9606.ENSP00000326603,9606.ENSP00000343535,9606.ENSP00000344456,9606.ENSP00000345206,9606.ENSP00000346839,9606.ENSP00000351250,9606.ENSP00000352463,9606.ENSP00000353463,9606.ENSP00000357644,…	ZC3H14,DIDO1,NCOR1,MTA2,SART1,CTBP2,RBBP6,ARID1A,ZMYM4,RAI1,SMCHD1,USP7,CTNNB1,RBPJ,FN1,TRIM33,TCF20,GATAD2A,GATAD2B,NCOA6,NELFE,FLOT1,RFC1,TRPS1,DDX17,USP34,JMJD1C,NCOR2,SMARCA4,PHF21A,MAML2,TLE3,GTF2I
Monarch	EFO:0004308	Leukocyte count	20	2064	0.36	0.0192	9606.ENSP00000256646,9606.ENSP00000266070,9606.ENSP00000268712,9606.ENSP00000292599,9606.ENSP00000300403,9606.ENSP00000320485,9606.ENSP00000323074,9606.ENSP00000339467,9606.ENSP00000341947,9606.ENSP00000343535,9606.ENSP00000345206,9606.ENSP00000346839,9606.ENSP00000363313,9606.ENSP00000374280,9606.ENSP00000379065,9606.ENSP00000381577,9606.ENSP00000382204,9606.ENSP00000384018,9606.ENSP00000433205,…	NOTCH2,DIDO1,NCOR1,MAML1,TPX2,ARID1A,RAI1,RHOG,LIN54,USP7,RBPJ,FN1,PRPF4,RTF1,TRPS1,USP34,JMJD1C,NCOR2,C11orf30,TLE3
Monarch	EFO:0004324	Body weights and measures	32	4126	0.26	0.0137	9606.ENSP00000251038,9606.ENSP00000268712,9606.ENSP00000278823,9606.ENSP00000310448,9606.ENSP00000311825,9606.ENSP00000317872,9606.ENSP00000320485,9606.ENSP00000322915,9606.ENSP00000323074,9606.ENSP00000326603,9606.ENSP00000343535,9606.ENSP00000344456,9606.ENSP00000345206,9606.ENSP00000346839,9606.ENSP00000351250,9606.ENSP00000352463,9606.ENSP00000353463,9606.ENSP00000357644,9606.ENSP00000363929,…	ZC3H14,NCOR1,MTA2,SART1,CTBP2,RBBP6,ARID1A,ZMYM4,RAI1,SMCHD1,USP7,CTNNB1,RBPJ,FN1,TRIM33,TCF20,GATAD2A,GATAD2B,NCOA6,NELFE,FLOT1,RFC1,TRPS1,DDX17,USP34,JMJD1C,NCOR2,SMARCA4,PHF21A,MAML2,TLE3,GTF2I
Monarch	EFO:0004339	Body height	22	2089	0.39	0.0047	9606.ENSP00000251038,9606.ENSP00000268712,9606.ENSP00000310448,9606.ENSP00000311825,9606.ENSP00000317872,9606.ENSP00000320485,9606.ENSP00000323074,9606.ENSP00000326603,9606.ENSP00000343535,9606.ENSP00000344456,9606.ENSP00000353463,9606.ENSP00000357644,9606.ENSP00000363929,9606.ENSP00000371321,9606.ENSP00000379065,9606.ENSP00000381577,9606.ENSP00000382204,9606.ENSP00000384018,9606.ENSP00000395654,…	ZC3H14,NCOR1,SART1,CTBP2,RBBP6,ARID1A,RAI1,SMCHD1,USP7,CTNNB1,GATAD2A,GATAD2B,NCOA6,RFC1,TRPS1,USP34,JMJD1C,NCOR2,SMARCA4,PHF21A,MAML2,TLE3
Monarch	EFO:0004458	C-reactive protein measurement	8	395	0.68	0.0178	9606.ENSP00000267064,9606.ENSP00000268712,9606.ENSP00000357644,9606.ENSP00000363929,9606.ENSP00000379065,9606.ENSP00000381577,9606.ENSP00000382204,9606.ENSP00000460070	SMARCC2,NCOR1,GATAD2B,NCOA6,TRPS1,USP34,JMJD1C,GTF2I
Monarch	EFO:0004503	Hematological measurement	38	4594	0.29	0.0015	9606.ENSP00000228136,9606.ENSP00000256646,9606.ENSP00000263381,9606.ENSP00000265351,9606.ENSP00000266070,9606.ENSP00000268712,9606.ENSP00000277541,9606.ENSP00000283882,9606.ENSP00000292599,9606.ENSP00000300403,9606.ENSP00000303427,9606.ENSP00000311825,9606.ENSP00000320485,9606.ENSP00000323074,9606.ENSP00000339467,9606.ENSP00000341947,9606.ENSP00000343535,9606.ENSP00000345206,9606.ENSP00000346839,…	C11orf58,NOTCH2,WIZ,XPO5,DIDO1,NCOR1,NOTCH1,CFDP1,MAML1,TPX2,PDS5A,CTBP2,ARID1A,RAI1,RHOG,LIN54,USP7,RBPJ,FN1,CHD4,TRIM33,GATAD2A,GATAD2B,AKR1A1,SET,PRPF4,NELFE,WRNIP1,RFC1,RTF1,TRPS1,USP34,JMJD1C,NCOR2,C11orf30,MAML2,TLE3,GTF2I
Monarch	EFO:0004586	Complete blood cell count	27	2857	0.35	0.0039	9606.ENSP00000228136,9606.ENSP00000256646,9606.ENSP00000265351,9606.ENSP00000266070,9606.ENSP00000268712,9606.ENSP00000283882,9606.ENSP00000292599,9606.ENSP00000300403,9606.ENSP00000311825,9606.ENSP00000320485,9606.ENSP00000323074,9606.ENSP00000339467,9606.ENSP00000341947,9606.ENSP00000343535,9606.ENSP00000345206,9606.ENSP00000346839,9606.ENSP00000349508,9606.ENSP00000353463,9606.ENSP00000363313,…	C11orf58,NOTCH2,XPO5,DIDO1,NCOR1,CFDP1,MAML1,TPX2,CTBP2,ARID1A,RAI1,RHOG,LIN54,USP7,RBPJ,FN1,CHD4,GATAD2A,PRPF4,WRNIP1,RTF1,TRPS1,USP34,JMJD1C,NCOR2,C11orf30,TLE3
Monarch	EFO:0004784	Self reported educational attainment	12	1006	0.45	0.0486	9606.ENSP00000323074,9606.ENSP00000352463,9606.ENSP00000355568,9606.ENSP00000357644,9606.ENSP00000381577,9606.ENSP00000382204,9606.ENSP00000384160,9606.ENSP00000398824,9606.ENSP00000433205,9606.ENSP00000434552,9606.ENSP00000452871,9606.ENSP00000460070	RAI1,TCF20,IRF2BP2,GATAD2B,USP34,JMJD1C,RBM33,PHF21A,C11orf30,MAML2,TLE3,GTF2I
Monarch	EFO:0004872	Inflammatory biomarker measurement	14	1230	0.43	0.033	9606.ENSP00000267064,9606.ENSP00000268712,9606.ENSP00000292599,9606.ENSP00000311825,9606.ENSP00000320485,9606.ENSP00000328720,9606.ENSP00000341947,9606.ENSP00000352463,9606.ENSP00000357644,9606.ENSP00000363929,9606.ENSP00000379065,9606.ENSP00000381577,9606.ENSP00000382204,9606.ENSP00000460070	SMARCC2,NCOR1,MAML1,CTBP2,ARID1A,FOXK1,LIN54,TCF20,GATAD2B,NCOA6,TRPS1,USP34,JMJD1C,GTF2I
Monarch	EFO:0005091	Monocyte count	10	643	0.56	0.0233	9606.ENSP00000266070,9606.ENSP00000300403,9606.ENSP00000320485,9606.ENSP00000323074,9606.ENSP00000345206,9606.ENSP00000346839,9606.ENSP00000379065,9606.ENSP00000382204,9606.ENSP00000384018,9606.ENSP00000452871	DIDO1,TPX2,ARID1A,RAI1,RBPJ,FN1,TRPS1,JMJD1C,NCOR2,TLE3
Monarch	EFO:0007978	Red blood cell density measurement	9	404	0.72	0.0056	9606.ENSP00000228136,9606.ENSP00000341947,9606.ENSP00000349508,9606.ENSP00000351250,9606.ENSP00000371321,9606.ENSP00000379065,9606.ENSP00000382204,9606.ENSP00000434552,9606.ENSP00000452871	C11orf58,LIN54,CHD4,TRIM33,RFC1,TRPS1,JMJD1C,MAML2,TLE3
Monarch	EFO:0007988	Myeloid white cell count	16	1391	0.43	0.0142	9606.ENSP00000256646,9606.ENSP00000292599,9606.ENSP00000320485,9606.ENSP00000323074,9606.ENSP00000341947,9606.ENSP00000343535,9606.ENSP00000345206,9606.ENSP00000346839,9606.ENSP00000363313,9606.ENSP00000374280,9606.ENSP00000379065,9606.ENSP00000381577,9606.ENSP00000382204,9606.ENSP00000384018,9606.ENSP00000433205,9606.ENSP00000452871	NOTCH2,MAML1,ARID1A,RAI1,LIN54,USP7,RBPJ,FN1,PRPF4,RTF1,TRPS1,USP34,JMJD1C,NCOR2,C11orf30,TLE3
Monarch	EFO:0007997	Granulocyte percentage of myeloid white cells	4	104	0.96	0.0486	9606.ENSP00000292599,9606.ENSP00000320485,9606.ENSP00000379065,9606.ENSP00000382204	MAML1,ARID1A,TRPS1,JMJD1C
Monarch	EFO:0008354	Cognitive function measurement	12	672	0.62	0.0036	9606.ENSP00000273258,9606.ENSP00000283882,9606.ENSP00000303427,9606.ENSP00000323074,9606.ENSP00000344456,9606.ENSP00000345206,9606.ENSP00000352463,9606.ENSP00000353463,9606.ENSP00000357644,9606.ENSP00000381577,9606.ENSP00000382204,9606.ENSP00000398824	ARL6IP5,CFDP1,PDS5A,RAI1,CTNNB1,RBPJ,TCF20,GATAD2A,GATAD2B,USP34,JMJD1C,PHF21A
Monarch	EFO:0009783	Carotid atherosclerosis	2	3	2.2	0.0119	9606.ENSP00000283882,9606.ENSP00000395654	CFDP1,SMARCA4
Monarch	EFO:0011008	Sex hormone measurement	12	947	0.48	0.033	9606.ENSP00000265295,9606.ENSP00000268712,9606.ENSP00000273258,9606.ENSP00000320485,9606.ENSP00000322915,9606.ENSP00000323074,9606.ENSP00000326603,9606.ENSP00000343535,9606.ENSP00000353463,9606.ENSP00000381577,9606.ENSP00000382204,9606.ENSP00000384018	SPDL1,NCOR1,ARL6IP5,ARID1A,ZMYM4,RAI1,SMCHD1,USP7,GATAD2A,USP34,JMJD1C,NCOR2
GO Component	GO:0000118	Histone deacetylase complex	9	65	1.51	2.75e-09	9606.ENSP00000268712,9606.ENSP00000278823,9606.ENSP00000333633,9606.ENSP00000349508,9606.ENSP00000353463,9606.ENSP00000357644,9606.ENSP00000362649,9606.ENSP00000384018,9606.ENSP00000398824	NCOR1,MTA2,MTA1,CHD4,GATAD2A,GATAD2B,HDAC1,NCOR2,PHF21A
GO Process	GO:0000122	Negative regulation of transcription by RNA polymerase II	29	895	0.88	2.99e-15	9606.ENSP00000253024,9606.ENSP00000256646,9606.ENSP00000261531,9606.ENSP00000268712,9606.ENSP00000277541,9606.ENSP00000278823,9606.ENSP00000294740,9606.ENSP00000309555,9606.ENSP00000311825,9606.ENSP00000320485,9606.ENSP00000328720,9606.ENSP00000328848,9606.ENSP00000333633,9606.ENSP00000344456,9606.ENSP00000345206,9606.ENSP00000351250,9606.ENSP00000353463,9606.ENSP00000355568,9606.ENSP00000356448,…	TRIM28,NOTCH2,SNW1,NCOR1,NOTCH1,MTA2,ZNF281,HCFC1,CTBP2,ARID1A,FOXK1,RBM10,MTA1,CTNNB1,RBPJ,TRIM33,GATAD2A,IRF2BP2,TPR,GATAD2B,HDAC1,NELFE,RFC1,NELFA,RTF1,TRPS1,NCOR2,SMARCA4,PHF21A
GO Component	GO:0000228	Nuclear chromosome	18	1256	0.53	0.00025	9606.ENSP00000253024,9606.ENSP00000267064,9606.ENSP00000268712,9606.ENSP00000278823,9606.ENSP00000320485,9606.ENSP00000323967,9606.ENSP00000326603,9606.ENSP00000328720,9606.ENSP00000333633,9606.ENSP00000344456,9606.ENSP00000345206,9606.ENSP00000349508,9606.ENSP00000353463,9606.ENSP00000357644,9606.ENSP00000362649,9606.ENSP00000379065,9606.ENSP00000384018,9606.ENSP00000395654	TRIM28,SMARCC2,NCOR1,MTA2,ARID1A,SMARCE1,SMCHD1,FOXK1,MTA1,CTNNB1,RBPJ,CHD4,GATAD2A,GATAD2B,HDAC1,TRPS1,NCOR2,SMARCA4
GO Process	GO:0000380	Alternative mRNA splicing, via spliceosome	3	18	1.59	0.0087	9606.ENSP00000218224,9606.ENSP00000297151,9606.ENSP00000380033	PQBP1,SLU7,DDX17
GO Process	GO:0000398	mRNA splicing, via spliceosome	13	294	1.02	1.6e-07	9606.ENSP00000218224,9606.ENSP00000228284,9606.ENSP00000252137,9606.ENSP00000261531,9606.ENSP00000267812,9606.ENSP00000282251,9606.ENSP00000297151,9606.ENSP00000310448,9606.ENSP00000328848,9606.ENSP00000336741,9606.ENSP00000363313,9606.ENSP00000380033,9606.ENSP00000439856	PQBP1,SART3,DGCR14,SNW1,MFAP1,CWF19L2,SLU7,SART1,RBM10,DHX15,PRPF4,DDX17,CHERP
GO Component	GO:0000785	Chromatin	19	1220	0.56	4.94e-05	9606.ENSP00000253024,9606.ENSP00000267064,9606.ENSP00000268712,9606.ENSP00000278823,9606.ENSP00000303427,9606.ENSP00000320485,9606.ENSP00000323967,9606.ENSP00000328720,9606.ENSP00000333633,9606.ENSP00000344456,9606.ENSP00000345206,9606.ENSP00000349508,9606.ENSP00000353463,9606.ENSP00000357644,9606.ENSP00000362649,9606.ENSP00000379065,9606.ENSP00000382204,9606.ENSP00000384018,9606.ENSP00000395654	TRIM28,SMARCC2,NCOR1,MTA2,PDS5A,ARID1A,SMARCE1,FOXK1,MTA1,CTNNB1,RBPJ,CHD4,GATAD2A,GATAD2B,HDAC1,TRPS1,JMJD1C,NCOR2,SMARCA4
GO Component	GO:0000790	Nuclear chromatin	17	1048	0.58	0.0001	9606.ENSP00000253024,9606.ENSP00000267064,9606.ENSP00000268712,9606.ENSP00000278823,9606.ENSP00000320485,9606.ENSP00000323967,9606.ENSP00000328720,9606.ENSP00000333633,9606.ENSP00000344456,9606.ENSP00000345206,9606.ENSP00000349508,9606.ENSP00000353463,9606.ENSP00000357644,9606.ENSP00000362649,9606.ENSP00000379065,9606.ENSP00000384018,9606.ENSP00000395654	TRIM28,SMARCC2,NCOR1,MTA2,ARID1A,SMARCE1,FOXK1,MTA1,CTNNB1,RBPJ,CHD4,GATAD2A,GATAD2B,HDAC1,TRPS1,NCOR2,SMARCA4
GO Function	GO:0000976	Transcription regulatory region sequence-specific DNA binding	15	1028	0.54	0.0033	9606.ENSP00000268712,9606.ENSP00000277541,9606.ENSP00000294740,9606.ENSP00000309555,9606.ENSP00000323074,9606.ENSP00000328720,9606.ENSP00000333633,9606.ENSP00000341947,9606.ENSP00000345206,9606.ENSP00000352463,9606.ENSP00000362649,9606.ENSP00000379065,9606.ENSP00000382204,9606.ENSP00000384018,9606.ENSP00000395654	NCOR1,NOTCH1,ZNF281,HCFC1,RAI1,FOXK1,MTA1,LIN54,RBPJ,TCF20,HDAC1,TRPS1,JMJD1C,NCOR2,SMARCA4
GO Function	GO:0000977	RNA polymerase II transcription regulatory region sequence-specific DNA binding	12	878	0.51	0.028	9606.ENSP00000268712,9606.ENSP00000277541,9606.ENSP00000294740,9606.ENSP00000309555,9606.ENSP00000328720,9606.ENSP00000333633,9606.ENSP00000341947,9606.ENSP00000345206,9606.ENSP00000352463,9606.ENSP00000362649,9606.ENSP00000379065,9606.ENSP00000384018	NCOR1,NOTCH1,ZNF281,HCFC1,FOXK1,MTA1,LIN54,RBPJ,TCF20,HDAC1,TRPS1,NCOR2
GO Function	GO:0001085	RNA polymerase II transcription factor binding	4	56	1.23	0.0115	9606.ENSP00000278823,9606.ENSP00000344456,9606.ENSP00000362649,9606.ENSP00000465676	MTA2,CTNNB1,HDAC1,PIAS2
GO Function	GO:0001103	RNA polymerase II repressing transcription factor binding	5	35	1.53	0.00011	9606.ENSP00000278823,9606.ENSP00000333633,9606.ENSP00000345206,9606.ENSP00000349508,9606.ENSP00000362649	MTA2,MTA1,RBPJ,CHD4,HDAC1
GO Process	GO:0001701	In utero embryonic development	8	382	0.69	0.0213	9606.ENSP00000253024,9606.ENSP00000256646,9606.ENSP00000277541,9606.ENSP00000309555,9606.ENSP00000317872,9606.ENSP00000344456,9606.ENSP00000345206,9606.ENSP00000374280	TRIM28,NOTCH2,NOTCH1,HCFC1,RBBP6,CTNNB1,RBPJ,RTF1
GO Process	GO:0001837	Epithelial to mesenchymal transition	5	70	1.23	0.0019	9606.ENSP00000253024,9606.ENSP00000277541,9606.ENSP00000344456,9606.ENSP00000345206,9606.ENSP00000380033	TRIM28,NOTCH1,CTNNB1,RBPJ,DDX17
GO Process	GO:0001942	Hair follicle development	4	74	1.11	0.0269	9606.ENSP00000277541,9606.ENSP00000344456,9606.ENSP00000345206,9606.ENSP00000362649	NOTCH1,CTNNB1,RBPJ,HDAC1
GO Component	GO:0002193	MAML1-RBP-Jkappa- ICN1 complex	3	3	2.37	9.06e-05	9606.ENSP00000277541,9606.ENSP00000292599,9606.ENSP00000345206	NOTCH1,MAML1,RBPJ
GO Process	GO:0002437	Inflammatory response to antigenic stimulus	3	37	1.28	0.045	9606.ENSP00000256646,9606.ENSP00000277541,9606.ENSP00000345206	NOTCH2,NOTCH1,RBPJ
GO Process	GO:0003160	Endocardium morphogenesis	2	6	1.9	0.0367	9606.ENSP00000277541,9606.ENSP00000345206	NOTCH1,RBPJ
GO Process	GO:0003162	Atrioventricular node development	2	3	2.2	0.0158	9606.ENSP00000277541,9606.ENSP00000292599	NOTCH1,MAML1
GO Process	GO:0003177	Pulmonary valve development	3	21	1.53	0.0127	9606.ENSP00000256646,9606.ENSP00000277541,9606.ENSP00000345206	NOTCH2,NOTCH1,RBPJ
GO Process	GO:0003256	Regulation of transcription from RNA polymerase II promoter involved in myocardial precursor cell differentiation	2	7	1.83	0.0444	9606.ENSP00000277541,9606.ENSP00000345206	NOTCH1,RBPJ
GO Function	GO:0003676	Nucleic acid binding	57	3947	0.53	7.69e-18	9606.ENSP00000218224,9606.ENSP00000228284,9606.ENSP00000251038,9606.ENSP00000253024,9606.ENSP00000253329,9606.ENSP00000261531,9606.ENSP00000265351,9606.ENSP00000266070,9606.ENSP00000267064,9606.ENSP00000267812,9606.ENSP00000268712,9606.ENSP00000277541,9606.ENSP00000278823,9606.ENSP00000294740,9606.ENSP00000297151,9606.ENSP00000309555,9606.ENSP00000310448,9606.ENSP00000317872,9606.ENSP00000319829,…	PQBP1,SART3,ZC3H14,TRIM28,PPIL4,SNW1,XPO5,DIDO1,SMARCC2,MFAP1,NCOR1,NOTCH1,MTA2,ZNF281,SLU7,HCFC1,SART1,RBBP6,ZNF687,ARID1A,ZMYM4,RAI1,SMARCE1,SMCHD1,FOXK1,RBM10,MTA1,DHX15,LIN54,RBPJ,CHD4,TRIM33,TCF20,GATAD2A,TPR,GATAD2B,SET,GNL2,HDAC1,PRPF4,NELFE,WRNIP1,RFC1,RTF1,TRPS1,DDX17,JMJD1C,NCOR2,RBM33,SMARCA4,TOP2B,PHF21A,PTBP3,ANP32A,CHERP,GTF2I,PIAS2
GO Function	GO:0003677	DNA binding	36	2470	0.54	1.47e-09	9606.ENSP00000218224,9606.ENSP00000253024,9606.ENSP00000267064,9606.ENSP00000268712,9606.ENSP00000277541,9606.ENSP00000278823,9606.ENSP00000294740,9606.ENSP00000309555,9606.ENSP00000319829,9606.ENSP00000320485,9606.ENSP00000322915,9606.ENSP00000323074,9606.ENSP00000323967,9606.ENSP00000326603,9606.ENSP00000328720,9606.ENSP00000333633,9606.ENSP00000341947,9606.ENSP00000345206,9606.ENSP00000349508,…	PQBP1,TRIM28,SMARCC2,NCOR1,NOTCH1,MTA2,ZNF281,HCFC1,ZNF687,ARID1A,ZMYM4,RAI1,SMARCE1,SMCHD1,FOXK1,MTA1,LIN54,RBPJ,CHD4,TRIM33,TCF20,GATAD2A,GATAD2B,SET,HDAC1,WRNIP1,RFC1,RTF1,TRPS1,JMJD1C,NCOR2,SMARCA4,TOP2B,PHF21A,GTF2I,PIAS2
GO Function	GO:0003682	Chromatin binding	20	570	0.92	1.3e-10	9606.ENSP00000253024,9606.ENSP00000268712,9606.ENSP00000277541,9606.ENSP00000278823,9606.ENSP00000309555,9606.ENSP00000311825,9606.ENSP00000320485,9606.ENSP00000323967,9606.ENSP00000333633,9606.ENSP00000344456,9606.ENSP00000345206,9606.ENSP00000356448,9606.ENSP00000361777,9606.ENSP00000362649,9606.ENSP00000363929,9606.ENSP00000364578,9606.ENSP00000382204,9606.ENSP00000384018,9606.ENSP00000396704,…	TRIM28,NCOR1,NOTCH1,MTA2,HCFC1,CTBP2,ARID1A,SMARCE1,MTA1,CTNNB1,RBPJ,TPR,SET,HDAC1,NCOA6,NELFE,JMJD1C,NCOR2,TOP2B,PHF21A
GO Function	GO:0003690	Double-stranded DNA binding	17	1156	0.54	0.00086	9606.ENSP00000218224,9606.ENSP00000268712,9606.ENSP00000277541,9606.ENSP00000294740,9606.ENSP00000309555,9606.ENSP00000323074,9606.ENSP00000328720,9606.ENSP00000333633,9606.ENSP00000341947,9606.ENSP00000345206,9606.ENSP00000352463,9606.ENSP00000362649,9606.ENSP00000371321,9606.ENSP00000379065,9606.ENSP00000382204,9606.ENSP00000384018,9606.ENSP00000395654	PQBP1,NCOR1,NOTCH1,ZNF281,HCFC1,RAI1,FOXK1,MTA1,LIN54,RBPJ,TCF20,HDAC1,RFC1,TRPS1,JMJD1C,NCOR2,SMARCA4
GO Function	GO:0003712	Transcription coregulator activity	24	571	1	3.12e-14	9606.ENSP00000218224,9606.ENSP00000253024,9606.ENSP00000261531,9606.ENSP00000267064,9606.ENSP00000268712,9606.ENSP00000278823,9606.ENSP00000292599,9606.ENSP00000294740,9606.ENSP00000309555,9606.ENSP00000311825,9606.ENSP00000320485,9606.ENSP00000323967,9606.ENSP00000333633,9606.ENSP00000344456,9606.ENSP00000352463,9606.ENSP00000355568,9606.ENSP00000362649,9606.ENSP00000363929,9606.ENSP00000380033,…	PQBP1,TRIM28,SNW1,SMARCC2,NCOR1,MTA2,MAML1,ZNF281,HCFC1,CTBP2,ARID1A,SMARCE1,MTA1,CTNNB1,TCF20,IRF2BP2,HDAC1,NCOA6,DDX17,NCOR2,SMARCA4,MAML2,TLE3,PIAS2
GO Function	GO:0003713	Transcription coactivator activity	18	316	1.13	2e-12	9606.ENSP00000218224,9606.ENSP00000253024,9606.ENSP00000261531,9606.ENSP00000267064,9606.ENSP00000278823,9606.ENSP00000292599,9606.ENSP00000309555,9606.ENSP00000311825,9606.ENSP00000320485,9606.ENSP00000323967,9606.ENSP00000333633,9606.ENSP00000344456,9606.ENSP00000352463,9606.ENSP00000363929,9606.ENSP00000380033,9606.ENSP00000395654,9606.ENSP00000434552,9606.ENSP00000465676	PQBP1,TRIM28,SNW1,SMARCC2,MTA2,MAML1,HCFC1,CTBP2,ARID1A,SMARCE1,MTA1,CTNNB1,TCF20,NCOA6,DDX17,SMARCA4,MAML2,PIAS2
GO Function	GO:0003714	Transcription corepressor activity	12	236	1.08	1.37e-07	9606.ENSP00000253024,9606.ENSP00000261531,9606.ENSP00000268712,9606.ENSP00000278823,9606.ENSP00000294740,9606.ENSP00000311825,9606.ENSP00000333633,9606.ENSP00000355568,9606.ENSP00000362649,9606.ENSP00000384018,9606.ENSP00000395654,9606.ENSP00000452871	TRIM28,SNW1,NCOR1,MTA2,ZNF281,CTBP2,MTA1,IRF2BP2,HDAC1,NCOR2,SMARCA4,TLE3
GO Function	GO:0003723	RNA binding	26	1649	0.57	5.67e-07	9606.ENSP00000228284,9606.ENSP00000251038,9606.ENSP00000253024,9606.ENSP00000253329,9606.ENSP00000261531,9606.ENSP00000265351,9606.ENSP00000266070,9606.ENSP00000267812,9606.ENSP00000297151,9606.ENSP00000310448,9606.ENSP00000317872,9606.ENSP00000323967,9606.ENSP00000328848,9606.ENSP00000336741,9606.ENSP00000352463,9606.ENSP00000356448,9606.ENSP00000362153,9606.ENSP00000363313,9606.ENSP00000364578,…	SART3,ZC3H14,TRIM28,PPIL4,SNW1,XPO5,DIDO1,MFAP1,SLU7,SART1,RBBP6,SMARCE1,RBM10,DHX15,TCF20,TPR,GNL2,PRPF4,NELFE,RTF1,DDX17,RBM33,SMARCA4,PTBP3,ANP32A,CHERP
GO Function	GO:0004386	Helicase activity	5	147	0.9	0.0366	9606.ENSP00000336741,9606.ENSP00000349508,9606.ENSP00000370150,9606.ENSP00000380033,9606.ENSP00000395654	DHX15,CHD4,WRNIP1,DDX17,SMARCA4
GO Function	GO:0005112	Notch binding	3	25	1.45	0.0193	9606.ENSP00000261531,9606.ENSP00000277541,9606.ENSP00000384018	SNW1,NOTCH1,NCOR2
GO Function	GO:0005488	Binding	73	12516	0.14	0.00012	9606.ENSP00000218224,9606.ENSP00000228284,9606.ENSP00000251038,9606.ENSP00000253024,9606.ENSP00000253329,9606.ENSP00000256646,9606.ENSP00000261531,9606.ENSP00000263381,9606.ENSP00000265295,9606.ENSP00000265351,9606.ENSP00000266070,9606.ENSP00000267064,9606.ENSP00000267812,9606.ENSP00000268712,9606.ENSP00000277541,9606.ENSP00000278823,9606.ENSP00000292599,9606.ENSP00000294740,9606.ENSP00000297151,…	PQBP1,SART3,ZC3H14,TRIM28,PPIL4,NOTCH2,SNW1,WIZ,SPDL1,XPO5,DIDO1,SMARCC2,MFAP1,NCOR1,NOTCH1,MTA2,MAML1,ZNF281,SLU7,TPX2,HCFC1,SART1,CTBP2,RBBP6,ZNF687,ARID1A,ZMYM4,RAI1,SMARCE1,SMCHD1,FOXK1,RBM10,MTA1,DHX15,RHOG,LIN54,USP7,CTNNB1,RBPJ,FN1,CHD4,TRIM33,TCF20,GATAD2A,IRF2BP2,TPR,GATAD2B,SET,GNL2,HDAC1,PRPF4,NCOA6,NELFE,FLOT1,WRNIP1,RFC1,RTF1,TRPS1,DDX17,JMJD1C,NCOR2,RBM33,SMARCA4,TOP2B,PHF21A,PTBP3,…
GO Function	GO:0005515	Protein binding	48	7026	0.21	0.0045	9606.ENSP00000228284,9606.ENSP00000253024,9606.ENSP00000256646,9606.ENSP00000261531,9606.ENSP00000263381,9606.ENSP00000265295,9606.ENSP00000265351,9606.ENSP00000267064,9606.ENSP00000268712,9606.ENSP00000277541,9606.ENSP00000278823,9606.ENSP00000292599,9606.ENSP00000300403,9606.ENSP00000309555,9606.ENSP00000311825,9606.ENSP00000317872,9606.ENSP00000320485,9606.ENSP00000323967,9606.ENSP00000326603,…	SART3,TRIM28,NOTCH2,SNW1,WIZ,SPDL1,XPO5,SMARCC2,NCOR1,NOTCH1,MTA2,MAML1,TPX2,HCFC1,CTBP2,RBBP6,ARID1A,SMARCE1,SMCHD1,FOXK1,RBM10,MTA1,RHOG,USP7,CTNNB1,RBPJ,FN1,CHD4,TRIM33,TPR,SET,HDAC1,NCOA6,FLOT1,WRNIP1,RFC1,RTF1,TRPS1,JMJD1C,NCOR2,SMARCA4,TOP2B,ANP32A,C11orf30,CHERP,TLE3,PIAS2,MARCKS
GO Component	GO:0005622	Intracellular	81	14276	0.13	1.94e-07	9606.ENSP00000218224,9606.ENSP00000228284,9606.ENSP00000251038,9606.ENSP00000252137,9606.ENSP00000253024,9606.ENSP00000253329,9606.ENSP00000256646,9606.ENSP00000261531,9606.ENSP00000263381,9606.ENSP00000265295,9606.ENSP00000265351,9606.ENSP00000266070,9606.ENSP00000267064,9606.ENSP00000267812,9606.ENSP00000268712,9606.ENSP00000273258,9606.ENSP00000277541,9606.ENSP00000278823,9606.ENSP00000282251,…	PQBP1,SART3,ZC3H14,DGCR14,TRIM28,PPIL4,NOTCH2,SNW1,WIZ,SPDL1,XPO5,DIDO1,SMARCC2,MFAP1,NCOR1,ARL6IP5,NOTCH1,MTA2,CWF19L2,CFDP1,MAML1,ZNF281,SLU7,TPX2,PDS5A,HCFC1,SART1,CTBP2,RBBP6,ZNF687,ARID1A,ZMYM4,RAI1,SMARCE1,SMCHD1,FOXK1,RBM10,MTA1,DHX15,RHOG,LIN54,USP7,CTNNB1,RBPJ,FN1,CHD4,TRIM33,TCF20,GATAD2A,IRF2BP2,TPR,GATAD2B,AKR1A1,SET,GNL2,HDAC1,PRPF4,NCOA6,NELFE,FLOT1,WRNIP1,RFC1,NELFA,RTF1,TRPS1,DDX1…
GO Component	GO:0005634	Nucleus	75	7390	0.38	1.28e-20	9606.ENSP00000218224,9606.ENSP00000228284,9606.ENSP00000251038,9606.ENSP00000252137,9606.ENSP00000253024,9606.ENSP00000253329,9606.ENSP00000256646,9606.ENSP00000261531,9606.ENSP00000263381,9606.ENSP00000265295,9606.ENSP00000265351,9606.ENSP00000266070,9606.ENSP00000267064,9606.ENSP00000267812,9606.ENSP00000268712,9606.ENSP00000277541,9606.ENSP00000278823,9606.ENSP00000282251,9606.ENSP00000292599,…	PQBP1,SART3,ZC3H14,DGCR14,TRIM28,PPIL4,NOTCH2,SNW1,WIZ,SPDL1,XPO5,DIDO1,SMARCC2,MFAP1,NCOR1,NOTCH1,MTA2,CWF19L2,MAML1,ZNF281,SLU7,TPX2,PDS5A,HCFC1,SART1,CTBP2,RBBP6,ZNF687,ARID1A,ZMYM4,RAI1,SMARCE1,SMCHD1,FOXK1,RBM10,MTA1,DHX15,LIN54,USP7,CTNNB1,RBPJ,CHD4,TRIM33,TCF20,GATAD2A,IRF2BP2,TPR,GATAD2B,SET,GNL2,HDAC1,PRPF4,NCOA6,NELFE,WRNIP1,RFC1,NELFA,RTF1,TRPS1,DDX17,USP34,JMJD1C,NCOR2,SMARCA4,TOP2B,P…
GO Component	GO:0005654	Nucleoplasm	63	3973	0.57	5.43e-24	9606.ENSP00000218224,9606.ENSP00000228284,9606.ENSP00000251038,9606.ENSP00000253024,9606.ENSP00000253329,9606.ENSP00000256646,9606.ENSP00000261531,9606.ENSP00000263381,9606.ENSP00000265351,9606.ENSP00000267064,9606.ENSP00000267812,9606.ENSP00000268712,9606.ENSP00000277541,9606.ENSP00000278823,9606.ENSP00000292599,9606.ENSP00000294740,9606.ENSP00000297151,9606.ENSP00000300403,9606.ENSP00000303427,…	PQBP1,SART3,ZC3H14,TRIM28,PPIL4,NOTCH2,SNW1,WIZ,XPO5,SMARCC2,MFAP1,NCOR1,NOTCH1,MTA2,MAML1,ZNF281,SLU7,TPX2,PDS5A,HCFC1,SART1,RBBP6,ZNF687,ARID1A,RAI1,SMARCE1,FOXK1,RBM10,MTA1,DHX15,LIN54,USP7,CTNNB1,RBPJ,CHD4,TRIM33,TCF20,GATAD2A,IRF2BP2,TPR,GATAD2B,SET,HDAC1,PRPF4,NCOA6,NELFE,RFC1,NELFA,RTF1,TRPS1,DDX17,JMJD1C,NCOR2,SMARCA4,TOP2B,PHF21A,ANP32A,C11orf30,MAML2,CHERP,TLE3,GTF2I,PIAS2
GO Component	GO:0005667	Transcription regulator complex	14	431	0.88	3.92e-07	9606.ENSP00000253024,9606.ENSP00000268712,9606.ENSP00000278823,9606.ENSP00000311825,9606.ENSP00000333633,9606.ENSP00000344456,9606.ENSP00000345206,9606.ENSP00000349508,9606.ENSP00000353463,9606.ENSP00000357644,9606.ENSP00000362649,9606.ENSP00000363929,9606.ENSP00000384018,9606.ENSP00000452871	TRIM28,NCOR1,MTA2,CTBP2,MTA1,CTNNB1,RBPJ,CHD4,GATAD2A,GATAD2B,HDAC1,NCOA6,NCOR2,TLE3
GO Component	GO:0005681	Spliceosomal complex	8	192	0.99	0.00011	9606.ENSP00000252137,9606.ENSP00000261531,9606.ENSP00000267812,9606.ENSP00000282251,9606.ENSP00000297151,9606.ENSP00000310448,9606.ENSP00000336741,9606.ENSP00000363313	DGCR14,SNW1,MFAP1,CWF19L2,SLU7,SART1,DHX15,PRPF4
GO Component	GO:0005684	U2-type spliceosomal complex	4	94	1	0.0356	9606.ENSP00000261531,9606.ENSP00000267812,9606.ENSP00000310448,9606.ENSP00000363313	SNW1,MFAP1,SART1,PRPF4
GO Component	GO:0005694	Chromosome	26	1712	0.55	4.41e-07	9606.ENSP00000253024,9606.ENSP00000265295,9606.ENSP00000267064,9606.ENSP00000268712,9606.ENSP00000278823,9606.ENSP00000283882,9606.ENSP00000303427,9606.ENSP00000317872,9606.ENSP00000320485,9606.ENSP00000323967,9606.ENSP00000326603,9606.ENSP00000328720,9606.ENSP00000333633,9606.ENSP00000343535,9606.ENSP00000344456,9606.ENSP00000345206,9606.ENSP00000349508,9606.ENSP00000353463,9606.ENSP00000356448,…	TRIM28,SPDL1,SMARCC2,NCOR1,MTA2,CFDP1,PDS5A,RBBP6,ARID1A,SMARCE1,SMCHD1,FOXK1,MTA1,USP7,CTNNB1,RBPJ,CHD4,GATAD2A,TPR,GATAD2B,HDAC1,RFC1,TRPS1,JMJD1C,NCOR2,SMARCA4
GO Process	GO:0006139	Nucleobase-containing compound metabolic process	40	2659	0.55	2.03e-11	9606.ENSP00000218224,9606.ENSP00000228284,9606.ENSP00000252137,9606.ENSP00000253024,9606.ENSP00000256646,9606.ENSP00000261531,9606.ENSP00000265351,9606.ENSP00000266070,9606.ENSP00000267812,9606.ENSP00000277541,9606.ENSP00000278823,9606.ENSP00000282251,9606.ENSP00000292599,9606.ENSP00000297151,9606.ENSP00000303427,9606.ENSP00000310448,9606.ENSP00000317872,9606.ENSP00000326603,9606.ENSP00000328720,…	PQBP1,SART3,DGCR14,TRIM28,NOTCH2,SNW1,XPO5,DIDO1,MFAP1,NOTCH1,MTA2,CWF19L2,MAML1,SLU7,PDS5A,SART1,RBBP6,SMCHD1,FOXK1,RBM10,MTA1,DHX15,USP7,RBPJ,GATAD2A,PRPF4,NCOA6,NELFE,WRNIP1,RFC1,NELFA,RTF1,DDX17,SMARCA4,TOP2B,PTBP3,C11orf30,MAML2,CHERP,GTF2I
GO Process	GO:0006259	DNA metabolic process	11	750	0.54	0.0278	9606.ENSP00000253024,9606.ENSP00000278823,9606.ENSP00000303427,9606.ENSP00000326603,9606.ENSP00000333633,9606.ENSP00000343535,9606.ENSP00000353463,9606.ENSP00000370150,9606.ENSP00000371321,9606.ENSP00000396704,9606.ENSP00000433205	TRIM28,MTA2,PDS5A,SMCHD1,MTA1,USP7,GATAD2A,WRNIP1,RFC1,TOP2B,C11orf30
GO Process	GO:0006325	Chromatin organization	21	713	0.84	7.38e-10	9606.ENSP00000228284,9606.ENSP00000253024,9606.ENSP00000267064,9606.ENSP00000268712,9606.ENSP00000278823,9606.ENSP00000309555,9606.ENSP00000320485,9606.ENSP00000323967,9606.ENSP00000326603,9606.ENSP00000333633,9606.ENSP00000343535,9606.ENSP00000344456,9606.ENSP00000349508,9606.ENSP00000357644,9606.ENSP00000361777,9606.ENSP00000362649,9606.ENSP00000374280,9606.ENSP00000382204,9606.ENSP00000395654,…	SART3,TRIM28,SMARCC2,NCOR1,MTA2,HCFC1,ARID1A,SMARCE1,SMCHD1,MTA1,USP7,CTNNB1,CHD4,GATAD2B,SET,HDAC1,RTF1,JMJD1C,SMARCA4,PHF21A,C11orf30
GO Process	GO:0006333	Chromatin assembly or disassembly	9	193	1.04	3.05e-05	9606.ENSP00000228284,9606.ENSP00000267064,9606.ENSP00000278823,9606.ENSP00000320485,9606.ENSP00000323967,9606.ENSP00000326603,9606.ENSP00000361777,9606.ENSP00000362649,9606.ENSP00000395654	SART3,SMARCC2,MTA2,ARID1A,SMARCE1,SMCHD1,SET,HDAC1,SMARCA4
GO Process	GO:0006337	Nucleosome disassembly	5	19	1.79	8.85e-06	9606.ENSP00000267064,9606.ENSP00000320485,9606.ENSP00000323967,9606.ENSP00000361777,9606.ENSP00000395654	SMARCC2,ARID1A,SMARCE1,SET,SMARCA4
GO Process	GO:0006338	Chromatin remodeling	10	206	1.06	5e-06	9606.ENSP00000267064,9606.ENSP00000278823,9606.ENSP00000309555,9606.ENSP00000320485,9606.ENSP00000323967,9606.ENSP00000326603,9606.ENSP00000349508,9606.ENSP00000357644,9606.ENSP00000362649,9606.ENSP00000395654	SMARCC2,MTA2,HCFC1,ARID1A,SMARCE1,SMCHD1,CHD4,GATAD2B,HDAC1,SMARCA4
GO Process	GO:0006351	Transcription, DNA-templated	14	567	0.76	2.38e-05	9606.ENSP00000253024,9606.ENSP00000256646,9606.ENSP00000261531,9606.ENSP00000266070,9606.ENSP00000277541,9606.ENSP00000292599,9606.ENSP00000345206,9606.ENSP00000363929,9606.ENSP00000364578,9606.ENSP00000372335,9606.ENSP00000374280,9606.ENSP00000395654,9606.ENSP00000434552,9606.ENSP00000460070	TRIM28,NOTCH2,SNW1,DIDO1,NOTCH1,MAML1,RBPJ,NCOA6,NELFE,NELFA,RTF1,SMARCA4,MAML2,GTF2I
GO Process	GO:0006352	DNA-templated transcription, initiation	10	214	1.04	6.84e-06	9606.ENSP00000253024,9606.ENSP00000256646,9606.ENSP00000261531,9606.ENSP00000277541,9606.ENSP00000292599,9606.ENSP00000345206,9606.ENSP00000363929,9606.ENSP00000395654,9606.ENSP00000434552,9606.ENSP00000460070	TRIM28,NOTCH2,SNW1,NOTCH1,MAML1,RBPJ,NCOA6,SMARCA4,MAML2,GTF2I
GO Process	GO:0006355	Regulation of transcription, DNA-templated	53	3388	0.57	1.92e-17	9606.ENSP00000218224,9606.ENSP00000253024,9606.ENSP00000253329,9606.ENSP00000256646,9606.ENSP00000261531,9606.ENSP00000263381,9606.ENSP00000267064,9606.ENSP00000268712,9606.ENSP00000277541,9606.ENSP00000278823,9606.ENSP00000292599,9606.ENSP00000294740,9606.ENSP00000309555,9606.ENSP00000311825,9606.ENSP00000320485,9606.ENSP00000322915,9606.ENSP00000323074,9606.ENSP00000323967,9606.ENSP00000326603,…	PQBP1,TRIM28,PPIL4,NOTCH2,SNW1,WIZ,SMARCC2,NCOR1,NOTCH1,MTA2,MAML1,ZNF281,HCFC1,CTBP2,ARID1A,ZMYM4,RAI1,SMARCE1,SMCHD1,FOXK1,RBM10,MTA1,RHOG,LIN54,USP7,CTNNB1,RBPJ,CHD4,TRIM33,TCF20,GATAD2A,IRF2BP2,TPR,GATAD2B,SET,HDAC1,NCOA6,NELFE,FLOT1,RFC1,NELFA,RTF1,TRPS1,DDX17,JMJD1C,NCOR2,SMARCA4,PHF21A,C11orf30,MAML2,TLE3,GTF2I,PIAS2
GO Process	GO:0006357	Regulation of transcription by RNA polymerase II	41	2172	0.65	4.89e-15	9606.ENSP00000253024,9606.ENSP00000253329,9606.ENSP00000256646,9606.ENSP00000261531,9606.ENSP00000267064,9606.ENSP00000268712,9606.ENSP00000277541,9606.ENSP00000278823,9606.ENSP00000292599,9606.ENSP00000294740,9606.ENSP00000309555,9606.ENSP00000311825,9606.ENSP00000320485,9606.ENSP00000322915,9606.ENSP00000323074,9606.ENSP00000323967,9606.ENSP00000328720,9606.ENSP00000328848,9606.ENSP00000333633,…	TRIM28,PPIL4,NOTCH2,SNW1,SMARCC2,NCOR1,NOTCH1,MTA2,MAML1,ZNF281,HCFC1,CTBP2,ARID1A,ZMYM4,RAI1,SMARCE1,FOXK1,RBM10,MTA1,CTNNB1,RBPJ,CHD4,TRIM33,TCF20,GATAD2A,IRF2BP2,TPR,GATAD2B,HDAC1,NCOA6,NELFE,RFC1,NELFA,RTF1,TRPS1,DDX17,NCOR2,SMARCA4,PHF21A,MAML2,PIAS2
GO Process	GO:0006366	Transcription by RNA polymerase II	11	406	0.81	0.00022	9606.ENSP00000253024,9606.ENSP00000256646,9606.ENSP00000261531,9606.ENSP00000277541,9606.ENSP00000292599,9606.ENSP00000345206,9606.ENSP00000364578,9606.ENSP00000372335,9606.ENSP00000374280,9606.ENSP00000434552,9606.ENSP00000460070	TRIM28,NOTCH2,SNW1,NOTCH1,MAML1,RBPJ,NELFE,NELFA,RTF1,MAML2,GTF2I
GO Process	GO:0006367	Transcription initiation from RNA polymerase II promoter	8	162	1.07	9.48e-05	9606.ENSP00000253024,9606.ENSP00000256646,9606.ENSP00000261531,9606.ENSP00000277541,9606.ENSP00000292599,9606.ENSP00000345206,9606.ENSP00000434552,9606.ENSP00000460070	TRIM28,NOTCH2,SNW1,NOTCH1,MAML1,RBPJ,MAML2,GTF2I
GO Process	GO:0006397	mRNA processing	15	468	0.88	4.01e-07	9606.ENSP00000218224,9606.ENSP00000228284,9606.ENSP00000252137,9606.ENSP00000261531,9606.ENSP00000267812,9606.ENSP00000282251,9606.ENSP00000297151,9606.ENSP00000310448,9606.ENSP00000317872,9606.ENSP00000328848,9606.ENSP00000336741,9606.ENSP00000363313,9606.ENSP00000380033,9606.ENSP00000414921,9606.ENSP00000439856	PQBP1,SART3,DGCR14,SNW1,MFAP1,CWF19L2,SLU7,SART1,RBBP6,RBM10,DHX15,PRPF4,DDX17,PTBP3,CHERP
GO Process	GO:0006725	Cellular aromatic compound metabolic process	41	2882	0.53	4.87e-11	9606.ENSP00000218224,9606.ENSP00000228284,9606.ENSP00000252137,9606.ENSP00000253024,9606.ENSP00000256646,9606.ENSP00000261531,9606.ENSP00000265351,9606.ENSP00000266070,9606.ENSP00000267812,9606.ENSP00000277541,9606.ENSP00000278823,9606.ENSP00000282251,9606.ENSP00000292599,9606.ENSP00000297151,9606.ENSP00000303427,9606.ENSP00000310448,9606.ENSP00000317872,9606.ENSP00000326603,9606.ENSP00000328720,…	PQBP1,SART3,DGCR14,TRIM28,NOTCH2,SNW1,XPO5,DIDO1,MFAP1,NOTCH1,MTA2,CWF19L2,MAML1,SLU7,PDS5A,SART1,RBBP6,SMCHD1,FOXK1,RBM10,MTA1,DHX15,USP7,RBPJ,GATAD2A,AKR1A1,PRPF4,NCOA6,NELFE,WRNIP1,RFC1,NELFA,RTF1,DDX17,SMARCA4,TOP2B,PTBP3,C11orf30,MAML2,CHERP,GTF2I
GO Process	GO:0006807	Nitrogen compound metabolic process	52	6852	0.25	4.71e-05	9606.ENSP00000218224,9606.ENSP00000228284,9606.ENSP00000252137,9606.ENSP00000253024,9606.ENSP00000253329,9606.ENSP00000256646,9606.ENSP00000261531,9606.ENSP00000265351,9606.ENSP00000266070,9606.ENSP00000267812,9606.ENSP00000277541,9606.ENSP00000278823,9606.ENSP00000282251,9606.ENSP00000292599,9606.ENSP00000297151,9606.ENSP00000303427,9606.ENSP00000309555,9606.ENSP00000310448,9606.ENSP00000317872,…	PQBP1,SART3,DGCR14,TRIM28,PPIL4,NOTCH2,SNW1,XPO5,DIDO1,MFAP1,NOTCH1,MTA2,CWF19L2,MAML1,SLU7,PDS5A,HCFC1,SART1,RBBP6,SMCHD1,FOXK1,RBM10,MTA1,DHX15,USP7,CTNNB1,RBPJ,FN1,TRIM33,GATAD2A,IRF2BP2,TPR,AKR1A1,HDAC1,PRPF4,NCOA6,NELFE,WRNIP1,RFC1,NELFA,RTF1,DDX17,USP34,JMJD1C,SMARCA4,TOP2B,PTBP3,C11orf30,MAML2,CHERP,GTF2I,PIAS2
GO Process	GO:0006974	Cellular response to DNA damage stimulus	11	793	0.51	0.0399	9606.ENSP00000253024,9606.ENSP00000261531,9606.ENSP00000303427,9606.ENSP00000317872,9606.ENSP00000326603,9606.ENSP00000333633,9606.ENSP00000343535,9606.ENSP00000363929,9606.ENSP00000370150,9606.ENSP00000371321,9606.ENSP00000433205	TRIM28,SNW1,PDS5A,RBBP6,SMCHD1,MTA1,USP7,NCOA6,WRNIP1,RFC1,C11orf30
GO Process	GO:0006996	Organelle organization	32	3450	0.34	0.00076	9606.ENSP00000228284,9606.ENSP00000253024,9606.ENSP00000265295,9606.ENSP00000267064,9606.ENSP00000268712,9606.ENSP00000277541,9606.ENSP00000278823,9606.ENSP00000300403,9606.ENSP00000303427,9606.ENSP00000309555,9606.ENSP00000320485,9606.ENSP00000322915,9606.ENSP00000323967,9606.ENSP00000326603,9606.ENSP00000333633,9606.ENSP00000339467,9606.ENSP00000343535,9606.ENSP00000344456,9606.ENSP00000349508,…	SART3,TRIM28,SPDL1,SMARCC2,NCOR1,NOTCH1,MTA2,TPX2,PDS5A,HCFC1,ARID1A,ZMYM4,SMARCE1,SMCHD1,MTA1,RHOG,USP7,CTNNB1,CHD4,TPR,GATAD2B,SET,HDAC1,WRNIP1,RFC1,RTF1,JMJD1C,SMARCA4,TOP2B,PHF21A,C11orf30,MARCKS
GO Process	GO:0007219	Notch signaling pathway	6	120	1.07	0.0019	9606.ENSP00000256646,9606.ENSP00000261531,9606.ENSP00000277541,9606.ENSP00000292599,9606.ENSP00000345206,9606.ENSP00000434552	NOTCH2,SNW1,NOTCH1,MAML1,RBPJ,MAML2
GO Process	GO:0007221	Positive regulation of transcription of Notch receptor target	5	18	1.82	7.13e-06	9606.ENSP00000261531,9606.ENSP00000277541,9606.ENSP00000292599,9606.ENSP00000345206,9606.ENSP00000434552	SNW1,NOTCH1,MAML1,RBPJ,MAML2
GO Process	GO:0007275	Multicellular organism development	38	5023	0.25	0.0061	9606.ENSP00000218224,9606.ENSP00000228284,9606.ENSP00000252137,9606.ENSP00000253024,9606.ENSP00000256646,9606.ENSP00000261531,9606.ENSP00000267064,9606.ENSP00000277541,9606.ENSP00000283882,9606.ENSP00000292599,9606.ENSP00000294740,9606.ENSP00000309555,9606.ENSP00000317872,9606.ENSP00000320485,9606.ENSP00000322915,9606.ENSP00000323074,9606.ENSP00000323967,9606.ENSP00000326603,9606.ENSP00000328720,…	PQBP1,SART3,DGCR14,TRIM28,NOTCH2,SNW1,SMARCC2,NOTCH1,CFDP1,MAML1,ZNF281,HCFC1,RBBP6,ARID1A,ZMYM4,RAI1,SMARCE1,SMCHD1,FOXK1,RHOG,USP7,CTNNB1,RBPJ,FN1,IRF2BP2,HDAC1,NCOA6,FLOT1,NELFA,RTF1,TRPS1,DDX17,NCOR2,SMARCA4,TOP2B,PTBP3,CHERP,TLE3
GO Process	GO:0007492	Endoderm development	5	76	1.19	0.0027	9606.ENSP00000277541,9606.ENSP00000344456,9606.ENSP00000346839,9606.ENSP00000362649,9606.ENSP00000374280	NOTCH1,CTNNB1,FN1,HDAC1,RTF1
GO Function	GO:0008094	DNA-dependent ATPase activity	5	93	1.1	0.006	9606.ENSP00000349508,9606.ENSP00000370150,9606.ENSP00000371321,9606.ENSP00000395654,9606.ENSP00000396704	CHD4,WRNIP1,RFC1,SMARCA4,TOP2B
GO Function	GO:0008134	Transcription factor binding	20	672	0.85	1.97e-09	9606.ENSP00000256646,9606.ENSP00000261531,9606.ENSP00000268712,9606.ENSP00000278823,9606.ENSP00000309555,9606.ENSP00000311825,9606.ENSP00000320485,9606.ENSP00000323967,9606.ENSP00000333633,9606.ENSP00000343535,9606.ENSP00000344456,9606.ENSP00000345206,9606.ENSP00000349508,9606.ENSP00000362649,9606.ENSP00000363929,9606.ENSP00000382204,9606.ENSP00000384018,9606.ENSP00000395654,9606.ENSP00000452871,…	NOTCH2,SNW1,NCOR1,MTA2,HCFC1,CTBP2,ARID1A,SMARCE1,MTA1,USP7,CTNNB1,RBPJ,CHD4,HDAC1,NCOA6,JMJD1C,NCOR2,SMARCA4,TLE3,PIAS2
GO Process	GO:0008152	Metabolic process	54	8298	0.19	0.003	9606.ENSP00000218224,9606.ENSP00000228284,9606.ENSP00000252137,9606.ENSP00000253024,9606.ENSP00000253329,9606.ENSP00000256646,9606.ENSP00000261531,9606.ENSP00000265351,9606.ENSP00000266070,9606.ENSP00000267812,9606.ENSP00000277541,9606.ENSP00000278823,9606.ENSP00000282251,9606.ENSP00000292599,9606.ENSP00000297151,9606.ENSP00000303427,9606.ENSP00000309555,9606.ENSP00000310448,9606.ENSP00000311825,…	PQBP1,SART3,DGCR14,TRIM28,PPIL4,NOTCH2,SNW1,XPO5,DIDO1,MFAP1,NOTCH1,MTA2,CWF19L2,MAML1,SLU7,PDS5A,HCFC1,SART1,CTBP2,RBBP6,SMCHD1,FOXK1,RBM10,MTA1,DHX15,USP7,CTNNB1,RBPJ,FN1,TRIM33,GATAD2A,IRF2BP2,TPR,AKR1A1,SET,HDAC1,PRPF4,NCOA6,NELFE,WRNIP1,RFC1,NELFA,RTF1,DDX17,USP34,JMJD1C,SMARCA4,TOP2B,PTBP3,C11orf30,MAML2,CHERP,GTF2I,PIAS2
GO Function	GO:0008270	Zinc ion binding	12	811	0.54	0.0152	9606.ENSP00000253024,9606.ENSP00000278823,9606.ENSP00000297151,9606.ENSP00000317872,9606.ENSP00000322915,9606.ENSP00000333633,9606.ENSP00000349508,9606.ENSP00000351250,9606.ENSP00000353463,9606.ENSP00000357644,9606.ENSP00000379065,9606.ENSP00000465676	TRIM28,MTA2,SLU7,RBBP6,ZMYM4,MTA1,CHD4,TRIM33,GATAD2A,GATAD2B,TRPS1,PIAS2
GO Process	GO:0008380	RNA splicing	14	396	0.92	4.37e-07	9606.ENSP00000218224,9606.ENSP00000228284,9606.ENSP00000252137,9606.ENSP00000261531,9606.ENSP00000267812,9606.ENSP00000282251,9606.ENSP00000297151,9606.ENSP00000310448,9606.ENSP00000328848,9606.ENSP00000336741,9606.ENSP00000363313,9606.ENSP00000380033,9606.ENSP00000414921,9606.ENSP00000439856	PQBP1,SART3,DGCR14,SNW1,MFAP1,CWF19L2,SLU7,SART1,RBM10,DHX15,PRPF4,DDX17,PTBP3,CHERP
GO Process	GO:0009912	Auditory receptor cell fate commitment	2	4	2.07	0.0223	9606.ENSP00000277541,9606.ENSP00000345206	NOTCH1,RBPJ
GO Process	GO:0009966	Regulation of signal transduction	26	3107	0.3	0.0282	9606.ENSP00000256646,9606.ENSP00000261531,9606.ENSP00000268712,9606.ENSP00000273258,9606.ENSP00000277541,9606.ENSP00000278823,9606.ENSP00000292599,9606.ENSP00000300403,9606.ENSP00000311825,9606.ENSP00000339467,9606.ENSP00000344456,9606.ENSP00000345206,9606.ENSP00000346839,9606.ENSP00000349508,9606.ENSP00000351250,9606.ENSP00000362649,9606.ENSP00000364578,9606.ENSP00000365569,9606.ENSP00000379065,…	NOTCH2,SNW1,NCOR1,ARL6IP5,NOTCH1,MTA2,MAML1,TPX2,CTBP2,RHOG,CTNNB1,RBPJ,FN1,CHD4,TRIM33,HDAC1,NELFE,FLOT1,TRPS1,USP34,NCOR2,SMARCA4,MAML2,CHERP,TLE3,PIAS2
GO Process	GO:0010467	Gene expression	29	2056	0.52	6.98e-07	9606.ENSP00000218224,9606.ENSP00000228284,9606.ENSP00000252137,9606.ENSP00000253024,9606.ENSP00000256646,9606.ENSP00000261531,9606.ENSP00000266070,9606.ENSP00000267812,9606.ENSP00000277541,9606.ENSP00000282251,9606.ENSP00000292599,9606.ENSP00000297151,9606.ENSP00000310448,9606.ENSP00000317872,9606.ENSP00000328848,9606.ENSP00000336741,9606.ENSP00000345206,9606.ENSP00000356448,9606.ENSP00000363313,…	PQBP1,SART3,DGCR14,TRIM28,NOTCH2,SNW1,DIDO1,MFAP1,NOTCH1,CWF19L2,MAML1,SLU7,SART1,RBBP6,RBM10,DHX15,RBPJ,TPR,PRPF4,NCOA6,NELFE,NELFA,RTF1,DDX17,SMARCA4,PTBP3,MAML2,CHERP,GTF2I
GO Process	GO:0010468	Regulation of gene expression	59	4813	0.46	1e-15	9606.ENSP00000218224,9606.ENSP00000228284,9606.ENSP00000251038,9606.ENSP00000253024,9606.ENSP00000253329,9606.ENSP00000256646,9606.ENSP00000261531,9606.ENSP00000263381,9606.ENSP00000265351,9606.ENSP00000267064,9606.ENSP00000268712,9606.ENSP00000277541,9606.ENSP00000278823,9606.ENSP00000292599,9606.ENSP00000294740,9606.ENSP00000309555,9606.ENSP00000311825,9606.ENSP00000320485,9606.ENSP00000322915,…	PQBP1,SART3,ZC3H14,TRIM28,PPIL4,NOTCH2,SNW1,WIZ,XPO5,SMARCC2,NCOR1,NOTCH1,MTA2,MAML1,ZNF281,HCFC1,CTBP2,ARID1A,ZMYM4,RAI1,SMARCE1,SMCHD1,FOXK1,RBM10,MTA1,RHOG,LIN54,USP7,CTNNB1,RBPJ,FN1,CHD4,TRIM33,TCF20,GATAD2A,IRF2BP2,TPR,GATAD2B,SET,HDAC1,NCOA6,NELFE,FLOT1,RFC1,NELFA,RTF1,TRPS1,DDX17,JMJD1C,NCOR2,SMARCA4,PHF21A,PTBP3,ANP32A,C11orf30,MAML2,TLE3,GTF2I,PIAS2
GO Process	GO:0010557	Positive regulation of macromolecule biosynthetic process	28	1906	0.54	6.1e-07	9606.ENSP00000218224,9606.ENSP00000253024,9606.ENSP00000261531,9606.ENSP00000263381,9606.ENSP00000267064,9606.ENSP00000277541,9606.ENSP00000278823,9606.ENSP00000292599,9606.ENSP00000294740,9606.ENSP00000309555,9606.ENSP00000311825,9606.ENSP00000320485,9606.ENSP00000323074,9606.ENSP00000323967,9606.ENSP00000328720,9606.ENSP00000333633,9606.ENSP00000339467,9606.ENSP00000344456,9606.ENSP00000345206,…	PQBP1,TRIM28,SNW1,WIZ,SMARCC2,NOTCH1,MTA2,MAML1,ZNF281,HCFC1,CTBP2,ARID1A,RAI1,SMARCE1,FOXK1,MTA1,RHOG,CTNNB1,RBPJ,TCF20,HDAC1,NCOA6,NELFE,RFC1,DDX17,SMARCA4,MAML2,PIAS2
GO Process	GO:0010558	Negative regulation of macromolecule biosynthetic process	35	1534	0.73	1.32e-14	9606.ENSP00000253024,9606.ENSP00000256646,9606.ENSP00000261531,9606.ENSP00000267064,9606.ENSP00000268712,9606.ENSP00000277541,9606.ENSP00000278823,9606.ENSP00000294740,9606.ENSP00000303427,9606.ENSP00000309555,9606.ENSP00000311825,9606.ENSP00000320485,9606.ENSP00000323967,9606.ENSP00000326603,9606.ENSP00000328720,9606.ENSP00000328848,9606.ENSP00000333633,9606.ENSP00000344456,9606.ENSP00000345206,…	TRIM28,NOTCH2,SNW1,SMARCC2,NCOR1,NOTCH1,MTA2,ZNF281,PDS5A,HCFC1,CTBP2,ARID1A,SMARCE1,SMCHD1,FOXK1,RBM10,MTA1,CTNNB1,RBPJ,TRIM33,GATAD2A,IRF2BP2,TPR,GATAD2B,SET,HDAC1,NELFE,RFC1,NELFA,RTF1,TRPS1,NCOR2,SMARCA4,PHF21A,TLE3
GO Process	GO:0010604	Positive regulation of macromolecule metabolic process	40	3600	0.42	1.94e-07	9606.ENSP00000218224,9606.ENSP00000228284,9606.ENSP00000253024,9606.ENSP00000256646,9606.ENSP00000261531,9606.ENSP00000263381,9606.ENSP00000267064,9606.ENSP00000268712,9606.ENSP00000273258,9606.ENSP00000277541,9606.ENSP00000278823,9606.ENSP00000292599,9606.ENSP00000294740,9606.ENSP00000300403,9606.ENSP00000309555,9606.ENSP00000311825,9606.ENSP00000320485,9606.ENSP00000323074,9606.ENSP00000323967,…	PQBP1,SART3,TRIM28,NOTCH2,SNW1,WIZ,SMARCC2,NCOR1,ARL6IP5,NOTCH1,MTA2,MAML1,ZNF281,TPX2,HCFC1,CTBP2,ARID1A,RAI1,SMARCE1,SMCHD1,FOXK1,RBM10,MTA1,RHOG,USP7,CTNNB1,RBPJ,FN1,TCF20,HDAC1,NCOA6,NELFE,FLOT1,RFC1,RTF1,DDX17,NCOR2,SMARCA4,MAML2,PIAS2
GO Process	GO:0010605	Negative regulation of macromolecule metabolic process	41	2875	0.53	4.64e-11	9606.ENSP00000251038,9606.ENSP00000253024,9606.ENSP00000256646,9606.ENSP00000261531,9606.ENSP00000265351,9606.ENSP00000267064,9606.ENSP00000268712,9606.ENSP00000277541,9606.ENSP00000278823,9606.ENSP00000294740,9606.ENSP00000303427,9606.ENSP00000309555,9606.ENSP00000311825,9606.ENSP00000320485,9606.ENSP00000323967,9606.ENSP00000326603,9606.ENSP00000328720,9606.ENSP00000328848,9606.ENSP00000333633,…	ZC3H14,TRIM28,NOTCH2,SNW1,XPO5,SMARCC2,NCOR1,NOTCH1,MTA2,ZNF281,PDS5A,HCFC1,CTBP2,ARID1A,SMARCE1,SMCHD1,FOXK1,RBM10,MTA1,USP7,CTNNB1,RBPJ,FN1,TRIM33,GATAD2A,IRF2BP2,TPR,GATAD2B,SET,HDAC1,NELFE,RFC1,NELFA,RTF1,TRPS1,DDX17,NCOR2,SMARCA4,PHF21A,PTBP3,TLE3
GO Process	GO:0010628	Positive regulation of gene expression	30	2337	0.48	2.49e-06	9606.ENSP00000218224,9606.ENSP00000253024,9606.ENSP00000261531,9606.ENSP00000267064,9606.ENSP00000268712,9606.ENSP00000277541,9606.ENSP00000278823,9606.ENSP00000292599,9606.ENSP00000294740,9606.ENSP00000309555,9606.ENSP00000311825,9606.ENSP00000320485,9606.ENSP00000323074,9606.ENSP00000328720,9606.ENSP00000328848,9606.ENSP00000339467,9606.ENSP00000344456,9606.ENSP00000345206,9606.ENSP00000346839,…	PQBP1,TRIM28,SNW1,SMARCC2,NCOR1,NOTCH1,MTA2,MAML1,ZNF281,HCFC1,CTBP2,ARID1A,RAI1,FOXK1,RBM10,RHOG,CTNNB1,RBPJ,FN1,TCF20,HDAC1,NCOA6,NELFE,FLOT1,RFC1,DDX17,NCOR2,SMARCA4,MAML2,PIAS2
GO Process	GO:0010629	Negative regulation of gene expression	38	2014	0.65	1.17e-13	9606.ENSP00000251038,9606.ENSP00000253024,9606.ENSP00000256646,9606.ENSP00000261531,9606.ENSP00000265351,9606.ENSP00000267064,9606.ENSP00000268712,9606.ENSP00000277541,9606.ENSP00000278823,9606.ENSP00000294740,9606.ENSP00000309555,9606.ENSP00000311825,9606.ENSP00000320485,9606.ENSP00000323967,9606.ENSP00000326603,9606.ENSP00000328720,9606.ENSP00000328848,9606.ENSP00000333633,9606.ENSP00000344456,…	ZC3H14,TRIM28,NOTCH2,SNW1,XPO5,SMARCC2,NCOR1,NOTCH1,MTA2,ZNF281,HCFC1,CTBP2,ARID1A,SMARCE1,SMCHD1,FOXK1,RBM10,MTA1,CTNNB1,RBPJ,FN1,TRIM33,GATAD2A,IRF2BP2,TPR,GATAD2B,SET,HDAC1,NELFE,RFC1,NELFA,RTF1,TRPS1,DDX17,NCOR2,SMARCA4,PHF21A,PTBP3
GO Process	GO:0016043	Cellular component organization	40	5447	0.24	0.0066	9606.ENSP00000218224,9606.ENSP00000228284,9606.ENSP00000253024,9606.ENSP00000256646,9606.ENSP00000265295,9606.ENSP00000267064,9606.ENSP00000268712,9606.ENSP00000277541,9606.ENSP00000278823,9606.ENSP00000297151,9606.ENSP00000300403,9606.ENSP00000303427,9606.ENSP00000309555,9606.ENSP00000310448,9606.ENSP00000311825,9606.ENSP00000320485,9606.ENSP00000322915,9606.ENSP00000323967,9606.ENSP00000326603,…	PQBP1,SART3,TRIM28,NOTCH2,SPDL1,SMARCC2,NCOR1,NOTCH1,MTA2,SLU7,TPX2,PDS5A,HCFC1,SART1,CTBP2,ARID1A,ZMYM4,SMARCE1,SMCHD1,MTA1,RHOG,USP7,CTNNB1,FN1,CHD4,TPR,GATAD2B,SET,HDAC1,FLOT1,WRNIP1,RFC1,RTF1,JMJD1C,SMARCA4,TOP2B,PHF21A,C11orf30,TLE3,MARCKS
GO Process	GO:0016070	RNA metabolic process	29	1584	0.64	2.06e-09	9606.ENSP00000218224,9606.ENSP00000228284,9606.ENSP00000252137,9606.ENSP00000253024,9606.ENSP00000256646,9606.ENSP00000261531,9606.ENSP00000265351,9606.ENSP00000266070,9606.ENSP00000267812,9606.ENSP00000277541,9606.ENSP00000282251,9606.ENSP00000292599,9606.ENSP00000297151,9606.ENSP00000310448,9606.ENSP00000317872,9606.ENSP00000328848,9606.ENSP00000336741,9606.ENSP00000345206,9606.ENSP00000363313,…	PQBP1,SART3,DGCR14,TRIM28,NOTCH2,SNW1,XPO5,DIDO1,MFAP1,NOTCH1,CWF19L2,MAML1,SLU7,SART1,RBBP6,RBM10,DHX15,RBPJ,PRPF4,NCOA6,NELFE,NELFA,RTF1,DDX17,SMARCA4,PTBP3,MAML2,CHERP,GTF2I
GO Process	GO:0016202	Regulation of striated muscle tissue development	5	133	0.95	0.0248	9606.ENSP00000277541,9606.ENSP00000344456,9606.ENSP00000345206,9606.ENSP00000365569,9606.ENSP00000380033	NOTCH1,CTNNB1,RBPJ,FLOT1,DDX17
GO Component	GO:0016514	SWI/SNF complex	4	21	1.65	0.00019	9606.ENSP00000267064,9606.ENSP00000320485,9606.ENSP00000323967,9606.ENSP00000395654	SMARCC2,ARID1A,SMARCE1,SMARCA4
GO Component	GO:0016581	NuRD complex	6	14	2	1.75e-08	9606.ENSP00000278823,9606.ENSP00000333633,9606.ENSP00000349508,9606.ENSP00000353463,9606.ENSP00000357644,9606.ENSP00000362649	MTA2,MTA1,CHD4,GATAD2A,GATAD2B,HDAC1
GO Component	GO:0016600	Flotillin complex	2	8	1.77	0.0356	9606.ENSP00000344456,9606.ENSP00000365569	CTNNB1,FLOT1
GO Component	GO:0016604	Nuclear body	21	789	0.8	1.83e-09	9606.ENSP00000218224,9606.ENSP00000228284,9606.ENSP00000251038,9606.ENSP00000261531,9606.ENSP00000292599,9606.ENSP00000297151,9606.ENSP00000310448,9606.ENSP00000317872,9606.ENSP00000328848,9606.ENSP00000336741,9606.ENSP00000343535,9606.ENSP00000352463,9606.ENSP00000353463,9606.ENSP00000357644,9606.ENSP00000363313,9606.ENSP00000364578,9606.ENSP00000372335,9606.ENSP00000380033,9606.ENSP00000384018,…	PQBP1,SART3,ZC3H14,SNW1,MAML1,SLU7,SART1,RBBP6,RBM10,DHX15,USP7,TCF20,GATAD2A,GATAD2B,PRPF4,NELFE,NELFA,DDX17,NCOR2,MAML2,PIAS2
GO Component	GO:0016607	Nuclear speck	16	399	0.98	2.03e-09	9606.ENSP00000218224,9606.ENSP00000228284,9606.ENSP00000251038,9606.ENSP00000261531,9606.ENSP00000292599,9606.ENSP00000297151,9606.ENSP00000310448,9606.ENSP00000317872,9606.ENSP00000328848,9606.ENSP00000336741,9606.ENSP00000353463,9606.ENSP00000357644,9606.ENSP00000363313,9606.ENSP00000380033,9606.ENSP00000434552,9606.ENSP00000465676	PQBP1,SART3,ZC3H14,SNW1,MAML1,SLU7,SART1,RBBP6,RBM10,DHX15,GATAD2A,GATAD2B,PRPF4,DDX17,MAML2,PIAS2
GO Function	GO:0016887	ATPase activity	8	393	0.68	0.0248	9606.ENSP00000326603,9606.ENSP00000336741,9606.ENSP00000349508,9606.ENSP00000370150,9606.ENSP00000371321,9606.ENSP00000380033,9606.ENSP00000395654,9606.ENSP00000396704	SMCHD1,DHX15,CHD4,WRNIP1,RFC1,DDX17,SMARCA4,TOP2B
GO Function	GO:0016922	Nuclear receptor binding	8	114	1.22	8.26e-06	9606.ENSP00000261531,9606.ENSP00000320485,9606.ENSP00000323967,9606.ENSP00000344456,9606.ENSP00000363929,9606.ENSP00000384018,9606.ENSP00000395654,9606.ENSP00000465676	SNW1,ARID1A,SMARCE1,CTNNB1,NCOA6,NCOR2,SMARCA4,PIAS2
GO Component	GO:0017053	Transcription repressor complex	10	76	1.49	4.36e-10	9606.ENSP00000268712,9606.ENSP00000278823,9606.ENSP00000311825,9606.ENSP00000333633,9606.ENSP00000345206,9606.ENSP00000349508,9606.ENSP00000353463,9606.ENSP00000357644,9606.ENSP00000362649,9606.ENSP00000384018	NCOR1,MTA2,CTBP2,MTA1,RBPJ,CHD4,GATAD2A,GATAD2B,HDAC1,NCOR2
GO Process	GO:0019219	Regulation of nucleobase-containing compound metabolic process	58	3982	0.54	2.74e-18	9606.ENSP00000218224,9606.ENSP00000228284,9606.ENSP00000251038,9606.ENSP00000253024,9606.ENSP00000253329,9606.ENSP00000256646,9606.ENSP00000261531,9606.ENSP00000263381,9606.ENSP00000267064,9606.ENSP00000268712,9606.ENSP00000277541,9606.ENSP00000278823,9606.ENSP00000292599,9606.ENSP00000294740,9606.ENSP00000309555,9606.ENSP00000311825,9606.ENSP00000320485,9606.ENSP00000322915,9606.ENSP00000323074,…	PQBP1,SART3,ZC3H14,TRIM28,PPIL4,NOTCH2,SNW1,WIZ,SMARCC2,NCOR1,NOTCH1,MTA2,MAML1,ZNF281,HCFC1,CTBP2,ARID1A,ZMYM4,RAI1,SMARCE1,SMCHD1,FOXK1,RBM10,MTA1,RHOG,LIN54,USP7,CTNNB1,RBPJ,CHD4,TRIM33,TCF20,GATAD2A,IRF2BP2,TPR,GATAD2B,SET,HDAC1,NCOA6,NELFE,FLOT1,WRNIP1,RFC1,NELFA,RTF1,TRPS1,DDX17,JMJD1C,NCOR2,SMARCA4,PHF21A,PTBP3,ANP32A,C11orf30,MAML2,TLE3,GTF2I,PIAS2
GO Process	GO:0019827	Stem cell population maintenance	6	135	1.02	0.0031	9606.ENSP00000256646,9606.ENSP00000277541,9606.ENSP00000320485,9606.ENSP00000344456,9606.ENSP00000345206,9606.ENSP00000374280	NOTCH2,NOTCH1,ARID1A,CTNNB1,RBPJ,RTF1
GO Function	GO:0019899	Enzyme binding	30	2239	0.5	9.16e-07	9606.ENSP00000228284,9606.ENSP00000253024,9606.ENSP00000256646,9606.ENSP00000261531,9606.ENSP00000263381,9606.ENSP00000265295,9606.ENSP00000265351,9606.ENSP00000268712,9606.ENSP00000277541,9606.ENSP00000278823,9606.ENSP00000292599,9606.ENSP00000300403,9606.ENSP00000311825,9606.ENSP00000317872,9606.ENSP00000333633,9606.ENSP00000339467,9606.ENSP00000343535,9606.ENSP00000344456,9606.ENSP00000346839,…	SART3,TRIM28,NOTCH2,SNW1,WIZ,SPDL1,XPO5,NCOR1,NOTCH1,MTA2,MAML1,TPX2,CTBP2,RBBP6,MTA1,RHOG,USP7,CTNNB1,FN1,CHD4,TPR,HDAC1,NCOA6,FLOT1,RTF1,NCOR2,SMARCA4,TOP2B,PIAS2,MARCKS
GO Process	GO:0030510	Regulation of BMP signaling pathway	4	90	1.02	0.047	9606.ENSP00000256646,9606.ENSP00000277541,9606.ENSP00000345206,9606.ENSP00000351250	NOTCH2,NOTCH1,RBPJ,TRIM33
GO Process	GO:0030513	Positive regulation of BMP signaling pathway	3	34	1.32	0.0374	9606.ENSP00000256646,9606.ENSP00000277541,9606.ENSP00000345206	NOTCH2,NOTCH1,RBPJ
GO Process	GO:0030521	Androgen receptor signaling pathway	4	36	1.42	0.0027	9606.ENSP00000320485,9606.ENSP00000344456,9606.ENSP00000380033,9606.ENSP00000465676	ARID1A,CTNNB1,DDX17,PIAS2
GO Function	GO:0030621	U4 snRNA binding	2	6	1.9	0.0374	9606.ENSP00000228284,9606.ENSP00000363313	SART3,PRPF4
GO Process	GO:0031056	Regulation of histone modification	6	151	0.97	0.0054	9606.ENSP00000228284,9606.ENSP00000261531,9606.ENSP00000344456,9606.ENSP00000361777,9606.ENSP00000364578,9606.ENSP00000374280	SART3,SNW1,CTNNB1,SET,NELFE,RTF1
GO Process	GO:0031058	Positive regulation of histone modification	5	95	1.09	0.0064	9606.ENSP00000228284,9606.ENSP00000261531,9606.ENSP00000344456,9606.ENSP00000364578,9606.ENSP00000374280	SART3,SNW1,CTNNB1,NELFE,RTF1
GO Process	GO:0031323	Regulation of cellular metabolic process	63	6239	0.38	1.48e-13	9606.ENSP00000218224,9606.ENSP00000228284,9606.ENSP00000251038,9606.ENSP00000253024,9606.ENSP00000253329,9606.ENSP00000256646,9606.ENSP00000261531,9606.ENSP00000263381,9606.ENSP00000267064,9606.ENSP00000268712,9606.ENSP00000273258,9606.ENSP00000277541,9606.ENSP00000278823,9606.ENSP00000292599,9606.ENSP00000294740,9606.ENSP00000300403,9606.ENSP00000303427,9606.ENSP00000309555,9606.ENSP00000311825,…	PQBP1,SART3,ZC3H14,TRIM28,PPIL4,NOTCH2,SNW1,WIZ,SMARCC2,NCOR1,ARL6IP5,NOTCH1,MTA2,MAML1,ZNF281,TPX2,PDS5A,HCFC1,CTBP2,RBBP6,ARID1A,ZMYM4,RAI1,SMARCE1,SMCHD1,FOXK1,RBM10,MTA1,RHOG,LIN54,USP7,CTNNB1,RBPJ,FN1,CHD4,TRIM33,TCF20,GATAD2A,IRF2BP2,TPR,GATAD2B,SET,HDAC1,NCOA6,NELFE,FLOT1,WRNIP1,RFC1,NELFA,RTF1,TRPS1,DDX17,JMJD1C,NCOR2,SMARCA4,PHF21A,PTBP3,ANP32A,C11orf30,MAML2,TLE3,GTF2I,PIAS2
GO Process	GO:0031324	Negative regulation of cellular metabolic process	38	2630	0.53	3.81e-10	9606.ENSP00000251038,9606.ENSP00000253024,9606.ENSP00000256646,9606.ENSP00000261531,9606.ENSP00000267064,9606.ENSP00000268712,9606.ENSP00000277541,9606.ENSP00000278823,9606.ENSP00000294740,9606.ENSP00000303427,9606.ENSP00000309555,9606.ENSP00000311825,9606.ENSP00000320485,9606.ENSP00000323967,9606.ENSP00000326603,9606.ENSP00000328720,9606.ENSP00000328848,9606.ENSP00000333633,9606.ENSP00000343535,…	ZC3H14,TRIM28,NOTCH2,SNW1,SMARCC2,NCOR1,NOTCH1,MTA2,ZNF281,PDS5A,HCFC1,CTBP2,ARID1A,SMARCE1,SMCHD1,FOXK1,RBM10,MTA1,USP7,CTNNB1,RBPJ,TRIM33,GATAD2A,IRF2BP2,TPR,GATAD2B,SET,HDAC1,NELFE,RFC1,NELFA,RTF1,TRPS1,NCOR2,SMARCA4,PHF21A,PTBP3,TLE3
GO Process	GO:0031325	Positive regulation of cellular metabolic process	37	3413	0.41	2.08e-06	9606.ENSP00000218224,9606.ENSP00000228284,9606.ENSP00000253024,9606.ENSP00000256646,9606.ENSP00000261531,9606.ENSP00000263381,9606.ENSP00000267064,9606.ENSP00000273258,9606.ENSP00000277541,9606.ENSP00000278823,9606.ENSP00000292599,9606.ENSP00000294740,9606.ENSP00000300403,9606.ENSP00000309555,9606.ENSP00000311825,9606.ENSP00000320485,9606.ENSP00000323074,9606.ENSP00000323967,9606.ENSP00000326603,…	PQBP1,SART3,TRIM28,NOTCH2,SNW1,WIZ,SMARCC2,ARL6IP5,NOTCH1,MTA2,MAML1,ZNF281,TPX2,HCFC1,CTBP2,ARID1A,RAI1,SMARCE1,SMCHD1,FOXK1,MTA1,RHOG,USP7,CTNNB1,RBPJ,FN1,TCF20,HDAC1,NCOA6,NELFE,FLOT1,RFC1,RTF1,DDX17,SMARCA4,MAML2,PIAS2
GO Process	GO:0031327	Negative regulation of cellular biosynthetic process	35	1592	0.71	3.7e-14	9606.ENSP00000253024,9606.ENSP00000256646,9606.ENSP00000261531,9606.ENSP00000267064,9606.ENSP00000268712,9606.ENSP00000277541,9606.ENSP00000278823,9606.ENSP00000294740,9606.ENSP00000303427,9606.ENSP00000309555,9606.ENSP00000311825,9606.ENSP00000320485,9606.ENSP00000323967,9606.ENSP00000326603,9606.ENSP00000328720,9606.ENSP00000328848,9606.ENSP00000333633,9606.ENSP00000344456,9606.ENSP00000345206,…	TRIM28,NOTCH2,SNW1,SMARCC2,NCOR1,NOTCH1,MTA2,ZNF281,PDS5A,HCFC1,CTBP2,ARID1A,SMARCE1,SMCHD1,FOXK1,RBM10,MTA1,CTNNB1,RBPJ,TRIM33,GATAD2A,IRF2BP2,TPR,GATAD2B,SET,HDAC1,NELFE,RFC1,NELFA,RTF1,TRPS1,NCOR2,SMARCA4,PHF21A,TLE3
GO Process	GO:0031328	Positive regulation of cellular biosynthetic process	28	2005	0.52	1.72e-06	9606.ENSP00000218224,9606.ENSP00000253024,9606.ENSP00000261531,9606.ENSP00000263381,9606.ENSP00000267064,9606.ENSP00000277541,9606.ENSP00000278823,9606.ENSP00000292599,9606.ENSP00000294740,9606.ENSP00000309555,9606.ENSP00000311825,9606.ENSP00000320485,9606.ENSP00000323074,9606.ENSP00000323967,9606.ENSP00000328720,9606.ENSP00000333633,9606.ENSP00000339467,9606.ENSP00000344456,9606.ENSP00000345206,…	PQBP1,TRIM28,SNW1,WIZ,SMARCC2,NOTCH1,MTA2,MAML1,ZNF281,HCFC1,CTBP2,ARID1A,RAI1,SMARCE1,FOXK1,MTA1,RHOG,CTNNB1,RBPJ,TCF20,HDAC1,NCOA6,NELFE,RFC1,DDX17,SMARCA4,MAML2,PIAS2
GO Component	GO:0031981	Nuclear lumen	65	4733	0.51	5.46e-22	9606.ENSP00000218224,9606.ENSP00000228284,9606.ENSP00000251038,9606.ENSP00000253024,9606.ENSP00000253329,9606.ENSP00000256646,9606.ENSP00000261531,9606.ENSP00000263381,9606.ENSP00000265351,9606.ENSP00000267064,9606.ENSP00000267812,9606.ENSP00000268712,9606.ENSP00000277541,9606.ENSP00000278823,9606.ENSP00000292599,9606.ENSP00000294740,9606.ENSP00000297151,9606.ENSP00000300403,9606.ENSP00000303427,…	PQBP1,SART3,ZC3H14,TRIM28,PPIL4,NOTCH2,SNW1,WIZ,XPO5,SMARCC2,MFAP1,NCOR1,NOTCH1,MTA2,MAML1,ZNF281,SLU7,TPX2,PDS5A,HCFC1,SART1,RBBP6,ZNF687,ARID1A,RAI1,SMARCE1,SMCHD1,FOXK1,RBM10,MTA1,DHX15,LIN54,USP7,CTNNB1,RBPJ,CHD4,TRIM33,TCF20,GATAD2A,IRF2BP2,TPR,GATAD2B,SET,GNL2,HDAC1,PRPF4,NCOA6,NELFE,RFC1,NELFA,RTF1,TRPS1,DDX17,JMJD1C,NCOR2,SMARCA4,TOP2B,PHF21A,ANP32A,C11orf30,MAML2,CHERP,TLE3,GTF2I,PIAS2
GO Component	GO:0032021	NELF complex	2	4	2.07	0.0127	9606.ENSP00000364578,9606.ENSP00000372335	NELFE,NELFA
GO Process	GO:0032633	interleukin-4 production	3	9	1.9	0.0019	9606.ENSP00000256646,9606.ENSP00000277541,9606.ENSP00000345206	NOTCH2,NOTCH1,RBPJ
GO Process	GO:0032984	Protein-containing complex disassembly	6	229	0.79	0.0366	9606.ENSP00000267064,9606.ENSP00000320485,9606.ENSP00000323967,9606.ENSP00000344456,9606.ENSP00000361777,9606.ENSP00000395654	SMARCC2,ARID1A,SMARCE1,CTNNB1,SET,SMARCA4
GO Component	GO:0032991	Protein-containing complex	49	5073	0.36	1.98e-08	9606.ENSP00000228284,9606.ENSP00000251038,9606.ENSP00000252137,9606.ENSP00000253024,9606.ENSP00000256646,9606.ENSP00000261531,9606.ENSP00000265295,9606.ENSP00000265351,9606.ENSP00000267064,9606.ENSP00000267812,9606.ENSP00000268712,9606.ENSP00000277541,9606.ENSP00000278823,9606.ENSP00000282251,9606.ENSP00000292599,9606.ENSP00000297151,9606.ENSP00000309555,9606.ENSP00000310448,9606.ENSP00000311825,…	SART3,ZC3H14,DGCR14,TRIM28,NOTCH2,SNW1,SPDL1,XPO5,SMARCC2,MFAP1,NCOR1,NOTCH1,MTA2,CWF19L2,MAML1,SLU7,HCFC1,SART1,CTBP2,RBBP6,ARID1A,SMARCE1,RBM10,MTA1,DHX15,USP7,CTNNB1,RBPJ,FN1,CHD4,GATAD2A,TPR,GATAD2B,SET,HDAC1,PRPF4,NCOA6,NELFE,FLOT1,RFC1,NELFA,RTF1,TRPS1,DDX17,NCOR2,SMARCA4,TOP2B,PHF21A,TLE3
GO Process	GO:0033044	Regulation of chromosome organization	10	359	0.82	0.00048	9606.ENSP00000228284,9606.ENSP00000253024,9606.ENSP00000261531,9606.ENSP00000265295,9606.ENSP00000343535,9606.ENSP00000344456,9606.ENSP00000356448,9606.ENSP00000361777,9606.ENSP00000364578,9606.ENSP00000374280	SART3,TRIM28,SNW1,SPDL1,USP7,CTNNB1,TPR,SET,NELFE,RTF1
GO Process	GO:0034645	Cellular macromolecule biosynthetic process	18	1592	0.43	0.0103	9606.ENSP00000253024,9606.ENSP00000256646,9606.ENSP00000261531,9606.ENSP00000266070,9606.ENSP00000277541,9606.ENSP00000292599,9606.ENSP00000317872,9606.ENSP00000345206,9606.ENSP00000361777,9606.ENSP00000363929,9606.ENSP00000364578,9606.ENSP00000370150,9606.ENSP00000371321,9606.ENSP00000372335,9606.ENSP00000374280,9606.ENSP00000395654,9606.ENSP00000434552,9606.ENSP00000460070	TRIM28,NOTCH2,SNW1,DIDO1,NOTCH1,MAML1,RBBP6,RBPJ,SET,NCOA6,NELFE,WRNIP1,RFC1,NELFA,RTF1,SMARCA4,MAML2,GTF2I
GO Process	GO:0034654	Nucleobase-containing compound biosynthetic process	16	995	0.58	0.00058	9606.ENSP00000253024,9606.ENSP00000256646,9606.ENSP00000261531,9606.ENSP00000266070,9606.ENSP00000277541,9606.ENSP00000292599,9606.ENSP00000345206,9606.ENSP00000363929,9606.ENSP00000364578,9606.ENSP00000370150,9606.ENSP00000371321,9606.ENSP00000372335,9606.ENSP00000374280,9606.ENSP00000395654,9606.ENSP00000434552,9606.ENSP00000460070	TRIM28,NOTCH2,SNW1,DIDO1,NOTCH1,MAML1,RBPJ,NCOA6,NELFE,WRNIP1,RFC1,NELFA,RTF1,SMARCA4,MAML2,GTF2I
GO Process	GO:0034728	Nucleosome organization	6	176	0.91	0.0113	9606.ENSP00000228284,9606.ENSP00000267064,9606.ENSP00000320485,9606.ENSP00000323967,9606.ENSP00000361777,9606.ENSP00000395654	SART3,SMARCC2,ARID1A,SMARCE1,SET,SMARCA4
GO Function	GO:0035257	Nuclear hormone receptor binding	11	155	1.22	2.89e-08	9606.ENSP00000261531,9606.ENSP00000268712,9606.ENSP00000311825,9606.ENSP00000320485,9606.ENSP00000323967,9606.ENSP00000344456,9606.ENSP00000363929,9606.ENSP00000382204,9606.ENSP00000384018,9606.ENSP00000395654,9606.ENSP00000465676	SNW1,NCOR1,CTBP2,ARID1A,SMARCE1,CTNNB1,NCOA6,JMJD1C,NCOR2,SMARCA4,PIAS2
GO Function	GO:0035258	Steroid hormone receptor binding	6	93	1.18	0.00052	9606.ENSP00000261531,9606.ENSP00000344456,9606.ENSP00000363929,9606.ENSP00000384018,9606.ENSP00000395654,9606.ENSP00000465676	SNW1,CTNNB1,NCOA6,NCOR2,SMARCA4,PIAS2
GO Function	GO:0035851	Krueppel-associated box domain binding	2	2	2.37	0.0103	9606.ENSP00000253024,9606.ENSP00000362649	TRIM28,HDAC1
GO Function	GO:0042826	Histone deacetylase binding	7	114	1.16	0.00012	9606.ENSP00000268712,9606.ENSP00000278823,9606.ENSP00000333633,9606.ENSP00000349508,9606.ENSP00000362649,9606.ENSP00000384018,9606.ENSP00000396704	NCOR1,MTA2,MTA1,CHD4,HDAC1,NCOR2,TOP2B
GO Function	GO:0042974	Retinoic acid receptor binding	4	27	1.54	0.0011	9606.ENSP00000261531,9606.ENSP00000311825,9606.ENSP00000363929,9606.ENSP00000384018	SNW1,CTBP2,NCOA6,NCOR2
GO Process	GO:0043044	ATP-dependent chromatin remodeling	8	91	1.32	1.96e-06	9606.ENSP00000267064,9606.ENSP00000278823,9606.ENSP00000320485,9606.ENSP00000323967,9606.ENSP00000349508,9606.ENSP00000357644,9606.ENSP00000362649,9606.ENSP00000395654	SMARCC2,MTA2,ARID1A,SMARCE1,CHD4,GATAD2B,HDAC1,SMARCA4
GO Process	GO:0043170	Macromolecule metabolic process	52	6137	0.3	1.15e-06	9606.ENSP00000218224,9606.ENSP00000228284,9606.ENSP00000252137,9606.ENSP00000253024,9606.ENSP00000253329,9606.ENSP00000256646,9606.ENSP00000261531,9606.ENSP00000265351,9606.ENSP00000266070,9606.ENSP00000267812,9606.ENSP00000277541,9606.ENSP00000278823,9606.ENSP00000282251,9606.ENSP00000292599,9606.ENSP00000297151,9606.ENSP00000303427,9606.ENSP00000309555,9606.ENSP00000310448,9606.ENSP00000317872,…	PQBP1,SART3,DGCR14,TRIM28,PPIL4,NOTCH2,SNW1,XPO5,DIDO1,MFAP1,NOTCH1,MTA2,CWF19L2,MAML1,SLU7,PDS5A,HCFC1,SART1,RBBP6,SMCHD1,FOXK1,RBM10,MTA1,DHX15,USP7,CTNNB1,RBPJ,FN1,TRIM33,GATAD2A,IRF2BP2,TPR,SET,HDAC1,PRPF4,NCOA6,NELFE,WRNIP1,RFC1,NELFA,RTF1,DDX17,USP34,JMJD1C,SMARCA4,TOP2B,PTBP3,C11orf30,MAML2,CHERP,GTF2I,PIAS2
GO Component	GO:0043226	Organelle	81	13515	0.15	3.77e-09	9606.ENSP00000218224,9606.ENSP00000228284,9606.ENSP00000251038,9606.ENSP00000252137,9606.ENSP00000253024,9606.ENSP00000253329,9606.ENSP00000256646,9606.ENSP00000261531,9606.ENSP00000263381,9606.ENSP00000265295,9606.ENSP00000265351,9606.ENSP00000266070,9606.ENSP00000267064,9606.ENSP00000267812,9606.ENSP00000268712,9606.ENSP00000273258,9606.ENSP00000277541,9606.ENSP00000278823,9606.ENSP00000282251,…	PQBP1,SART3,ZC3H14,DGCR14,TRIM28,PPIL4,NOTCH2,SNW1,WIZ,SPDL1,XPO5,DIDO1,SMARCC2,MFAP1,NCOR1,ARL6IP5,NOTCH1,MTA2,CWF19L2,CFDP1,MAML1,ZNF281,SLU7,TPX2,PDS5A,HCFC1,SART1,CTBP2,RBBP6,ZNF687,ARID1A,ZMYM4,RAI1,SMARCE1,SMCHD1,FOXK1,RBM10,MTA1,DHX15,RHOG,LIN54,USP7,CTNNB1,RBPJ,FN1,CHD4,TRIM33,TCF20,GATAD2A,IRF2BP2,TPR,GATAD2B,AKR1A1,SET,GNL2,HDAC1,PRPF4,NCOA6,NELFE,FLOT1,WRNIP1,RFC1,NELFA,RTF1,TRPS1,DDX1…
GO Component	GO:0043227	Membrane-bounded organelle	80	12427	0.18	1.66e-10	9606.ENSP00000218224,9606.ENSP00000228284,9606.ENSP00000251038,9606.ENSP00000252137,9606.ENSP00000253024,9606.ENSP00000253329,9606.ENSP00000256646,9606.ENSP00000261531,9606.ENSP00000263381,9606.ENSP00000265295,9606.ENSP00000265351,9606.ENSP00000266070,9606.ENSP00000267064,9606.ENSP00000267812,9606.ENSP00000268712,9606.ENSP00000273258,9606.ENSP00000277541,9606.ENSP00000278823,9606.ENSP00000282251,…	PQBP1,SART3,ZC3H14,DGCR14,TRIM28,PPIL4,NOTCH2,SNW1,WIZ,SPDL1,XPO5,DIDO1,SMARCC2,MFAP1,NCOR1,ARL6IP5,NOTCH1,MTA2,CWF19L2,MAML1,ZNF281,SLU7,TPX2,PDS5A,HCFC1,SART1,CTBP2,RBBP6,ZNF687,ARID1A,ZMYM4,RAI1,SMARCE1,SMCHD1,FOXK1,RBM10,MTA1,DHX15,RHOG,LIN54,USP7,CTNNB1,RBPJ,FN1,CHD4,TRIM33,TCF20,GATAD2A,IRF2BP2,TPR,GATAD2B,AKR1A1,SET,GNL2,HDAC1,PRPF4,NCOA6,NELFE,FLOT1,WRNIP1,RFC1,NELFA,RTF1,TRPS1,DDX17,USP3…
GO Component	GO:0043229	Intracellular organelle	80	12528	0.18	2.73e-10	9606.ENSP00000218224,9606.ENSP00000228284,9606.ENSP00000251038,9606.ENSP00000252137,9606.ENSP00000253024,9606.ENSP00000253329,9606.ENSP00000256646,9606.ENSP00000261531,9606.ENSP00000263381,9606.ENSP00000265295,9606.ENSP00000265351,9606.ENSP00000266070,9606.ENSP00000267064,9606.ENSP00000267812,9606.ENSP00000268712,9606.ENSP00000273258,9606.ENSP00000277541,9606.ENSP00000278823,9606.ENSP00000282251,…	PQBP1,SART3,ZC3H14,DGCR14,TRIM28,PPIL4,NOTCH2,SNW1,WIZ,SPDL1,XPO5,DIDO1,SMARCC2,MFAP1,NCOR1,ARL6IP5,NOTCH1,MTA2,CWF19L2,CFDP1,MAML1,ZNF281,SLU7,TPX2,PDS5A,HCFC1,SART1,CTBP2,RBBP6,ZNF687,ARID1A,ZMYM4,RAI1,SMARCE1,SMCHD1,FOXK1,RBM10,MTA1,DHX15,RHOG,LIN54,USP7,CTNNB1,RBPJ,FN1,CHD4,TRIM33,TCF20,GATAD2A,IRF2BP2,TPR,GATAD2B,SET,GNL2,HDAC1,PRPF4,NCOA6,NELFE,FLOT1,WRNIP1,RFC1,NELFA,RTF1,TRPS1,DDX17,USP34…
GO Component	GO:0043231	Intracellular membrane-bounded organelle	78	10761	0.23	8.78e-13	9606.ENSP00000218224,9606.ENSP00000228284,9606.ENSP00000251038,9606.ENSP00000252137,9606.ENSP00000253024,9606.ENSP00000253329,9606.ENSP00000256646,9606.ENSP00000261531,9606.ENSP00000263381,9606.ENSP00000265295,9606.ENSP00000265351,9606.ENSP00000266070,9606.ENSP00000267064,9606.ENSP00000267812,9606.ENSP00000268712,9606.ENSP00000277541,9606.ENSP00000278823,9606.ENSP00000282251,9606.ENSP00000292599,…	PQBP1,SART3,ZC3H14,DGCR14,TRIM28,PPIL4,NOTCH2,SNW1,WIZ,SPDL1,XPO5,DIDO1,SMARCC2,MFAP1,NCOR1,NOTCH1,MTA2,CWF19L2,MAML1,ZNF281,SLU7,TPX2,PDS5A,HCFC1,SART1,CTBP2,RBBP6,ZNF687,ARID1A,ZMYM4,RAI1,SMARCE1,SMCHD1,FOXK1,RBM10,MTA1,DHX15,RHOG,LIN54,USP7,CTNNB1,RBPJ,FN1,CHD4,TRIM33,TCF20,GATAD2A,IRF2BP2,TPR,GATAD2B,SET,GNL2,HDAC1,PRPF4,NCOA6,NELFE,FLOT1,WRNIP1,RFC1,NELFA,RTF1,TRPS1,DDX17,USP34,JMJD1C,NCOR2,…
GO Component	GO:0043232	Intracellular non-membrane-bounded organelle	41	4880	0.3	9.06e-05	9606.ENSP00000218224,9606.ENSP00000251038,9606.ENSP00000253024,9606.ENSP00000265295,9606.ENSP00000266070,9606.ENSP00000267064,9606.ENSP00000267812,9606.ENSP00000268712,9606.ENSP00000273258,9606.ENSP00000278823,9606.ENSP00000283882,9606.ENSP00000300403,9606.ENSP00000303427,9606.ENSP00000317872,9606.ENSP00000320485,9606.ENSP00000323967,9606.ENSP00000326603,9606.ENSP00000328720,9606.ENSP00000333633,…	PQBP1,ZC3H14,TRIM28,SPDL1,DIDO1,SMARCC2,MFAP1,NCOR1,ARL6IP5,MTA2,CFDP1,TPX2,PDS5A,RBBP6,ARID1A,SMARCE1,SMCHD1,FOXK1,MTA1,DHX15,RHOG,USP7,CTNNB1,RBPJ,CHD4,GATAD2A,TPR,GATAD2B,SET,GNL2,HDAC1,FLOT1,RFC1,RTF1,TRPS1,DDX17,JMJD1C,NCOR2,SMARCA4,TOP2B,MARCKS
GO Process	GO:0043484	Regulation of RNA splicing	6	152	0.97	0.0056	9606.ENSP00000218224,9606.ENSP00000228284,9606.ENSP00000261531,9606.ENSP00000328848,9606.ENSP00000380033,9606.ENSP00000414921	PQBP1,SART3,SNW1,RBM10,DDX17,PTBP3
GO Function	GO:0043565	Sequence-specific DNA binding	20	1331	0.55	9.82e-05	9606.ENSP00000253024,9606.ENSP00000268712,9606.ENSP00000277541,9606.ENSP00000278823,9606.ENSP00000294740,9606.ENSP00000309555,9606.ENSP00000323074,9606.ENSP00000328720,9606.ENSP00000333633,9606.ENSP00000341947,9606.ENSP00000345206,9606.ENSP00000352463,9606.ENSP00000353463,9606.ENSP00000357644,9606.ENSP00000362649,9606.ENSP00000371321,9606.ENSP00000379065,9606.ENSP00000382204,9606.ENSP00000384018,…	TRIM28,NCOR1,NOTCH1,MTA2,ZNF281,HCFC1,RAI1,FOXK1,MTA1,LIN54,RBPJ,TCF20,GATAD2A,GATAD2B,HDAC1,RFC1,TRPS1,JMJD1C,NCOR2,SMARCA4
GO Process	GO:0044237	Cellular metabolic process	53	7513	0.22	0.00037	9606.ENSP00000218224,9606.ENSP00000228284,9606.ENSP00000252137,9606.ENSP00000253024,9606.ENSP00000253329,9606.ENSP00000256646,9606.ENSP00000261531,9606.ENSP00000265351,9606.ENSP00000266070,9606.ENSP00000267812,9606.ENSP00000277541,9606.ENSP00000278823,9606.ENSP00000282251,9606.ENSP00000292599,9606.ENSP00000297151,9606.ENSP00000303427,9606.ENSP00000309555,9606.ENSP00000310448,9606.ENSP00000317872,…	PQBP1,SART3,DGCR14,TRIM28,PPIL4,NOTCH2,SNW1,XPO5,DIDO1,MFAP1,NOTCH1,MTA2,CWF19L2,MAML1,SLU7,PDS5A,HCFC1,SART1,RBBP6,SMCHD1,FOXK1,RBM10,MTA1,DHX15,USP7,CTNNB1,RBPJ,FN1,TRIM33,GATAD2A,IRF2BP2,TPR,AKR1A1,SET,HDAC1,PRPF4,NCOA6,NELFE,WRNIP1,RFC1,NELFA,RTF1,DDX17,USP34,JMJD1C,SMARCA4,TOP2B,PTBP3,C11orf30,MAML2,CHERP,GTF2I,PIAS2
GO Process	GO:0044238	Primary metabolic process	52	7332	0.22	0.00044	9606.ENSP00000218224,9606.ENSP00000228284,9606.ENSP00000252137,9606.ENSP00000253024,9606.ENSP00000253329,9606.ENSP00000256646,9606.ENSP00000261531,9606.ENSP00000265351,9606.ENSP00000266070,9606.ENSP00000267812,9606.ENSP00000277541,9606.ENSP00000278823,9606.ENSP00000282251,9606.ENSP00000292599,9606.ENSP00000297151,9606.ENSP00000303427,9606.ENSP00000309555,9606.ENSP00000310448,9606.ENSP00000317872,…	PQBP1,SART3,DGCR14,TRIM28,PPIL4,NOTCH2,SNW1,XPO5,DIDO1,MFAP1,NOTCH1,MTA2,CWF19L2,MAML1,SLU7,PDS5A,HCFC1,SART1,RBBP6,SMCHD1,FOXK1,RBM10,MTA1,DHX15,USP7,CTNNB1,RBPJ,FN1,TRIM33,GATAD2A,IRF2BP2,TPR,AKR1A1,HDAC1,PRPF4,NCOA6,NELFE,WRNIP1,RFC1,NELFA,RTF1,DDX17,USP34,JMJD1C,SMARCA4,TOP2B,PTBP3,C11orf30,MAML2,CHERP,GTF2I,PIAS2
GO Process	GO:0044260	Cellular macromolecule metabolic process	38	4976	0.26	0.0051	9606.ENSP00000253024,9606.ENSP00000253329,9606.ENSP00000256646,9606.ENSP00000261531,9606.ENSP00000266070,9606.ENSP00000277541,9606.ENSP00000278823,9606.ENSP00000292599,9606.ENSP00000303427,9606.ENSP00000309555,9606.ENSP00000317872,9606.ENSP00000326603,9606.ENSP00000328720,9606.ENSP00000333633,9606.ENSP00000343535,9606.ENSP00000344456,9606.ENSP00000345206,9606.ENSP00000346839,9606.ENSP00000351250,…	TRIM28,PPIL4,NOTCH2,SNW1,DIDO1,NOTCH1,MTA2,MAML1,PDS5A,HCFC1,RBBP6,SMCHD1,FOXK1,MTA1,USP7,CTNNB1,RBPJ,FN1,TRIM33,GATAD2A,IRF2BP2,TPR,SET,HDAC1,NCOA6,NELFE,WRNIP1,RFC1,NELFA,RTF1,USP34,JMJD1C,SMARCA4,TOP2B,C11orf30,MAML2,GTF2I,PIAS2
GO Process	GO:0044403	Symbiotic process	13	865	0.55	0.0073	9606.ENSP00000253024,9606.ENSP00000261531,9606.ENSP00000265351,9606.ENSP00000309555,9606.ENSP00000311825,9606.ENSP00000328720,9606.ENSP00000343535,9606.ENSP00000344456,9606.ENSP00000346839,9606.ENSP00000356448,9606.ENSP00000361777,9606.ENSP00000362649,9606.ENSP00000395654	TRIM28,SNW1,XPO5,HCFC1,CTBP2,FOXK1,USP7,CTNNB1,FN1,TPR,SET,HDAC1,SMARCA4
GO Process	GO:0044419	Interspecies interaction between organisms	19	1899	0.37	0.0269	9606.ENSP00000218224,9606.ENSP00000253024,9606.ENSP00000256646,9606.ENSP00000261531,9606.ENSP00000265351,9606.ENSP00000277541,9606.ENSP00000309555,9606.ENSP00000311825,9606.ENSP00000328720,9606.ENSP00000343535,9606.ENSP00000344456,9606.ENSP00000345206,9606.ENSP00000346839,9606.ENSP00000356448,9606.ENSP00000361777,9606.ENSP00000362649,9606.ENSP00000370150,9606.ENSP00000380033,9606.ENSP00000395654	PQBP1,TRIM28,NOTCH2,SNW1,XPO5,NOTCH1,HCFC1,CTBP2,FOXK1,USP7,CTNNB1,RBPJ,FN1,TPR,SET,HDAC1,WRNIP1,DDX17,SMARCA4
GO Process	GO:0045445	Myoblast differentiation	4	37	1.41	0.0029	9606.ENSP00000277541,9606.ENSP00000292599,9606.ENSP00000345206,9606.ENSP00000380033	NOTCH1,MAML1,RBPJ,DDX17
GO Process	GO:0045747	Positive regulation of Notch signaling pathway	5	50	1.37	0.00048	9606.ENSP00000261531,9606.ENSP00000277541,9606.ENSP00000292599,9606.ENSP00000345206,9606.ENSP00000434552	SNW1,NOTCH1,MAML1,RBPJ,MAML2
GO Process	GO:0045844	Positive regulation of striated muscle tissue development	4	68	1.14	0.0214	9606.ENSP00000277541,9606.ENSP00000344456,9606.ENSP00000345206,9606.ENSP00000365569	NOTCH1,CTNNB1,RBPJ,FLOT1
GO Process	GO:0045892	Negative regulation of transcription, DNA-templated	33	1273	0.79	4.44e-15	9606.ENSP00000253024,9606.ENSP00000256646,9606.ENSP00000261531,9606.ENSP00000267064,9606.ENSP00000268712,9606.ENSP00000277541,9606.ENSP00000278823,9606.ENSP00000294740,9606.ENSP00000309555,9606.ENSP00000311825,9606.ENSP00000320485,9606.ENSP00000323967,9606.ENSP00000326603,9606.ENSP00000328720,9606.ENSP00000328848,9606.ENSP00000333633,9606.ENSP00000344456,9606.ENSP00000345206,9606.ENSP00000351250,…	TRIM28,NOTCH2,SNW1,SMARCC2,NCOR1,NOTCH1,MTA2,ZNF281,HCFC1,CTBP2,ARID1A,SMARCE1,SMCHD1,FOXK1,RBM10,MTA1,CTNNB1,RBPJ,TRIM33,GATAD2A,IRF2BP2,TPR,GATAD2B,SET,HDAC1,NELFE,RFC1,NELFA,RTF1,TRPS1,NCOR2,SMARCA4,PHF21A
GO Process	GO:0045893	Positive regulation of transcription, DNA-templated	24	1587	0.55	5.6e-06	9606.ENSP00000253024,9606.ENSP00000261531,9606.ENSP00000267064,9606.ENSP00000277541,9606.ENSP00000278823,9606.ENSP00000292599,9606.ENSP00000294740,9606.ENSP00000309555,9606.ENSP00000311825,9606.ENSP00000320485,9606.ENSP00000323074,9606.ENSP00000328720,9606.ENSP00000339467,9606.ENSP00000344456,9606.ENSP00000345206,9606.ENSP00000352463,9606.ENSP00000362649,9606.ENSP00000363929,9606.ENSP00000364578,…	TRIM28,SNW1,SMARCC2,NOTCH1,MTA2,MAML1,ZNF281,HCFC1,CTBP2,ARID1A,RAI1,FOXK1,RHOG,CTNNB1,RBPJ,TCF20,HDAC1,NCOA6,NELFE,RFC1,DDX17,SMARCA4,MAML2,PIAS2
GO Process	GO:0045935	Positive regulation of nucleobase-containing compound metabolic process	29	1927	0.55	1.86e-07	9606.ENSP00000218224,9606.ENSP00000253024,9606.ENSP00000261531,9606.ENSP00000267064,9606.ENSP00000277541,9606.ENSP00000278823,9606.ENSP00000292599,9606.ENSP00000294740,9606.ENSP00000309555,9606.ENSP00000311825,9606.ENSP00000320485,9606.ENSP00000323074,9606.ENSP00000323967,9606.ENSP00000326603,9606.ENSP00000328720,9606.ENSP00000333633,9606.ENSP00000339467,9606.ENSP00000343535,9606.ENSP00000344456,…	PQBP1,TRIM28,SNW1,SMARCC2,NOTCH1,MTA2,MAML1,ZNF281,HCFC1,CTBP2,ARID1A,RAI1,SMARCE1,SMCHD1,FOXK1,MTA1,RHOG,USP7,CTNNB1,RBPJ,TCF20,HDAC1,NCOA6,NELFE,RFC1,DDX17,SMARCA4,MAML2,PIAS2
GO Process	GO:0045944	Positive regulation of transcription by RNA polymerase II	15	1253	0.45	0.0214	9606.ENSP00000261531,9606.ENSP00000277541,9606.ENSP00000278823,9606.ENSP00000292599,9606.ENSP00000311825,9606.ENSP00000323074,9606.ENSP00000344456,9606.ENSP00000345206,9606.ENSP00000352463,9606.ENSP00000362649,9606.ENSP00000363929,9606.ENSP00000364578,9606.ENSP00000380033,9606.ENSP00000395654,9606.ENSP00000434552	SNW1,NOTCH1,MTA2,MAML1,CTBP2,RAI1,CTNNB1,RBPJ,TCF20,HDAC1,NCOA6,NELFE,DDX17,SMARCA4,MAML2
GO Process	GO:0045967	Negative regulation of growth rate	2	3	2.2	0.0158	9606.ENSP00000256646,9606.ENSP00000277541	NOTCH2,NOTCH1
GO Process	GO:0046782	Regulation of viral transcription	5	65	1.26	0.0014	9606.ENSP00000261531,9606.ENSP00000362649,9606.ENSP00000364578,9606.ENSP00000372335,9606.ENSP00000395654	SNW1,HDAC1,NELFE,NELFA,SMARCA4
GO Function	GO:0046966	Thyroid hormone receptor binding	3	29	1.39	0.0274	9606.ENSP00000268712,9606.ENSP00000363929,9606.ENSP00000382204	NCOR1,NCOA6,JMJD1C
GO Function	GO:0047485	Protein N-terminus binding	5	110	1.03	0.0117	9606.ENSP00000323967,9606.ENSP00000345206,9606.ENSP00000362649,9606.ENSP00000384018,9606.ENSP00000395654	SMARCE1,RBPJ,HDAC1,NCOR2,SMARCA4
GO Process	GO:0048024	Regulation of mRNA splicing, via spliceosome	5	110	1.03	0.0117	9606.ENSP00000228284,9606.ENSP00000261531,9606.ENSP00000328848,9606.ENSP00000380033,9606.ENSP00000414921	SART3,SNW1,RBM10,DDX17,PTBP3
GO Process	GO:0048518	Positive regulation of biological process	48	6112	0.27	8.67e-05	9606.ENSP00000218224,9606.ENSP00000228284,9606.ENSP00000253024,9606.ENSP00000256646,9606.ENSP00000261531,9606.ENSP00000263381,9606.ENSP00000265351,9606.ENSP00000267064,9606.ENSP00000268712,9606.ENSP00000273258,9606.ENSP00000277541,9606.ENSP00000278823,9606.ENSP00000292599,9606.ENSP00000294740,9606.ENSP00000300403,9606.ENSP00000309555,9606.ENSP00000310448,9606.ENSP00000311825,9606.ENSP00000320485,…	PQBP1,SART3,TRIM28,NOTCH2,SNW1,WIZ,XPO5,SMARCC2,NCOR1,ARL6IP5,NOTCH1,MTA2,MAML1,ZNF281,TPX2,HCFC1,SART1,CTBP2,ARID1A,RAI1,SMARCE1,SMCHD1,FOXK1,RBM10,MTA1,RHOG,USP7,CTNNB1,RBPJ,FN1,TCF20,TPR,HDAC1,NCOA6,NELFE,FLOT1,RFC1,NELFA,RTF1,TRPS1,DDX17,USP34,NCOR2,SMARCA4,TOP2B,MAML2,CHERP,PIAS2
GO Process	GO:0048519	Negative regulation of biological process	50	5389	0.34	1.6e-07	9606.ENSP00000251038,9606.ENSP00000253024,9606.ENSP00000256646,9606.ENSP00000261531,9606.ENSP00000265295,9606.ENSP00000265351,9606.ENSP00000267064,9606.ENSP00000268712,9606.ENSP00000273258,9606.ENSP00000277541,9606.ENSP00000278823,9606.ENSP00000283882,9606.ENSP00000294740,9606.ENSP00000300403,9606.ENSP00000303427,9606.ENSP00000309555,9606.ENSP00000311825,9606.ENSP00000320485,9606.ENSP00000323074,…	ZC3H14,TRIM28,NOTCH2,SNW1,SPDL1,XPO5,SMARCC2,NCOR1,ARL6IP5,NOTCH1,MTA2,CFDP1,ZNF281,TPX2,PDS5A,HCFC1,CTBP2,ARID1A,RAI1,SMARCE1,SMCHD1,FOXK1,RBM10,MTA1,USP7,CTNNB1,RBPJ,FN1,TRIM33,GATAD2A,IRF2BP2,TPR,GATAD2B,SET,HDAC1,NELFE,RFC1,NELFA,RTF1,TRPS1,DDX17,NCOR2,SMARCA4,TOP2B,PHF21A,PTBP3,CHERP,TLE3,GTF2I,PIAS2
GO Process	GO:0048522	Positive regulation of cellular process	44	5579	0.27	0.00037	9606.ENSP00000218224,9606.ENSP00000228284,9606.ENSP00000253024,9606.ENSP00000256646,9606.ENSP00000261531,9606.ENSP00000263381,9606.ENSP00000265351,9606.ENSP00000267064,9606.ENSP00000273258,9606.ENSP00000277541,9606.ENSP00000278823,9606.ENSP00000292599,9606.ENSP00000294740,9606.ENSP00000300403,9606.ENSP00000309555,9606.ENSP00000310448,9606.ENSP00000311825,9606.ENSP00000320485,9606.ENSP00000323074,…	PQBP1,SART3,TRIM28,NOTCH2,SNW1,WIZ,XPO5,SMARCC2,ARL6IP5,NOTCH1,MTA2,MAML1,ZNF281,TPX2,HCFC1,SART1,CTBP2,ARID1A,RAI1,SMARCE1,SMCHD1,FOXK1,RBM10,MTA1,RHOG,USP7,CTNNB1,RBPJ,FN1,TCF20,TPR,HDAC1,NCOA6,NELFE,FLOT1,RFC1,RTF1,TRPS1,DDX17,USP34,SMARCA4,MAML2,CHERP,PIAS2
GO Process	GO:0048523	Negative regulation of cellular process	46	4874	0.35	7.8e-07	9606.ENSP00000251038,9606.ENSP00000253024,9606.ENSP00000256646,9606.ENSP00000261531,9606.ENSP00000265295,9606.ENSP00000267064,9606.ENSP00000268712,9606.ENSP00000273258,9606.ENSP00000277541,9606.ENSP00000278823,9606.ENSP00000283882,9606.ENSP00000294740,9606.ENSP00000300403,9606.ENSP00000303427,9606.ENSP00000309555,9606.ENSP00000311825,9606.ENSP00000320485,9606.ENSP00000323967,9606.ENSP00000326603,…	ZC3H14,TRIM28,NOTCH2,SNW1,SPDL1,SMARCC2,NCOR1,ARL6IP5,NOTCH1,MTA2,CFDP1,ZNF281,TPX2,PDS5A,HCFC1,CTBP2,ARID1A,SMARCE1,SMCHD1,FOXK1,RBM10,MTA1,USP7,CTNNB1,RBPJ,FN1,TRIM33,GATAD2A,IRF2BP2,TPR,GATAD2B,SET,HDAC1,NELFE,RFC1,NELFA,RTF1,TRPS1,NCOR2,SMARCA4,TOP2B,PHF21A,PTBP3,CHERP,TLE3,PIAS2
GO Process	GO:0048524	Positive regulation of viral process	6	108	1.12	0.0011	9606.ENSP00000261531,9606.ENSP00000277541,9606.ENSP00000364578,9606.ENSP00000372335,9606.ENSP00000395654,9606.ENSP00000396704	SNW1,NOTCH1,NELFE,NELFA,SMARCA4,TOP2B
GO Process	GO:0048583	Regulation of response to stimulus	31	4114	0.25	0.0369	9606.ENSP00000218224,9606.ENSP00000253024,9606.ENSP00000256646,9606.ENSP00000261531,9606.ENSP00000268712,9606.ENSP00000273258,9606.ENSP00000277541,9606.ENSP00000278823,9606.ENSP00000292599,9606.ENSP00000300403,9606.ENSP00000311825,9606.ENSP00000326603,9606.ENSP00000339467,9606.ENSP00000344456,9606.ENSP00000345206,9606.ENSP00000346839,9606.ENSP00000349508,9606.ENSP00000351250,9606.ENSP00000356448,…	PQBP1,TRIM28,NOTCH2,SNW1,NCOR1,ARL6IP5,NOTCH1,MTA2,MAML1,TPX2,CTBP2,SMCHD1,RHOG,CTNNB1,RBPJ,FN1,CHD4,TRIM33,TPR,HDAC1,NELFE,FLOT1,WRNIP1,TRPS1,USP34,NCOR2,SMARCA4,MAML2,CHERP,TLE3,PIAS2
GO Process	GO:0048762	Mesenchymal cell differentiation	6	152	0.97	0.0056	9606.ENSP00000253024,9606.ENSP00000277541,9606.ENSP00000344456,9606.ENSP00000345206,9606.ENSP00000346839,9606.ENSP00000380033	TRIM28,NOTCH1,CTNNB1,RBPJ,FN1,DDX17
GO Process	GO:0050434	Positive regulation of viral transcription	4	41	1.36	0.004	9606.ENSP00000261531,9606.ENSP00000364578,9606.ENSP00000372335,9606.ENSP00000395654	SNW1,NELFE,NELFA,SMARCA4
GO Function	GO:0050681	Androgen receptor binding	4	44	1.33	0.0052	9606.ENSP00000261531,9606.ENSP00000344456,9606.ENSP00000395654,9606.ENSP00000465676	SNW1,CTNNB1,SMARCA4,PIAS2
GO Process	GO:0050684	Regulation of mRNA processing	7	149	1.04	0.00058	9606.ENSP00000228284,9606.ENSP00000251038,9606.ENSP00000261531,9606.ENSP00000328848,9606.ENSP00000364578,9606.ENSP00000380033,9606.ENSP00000414921	SART3,ZC3H14,SNW1,RBM10,NELFE,DDX17,PTBP3
GO Process	GO:0050686	Negative regulation of mRNA processing	4	32	1.47	0.0019	9606.ENSP00000251038,9606.ENSP00000328848,9606.ENSP00000364578,9606.ENSP00000414921	ZC3H14,RBM10,NELFE,PTBP3
GO Process	GO:0050792	Regulation of viral process	8	215	0.94	0.00061	9606.ENSP00000253024,9606.ENSP00000261531,9606.ENSP00000277541,9606.ENSP00000362649,9606.ENSP00000364578,9606.ENSP00000372335,9606.ENSP00000395654,9606.ENSP00000396704	TRIM28,SNW1,NOTCH1,HDAC1,NELFE,NELFA,SMARCA4,TOP2B
GO Process	GO:0050794	Regulation of cellular process	71	10932	0.18	1.77e-06	9606.ENSP00000218224,9606.ENSP00000228284,9606.ENSP00000251038,9606.ENSP00000253024,9606.ENSP00000253329,9606.ENSP00000256646,9606.ENSP00000261531,9606.ENSP00000263381,9606.ENSP00000265295,9606.ENSP00000265351,9606.ENSP00000266070,9606.ENSP00000267064,9606.ENSP00000268712,9606.ENSP00000273258,9606.ENSP00000277541,9606.ENSP00000278823,9606.ENSP00000283882,9606.ENSP00000292599,9606.ENSP00000294740,…	PQBP1,SART3,ZC3H14,TRIM28,PPIL4,NOTCH2,SNW1,WIZ,SPDL1,XPO5,DIDO1,SMARCC2,NCOR1,ARL6IP5,NOTCH1,MTA2,CFDP1,MAML1,ZNF281,TPX2,PDS5A,HCFC1,SART1,CTBP2,RBBP6,ARID1A,ZMYM4,RAI1,SMARCE1,SMCHD1,FOXK1,RBM10,MTA1,RHOG,LIN54,USP7,CTNNB1,RBPJ,FN1,CHD4,TRIM33,TCF20,GATAD2A,IRF2BP2,TPR,GATAD2B,SET,HDAC1,NCOA6,NELFE,FLOT1,WRNIP1,RFC1,NELFA,RTF1,TRPS1,DDX17,USP34,JMJD1C,NCOR2,SMARCA4,TOP2B,PHF21A,PTBP3,ANP32A,C1…
GO Process	GO:0051147	Regulation of muscle cell differentiation	5	154	0.88	0.0408	9606.ENSP00000277541,9606.ENSP00000292599,9606.ENSP00000344456,9606.ENSP00000345206,9606.ENSP00000365569	NOTCH1,MAML1,CTNNB1,RBPJ,FLOT1
GO Process	GO:0051149	Positive regulation of muscle cell differentiation	4	88	1.03	0.0444	9606.ENSP00000292599,9606.ENSP00000344456,9606.ENSP00000345206,9606.ENSP00000365569	MAML1,CTNNB1,RBPJ,FLOT1
GO Process	GO:0051171	Regulation of nitrogen compound metabolic process	61	5836	0.39	1.82e-13	9606.ENSP00000218224,9606.ENSP00000228284,9606.ENSP00000251038,9606.ENSP00000253024,9606.ENSP00000253329,9606.ENSP00000256646,9606.ENSP00000261531,9606.ENSP00000263381,9606.ENSP00000267064,9606.ENSP00000268712,9606.ENSP00000273258,9606.ENSP00000277541,9606.ENSP00000278823,9606.ENSP00000292599,9606.ENSP00000294740,9606.ENSP00000300403,9606.ENSP00000309555,9606.ENSP00000311825,9606.ENSP00000320485,…	PQBP1,SART3,ZC3H14,TRIM28,PPIL4,NOTCH2,SNW1,WIZ,SMARCC2,NCOR1,ARL6IP5,NOTCH1,MTA2,MAML1,ZNF281,TPX2,HCFC1,CTBP2,ARID1A,ZMYM4,RAI1,SMARCE1,SMCHD1,FOXK1,RBM10,MTA1,RHOG,LIN54,USP7,CTNNB1,RBPJ,FN1,CHD4,TRIM33,TCF20,GATAD2A,IRF2BP2,TPR,GATAD2B,SET,HDAC1,NCOA6,NELFE,FLOT1,WRNIP1,RFC1,NELFA,RTF1,TRPS1,DDX17,JMJD1C,NCOR2,SMARCA4,PHF21A,PTBP3,ANP32A,C11orf30,MAML2,TLE3,GTF2I,PIAS2
GO Process	GO:0051172	Negative regulation of nitrogen compound metabolic process	37	2429	0.56	1.89e-10	9606.ENSP00000251038,9606.ENSP00000253024,9606.ENSP00000256646,9606.ENSP00000261531,9606.ENSP00000267064,9606.ENSP00000268712,9606.ENSP00000277541,9606.ENSP00000278823,9606.ENSP00000294740,9606.ENSP00000309555,9606.ENSP00000311825,9606.ENSP00000320485,9606.ENSP00000323967,9606.ENSP00000326603,9606.ENSP00000328720,9606.ENSP00000328848,9606.ENSP00000333633,9606.ENSP00000343535,9606.ENSP00000344456,…	ZC3H14,TRIM28,NOTCH2,SNW1,SMARCC2,NCOR1,NOTCH1,MTA2,ZNF281,HCFC1,CTBP2,ARID1A,SMARCE1,SMCHD1,FOXK1,RBM10,MTA1,USP7,CTNNB1,RBPJ,TRIM33,GATAD2A,IRF2BP2,TPR,GATAD2B,SET,HDAC1,NELFE,RFC1,NELFA,RTF1,TRPS1,NCOR2,SMARCA4,PHF21A,PTBP3,TLE3
GO Process	GO:0051173	Positive regulation of nitrogen compound metabolic process	36	3239	0.42	1.98e-06	9606.ENSP00000218224,9606.ENSP00000228284,9606.ENSP00000253024,9606.ENSP00000256646,9606.ENSP00000261531,9606.ENSP00000267064,9606.ENSP00000273258,9606.ENSP00000277541,9606.ENSP00000278823,9606.ENSP00000292599,9606.ENSP00000294740,9606.ENSP00000300403,9606.ENSP00000309555,9606.ENSP00000311825,9606.ENSP00000320485,9606.ENSP00000323074,9606.ENSP00000323967,9606.ENSP00000326603,9606.ENSP00000328720,…	PQBP1,SART3,TRIM28,NOTCH2,SNW1,SMARCC2,ARL6IP5,NOTCH1,MTA2,MAML1,ZNF281,TPX2,HCFC1,CTBP2,ARID1A,RAI1,SMARCE1,SMCHD1,FOXK1,MTA1,RHOG,USP7,CTNNB1,RBPJ,FN1,TCF20,HDAC1,NCOA6,NELFE,FLOT1,RFC1,RTF1,DDX17,SMARCA4,MAML2,PIAS2
GO Process	GO:0051252	Regulation of RNA metabolic process	57	3722	0.56	1.58e-18	9606.ENSP00000218224,9606.ENSP00000228284,9606.ENSP00000251038,9606.ENSP00000253024,9606.ENSP00000253329,9606.ENSP00000256646,9606.ENSP00000261531,9606.ENSP00000263381,9606.ENSP00000267064,9606.ENSP00000268712,9606.ENSP00000277541,9606.ENSP00000278823,9606.ENSP00000292599,9606.ENSP00000294740,9606.ENSP00000309555,9606.ENSP00000311825,9606.ENSP00000320485,9606.ENSP00000322915,9606.ENSP00000323074,…	PQBP1,SART3,ZC3H14,TRIM28,PPIL4,NOTCH2,SNW1,WIZ,SMARCC2,NCOR1,NOTCH1,MTA2,MAML1,ZNF281,HCFC1,CTBP2,ARID1A,ZMYM4,RAI1,SMARCE1,SMCHD1,FOXK1,RBM10,MTA1,RHOG,LIN54,USP7,CTNNB1,RBPJ,CHD4,TRIM33,TCF20,GATAD2A,IRF2BP2,TPR,GATAD2B,SET,HDAC1,NCOA6,NELFE,FLOT1,RFC1,NELFA,RTF1,TRPS1,DDX17,JMJD1C,NCOR2,SMARCA4,PHF21A,PTBP3,ANP32A,C11orf30,MAML2,TLE3,GTF2I,PIAS2
GO Process	GO:0051253	Negative regulation of RNA metabolic process	36	1422	0.78	2.45e-16	9606.ENSP00000251038,9606.ENSP00000253024,9606.ENSP00000256646,9606.ENSP00000261531,9606.ENSP00000267064,9606.ENSP00000268712,9606.ENSP00000277541,9606.ENSP00000278823,9606.ENSP00000294740,9606.ENSP00000309555,9606.ENSP00000311825,9606.ENSP00000320485,9606.ENSP00000323967,9606.ENSP00000326603,9606.ENSP00000328720,9606.ENSP00000328848,9606.ENSP00000333633,9606.ENSP00000344456,9606.ENSP00000345206,…	ZC3H14,TRIM28,NOTCH2,SNW1,SMARCC2,NCOR1,NOTCH1,MTA2,ZNF281,HCFC1,CTBP2,ARID1A,SMARCE1,SMCHD1,FOXK1,RBM10,MTA1,CTNNB1,RBPJ,TRIM33,GATAD2A,IRF2BP2,TPR,GATAD2B,SET,HDAC1,NELFE,RFC1,NELFA,RTF1,TRPS1,NCOR2,SMARCA4,PHF21A,PTBP3,TLE3
GO Process	GO:0051276	Chromosome organization	26	1066	0.76	7.97e-11	9606.ENSP00000228284,9606.ENSP00000253024,9606.ENSP00000265295,9606.ENSP00000267064,9606.ENSP00000268712,9606.ENSP00000278823,9606.ENSP00000303427,9606.ENSP00000309555,9606.ENSP00000320485,9606.ENSP00000323967,9606.ENSP00000326603,9606.ENSP00000333633,9606.ENSP00000343535,9606.ENSP00000344456,9606.ENSP00000349508,9606.ENSP00000357644,9606.ENSP00000361777,9606.ENSP00000362649,9606.ENSP00000370150,…	SART3,TRIM28,SPDL1,SMARCC2,NCOR1,MTA2,PDS5A,HCFC1,ARID1A,SMARCE1,SMCHD1,MTA1,USP7,CTNNB1,CHD4,GATAD2B,SET,HDAC1,WRNIP1,RFC1,RTF1,JMJD1C,SMARCA4,TOP2B,PHF21A,C11orf30
GO Process	GO:0051571	Positive regulation of histone H3-K4 methylation	4	18	1.72	0.00031	9606.ENSP00000261531,9606.ENSP00000344456,9606.ENSP00000364578,9606.ENSP00000374280	SNW1,CTNNB1,NELFE,RTF1
GO Process	GO:0060255	Regulation of macromolecule metabolic process	64	6407	0.37	1.01e-13	9606.ENSP00000218224,9606.ENSP00000228284,9606.ENSP00000251038,9606.ENSP00000253024,9606.ENSP00000253329,9606.ENSP00000256646,9606.ENSP00000261531,9606.ENSP00000263381,9606.ENSP00000265351,9606.ENSP00000267064,9606.ENSP00000268712,9606.ENSP00000273258,9606.ENSP00000277541,9606.ENSP00000278823,9606.ENSP00000292599,9606.ENSP00000294740,9606.ENSP00000300403,9606.ENSP00000303427,9606.ENSP00000309555,…	PQBP1,SART3,ZC3H14,TRIM28,PPIL4,NOTCH2,SNW1,WIZ,XPO5,SMARCC2,NCOR1,ARL6IP5,NOTCH1,MTA2,MAML1,ZNF281,TPX2,PDS5A,HCFC1,CTBP2,RBBP6,ARID1A,ZMYM4,RAI1,SMARCE1,SMCHD1,FOXK1,RBM10,MTA1,RHOG,LIN54,USP7,CTNNB1,RBPJ,FN1,CHD4,TRIM33,TCF20,GATAD2A,IRF2BP2,TPR,GATAD2B,SET,HDAC1,NCOA6,NELFE,FLOT1,WRNIP1,RFC1,NELFA,RTF1,TRPS1,DDX17,JMJD1C,NCOR2,SMARCA4,PHF21A,PTBP3,ANP32A,C11orf30,MAML2,TLE3,GTF2I,PIAS2
GO Process	GO:0060674	Placenta blood vessel development	3	33	1.33	0.0359	9606.ENSP00000256646,9606.ENSP00000320485,9606.ENSP00000345206	NOTCH2,ARID1A,RBPJ
GO Process	GO:0060766	Negative regulation of androgen receptor signaling pathway	5	15	1.9	3.53e-06	9606.ENSP00000268712,9606.ENSP00000362649,9606.ENSP00000384018,9606.ENSP00000395654,9606.ENSP00000465676	NCOR1,HDAC1,NCOR2,SMARCA4,PIAS2
GO Process	GO:0060789	Hair follicle placode formation	2	5	1.97	0.0288	9606.ENSP00000344456,9606.ENSP00000362649	CTNNB1,HDAC1
GO Process	GO:0060842	Arterial endothelial cell differentiation	2	6	1.9	0.0367	9606.ENSP00000277541,9606.ENSP00000345206	NOTCH1,RBPJ
GO Process	GO:0061198	Fungiform papilla formation	2	3	2.2	0.0158	9606.ENSP00000344456,9606.ENSP00000362649	CTNNB1,HDAC1
GO Process	GO:0061311	Cell surface receptor signaling pathway involved in heart development	4	24	1.59	0.00074	9606.ENSP00000256646,9606.ENSP00000277541,9606.ENSP00000344456,9606.ENSP00000345206	NOTCH2,NOTCH1,CTNNB1,RBPJ
GO Process	GO:0061314	Notch signaling involved in heart development	3	11	1.81	0.0028	9606.ENSP00000256646,9606.ENSP00000277541,9606.ENSP00000345206	NOTCH2,NOTCH1,RBPJ
GO Process	GO:0061419	Positive regulation of transcription from RNA polymerase II promoter in response to hypoxia	2	6	1.9	0.0367	9606.ENSP00000277541,9606.ENSP00000345206	NOTCH1,RBPJ
GO Function	GO:0061629	RNA polymerase II-specific DNA-binding transcription factor binding	17	283	1.15	4.51e-12	9606.ENSP00000256646,9606.ENSP00000261531,9606.ENSP00000268712,9606.ENSP00000278823,9606.ENSP00000311825,9606.ENSP00000320485,9606.ENSP00000323967,9606.ENSP00000333633,9606.ENSP00000344456,9606.ENSP00000345206,9606.ENSP00000349508,9606.ENSP00000362649,9606.ENSP00000363929,9606.ENSP00000382204,9606.ENSP00000384018,9606.ENSP00000395654,9606.ENSP00000465676	NOTCH2,SNW1,NCOR1,MTA2,CTBP2,ARID1A,SMARCE1,MTA1,CTNNB1,RBPJ,CHD4,HDAC1,NCOA6,JMJD1C,NCOR2,SMARCA4,PIAS2
GO Process	GO:0065009	Regulation of molecular function	41	4913	0.29	0.00026	9606.ENSP00000218224,9606.ENSP00000253024,9606.ENSP00000261531,9606.ENSP00000263381,9606.ENSP00000267064,9606.ENSP00000268712,9606.ENSP00000273258,9606.ENSP00000277541,9606.ENSP00000278823,9606.ENSP00000292599,9606.ENSP00000294740,9606.ENSP00000300403,9606.ENSP00000309555,9606.ENSP00000311825,9606.ENSP00000320485,9606.ENSP00000322915,9606.ENSP00000323074,9606.ENSP00000323967,9606.ENSP00000328720,…	PQBP1,TRIM28,SNW1,WIZ,SMARCC2,NCOR1,ARL6IP5,NOTCH1,MTA2,MAML1,ZNF281,TPX2,HCFC1,CTBP2,ARID1A,ZMYM4,RAI1,SMARCE1,FOXK1,MTA1,RHOG,USP7,CTNNB1,RBPJ,FN1,TCF20,IRF2BP2,SET,HDAC1,NCOA6,FLOT1,WRNIP1,RFC1,TRPS1,DDX17,NCOR2,SMARCA4,MAML2,TLE3,GTF2I,PIAS2
GO Component	GO:0070013	Intracellular organelle lumen	66	5857	0.42	7.56e-18	9606.ENSP00000218224,9606.ENSP00000228284,9606.ENSP00000251038,9606.ENSP00000253024,9606.ENSP00000253329,9606.ENSP00000256646,9606.ENSP00000261531,9606.ENSP00000263381,9606.ENSP00000265351,9606.ENSP00000267064,9606.ENSP00000267812,9606.ENSP00000268712,9606.ENSP00000277541,9606.ENSP00000278823,9606.ENSP00000292599,9606.ENSP00000294740,9606.ENSP00000297151,9606.ENSP00000300403,9606.ENSP00000303427,…	PQBP1,SART3,ZC3H14,TRIM28,PPIL4,NOTCH2,SNW1,WIZ,XPO5,SMARCC2,MFAP1,NCOR1,NOTCH1,MTA2,MAML1,ZNF281,SLU7,TPX2,PDS5A,HCFC1,SART1,RBBP6,ZNF687,ARID1A,RAI1,SMARCE1,SMCHD1,FOXK1,RBM10,MTA1,DHX15,LIN54,USP7,CTNNB1,RBPJ,FN1,CHD4,TRIM33,TCF20,GATAD2A,IRF2BP2,TPR,GATAD2B,SET,GNL2,HDAC1,PRPF4,NCOA6,NELFE,RFC1,NELFA,RTF1,TRPS1,DDX17,JMJD1C,NCOR2,SMARCA4,TOP2B,PHF21A,ANP32A,C11orf30,MAML2,CHERP,TLE3,GTF2I,PIA…
GO Function	GO:0070491	Repressing transcription factor binding	7	73	1.35	8.26e-06	9606.ENSP00000278823,9606.ENSP00000333633,9606.ENSP00000344456,9606.ENSP00000345206,9606.ENSP00000349508,9606.ENSP00000362649,9606.ENSP00000452871	MTA2,MTA1,CTNNB1,RBPJ,CHD4,HDAC1,TLE3
GO Component	GO:0070603	SWI/SNF superfamily-type complex	10	78	1.48	5.06e-10	9606.ENSP00000267064,9606.ENSP00000278823,9606.ENSP00000320485,9606.ENSP00000323967,9606.ENSP00000333633,9606.ENSP00000349508,9606.ENSP00000353463,9606.ENSP00000357644,9606.ENSP00000362649,9606.ENSP00000395654	SMARCC2,MTA2,ARID1A,SMARCE1,MTA1,CHD4,GATAD2A,GATAD2B,HDAC1,SMARCA4
GO Component	GO:0071013	Catalytic step 2 spliceosome	4	87	1.03	0.0282	9606.ENSP00000252137,9606.ENSP00000261531,9606.ENSP00000297151,9606.ENSP00000310448	DGCR14,SNW1,SLU7,SART1
GO Process	GO:0071103	DNA conformation change	7	328	0.7	0.0393	9606.ENSP00000228284,9606.ENSP00000326603,9606.ENSP00000349508,9606.ENSP00000361777,9606.ENSP00000362649,9606.ENSP00000370150,9606.ENSP00000396704	SART3,SMCHD1,CHD4,SET,HDAC1,WRNIP1,TOP2B
GO Component	GO:0071564	npBAF complex	4	12	1.9	3.67e-05	9606.ENSP00000267064,9606.ENSP00000320485,9606.ENSP00000323967,9606.ENSP00000395654	SMARCC2,ARID1A,SMARCE1,SMARCA4
GO Component	GO:0071565	nBAF complex	4	15	1.8	7.14e-05	9606.ENSP00000267064,9606.ENSP00000320485,9606.ENSP00000323967,9606.ENSP00000395654	SMARCC2,ARID1A,SMARCE1,SMARCA4
GO Process	GO:0071704	Organic substance metabolic process	53	7755	0.21	0.00096	9606.ENSP00000218224,9606.ENSP00000228284,9606.ENSP00000252137,9606.ENSP00000253024,9606.ENSP00000253329,9606.ENSP00000256646,9606.ENSP00000261531,9606.ENSP00000265351,9606.ENSP00000266070,9606.ENSP00000267812,9606.ENSP00000277541,9606.ENSP00000278823,9606.ENSP00000282251,9606.ENSP00000292599,9606.ENSP00000297151,9606.ENSP00000303427,9606.ENSP00000309555,9606.ENSP00000310448,9606.ENSP00000317872,…	PQBP1,SART3,DGCR14,TRIM28,PPIL4,NOTCH2,SNW1,XPO5,DIDO1,MFAP1,NOTCH1,MTA2,CWF19L2,MAML1,SLU7,PDS5A,HCFC1,SART1,RBBP6,SMCHD1,FOXK1,RBM10,MTA1,DHX15,USP7,CTNNB1,RBPJ,FN1,TRIM33,GATAD2A,IRF2BP2,TPR,AKR1A1,SET,HDAC1,PRPF4,NCOA6,NELFE,WRNIP1,RFC1,NELFA,RTF1,DDX17,USP34,JMJD1C,SMARCA4,TOP2B,PTBP3,C11orf30,MAML2,CHERP,GTF2I,PIAS2
GO Process	GO:0071840	Cellular component organization or biogenesis	42	5633	0.24	0.0027	9606.ENSP00000218224,9606.ENSP00000228284,9606.ENSP00000253024,9606.ENSP00000256646,9606.ENSP00000265295,9606.ENSP00000267064,9606.ENSP00000268712,9606.ENSP00000277541,9606.ENSP00000278823,9606.ENSP00000297151,9606.ENSP00000300403,9606.ENSP00000303427,9606.ENSP00000309555,9606.ENSP00000310448,9606.ENSP00000311825,9606.ENSP00000320485,9606.ENSP00000322915,9606.ENSP00000323967,9606.ENSP00000326603,…	PQBP1,SART3,TRIM28,NOTCH2,SPDL1,SMARCC2,NCOR1,NOTCH1,MTA2,SLU7,TPX2,PDS5A,HCFC1,SART1,CTBP2,ARID1A,ZMYM4,SMARCE1,SMCHD1,MTA1,RHOG,USP7,CTNNB1,FN1,CHD4,TPR,GATAD2B,SET,GNL2,HDAC1,FLOT1,WRNIP1,RFC1,RTF1,DDX17,JMJD1C,SMARCA4,TOP2B,PHF21A,C11orf30,TLE3,MARCKS
GO Process	GO:0080090	Regulation of primary metabolic process	61	6032	0.38	9.17e-13	9606.ENSP00000218224,9606.ENSP00000228284,9606.ENSP00000251038,9606.ENSP00000253024,9606.ENSP00000253329,9606.ENSP00000256646,9606.ENSP00000261531,9606.ENSP00000263381,9606.ENSP00000267064,9606.ENSP00000268712,9606.ENSP00000273258,9606.ENSP00000277541,9606.ENSP00000278823,9606.ENSP00000292599,9606.ENSP00000294740,9606.ENSP00000300403,9606.ENSP00000309555,9606.ENSP00000311825,9606.ENSP00000320485,…	PQBP1,SART3,ZC3H14,TRIM28,PPIL4,NOTCH2,SNW1,WIZ,SMARCC2,NCOR1,ARL6IP5,NOTCH1,MTA2,MAML1,ZNF281,TPX2,HCFC1,CTBP2,ARID1A,ZMYM4,RAI1,SMARCE1,SMCHD1,FOXK1,RBM10,MTA1,RHOG,LIN54,USP7,CTNNB1,RBPJ,FN1,CHD4,TRIM33,TCF20,GATAD2A,IRF2BP2,TPR,GATAD2B,SET,HDAC1,NCOA6,NELFE,FLOT1,WRNIP1,RFC1,NELFA,RTF1,TRPS1,DDX17,JMJD1C,NCOR2,SMARCA4,PHF21A,PTBP3,ANP32A,C11orf30,MAML2,TLE3,GTF2I,PIAS2
GO Process	GO:0090304	Nucleic acid metabolic process	39	2178	0.63	1.92e-13	9606.ENSP00000218224,9606.ENSP00000228284,9606.ENSP00000252137,9606.ENSP00000253024,9606.ENSP00000256646,9606.ENSP00000261531,9606.ENSP00000265351,9606.ENSP00000266070,9606.ENSP00000267812,9606.ENSP00000277541,9606.ENSP00000278823,9606.ENSP00000282251,9606.ENSP00000292599,9606.ENSP00000297151,9606.ENSP00000303427,9606.ENSP00000310448,9606.ENSP00000317872,9606.ENSP00000326603,9606.ENSP00000328848,…	PQBP1,SART3,DGCR14,TRIM28,NOTCH2,SNW1,XPO5,DIDO1,MFAP1,NOTCH1,MTA2,CWF19L2,MAML1,SLU7,PDS5A,SART1,RBBP6,SMCHD1,RBM10,MTA1,DHX15,USP7,RBPJ,GATAD2A,PRPF4,NCOA6,NELFE,WRNIP1,RFC1,NELFA,RTF1,DDX17,SMARCA4,TOP2B,PTBP3,C11orf30,MAML2,CHERP,GTF2I
GO Function	GO:0097159	Organic cyclic compound binding	59	5916	0.37	1.17e-11	9606.ENSP00000218224,9606.ENSP00000228284,9606.ENSP00000251038,9606.ENSP00000253024,9606.ENSP00000253329,9606.ENSP00000261531,9606.ENSP00000265351,9606.ENSP00000266070,9606.ENSP00000267064,9606.ENSP00000267812,9606.ENSP00000268712,9606.ENSP00000277541,9606.ENSP00000278823,9606.ENSP00000294740,9606.ENSP00000297151,9606.ENSP00000309555,9606.ENSP00000310448,9606.ENSP00000311825,9606.ENSP00000317872,…	PQBP1,SART3,ZC3H14,TRIM28,PPIL4,SNW1,XPO5,DIDO1,SMARCC2,MFAP1,NCOR1,NOTCH1,MTA2,ZNF281,SLU7,HCFC1,SART1,CTBP2,RBBP6,ZNF687,ARID1A,ZMYM4,RAI1,SMARCE1,SMCHD1,FOXK1,RBM10,MTA1,DHX15,RHOG,LIN54,RBPJ,CHD4,TRIM33,TCF20,GATAD2A,TPR,GATAD2B,SET,GNL2,HDAC1,PRPF4,NELFE,WRNIP1,RFC1,RTF1,TRPS1,DDX17,JMJD1C,NCOR2,RBM33,SMARCA4,TOP2B,PHF21A,PTBP3,ANP32A,CHERP,GTF2I,PIAS2
GO Function	GO:0098772	Molecular function regulator	36	3422	0.39	7.58e-06	9606.ENSP00000218224,9606.ENSP00000253024,9606.ENSP00000261531,9606.ENSP00000263381,9606.ENSP00000267064,9606.ENSP00000268712,9606.ENSP00000277541,9606.ENSP00000278823,9606.ENSP00000292599,9606.ENSP00000294740,9606.ENSP00000309555,9606.ENSP00000311825,9606.ENSP00000320485,9606.ENSP00000322915,9606.ENSP00000323074,9606.ENSP00000323967,9606.ENSP00000328720,9606.ENSP00000333633,9606.ENSP00000344456,…	PQBP1,TRIM28,SNW1,WIZ,SMARCC2,NCOR1,NOTCH1,MTA2,MAML1,ZNF281,HCFC1,CTBP2,ARID1A,ZMYM4,RAI1,SMARCE1,FOXK1,MTA1,CTNNB1,RBPJ,FN1,TCF20,IRF2BP2,SET,HDAC1,NCOA6,WRNIP1,RFC1,TRPS1,DDX17,NCOR2,SMARCA4,MAML2,TLE3,GTF2I,PIAS2
GO Function	GO:0140110	Transcription regulator activity	32	1657	0.66	3.03e-11	9606.ENSP00000218224,9606.ENSP00000253024,9606.ENSP00000261531,9606.ENSP00000263381,9606.ENSP00000267064,9606.ENSP00000268712,9606.ENSP00000277541,9606.ENSP00000278823,9606.ENSP00000292599,9606.ENSP00000294740,9606.ENSP00000309555,9606.ENSP00000311825,9606.ENSP00000320485,9606.ENSP00000322915,9606.ENSP00000323074,9606.ENSP00000323967,9606.ENSP00000328720,9606.ENSP00000333633,9606.ENSP00000344456,…	PQBP1,TRIM28,SNW1,WIZ,SMARCC2,NCOR1,NOTCH1,MTA2,MAML1,ZNF281,HCFC1,CTBP2,ARID1A,ZMYM4,RAI1,SMARCE1,FOXK1,MTA1,CTNNB1,RBPJ,TCF20,IRF2BP2,HDAC1,NCOA6,TRPS1,DDX17,NCOR2,SMARCA4,MAML2,TLE3,GTF2I,PIAS2
GO Function	GO:0140297	DNA-binding transcription factor binding	19	366	1.09	2e-12	9606.ENSP00000256646,9606.ENSP00000261531,9606.ENSP00000268712,9606.ENSP00000278823,9606.ENSP00000309555,9606.ENSP00000311825,9606.ENSP00000320485,9606.ENSP00000323967,9606.ENSP00000333633,9606.ENSP00000344456,9606.ENSP00000345206,9606.ENSP00000349508,9606.ENSP00000362649,9606.ENSP00000363929,9606.ENSP00000382204,9606.ENSP00000384018,9606.ENSP00000395654,9606.ENSP00000452871,9606.ENSP00000465676	NOTCH2,SNW1,NCOR1,MTA2,HCFC1,CTBP2,ARID1A,SMARCE1,MTA1,CTNNB1,RBPJ,CHD4,HDAC1,NCOA6,JMJD1C,NCOR2,SMARCA4,TLE3,PIAS2
GO Process	GO:1901360	Organic cyclic compound metabolic process	41	3118	0.49	5.8e-10	9606.ENSP00000218224,9606.ENSP00000228284,9606.ENSP00000252137,9606.ENSP00000253024,9606.ENSP00000256646,9606.ENSP00000261531,9606.ENSP00000265351,9606.ENSP00000266070,9606.ENSP00000267812,9606.ENSP00000277541,9606.ENSP00000278823,9606.ENSP00000282251,9606.ENSP00000292599,9606.ENSP00000297151,9606.ENSP00000303427,9606.ENSP00000310448,9606.ENSP00000317872,9606.ENSP00000326603,9606.ENSP00000328720,…	PQBP1,SART3,DGCR14,TRIM28,NOTCH2,SNW1,XPO5,DIDO1,MFAP1,NOTCH1,MTA2,CWF19L2,MAML1,SLU7,PDS5A,SART1,RBBP6,SMCHD1,FOXK1,RBM10,MTA1,DHX15,USP7,RBPJ,GATAD2A,AKR1A1,PRPF4,NCOA6,NELFE,WRNIP1,RFC1,NELFA,RTF1,DDX17,SMARCA4,TOP2B,PTBP3,C11orf30,MAML2,CHERP,GTF2I
GO Function	GO:1901363	Heterocyclic compound binding	59	5831	0.38	6.74e-12	9606.ENSP00000218224,9606.ENSP00000228284,9606.ENSP00000251038,9606.ENSP00000253024,9606.ENSP00000253329,9606.ENSP00000261531,9606.ENSP00000265351,9606.ENSP00000266070,9606.ENSP00000267064,9606.ENSP00000267812,9606.ENSP00000268712,9606.ENSP00000277541,9606.ENSP00000278823,9606.ENSP00000294740,9606.ENSP00000297151,9606.ENSP00000309555,9606.ENSP00000310448,9606.ENSP00000311825,9606.ENSP00000317872,…	PQBP1,SART3,ZC3H14,TRIM28,PPIL4,SNW1,XPO5,DIDO1,SMARCC2,MFAP1,NCOR1,NOTCH1,MTA2,ZNF281,SLU7,HCFC1,SART1,CTBP2,RBBP6,ZNF687,ARID1A,ZMYM4,RAI1,SMARCE1,SMCHD1,FOXK1,RBM10,MTA1,DHX15,RHOG,LIN54,RBPJ,CHD4,TRIM33,TCF20,GATAD2A,TPR,GATAD2B,SET,GNL2,HDAC1,PRPF4,NELFE,WRNIP1,RFC1,RTF1,TRPS1,DDX17,JMJD1C,NCOR2,RBM33,SMARCA4,TOP2B,PHF21A,PTBP3,ANP32A,CHERP,GTF2I,PIAS2
GO Process	GO:1902275	Regulation of chromatin organization	8	198	0.98	0.00037	9606.ENSP00000228284,9606.ENSP00000253024,9606.ENSP00000261531,9606.ENSP00000344456,9606.ENSP00000356448,9606.ENSP00000361777,9606.ENSP00000364578,9606.ENSP00000374280	SART3,TRIM28,SNW1,CTNNB1,TPR,SET,NELFE,RTF1
GO Component	GO:1902494	Catalytic complex	22	1328	0.59	1.93e-06	9606.ENSP00000252137,9606.ENSP00000261531,9606.ENSP00000267064,9606.ENSP00000268712,9606.ENSP00000278823,9606.ENSP00000297151,9606.ENSP00000309555,9606.ENSP00000310448,9606.ENSP00000320485,9606.ENSP00000323967,9606.ENSP00000333633,9606.ENSP00000349508,9606.ENSP00000353463,9606.ENSP00000356448,9606.ENSP00000357644,9606.ENSP00000362649,9606.ENSP00000363929,9606.ENSP00000371321,9606.ENSP00000374280,…	DGCR14,SNW1,SMARCC2,NCOR1,MTA2,SLU7,HCFC1,SART1,ARID1A,SMARCE1,MTA1,CHD4,GATAD2A,TPR,GATAD2B,HDAC1,NCOA6,RFC1,RTF1,NCOR2,SMARCA4,PHF21A
GO Process	GO:1903311	Regulation of mRNA metabolic process	9	338	0.8	0.0019	9606.ENSP00000228284,9606.ENSP00000251038,9606.ENSP00000261531,9606.ENSP00000328848,9606.ENSP00000361777,9606.ENSP00000364578,9606.ENSP00000380033,9606.ENSP00000414921,9606.ENSP00000417864	SART3,ZC3H14,SNW1,RBM10,SET,NELFE,DDX17,PTBP3,ANP32A
GO Process	GO:1903507	Negative regulation of nucleic acid-templated transcription	34	1324	0.78	2.01e-15	9606.ENSP00000253024,9606.ENSP00000256646,9606.ENSP00000261531,9606.ENSP00000267064,9606.ENSP00000268712,9606.ENSP00000277541,9606.ENSP00000278823,9606.ENSP00000294740,9606.ENSP00000309555,9606.ENSP00000311825,9606.ENSP00000320485,9606.ENSP00000323967,9606.ENSP00000326603,9606.ENSP00000328720,9606.ENSP00000328848,9606.ENSP00000333633,9606.ENSP00000344456,9606.ENSP00000345206,9606.ENSP00000351250,…	TRIM28,NOTCH2,SNW1,SMARCC2,NCOR1,NOTCH1,MTA2,ZNF281,HCFC1,CTBP2,ARID1A,SMARCE1,SMCHD1,FOXK1,RBM10,MTA1,CTNNB1,RBPJ,TRIM33,GATAD2A,IRF2BP2,TPR,GATAD2B,SET,HDAC1,NELFE,RFC1,NELFA,RTF1,TRPS1,NCOR2,SMARCA4,PHF21A,TLE3
GO Process	GO:1903508	Positive regulation of nucleic acid-templated transcription	27	1670	0.58	1.88e-07	9606.ENSP00000218224,9606.ENSP00000253024,9606.ENSP00000261531,9606.ENSP00000267064,9606.ENSP00000277541,9606.ENSP00000278823,9606.ENSP00000292599,9606.ENSP00000294740,9606.ENSP00000309555,9606.ENSP00000311825,9606.ENSP00000320485,9606.ENSP00000323074,9606.ENSP00000323967,9606.ENSP00000328720,9606.ENSP00000333633,9606.ENSP00000339467,9606.ENSP00000344456,9606.ENSP00000345206,9606.ENSP00000352463,…	PQBP1,TRIM28,SNW1,SMARCC2,NOTCH1,MTA2,MAML1,ZNF281,HCFC1,CTBP2,ARID1A,RAI1,SMARCE1,FOXK1,MTA1,RHOG,CTNNB1,RBPJ,TCF20,HDAC1,NCOA6,NELFE,RFC1,DDX17,SMARCA4,MAML2,PIAS2
GO Process	GO:1904837	beta-catenin-TCF complex assembly	4	29	1.51	0.0013	9606.ENSP00000344456,9606.ENSP00000362649,9606.ENSP00000395654,9606.ENSP00000452871	CTNNB1,HDAC1,SMARCA4,TLE3
GO Component	GO:1904949	ATPase complex	11	82	1.5	3.76e-11	9606.ENSP00000267064,9606.ENSP00000278823,9606.ENSP00000320485,9606.ENSP00000323967,9606.ENSP00000333633,9606.ENSP00000349508,9606.ENSP00000353463,9606.ENSP00000357644,9606.ENSP00000362649,9606.ENSP00000371321,9606.ENSP00000395654	SMARCC2,MTA2,ARID1A,SMARCE1,MTA1,CHD4,GATAD2A,GATAD2B,HDAC1,RFC1,SMARCA4
GO Process	GO:1905269	Positive regulation of chromatin organization	7	109	1.18	9.47e-05	9606.ENSP00000228284,9606.ENSP00000253024,9606.ENSP00000261531,9606.ENSP00000344456,9606.ENSP00000356448,9606.ENSP00000364578,9606.ENSP00000374280	SART3,TRIM28,SNW1,CTNNB1,TPR,NELFE,RTF1
GO Component	GO:1990904	Ribonucleoprotein complex	12	677	0.62	0.0016	9606.ENSP00000251038,9606.ENSP00000252137,9606.ENSP00000261531,9606.ENSP00000265351,9606.ENSP00000267812,9606.ENSP00000282251,9606.ENSP00000297151,9606.ENSP00000310448,9606.ENSP00000336741,9606.ENSP00000363313,9606.ENSP00000380033,9606.ENSP00000396704	ZC3H14,DGCR14,SNW1,XPO5,MFAP1,CWF19L2,SLU7,SART1,DHX15,PRPF4,DDX17,TOP2B
GO Process	GO:2000112	Regulation of cellular macromolecule biosynthetic process	57	3878	0.54	4.19e-18	9606.ENSP00000218224,9606.ENSP00000253024,9606.ENSP00000253329,9606.ENSP00000256646,9606.ENSP00000261531,9606.ENSP00000263381,9606.ENSP00000267064,9606.ENSP00000268712,9606.ENSP00000277541,9606.ENSP00000278823,9606.ENSP00000292599,9606.ENSP00000294740,9606.ENSP00000303427,9606.ENSP00000309555,9606.ENSP00000311825,9606.ENSP00000317872,9606.ENSP00000320485,9606.ENSP00000322915,9606.ENSP00000323074,…	PQBP1,TRIM28,PPIL4,NOTCH2,SNW1,WIZ,SMARCC2,NCOR1,NOTCH1,MTA2,MAML1,ZNF281,PDS5A,HCFC1,CTBP2,RBBP6,ARID1A,ZMYM4,RAI1,SMARCE1,SMCHD1,FOXK1,RBM10,MTA1,RHOG,LIN54,USP7,CTNNB1,RBPJ,CHD4,TRIM33,TCF20,GATAD2A,IRF2BP2,TPR,GATAD2B,SET,HDAC1,NCOA6,NELFE,FLOT1,WRNIP1,RFC1,NELFA,RTF1,TRPS1,DDX17,JMJD1C,NCOR2,SMARCA4,PHF21A,PTBP3,C11orf30,MAML2,TLE3,GTF2I,PIAS2
GO Process	GO:2000113	Negative regulation of cellular macromolecule biosynthetic process	34	1470	0.74	2.93e-14	9606.ENSP00000253024,9606.ENSP00000256646,9606.ENSP00000261531,9606.ENSP00000267064,9606.ENSP00000268712,9606.ENSP00000277541,9606.ENSP00000278823,9606.ENSP00000294740,9606.ENSP00000303427,9606.ENSP00000309555,9606.ENSP00000311825,9606.ENSP00000320485,9606.ENSP00000323967,9606.ENSP00000326603,9606.ENSP00000328720,9606.ENSP00000328848,9606.ENSP00000333633,9606.ENSP00000344456,9606.ENSP00000345206,…	TRIM28,NOTCH2,SNW1,SMARCC2,NCOR1,NOTCH1,MTA2,ZNF281,PDS5A,HCFC1,CTBP2,ARID1A,SMARCE1,SMCHD1,FOXK1,RBM10,MTA1,CTNNB1,RBPJ,TRIM33,GATAD2A,IRF2BP2,TPR,GATAD2B,SET,HDAC1,NELFE,RFC1,NELFA,RTF1,TRPS1,NCOR2,SMARCA4,PHF21A
GO Process	GO:2000136	Regulation of cell proliferation involved in heart morphogenesis	3	17	1.62	0.0075	9606.ENSP00000277541,9606.ENSP00000344456,9606.ENSP00000345206	NOTCH1,CTNNB1,RBPJ
COMPARTMENTS	GOCC:0000118	Histone deacetylase complex	8	65	1.46	1.05e-07	9606.ENSP00000268712,9606.ENSP00000278823,9606.ENSP00000333633,9606.ENSP00000349508,9606.ENSP00000353463,9606.ENSP00000362649,9606.ENSP00000384018,9606.ENSP00000398824	NCOR1,MTA2,MTA1,CHD4,GATAD2A,HDAC1,NCOR2,PHF21A
COMPARTMENTS	GOCC:0000228	Nuclear chromosome	12	312	0.96	1.23e-06	9606.ENSP00000267064,9606.ENSP00000268712,9606.ENSP00000278823,9606.ENSP00000320485,9606.ENSP00000323967,9606.ENSP00000326603,9606.ENSP00000333633,9606.ENSP00000349508,9606.ENSP00000353463,9606.ENSP00000362649,9606.ENSP00000371321,9606.ENSP00000395654	SMARCC2,NCOR1,MTA2,ARID1A,SMARCE1,SMCHD1,MTA1,CHD4,GATAD2A,HDAC1,RFC1,SMARCA4
COMPARTMENTS	GOCC:0000785	Chromatin	15	431	0.91	7.42e-08	9606.ENSP00000267064,9606.ENSP00000268712,9606.ENSP00000278823,9606.ENSP00000303427,9606.ENSP00000320485,9606.ENSP00000323967,9606.ENSP00000333633,9606.ENSP00000344456,9606.ENSP00000349508,9606.ENSP00000353463,9606.ENSP00000357644,9606.ENSP00000362649,9606.ENSP00000379065,9606.ENSP00000384018,9606.ENSP00000395654	SMARCC2,NCOR1,MTA2,PDS5A,ARID1A,SMARCE1,MTA1,CTNNB1,CHD4,GATAD2A,GATAD2B,HDAC1,TRPS1,NCOR2,SMARCA4
COMPARTMENTS	GOCC:0000790	Nuclear chromatin	10	132	1.25	6.74e-08	9606.ENSP00000267064,9606.ENSP00000268712,9606.ENSP00000278823,9606.ENSP00000320485,9606.ENSP00000323967,9606.ENSP00000333633,9606.ENSP00000349508,9606.ENSP00000353463,9606.ENSP00000362649,9606.ENSP00000395654	SMARCC2,NCOR1,MTA2,ARID1A,SMARCE1,MTA1,CHD4,GATAD2A,HDAC1,SMARCA4
COMPARTMENTS	GOCC:0002193	MAML1-RBP-Jkappa- ICN1 complex	3	3	2.37	0.00012	9606.ENSP00000277541,9606.ENSP00000292599,9606.ENSP00000345206	NOTCH1,MAML1,RBPJ
COMPARTMENTS	GOCC:0005622	Intracellular	75	11202	0.2	7.93e-09	9606.ENSP00000218224,9606.ENSP00000228284,9606.ENSP00000251038,9606.ENSP00000252137,9606.ENSP00000253024,9606.ENSP00000253329,9606.ENSP00000256646,9606.ENSP00000261531,9606.ENSP00000263381,9606.ENSP00000265295,9606.ENSP00000265351,9606.ENSP00000266070,9606.ENSP00000267064,9606.ENSP00000267812,9606.ENSP00000268712,9606.ENSP00000277541,9606.ENSP00000278823,9606.ENSP00000292599,9606.ENSP00000294740,…	PQBP1,SART3,ZC3H14,DGCR14,TRIM28,PPIL4,NOTCH2,SNW1,WIZ,SPDL1,XPO5,DIDO1,SMARCC2,MFAP1,NCOR1,NOTCH1,MTA2,MAML1,ZNF281,SLU7,TPX2,PDS5A,HCFC1,SART1,CTBP2,RBBP6,ZNF687,ARID1A,RAI1,SMARCE1,SMCHD1,FOXK1,RBM10,MTA1,DHX15,RHOG,LIN54,USP7,CTNNB1,RBPJ,FN1,CHD4,TRIM33,TCF20,GATAD2A,IRF2BP2,TPR,GATAD2B,AKR1A1,SET,GNL2,HDAC1,PRPF4,NCOA6,NELFE,FLOT1,WRNIP1,RFC1,NELFA,RTF1,TRPS1,DDX17,JMJD1C,NCOR2,SMARCA4,TOP2B…
COMPARTMENTS	GOCC:0005634	Nucleus	68	4636	0.54	2.18e-25	9606.ENSP00000218224,9606.ENSP00000228284,9606.ENSP00000251038,9606.ENSP00000252137,9606.ENSP00000253024,9606.ENSP00000253329,9606.ENSP00000256646,9606.ENSP00000261531,9606.ENSP00000263381,9606.ENSP00000265295,9606.ENSP00000265351,9606.ENSP00000266070,9606.ENSP00000267064,9606.ENSP00000267812,9606.ENSP00000268712,9606.ENSP00000277541,9606.ENSP00000278823,9606.ENSP00000292599,9606.ENSP00000294740,…	PQBP1,SART3,ZC3H14,DGCR14,TRIM28,PPIL4,NOTCH2,SNW1,WIZ,SPDL1,XPO5,DIDO1,SMARCC2,MFAP1,NCOR1,NOTCH1,MTA2,MAML1,ZNF281,SLU7,TPX2,PDS5A,HCFC1,SART1,CTBP2,RBBP6,ZNF687,ARID1A,RAI1,SMARCE1,SMCHD1,FOXK1,RBM10,MTA1,DHX15,USP7,CTNNB1,RBPJ,CHD4,TRIM33,TCF20,GATAD2A,IRF2BP2,TPR,GATAD2B,SET,GNL2,HDAC1,PRPF4,NCOA6,NELFE,WRNIP1,RFC1,NELFA,RTF1,TRPS1,DDX17,NCOR2,SMARCA4,TOP2B,PHF21A,ANP32A,C11orf30,MAML2,CHERP…
COMPARTMENTS	GOCC:0005654	Nucleoplasm	34	1110	0.86	7.22e-18	9606.ENSP00000218224,9606.ENSP00000228284,9606.ENSP00000251038,9606.ENSP00000253024,9606.ENSP00000261531,9606.ENSP00000268712,9606.ENSP00000277541,9606.ENSP00000278823,9606.ENSP00000297151,9606.ENSP00000309555,9606.ENSP00000310448,9606.ENSP00000317872,9606.ENSP00000320485,9606.ENSP00000328848,9606.ENSP00000333633,9606.ENSP00000336741,9606.ENSP00000343535,9606.ENSP00000344456,9606.ENSP00000345206,…	PQBP1,SART3,ZC3H14,TRIM28,SNW1,NCOR1,NOTCH1,MTA2,SLU7,HCFC1,SART1,RBBP6,ARID1A,RBM10,MTA1,DHX15,USP7,CTNNB1,RBPJ,CHD4,TCF20,GATAD2A,SET,HDAC1,PRPF4,NCOA6,NELFE,NELFA,RTF1,DDX17,NCOR2,SMARCA4,TOP2B,PHF21A
COMPARTMENTS	GOCC:0005681	Spliceosomal complex	7	148	1.05	0.00032	9606.ENSP00000252137,9606.ENSP00000261531,9606.ENSP00000267812,9606.ENSP00000297151,9606.ENSP00000310448,9606.ENSP00000336741,9606.ENSP00000363313	DGCR14,SNW1,MFAP1,SLU7,SART1,DHX15,PRPF4
COMPARTMENTS	GOCC:0005684	U2-type spliceosomal complex	4	82	1.06	0.031	9606.ENSP00000261531,9606.ENSP00000267812,9606.ENSP00000310448,9606.ENSP00000363313	SNW1,MFAP1,SART1,PRPF4
COMPARTMENTS	GOCC:0005694	Chromosome	21	894	0.74	2.39e-08	9606.ENSP00000265295,9606.ENSP00000267064,9606.ENSP00000268712,9606.ENSP00000278823,9606.ENSP00000303427,9606.ENSP00000317872,9606.ENSP00000320485,9606.ENSP00000323967,9606.ENSP00000326603,9606.ENSP00000333633,9606.ENSP00000344456,9606.ENSP00000345206,9606.ENSP00000349508,9606.ENSP00000353463,9606.ENSP00000356448,9606.ENSP00000357644,9606.ENSP00000362649,9606.ENSP00000371321,9606.ENSP00000379065,…	SPDL1,SMARCC2,NCOR1,MTA2,PDS5A,RBBP6,ARID1A,SMARCE1,SMCHD1,MTA1,CTNNB1,RBPJ,CHD4,GATAD2A,TPR,GATAD2B,HDAC1,RFC1,TRPS1,NCOR2,SMARCA4
COMPARTMENTS	GOCC:0016514	SWI/SNF complex	4	19	1.7	0.0002	9606.ENSP00000267064,9606.ENSP00000320485,9606.ENSP00000323967,9606.ENSP00000395654	SMARCC2,ARID1A,SMARCE1,SMARCA4
COMPARTMENTS	GOCC:0016586	RSC-type complex	2	6	1.9	0.031	9606.ENSP00000320485,9606.ENSP00000395654	ARID1A,SMARCA4
COMPARTMENTS	GOCC:0016604	Nuclear body	14	378	0.94	1.22e-07	9606.ENSP00000218224,9606.ENSP00000228284,9606.ENSP00000251038,9606.ENSP00000261531,9606.ENSP00000297151,9606.ENSP00000310448,9606.ENSP00000317872,9606.ENSP00000328848,9606.ENSP00000336741,9606.ENSP00000343535,9606.ENSP00000352463,9606.ENSP00000363313,9606.ENSP00000380033,9606.ENSP00000384018	PQBP1,SART3,ZC3H14,SNW1,SLU7,SART1,RBBP6,RBM10,DHX15,USP7,TCF20,PRPF4,DDX17,NCOR2
COMPARTMENTS	GOCC:0016607	Nuclear speck	10	191	1.09	1.34e-06	9606.ENSP00000218224,9606.ENSP00000251038,9606.ENSP00000261531,9606.ENSP00000297151,9606.ENSP00000310448,9606.ENSP00000317872,9606.ENSP00000328848,9606.ENSP00000336741,9606.ENSP00000363313,9606.ENSP00000380033	PQBP1,ZC3H14,SNW1,SLU7,SART1,RBBP6,RBM10,DHX15,PRPF4,DDX17
COMPARTMENTS	GOCC:0030532	Small nuclear ribonucleoprotein complex	4	68	1.14	0.0166	9606.ENSP00000228284,9606.ENSP00000297151,9606.ENSP00000310448,9606.ENSP00000363313	SART3,SLU7,SART1,PRPF4
COMPARTMENTS	GOCC:0031981	Nuclear lumen	41	1791	0.73	7.22e-18	9606.ENSP00000218224,9606.ENSP00000228284,9606.ENSP00000251038,9606.ENSP00000253024,9606.ENSP00000261531,9606.ENSP00000267064,9606.ENSP00000268712,9606.ENSP00000277541,9606.ENSP00000278823,9606.ENSP00000297151,9606.ENSP00000309555,9606.ENSP00000310448,9606.ENSP00000317872,9606.ENSP00000319829,9606.ENSP00000320485,9606.ENSP00000323967,9606.ENSP00000326603,9606.ENSP00000328848,9606.ENSP00000333633,…	PQBP1,SART3,ZC3H14,TRIM28,SNW1,SMARCC2,NCOR1,NOTCH1,MTA2,SLU7,HCFC1,SART1,RBBP6,ZNF687,ARID1A,SMARCE1,SMCHD1,RBM10,MTA1,DHX15,USP7,CTNNB1,RBPJ,CHD4,TCF20,GATAD2A,TPR,SET,GNL2,HDAC1,PRPF4,NCOA6,NELFE,RFC1,NELFA,RTF1,DDX17,NCOR2,SMARCA4,TOP2B,PHF21A
COMPARTMENTS	GOCC:0032021	NELF complex	2	7	1.83	0.0369	9606.ENSP00000364578,9606.ENSP00000372335	NELFE,NELFA
COMPARTMENTS	GOCC:0032991	Protein-containing complex	47	5142	0.33	6.66e-07	9606.ENSP00000228284,9606.ENSP00000251038,9606.ENSP00000252137,9606.ENSP00000253024,9606.ENSP00000256646,9606.ENSP00000261531,9606.ENSP00000265295,9606.ENSP00000265351,9606.ENSP00000267064,9606.ENSP00000267812,9606.ENSP00000268712,9606.ENSP00000277541,9606.ENSP00000278823,9606.ENSP00000292599,9606.ENSP00000297151,9606.ENSP00000303427,9606.ENSP00000309555,9606.ENSP00000310448,9606.ENSP00000311825,…	SART3,ZC3H14,DGCR14,TRIM28,NOTCH2,SNW1,SPDL1,XPO5,SMARCC2,MFAP1,NCOR1,NOTCH1,MTA2,MAML1,SLU7,PDS5A,HCFC1,SART1,CTBP2,RBBP6,ARID1A,SMARCE1,MTA1,DHX15,USP7,CTNNB1,RBPJ,FN1,CHD4,TRIM33,GATAD2A,TPR,SET,GNL2,HDAC1,PRPF4,NCOA6,NELFE,FLOT1,RFC1,NELFA,RTF1,NCOR2,SMARCA4,TOP2B,PHF21A,TLE3
COMPARTMENTS	GOCC:0035060	Brahma complex	3	8	1.95	0.00087	9606.ENSP00000267064,9606.ENSP00000320485,9606.ENSP00000395654	SMARCC2,ARID1A,SMARCA4
COMPARTMENTS	GOCC:0043227	Membrane-bounded organelle	73	8685	0.3	7.27e-14	9606.ENSP00000218224,9606.ENSP00000228284,9606.ENSP00000251038,9606.ENSP00000252137,9606.ENSP00000253024,9606.ENSP00000253329,9606.ENSP00000256646,9606.ENSP00000261531,9606.ENSP00000263381,9606.ENSP00000265295,9606.ENSP00000265351,9606.ENSP00000266070,9606.ENSP00000267064,9606.ENSP00000267812,9606.ENSP00000268712,9606.ENSP00000277541,9606.ENSP00000278823,9606.ENSP00000292599,9606.ENSP00000294740,…	PQBP1,SART3,ZC3H14,DGCR14,TRIM28,PPIL4,NOTCH2,SNW1,WIZ,SPDL1,XPO5,DIDO1,SMARCC2,MFAP1,NCOR1,NOTCH1,MTA2,MAML1,ZNF281,SLU7,TPX2,PDS5A,HCFC1,SART1,CTBP2,RBBP6,ZNF687,ARID1A,RAI1,SMARCE1,SMCHD1,FOXK1,RBM10,MTA1,DHX15,RHOG,USP7,CTNNB1,RBPJ,FN1,CHD4,TRIM33,TCF20,GATAD2A,IRF2BP2,TPR,GATAD2B,AKR1A1,SET,GNL2,HDAC1,PRPF4,NCOA6,NELFE,FLOT1,WRNIP1,RFC1,NELFA,RTF1,TRPS1,DDX17,NCOR2,SMARCA4,TOP2B,PHF21A,ANP32…
COMPARTMENTS	GOCC:0043229	Intracellular organelle	72	9242	0.26	1.66e-11	9606.ENSP00000218224,9606.ENSP00000228284,9606.ENSP00000251038,9606.ENSP00000252137,9606.ENSP00000253024,9606.ENSP00000253329,9606.ENSP00000256646,9606.ENSP00000261531,9606.ENSP00000263381,9606.ENSP00000265295,9606.ENSP00000265351,9606.ENSP00000266070,9606.ENSP00000267064,9606.ENSP00000267812,9606.ENSP00000268712,9606.ENSP00000277541,9606.ENSP00000278823,9606.ENSP00000292599,9606.ENSP00000294740,…	PQBP1,SART3,ZC3H14,DGCR14,TRIM28,PPIL4,NOTCH2,SNW1,WIZ,SPDL1,XPO5,DIDO1,SMARCC2,MFAP1,NCOR1,NOTCH1,MTA2,MAML1,ZNF281,SLU7,TPX2,PDS5A,HCFC1,SART1,CTBP2,RBBP6,ZNF687,ARID1A,RAI1,SMARCE1,SMCHD1,FOXK1,RBM10,MTA1,DHX15,RHOG,USP7,CTNNB1,RBPJ,FN1,CHD4,TRIM33,TCF20,GATAD2A,IRF2BP2,TPR,GATAD2B,SET,GNL2,HDAC1,PRPF4,NCOA6,NELFE,FLOT1,WRNIP1,RFC1,NELFA,RTF1,TRPS1,DDX17,NCOR2,SMARCA4,TOP2B,PHF21A,ANP32A,C11or…
COMPARTMENTS	GOCC:0043231	Intracellular membrane-bounded organelle	70	7476	0.34	4.37e-15	9606.ENSP00000218224,9606.ENSP00000228284,9606.ENSP00000251038,9606.ENSP00000252137,9606.ENSP00000253024,9606.ENSP00000253329,9606.ENSP00000256646,9606.ENSP00000261531,9606.ENSP00000263381,9606.ENSP00000265295,9606.ENSP00000265351,9606.ENSP00000266070,9606.ENSP00000267064,9606.ENSP00000267812,9606.ENSP00000268712,9606.ENSP00000277541,9606.ENSP00000278823,9606.ENSP00000292599,9606.ENSP00000294740,…	PQBP1,SART3,ZC3H14,DGCR14,TRIM28,PPIL4,NOTCH2,SNW1,WIZ,SPDL1,XPO5,DIDO1,SMARCC2,MFAP1,NCOR1,NOTCH1,MTA2,MAML1,ZNF281,SLU7,TPX2,PDS5A,HCFC1,SART1,CTBP2,RBBP6,ZNF687,ARID1A,RAI1,SMARCE1,SMCHD1,FOXK1,RBM10,MTA1,DHX15,USP7,CTNNB1,RBPJ,FN1,CHD4,TRIM33,TCF20,GATAD2A,IRF2BP2,TPR,GATAD2B,SET,GNL2,HDAC1,PRPF4,NCOA6,NELFE,FLOT1,WRNIP1,RFC1,NELFA,RTF1,TRPS1,DDX17,NCOR2,SMARCA4,TOP2B,PHF21A,ANP32A,C11orf30,M…
COMPARTMENTS	GOCC:0043232	Intracellular non-membrane-bounded organelle	32	3196	0.37	0.0001	9606.ENSP00000218224,9606.ENSP00000251038,9606.ENSP00000265295,9606.ENSP00000267064,9606.ENSP00000268712,9606.ENSP00000278823,9606.ENSP00000300403,9606.ENSP00000303427,9606.ENSP00000311825,9606.ENSP00000317872,9606.ENSP00000320485,9606.ENSP00000323967,9606.ENSP00000326603,9606.ENSP00000333633,9606.ENSP00000336741,9606.ENSP00000344456,9606.ENSP00000345206,9606.ENSP00000346839,9606.ENSP00000349508,…	PQBP1,ZC3H14,SPDL1,SMARCC2,NCOR1,MTA2,TPX2,PDS5A,CTBP2,RBBP6,ARID1A,SMARCE1,SMCHD1,MTA1,DHX15,CTNNB1,RBPJ,FN1,CHD4,GATAD2A,TPR,GATAD2B,SET,GNL2,HDAC1,FLOT1,RFC1,TRPS1,NCOR2,SMARCA4,TOP2B,MARCKS
COMPARTMENTS	GOCC:0070013	Intracellular organelle lumen	42	2812	0.55	3.32e-12	9606.ENSP00000218224,9606.ENSP00000228284,9606.ENSP00000251038,9606.ENSP00000253024,9606.ENSP00000261531,9606.ENSP00000267064,9606.ENSP00000268712,9606.ENSP00000277541,9606.ENSP00000278823,9606.ENSP00000297151,9606.ENSP00000309555,9606.ENSP00000310448,9606.ENSP00000317872,9606.ENSP00000319829,9606.ENSP00000320485,9606.ENSP00000323967,9606.ENSP00000326603,9606.ENSP00000328848,9606.ENSP00000333633,…	PQBP1,SART3,ZC3H14,TRIM28,SNW1,SMARCC2,NCOR1,NOTCH1,MTA2,SLU7,HCFC1,SART1,RBBP6,ZNF687,ARID1A,SMARCE1,SMCHD1,RBM10,MTA1,DHX15,USP7,CTNNB1,RBPJ,FN1,CHD4,TCF20,GATAD2A,TPR,SET,GNL2,HDAC1,PRPF4,NCOA6,NELFE,RFC1,NELFA,RTF1,DDX17,NCOR2,SMARCA4,TOP2B,PHF21A
COMPARTMENTS	GOCC:0070603	SWI/SNF superfamily-type complex	9	84	1.4	3.27e-08	9606.ENSP00000267064,9606.ENSP00000278823,9606.ENSP00000320485,9606.ENSP00000323967,9606.ENSP00000333633,9606.ENSP00000349508,9606.ENSP00000353463,9606.ENSP00000362649,9606.ENSP00000395654	SMARCC2,MTA2,ARID1A,SMARCE1,MTA1,CHD4,GATAD2A,HDAC1,SMARCA4
COMPARTMENTS	GOCC:0071013	Catalytic step 2 spliceosome	4	84	1.05	0.032	9606.ENSP00000252137,9606.ENSP00000261531,9606.ENSP00000297151,9606.ENSP00000310448	DGCR14,SNW1,SLU7,SART1
COMPARTMENTS	GOCC:0071564	npBAF complex	4	12	1.9	5.2e-05	9606.ENSP00000267064,9606.ENSP00000320485,9606.ENSP00000323967,9606.ENSP00000395654	SMARCC2,ARID1A,SMARCE1,SMARCA4
COMPARTMENTS	GOCC:0071565	nBAF complex	4	15	1.8	0.0001	9606.ENSP00000267064,9606.ENSP00000320485,9606.ENSP00000323967,9606.ENSP00000395654	SMARCC2,ARID1A,SMARCE1,SMARCA4
COMPARTMENTS	GOCC:0090545	CHD-type complex	5	13	1.96	1.13e-06	9606.ENSP00000278823,9606.ENSP00000333633,9606.ENSP00000349508,9606.ENSP00000353463,9606.ENSP00000362649	MTA2,MTA1,CHD4,GATAD2A,HDAC1
COMPARTMENTS	GOCC:0110165	Cellular anatomical entity	74	13853	0.1	0.0041	9606.ENSP00000218224,9606.ENSP00000228284,9606.ENSP00000251038,9606.ENSP00000252137,9606.ENSP00000253024,9606.ENSP00000253329,9606.ENSP00000256646,9606.ENSP00000261531,9606.ENSP00000263381,9606.ENSP00000265295,9606.ENSP00000265351,9606.ENSP00000266070,9606.ENSP00000267064,9606.ENSP00000267812,9606.ENSP00000268712,9606.ENSP00000273258,9606.ENSP00000277541,9606.ENSP00000278823,9606.ENSP00000292599,…	PQBP1,SART3,ZC3H14,DGCR14,TRIM28,PPIL4,NOTCH2,SNW1,WIZ,SPDL1,XPO5,DIDO1,SMARCC2,MFAP1,NCOR1,ARL6IP5,NOTCH1,MTA2,MAML1,ZNF281,SLU7,TPX2,PDS5A,HCFC1,SART1,CTBP2,RBBP6,ZNF687,ARID1A,RAI1,SMARCE1,SMCHD1,FOXK1,RBM10,MTA1,DHX15,RHOG,USP7,CTNNB1,RBPJ,FN1,CHD4,TRIM33,TCF20,GATAD2A,IRF2BP2,TPR,GATAD2B,AKR1A1,SET,GNL2,HDAC1,PRPF4,NCOA6,NELFE,FLOT1,WRNIP1,RFC1,NELFA,RTF1,TRPS1,DDX17,NCOR2,SMARCA4,TOP2B,PHF2…
COMPARTMENTS	GOCC:1902494	Catalytic complex	22	1599	0.51	6.13e-05	9606.ENSP00000252137,9606.ENSP00000261531,9606.ENSP00000265351,9606.ENSP00000267064,9606.ENSP00000268712,9606.ENSP00000278823,9606.ENSP00000297151,9606.ENSP00000309555,9606.ENSP00000310448,9606.ENSP00000320485,9606.ENSP00000323967,9606.ENSP00000333633,9606.ENSP00000349508,9606.ENSP00000353463,9606.ENSP00000356448,9606.ENSP00000362649,9606.ENSP00000363929,9606.ENSP00000371321,9606.ENSP00000374280,…	DGCR14,SNW1,XPO5,SMARCC2,NCOR1,MTA2,SLU7,HCFC1,SART1,ARID1A,SMARCE1,MTA1,CHD4,GATAD2A,TPR,HDAC1,NCOA6,RFC1,RTF1,NCOR2,SMARCA4,PHF21A
COMPARTMENTS	GOCC:1904949	ATPase complex	10	107	1.34	1.23e-08	9606.ENSP00000267064,9606.ENSP00000278823,9606.ENSP00000320485,9606.ENSP00000323967,9606.ENSP00000333633,9606.ENSP00000349508,9606.ENSP00000353463,9606.ENSP00000362649,9606.ENSP00000371321,9606.ENSP00000395654	SMARCC2,MTA2,ARID1A,SMARCE1,MTA1,CHD4,GATAD2A,HDAC1,RFC1,SMARCA4
COMPARTMENTS	GOCC:1990904	Ribonucleoprotein complex	11	562	0.66	0.0021	9606.ENSP00000228284,9606.ENSP00000251038,9606.ENSP00000252137,9606.ENSP00000261531,9606.ENSP00000265351,9606.ENSP00000267812,9606.ENSP00000297151,9606.ENSP00000310448,9606.ENSP00000336741,9606.ENSP00000362153,9606.ENSP00000363313	SART3,ZC3H14,DGCR14,SNW1,XPO5,MFAP1,SLU7,SART1,DHX15,GNL2,PRPF4
Monarch	HP:0000028	Cryptorchidism	11	617	0.62	0.0058	9606.ENSP00000256646,9606.ENSP00000267064,9606.ENSP00000320485,9606.ENSP00000323967,9606.ENSP00000326603,9606.ENSP00000328848,9606.ENSP00000343535,9606.ENSP00000349508,9606.ENSP00000352463,9606.ENSP00000382204,9606.ENSP00000395654	NOTCH2,SMARCC2,ARID1A,SMARCE1,SMCHD1,RBM10,USP7,CHD4,TCF20,JMJD1C,SMARCA4
Monarch	HP:0000032	Abnormality of male external genitalia	14	852	0.59	0.0024	9606.ENSP00000218224,9606.ENSP00000256646,9606.ENSP00000267064,9606.ENSP00000320485,9606.ENSP00000323967,9606.ENSP00000326603,9606.ENSP00000328848,9606.ENSP00000343535,9606.ENSP00000349508,9606.ENSP00000352463,9606.ENSP00000357644,9606.ENSP00000363313,9606.ENSP00000382204,9606.ENSP00000395654	PQBP1,NOTCH2,SMARCC2,ARID1A,SMARCE1,SMCHD1,RBM10,USP7,CHD4,TCF20,GATAD2B,PRPF4,JMJD1C,SMARCA4
Monarch	HP:0000035	Abnormal testis morphology	12	749	0.58	0.0068	9606.ENSP00000256646,9606.ENSP00000267064,9606.ENSP00000320485,9606.ENSP00000323967,9606.ENSP00000326603,9606.ENSP00000328848,9606.ENSP00000343535,9606.ENSP00000349508,9606.ENSP00000352463,9606.ENSP00000363313,9606.ENSP00000382204,9606.ENSP00000395654	NOTCH2,SMARCC2,ARID1A,SMARCE1,SMCHD1,RBM10,USP7,CHD4,TCF20,PRPF4,JMJD1C,SMARCA4
Monarch	HP:0000036	Abnormal penis morphology	10	502	0.67	0.0056	9606.ENSP00000218224,9606.ENSP00000256646,9606.ENSP00000267064,9606.ENSP00000320485,9606.ENSP00000323967,9606.ENSP00000326603,9606.ENSP00000357644,9606.ENSP00000363313,9606.ENSP00000382204,9606.ENSP00000395654	PQBP1,NOTCH2,SMARCC2,ARID1A,SMARCE1,SMCHD1,GATAD2B,PRPF4,JMJD1C,SMARCA4
Monarch	HP:0000047	Hypospadias	9	288	0.87	0.0012	9606.ENSP00000218224,9606.ENSP00000256646,9606.ENSP00000267064,9606.ENSP00000320485,9606.ENSP00000323967,9606.ENSP00000326603,9606.ENSP00000357644,9606.ENSP00000382204,9606.ENSP00000395654	PQBP1,NOTCH2,SMARCC2,ARID1A,SMARCE1,SMCHD1,GATAD2B,JMJD1C,SMARCA4
Monarch	HP:0000077	Abnormality of the kidney	14	1075	0.49	0.0119	9606.ENSP00000218224,9606.ENSP00000253024,9606.ENSP00000256646,9606.ENSP00000267064,9606.ENSP00000319829,9606.ENSP00000320485,9606.ENSP00000323074,9606.ENSP00000323967,9606.ENSP00000328848,9606.ENSP00000344456,9606.ENSP00000346839,9606.ENSP00000349508,9606.ENSP00000382204,9606.ENSP00000395654	PQBP1,TRIM28,NOTCH2,SMARCC2,ZNF687,ARID1A,RAI1,SMARCE1,RBM10,CTNNB1,FN1,CHD4,JMJD1C,SMARCA4
Monarch	HP:0000078	Abnormality of the genital system	15	1355	0.42	0.0283	9606.ENSP00000218224,9606.ENSP00000256646,9606.ENSP00000267064,9606.ENSP00000320485,9606.ENSP00000323967,9606.ENSP00000326603,9606.ENSP00000328848,9606.ENSP00000343535,9606.ENSP00000344456,9606.ENSP00000349508,9606.ENSP00000352463,9606.ENSP00000357644,9606.ENSP00000363313,9606.ENSP00000382204,9606.ENSP00000395654	PQBP1,NOTCH2,SMARCC2,ARID1A,SMARCE1,SMCHD1,RBM10,USP7,CTNNB1,CHD4,TCF20,GATAD2B,PRPF4,JMJD1C,SMARCA4
Monarch	HP:0000079	Abnormality of the urinary system	17	1657	0.38	0.028	9606.ENSP00000218224,9606.ENSP00000253024,9606.ENSP00000256646,9606.ENSP00000267064,9606.ENSP00000309555,9606.ENSP00000319829,9606.ENSP00000320485,9606.ENSP00000323074,9606.ENSP00000323967,9606.ENSP00000326603,9606.ENSP00000328848,9606.ENSP00000344456,9606.ENSP00000346839,9606.ENSP00000349508,9606.ENSP00000357644,9606.ENSP00000382204,9606.ENSP00000395654	PQBP1,TRIM28,NOTCH2,SMARCC2,HCFC1,ZNF687,ARID1A,RAI1,SMARCE1,SMCHD1,RBM10,CTNNB1,FN1,CHD4,GATAD2B,JMJD1C,SMARCA4
Monarch	HP:0000085	Horseshoe kidney	5	87	1.13	0.0047	9606.ENSP00000267064,9606.ENSP00000320485,9606.ENSP00000323967,9606.ENSP00000328848,9606.ENSP00000395654	SMARCC2,ARID1A,SMARCE1,RBM10,SMARCA4
Monarch	HP:0000119	Abnormality of the genitourinary system	7	322	0.71	0.0258	9606.ENSP00000253024,9606.ENSP00000267064,9606.ENSP00000320485,9606.ENSP00000323967,9606.ENSP00000344456,9606.ENSP00000346839,9606.ENSP00000395654	TRIM28,SMARCC2,ARID1A,SMARCE1,CTNNB1,FN1,SMARCA4
Monarch	HP:0000154	Wide mouth	6	163	0.94	0.0068	9606.ENSP00000267064,9606.ENSP00000320485,9606.ENSP00000323967,9606.ENSP00000357644,9606.ENSP00000361777,9606.ENSP00000395654	SMARCC2,ARID1A,SMARCE1,GATAD2B,SET,SMARCA4
Monarch	HP:0000164	Abnormality of the dentition	14	822	0.6	0.0018	9606.ENSP00000218224,9606.ENSP00000256646,9606.ENSP00000267064,9606.ENSP00000309555,9606.ENSP00000320485,9606.ENSP00000323074,9606.ENSP00000323967,9606.ENSP00000326603,9606.ENSP00000352463,9606.ENSP00000357644,9606.ENSP00000361777,9606.ENSP00000379065,9606.ENSP00000382204,9606.ENSP00000395654	PQBP1,NOTCH2,SMARCC2,HCFC1,ARID1A,RAI1,SMARCE1,SMCHD1,TCF20,GATAD2B,SET,TRPS1,JMJD1C,SMARCA4
Monarch	HP:0000177	Abnormality of upper lip	5	115	1.01	0.011	9606.ENSP00000267064,9606.ENSP00000320485,9606.ENSP00000323074,9606.ENSP00000323967,9606.ENSP00000395654	SMARCC2,ARID1A,RAI1,SMARCE1,SMARCA4
Monarch	HP:0000179	Thick lower lip vermilion	5	133	0.95	0.0177	9606.ENSP00000267064,9606.ENSP00000309555,9606.ENSP00000320485,9606.ENSP00000323967,9606.ENSP00000395654	SMARCC2,HCFC1,ARID1A,SMARCE1,SMARCA4
Monarch	HP:0000219	Thin upper lip vermilion	10	269	0.94	0.00027	9606.ENSP00000218224,9606.ENSP00000267064,9606.ENSP00000309555,9606.ENSP00000320485,9606.ENSP00000323967,9606.ENSP00000344456,9606.ENSP00000352463,9606.ENSP00000357644,9606.ENSP00000379065,9606.ENSP00000395654	PQBP1,SMARCC2,HCFC1,ARID1A,SMARCE1,CTNNB1,TCF20,GATAD2B,TRPS1,SMARCA4
Monarch	HP:0000233	Thin vermilion border	11	338	0.88	0.00027	9606.ENSP00000218224,9606.ENSP00000256646,9606.ENSP00000267064,9606.ENSP00000309555,9606.ENSP00000320485,9606.ENSP00000323967,9606.ENSP00000344456,9606.ENSP00000352463,9606.ENSP00000357644,9606.ENSP00000379065,9606.ENSP00000395654	PQBP1,NOTCH2,SMARCC2,HCFC1,ARID1A,SMARCE1,CTNNB1,TCF20,GATAD2B,TRPS1,SMARCA4
Monarch	HP:0000238	Hydrocephalus	7	345	0.68	0.0345	9606.ENSP00000256646,9606.ENSP00000277541,9606.ENSP00000323967,9606.ENSP00000343535,9606.ENSP00000344456,9606.ENSP00000345206,9606.ENSP00000382204	NOTCH2,NOTCH1,SMARCE1,USP7,CTNNB1,RBPJ,JMJD1C
Monarch	HP:0000252	Microcephaly	14	1079	0.49	0.0119	9606.ENSP00000218224,9606.ENSP00000251038,9606.ENSP00000267064,9606.ENSP00000309555,9606.ENSP00000320485,9606.ENSP00000323074,9606.ENSP00000323967,9606.ENSP00000343535,9606.ENSP00000344456,9606.ENSP00000345206,9606.ENSP00000352463,9606.ENSP00000361777,9606.ENSP00000382204,9606.ENSP00000395654	PQBP1,ZC3H14,SMARCC2,HCFC1,ARID1A,RAI1,SMARCE1,USP7,CTNNB1,RBPJ,TCF20,SET,JMJD1C,SMARCA4
Monarch	HP:0000280	Coarse facial features	6	174	0.91	0.0087	9606.ENSP00000256646,9606.ENSP00000267064,9606.ENSP00000320485,9606.ENSP00000323967,9606.ENSP00000349508,9606.ENSP00000395654	NOTCH2,SMARCC2,ARID1A,SMARCE1,CHD4,SMARCA4
Monarch	HP:0000289	Broad philtrum	4	46	1.31	0.0056	9606.ENSP00000267064,9606.ENSP00000320485,9606.ENSP00000323967,9606.ENSP00000395654	SMARCC2,ARID1A,SMARCE1,SMARCA4
Monarch	HP:0000294	Low anterior hairline	5	112	1.02	0.0099	9606.ENSP00000256646,9606.ENSP00000267064,9606.ENSP00000320485,9606.ENSP00000323967,9606.ENSP00000395654	NOTCH2,SMARCC2,ARID1A,SMARCE1,SMARCA4
Monarch	HP:0000315	Abnormality of the orbital region	15	923	0.58	0.0015	9606.ENSP00000218224,9606.ENSP00000256646,9606.ENSP00000267064,9606.ENSP00000309555,9606.ENSP00000320485,9606.ENSP00000323074,9606.ENSP00000323967,9606.ENSP00000326603,9606.ENSP00000328848,9606.ENSP00000344456,9606.ENSP00000352463,9606.ENSP00000357644,9606.ENSP00000379065,9606.ENSP00000382204,9606.ENSP00000395654	PQBP1,NOTCH2,SMARCC2,HCFC1,ARID1A,RAI1,SMARCE1,SMCHD1,RBM10,CTNNB1,TCF20,GATAD2B,TRPS1,JMJD1C,SMARCA4
Monarch	HP:0000322	Short philtrum	5	165	0.85	0.0365	9606.ENSP00000218224,9606.ENSP00000323074,9606.ENSP00000323967,9606.ENSP00000357644,9606.ENSP00000382204	PQBP1,RAI1,SMARCE1,GATAD2B,JMJD1C
Monarch	HP:0000364	Hearing abnormality	17	1328	0.48	0.0045	9606.ENSP00000218224,9606.ENSP00000256646,9606.ENSP00000267064,9606.ENSP00000309555,9606.ENSP00000320485,9606.ENSP00000323074,9606.ENSP00000323967,9606.ENSP00000326603,9606.ENSP00000328848,9606.ENSP00000343535,9606.ENSP00000344456,9606.ENSP00000349508,9606.ENSP00000352463,9606.ENSP00000363313,9606.ENSP00000371321,9606.ENSP00000382204,9606.ENSP00000395654	PQBP1,NOTCH2,SMARCC2,HCFC1,ARID1A,RAI1,SMARCE1,SMCHD1,RBM10,USP7,CTNNB1,CHD4,TCF20,PRPF4,RFC1,JMJD1C,SMARCA4
Monarch	HP:0000365	Hearing impairment	15	741	0.68	0.00037	9606.ENSP00000218224,9606.ENSP00000256646,9606.ENSP00000267064,9606.ENSP00000309555,9606.ENSP00000320485,9606.ENSP00000323074,9606.ENSP00000323967,9606.ENSP00000326603,9606.ENSP00000328848,9606.ENSP00000343535,9606.ENSP00000344456,9606.ENSP00000349508,9606.ENSP00000352463,9606.ENSP00000382204,9606.ENSP00000395654	PQBP1,NOTCH2,SMARCC2,HCFC1,ARID1A,RAI1,SMARCE1,SMCHD1,RBM10,USP7,CTNNB1,CHD4,TCF20,JMJD1C,SMARCA4
Monarch	HP:0000366	Abnormality of the nose	17	1469	0.44	0.0097	9606.ENSP00000218224,9606.ENSP00000256646,9606.ENSP00000267064,9606.ENSP00000309555,9606.ENSP00000320485,9606.ENSP00000323074,9606.ENSP00000323967,9606.ENSP00000326603,9606.ENSP00000328848,9606.ENSP00000344456,9606.ENSP00000352463,9606.ENSP00000357644,9606.ENSP00000361777,9606.ENSP00000363313,9606.ENSP00000379065,9606.ENSP00000382204,9606.ENSP00000395654	PQBP1,NOTCH2,SMARCC2,HCFC1,ARID1A,RAI1,SMARCE1,SMCHD1,RBM10,CTNNB1,TCF20,GATAD2B,SET,PRPF4,TRPS1,JMJD1C,SMARCA4
Monarch	HP:0000377	Abnormality of the pinna	10	648	0.56	0.0243	9606.ENSP00000218224,9606.ENSP00000256646,9606.ENSP00000320485,9606.ENSP00000326603,9606.ENSP00000328848,9606.ENSP00000349508,9606.ENSP00000352463,9606.ENSP00000361777,9606.ENSP00000379065,9606.ENSP00000382204	PQBP1,NOTCH2,ARID1A,SMCHD1,RBM10,CHD4,TCF20,SET,TRPS1,JMJD1C
Monarch	HP:0000431	Wide nasal bridge	9	462	0.66	0.0114	9606.ENSP00000218224,9606.ENSP00000256646,9606.ENSP00000323074,9606.ENSP00000328848,9606.ENSP00000352463,9606.ENSP00000357644,9606.ENSP00000361777,9606.ENSP00000363313,9606.ENSP00000382204	PQBP1,NOTCH2,RAI1,RBM10,TCF20,GATAD2B,SET,PRPF4,JMJD1C
Monarch	HP:0000445	Wide nose	4	83	1.06	0.0266	9606.ENSP00000256646,9606.ENSP00000320485,9606.ENSP00000323967,9606.ENSP00000395654	NOTCH2,ARID1A,SMARCE1,SMARCA4
Monarch	HP:0000455	Broad nasal tip	8	172	1.04	0.00049	9606.ENSP00000267064,9606.ENSP00000309555,9606.ENSP00000320485,9606.ENSP00000323967,9606.ENSP00000344456,9606.ENSP00000352463,9606.ENSP00000357644,9606.ENSP00000395654	SMARCC2,HCFC1,ARID1A,SMARCE1,CTNNB1,TCF20,GATAD2B,SMARCA4
Monarch	HP:0000463	Anteverted nares	12	571	0.69	0.0015	9606.ENSP00000256646,9606.ENSP00000267064,9606.ENSP00000309555,9606.ENSP00000320485,9606.ENSP00000323074,9606.ENSP00000323967,9606.ENSP00000328848,9606.ENSP00000344456,9606.ENSP00000352463,9606.ENSP00000357644,9606.ENSP00000363313,9606.ENSP00000395654	NOTCH2,SMARCC2,HCFC1,ARID1A,RAI1,SMARCE1,RBM10,CTNNB1,TCF20,GATAD2B,PRPF4,SMARCA4
Monarch	HP:0000478	Abnormality of the eye	25	2876	0.31	0.0161	9606.ENSP00000218224,9606.ENSP00000251038,9606.ENSP00000253024,9606.ENSP00000256646,9606.ENSP00000267064,9606.ENSP00000277541,9606.ENSP00000311825,9606.ENSP00000320485,9606.ENSP00000323074,9606.ENSP00000323967,9606.ENSP00000326603,9606.ENSP00000328848,9606.ENSP00000343535,9606.ENSP00000344456,9606.ENSP00000345206,9606.ENSP00000349508,9606.ENSP00000352463,9606.ENSP00000353463,9606.ENSP00000357644,…	PQBP1,ZC3H14,TRIM28,NOTCH2,SMARCC2,NOTCH1,CTBP2,ARID1A,RAI1,SMARCE1,SMCHD1,RBM10,USP7,CTNNB1,RBPJ,CHD4,TCF20,GATAD2A,GATAD2B,SET,PRPF4,RFC1,JMJD1C,SMARCA4,MAML2
Monarch	HP:0000486	Strabismus	13	901	0.53	0.0087	9606.ENSP00000218224,9606.ENSP00000267064,9606.ENSP00000277541,9606.ENSP00000320485,9606.ENSP00000323074,9606.ENSP00000323967,9606.ENSP00000343535,9606.ENSP00000344456,9606.ENSP00000345206,9606.ENSP00000352463,9606.ENSP00000357644,9606.ENSP00000382204,9606.ENSP00000395654	PQBP1,SMARCC2,NOTCH1,ARID1A,RAI1,SMARCE1,USP7,CTNNB1,RBPJ,TCF20,GATAD2B,JMJD1C,SMARCA4
Monarch	HP:0000492	Abnormal eyelid morphology	11	501	0.71	0.0018	9606.ENSP00000218224,9606.ENSP00000256646,9606.ENSP00000267064,9606.ENSP00000309555,9606.ENSP00000320485,9606.ENSP00000323967,9606.ENSP00000326603,9606.ENSP00000357644,9606.ENSP00000379065,9606.ENSP00000382204,9606.ENSP00000395654	PQBP1,NOTCH2,SMARCC2,HCFC1,ARID1A,SMARCE1,SMCHD1,GATAD2B,TRPS1,JMJD1C,SMARCA4
Monarch	HP:0000499	Abnormal eyelash morphology	6	154	0.96	0.0056	9606.ENSP00000267064,9606.ENSP00000320485,9606.ENSP00000323967,9606.ENSP00000326603,9606.ENSP00000379065,9606.ENSP00000395654	SMARCC2,ARID1A,SMARCE1,SMCHD1,TRPS1,SMARCA4
Monarch	HP:0000527	Long eyelashes	5	86	1.14	0.0046	9606.ENSP00000256646,9606.ENSP00000267064,9606.ENSP00000320485,9606.ENSP00000323967,9606.ENSP00000395654	NOTCH2,SMARCC2,ARID1A,SMARCE1,SMARCA4
Monarch	HP:0000534	Abnormal eyebrow morphology	9	419	0.7	0.0068	9606.ENSP00000218224,9606.ENSP00000256646,9606.ENSP00000267064,9606.ENSP00000320485,9606.ENSP00000323967,9606.ENSP00000328848,9606.ENSP00000352463,9606.ENSP00000379065,9606.ENSP00000395654	PQBP1,NOTCH2,SMARCC2,ARID1A,SMARCE1,RBM10,TCF20,TRPS1,SMARCA4
Monarch	HP:0000539	Abnormality of refraction	16	889	0.63	0.00051	9606.ENSP00000218224,9606.ENSP00000256646,9606.ENSP00000267064,9606.ENSP00000311825,9606.ENSP00000320485,9606.ENSP00000323074,9606.ENSP00000323967,9606.ENSP00000328848,9606.ENSP00000343535,9606.ENSP00000344456,9606.ENSP00000349508,9606.ENSP00000352463,9606.ENSP00000353463,9606.ENSP00000357644,9606.ENSP00000395654,9606.ENSP00000434552	PQBP1,NOTCH2,SMARCC2,CTBP2,ARID1A,RAI1,SMARCE1,RBM10,USP7,CTNNB1,CHD4,TCF20,GATAD2A,GATAD2B,SMARCA4,MAML2
Monarch	HP:0000545	Myopia	11	448	0.76	0.0011	9606.ENSP00000256646,9606.ENSP00000267064,9606.ENSP00000320485,9606.ENSP00000323074,9606.ENSP00000323967,9606.ENSP00000328848,9606.ENSP00000343535,9606.ENSP00000344456,9606.ENSP00000352463,9606.ENSP00000353463,9606.ENSP00000395654	NOTCH2,SMARCC2,ARID1A,RAI1,SMARCE1,RBM10,USP7,CTNNB1,TCF20,GATAD2A,SMARCA4
Monarch	HP:0000574	Thick eyebrow	6	111	1.11	0.0018	9606.ENSP00000256646,9606.ENSP00000267064,9606.ENSP00000320485,9606.ENSP00000323967,9606.ENSP00000328848,9606.ENSP00000395654	NOTCH2,SMARCC2,ARID1A,SMARCE1,RBM10,SMARCA4
Monarch	HP:0000582	Upslanted palpebral fissure	6	259	0.74	0.0412	9606.ENSP00000218224,9606.ENSP00000323074,9606.ENSP00000349508,9606.ENSP00000352463,9606.ENSP00000357644,9606.ENSP00000382204	PQBP1,RAI1,CHD4,TCF20,GATAD2B,JMJD1C
Monarch	HP:0000598	Abnormality of the ear	19	1920	0.37	0.0211	9606.ENSP00000218224,9606.ENSP00000256646,9606.ENSP00000267064,9606.ENSP00000309555,9606.ENSP00000320485,9606.ENSP00000323074,9606.ENSP00000323967,9606.ENSP00000326603,9606.ENSP00000328848,9606.ENSP00000343535,9606.ENSP00000344456,9606.ENSP00000349508,9606.ENSP00000352463,9606.ENSP00000361777,9606.ENSP00000363313,9606.ENSP00000371321,9606.ENSP00000379065,9606.ENSP00000382204,9606.ENSP00000395654	PQBP1,NOTCH2,SMARCC2,HCFC1,ARID1A,RAI1,SMARCE1,SMCHD1,RBM10,USP7,CTNNB1,CHD4,TCF20,SET,PRPF4,RFC1,TRPS1,JMJD1C,SMARCA4
Monarch	HP:0000684	Delayed eruption of teeth	6	174	0.91	0.0087	9606.ENSP00000267064,9606.ENSP00000309555,9606.ENSP00000320485,9606.ENSP00000323967,9606.ENSP00000379065,9606.ENSP00000395654	SMARCC2,HCFC1,ARID1A,SMARCE1,TRPS1,SMARCA4
Monarch	HP:0000708	Behavioral abnormality	18	1891	0.35	0.0403	9606.ENSP00000218224,9606.ENSP00000251038,9606.ENSP00000267064,9606.ENSP00000309555,9606.ENSP00000320485,9606.ENSP00000323074,9606.ENSP00000323967,9606.ENSP00000343535,9606.ENSP00000344456,9606.ENSP00000345206,9606.ENSP00000346839,9606.ENSP00000352463,9606.ENSP00000357644,9606.ENSP00000361777,9606.ENSP00000363313,9606.ENSP00000382204,9606.ENSP00000395654,9606.ENSP00000398824	PQBP1,ZC3H14,SMARCC2,HCFC1,ARID1A,RAI1,SMARCE1,USP7,CTNNB1,RBPJ,FN1,TCF20,GATAD2B,SET,PRPF4,JMJD1C,SMARCA4,PHF21A
Monarch	HP:0000718	Aggressive behavior	7	199	0.92	0.0034	9606.ENSP00000267064,9606.ENSP00000320485,9606.ENSP00000323967,9606.ENSP00000343535,9606.ENSP00000344456,9606.ENSP00000352463,9606.ENSP00000395654	SMARCC2,ARID1A,SMARCE1,USP7,CTNNB1,TCF20,SMARCA4
Monarch	HP:0000729	Autistic behavior	13	443	0.84	0.00014	9606.ENSP00000251038,9606.ENSP00000267064,9606.ENSP00000309555,9606.ENSP00000320485,9606.ENSP00000323967,9606.ENSP00000343535,9606.ENSP00000344456,9606.ENSP00000352463,9606.ENSP00000357644,9606.ENSP00000361777,9606.ENSP00000382204,9606.ENSP00000395654,9606.ENSP00000398824	ZC3H14,SMARCC2,HCFC1,ARID1A,SMARCE1,USP7,CTNNB1,TCF20,GATAD2B,SET,JMJD1C,SMARCA4,PHF21A
Monarch	HP:0000736	Short attention span	7	371	0.65	0.0475	9606.ENSP00000251038,9606.ENSP00000309555,9606.ENSP00000323074,9606.ENSP00000343535,9606.ENSP00000352463,9606.ENSP00000382204,9606.ENSP00000398824	ZC3H14,HCFC1,RAI1,USP7,TCF20,JMJD1C,PHF21A
Monarch	HP:0000750	Delayed speech and language development	12	789	0.55	0.0097	9606.ENSP00000251038,9606.ENSP00000267064,9606.ENSP00000309555,9606.ENSP00000320485,9606.ENSP00000323074,9606.ENSP00000323967,9606.ENSP00000343535,9606.ENSP00000352463,9606.ENSP00000361777,9606.ENSP00000371321,9606.ENSP00000395654,9606.ENSP00000398824	ZC3H14,SMARCC2,HCFC1,ARID1A,RAI1,SMARCE1,USP7,TCF20,SET,RFC1,SMARCA4,PHF21A
Monarch	HP:0000752	Hyperactivity	12	422	0.83	0.00027	9606.ENSP00000251038,9606.ENSP00000267064,9606.ENSP00000309555,9606.ENSP00000320485,9606.ENSP00000323074,9606.ENSP00000323967,9606.ENSP00000343535,9606.ENSP00000352463,9606.ENSP00000357644,9606.ENSP00000382204,9606.ENSP00000395654,9606.ENSP00000398824	ZC3H14,SMARCC2,HCFC1,ARID1A,RAI1,SMARCE1,USP7,TCF20,GATAD2B,JMJD1C,SMARCA4,PHF21A
Monarch	HP:0000818	Abnormality of the endocrine system	13	1071	0.46	0.0295	9606.ENSP00000218224,9606.ENSP00000256646,9606.ENSP00000267064,9606.ENSP00000320485,9606.ENSP00000323074,9606.ENSP00000323967,9606.ENSP00000326603,9606.ENSP00000343535,9606.ENSP00000344456,9606.ENSP00000352463,9606.ENSP00000363313,9606.ENSP00000382204,9606.ENSP00000395654	PQBP1,NOTCH2,SMARCC2,ARID1A,RAI1,SMARCE1,SMCHD1,USP7,CTNNB1,TCF20,PRPF4,JMJD1C,SMARCA4
Monarch	HP:0000820	Abnormality of the thyroid gland	7	327	0.7	0.0275	9606.ENSP00000267064,9606.ENSP00000320485,9606.ENSP00000323074,9606.ENSP00000323967,9606.ENSP00000344456,9606.ENSP00000382204,9606.ENSP00000395654	SMARCC2,ARID1A,RAI1,SMARCE1,CTNNB1,JMJD1C,SMARCA4
Monarch	HP:0000925	Abnormality of the vertebral column	16	1252	0.48	0.0061	9606.ENSP00000218224,9606.ENSP00000256646,9606.ENSP00000267064,9606.ENSP00000320485,9606.ENSP00000323074,9606.ENSP00000323967,9606.ENSP00000326603,9606.ENSP00000328848,9606.ENSP00000343535,9606.ENSP00000344456,9606.ENSP00000346839,9606.ENSP00000352463,9606.ENSP00000361777,9606.ENSP00000379065,9606.ENSP00000382204,9606.ENSP00000395654	PQBP1,NOTCH2,SMARCC2,ARID1A,RAI1,SMARCE1,SMCHD1,RBM10,USP7,CTNNB1,FN1,TCF20,SET,TRPS1,JMJD1C,SMARCA4
Monarch	HP:0000929	Abnormal skull morphology	22	1955	0.42	0.0024	9606.ENSP00000218224,9606.ENSP00000251038,9606.ENSP00000256646,9606.ENSP00000267064,9606.ENSP00000277541,9606.ENSP00000309555,9606.ENSP00000320485,9606.ENSP00000323074,9606.ENSP00000323967,9606.ENSP00000326603,9606.ENSP00000328848,9606.ENSP00000343535,9606.ENSP00000344456,9606.ENSP00000345206,9606.ENSP00000349508,9606.ENSP00000352463,9606.ENSP00000357644,9606.ENSP00000361777,9606.ENSP00000379065,…	PQBP1,ZC3H14,NOTCH2,SMARCC2,NOTCH1,HCFC1,ARID1A,RAI1,SMARCE1,SMCHD1,RBM10,USP7,CTNNB1,RBPJ,CHD4,TCF20,GATAD2B,SET,TRPS1,JMJD1C,SMARCA4,PHF21A
Monarch	HP:0001007	Hirsutism	5	172	0.84	0.042	9606.ENSP00000256646,9606.ENSP00000267064,9606.ENSP00000320485,9606.ENSP00000323967,9606.ENSP00000395654	NOTCH2,SMARCC2,ARID1A,SMARCE1,SMARCA4
Monarch	HP:0001167	Abnormality of finger	18	979	0.64	0.0002	9606.ENSP00000218224,9606.ENSP00000256646,9606.ENSP00000267064,9606.ENSP00000277541,9606.ENSP00000309555,9606.ENSP00000320485,9606.ENSP00000323074,9606.ENSP00000323967,9606.ENSP00000328848,9606.ENSP00000343535,9606.ENSP00000345206,9606.ENSP00000349508,9606.ENSP00000352463,9606.ENSP00000357644,9606.ENSP00000379065,9606.ENSP00000382204,9606.ENSP00000395654,9606.ENSP00000398824	PQBP1,NOTCH2,SMARCC2,NOTCH1,HCFC1,ARID1A,RAI1,SMARCE1,RBM10,USP7,RBPJ,CHD4,TCF20,GATAD2B,TRPS1,JMJD1C,SMARCA4,PHF21A
Monarch	HP:0001231	Abnormal fingernail morphology	7	157	1.02	0.0015	9606.ENSP00000256646,9606.ENSP00000267064,9606.ENSP00000277541,9606.ENSP00000320485,9606.ENSP00000323967,9606.ENSP00000345206,9606.ENSP00000395654	NOTCH2,SMARCC2,NOTCH1,ARID1A,SMARCE1,RBPJ,SMARCA4
Monarch	HP:0001238	Slender finger	5	178	0.82	0.047	9606.ENSP00000218224,9606.ENSP00000323967,9606.ENSP00000352463,9606.ENSP00000357644,9606.ENSP00000382204	PQBP1,SMARCE1,TCF20,GATAD2B,JMJD1C
Monarch	HP:0001249	Intellectual disability	21	1655	0.48	0.0012	9606.ENSP00000218224,9606.ENSP00000251038,9606.ENSP00000267064,9606.ENSP00000277541,9606.ENSP00000309555,9606.ENSP00000320485,9606.ENSP00000323074,9606.ENSP00000323967,9606.ENSP00000326603,9606.ENSP00000328848,9606.ENSP00000343535,9606.ENSP00000344456,9606.ENSP00000345206,9606.ENSP00000349508,9606.ENSP00000352463,9606.ENSP00000357644,9606.ENSP00000361777,9606.ENSP00000363313,9606.ENSP00000382204,…	PQBP1,ZC3H14,SMARCC2,NOTCH1,HCFC1,ARID1A,RAI1,SMARCE1,SMCHD1,RBM10,USP7,CTNNB1,RBPJ,CHD4,TCF20,GATAD2B,SET,PRPF4,JMJD1C,SMARCA4,PHF21A
Monarch	HP:0001250	Seizure	18	1606	0.42	0.0091	9606.ENSP00000218224,9606.ENSP00000251038,9606.ENSP00000267064,9606.ENSP00000277541,9606.ENSP00000309555,9606.ENSP00000320485,9606.ENSP00000323074,9606.ENSP00000323967,9606.ENSP00000328848,9606.ENSP00000343535,9606.ENSP00000344456,9606.ENSP00000345206,9606.ENSP00000352463,9606.ENSP00000357644,9606.ENSP00000361777,9606.ENSP00000382204,9606.ENSP00000395654,9606.ENSP00000398824	PQBP1,ZC3H14,SMARCC2,NOTCH1,HCFC1,ARID1A,RAI1,SMARCE1,RBM10,USP7,CTNNB1,RBPJ,TCF20,GATAD2B,SET,JMJD1C,SMARCA4,PHF21A
Monarch	HP:0001252	Hypotonia	17	1506	0.43	0.0119	9606.ENSP00000251038,9606.ENSP00000267064,9606.ENSP00000309555,9606.ENSP00000320485,9606.ENSP00000323074,9606.ENSP00000323967,9606.ENSP00000328848,9606.ENSP00000343535,9606.ENSP00000344456,9606.ENSP00000349508,9606.ENSP00000352463,9606.ENSP00000357644,9606.ENSP00000361777,9606.ENSP00000379065,9606.ENSP00000382204,9606.ENSP00000395654,9606.ENSP00000398824	ZC3H14,SMARCC2,HCFC1,ARID1A,RAI1,SMARCE1,RBM10,USP7,CTNNB1,CHD4,TCF20,GATAD2B,SET,TRPS1,JMJD1C,SMARCA4,PHF21A
Monarch	HP:0001263	Global developmental delay	16	1559	0.38	0.0381	9606.ENSP00000218224,9606.ENSP00000251038,9606.ENSP00000309555,9606.ENSP00000320485,9606.ENSP00000323074,9606.ENSP00000323967,9606.ENSP00000328848,9606.ENSP00000343535,9606.ENSP00000344456,9606.ENSP00000345206,9606.ENSP00000352463,9606.ENSP00000357644,9606.ENSP00000361777,9606.ENSP00000382204,9606.ENSP00000395654,9606.ENSP00000398824	PQBP1,ZC3H14,HCFC1,ARID1A,RAI1,SMARCE1,RBM10,USP7,CTNNB1,RBPJ,TCF20,GATAD2B,SET,JMJD1C,SMARCA4,PHF21A
Monarch	HP:0001273	Abnormal corpus callosum morphology	11	783	0.52	0.0264	9606.ENSP00000251038,9606.ENSP00000267064,9606.ENSP00000320485,9606.ENSP00000323074,9606.ENSP00000323967,9606.ENSP00000328848,9606.ENSP00000343535,9606.ENSP00000344456,9606.ENSP00000352463,9606.ENSP00000361777,9606.ENSP00000395654	ZC3H14,SMARCC2,ARID1A,RAI1,SMARCE1,RBM10,USP7,CTNNB1,TCF20,SET,SMARCA4
Monarch	HP:0001290	Generalized hypotonia	14	957	0.54	0.0051	9606.ENSP00000251038,9606.ENSP00000267064,9606.ENSP00000309555,9606.ENSP00000320485,9606.ENSP00000323074,9606.ENSP00000328848,9606.ENSP00000343535,9606.ENSP00000344456,9606.ENSP00000349508,9606.ENSP00000352463,9606.ENSP00000361777,9606.ENSP00000379065,9606.ENSP00000395654,9606.ENSP00000398824	ZC3H14,SMARCC2,HCFC1,ARID1A,RAI1,RBM10,USP7,CTNNB1,CHD4,TCF20,SET,TRPS1,SMARCA4,PHF21A
Monarch	HP:0001357	Plagiocephaly	4	97	0.99	0.0406	9606.ENSP00000343535,9606.ENSP00000352463,9606.ENSP00000361777,9606.ENSP00000398824	USP7,TCF20,SET,PHF21A
Monarch	HP:0001388	Joint laxity	6	200	0.85	0.0144	9606.ENSP00000256646,9606.ENSP00000267064,9606.ENSP00000320485,9606.ENSP00000323967,9606.ENSP00000357644,9606.ENSP00000395654	NOTCH2,SMARCC2,ARID1A,SMARCE1,GATAD2B,SMARCA4
Monarch	HP:0001507	Growth abnormality	24	2181	0.41	0.0016	9606.ENSP00000218224,9606.ENSP00000253024,9606.ENSP00000256646,9606.ENSP00000267064,9606.ENSP00000277541,9606.ENSP00000309555,9606.ENSP00000320485,9606.ENSP00000323074,9606.ENSP00000323967,9606.ENSP00000328848,9606.ENSP00000343535,9606.ENSP00000344456,9606.ENSP00000345206,9606.ENSP00000346839,9606.ENSP00000349508,9606.ENSP00000352463,9606.ENSP00000357644,9606.ENSP00000361777,9606.ENSP00000363313,…	PQBP1,TRIM28,NOTCH2,SMARCC2,NOTCH1,HCFC1,ARID1A,RAI1,SMARCE1,RBM10,USP7,CTNNB1,RBPJ,FN1,CHD4,TCF20,GATAD2B,SET,PRPF4,TRPS1,JMJD1C,NCOR2,SMARCA4,PHF21A
Monarch	HP:0001508	Failure to thrive	14	950	0.54	0.0048	9606.ENSP00000256646,9606.ENSP00000267064,9606.ENSP00000277541,9606.ENSP00000309555,9606.ENSP00000320485,9606.ENSP00000323074,9606.ENSP00000323967,9606.ENSP00000328848,9606.ENSP00000343535,9606.ENSP00000344456,9606.ENSP00000345206,9606.ENSP00000382204,9606.ENSP00000384018,9606.ENSP00000395654	NOTCH2,SMARCC2,NOTCH1,HCFC1,ARID1A,RAI1,SMARCE1,RBM10,USP7,CTNNB1,RBPJ,JMJD1C,NCOR2,SMARCA4
Monarch	HP:0001510	Growth delay	18	1526	0.44	0.0058	9606.ENSP00000218224,9606.ENSP00000256646,9606.ENSP00000267064,9606.ENSP00000309555,9606.ENSP00000320485,9606.ENSP00000323074,9606.ENSP00000323967,9606.ENSP00000328848,9606.ENSP00000343535,9606.ENSP00000344456,9606.ENSP00000346839,9606.ENSP00000349508,9606.ENSP00000352463,9606.ENSP00000357644,9606.ENSP00000361777,9606.ENSP00000379065,9606.ENSP00000382204,9606.ENSP00000395654	PQBP1,NOTCH2,SMARCC2,HCFC1,ARID1A,RAI1,SMARCE1,RBM10,USP7,CTNNB1,FN1,CHD4,TCF20,GATAD2B,SET,TRPS1,JMJD1C,SMARCA4
Monarch	HP:0001513	Obesity	8	299	0.8	0.0047	9606.ENSP00000309555,9606.ENSP00000323074,9606.ENSP00000323967,9606.ENSP00000344456,9606.ENSP00000352463,9606.ENSP00000363313,9606.ENSP00000382204,9606.ENSP00000398824	HCFC1,RAI1,SMARCE1,CTNNB1,TCF20,PRPF4,JMJD1C,PHF21A
Monarch	HP:0001595	Abnormal hair morphology	13	858	0.55	0.0061	9606.ENSP00000218224,9606.ENSP00000256646,9606.ENSP00000267064,9606.ENSP00000277541,9606.ENSP00000320485,9606.ENSP00000323967,9606.ENSP00000326603,9606.ENSP00000328848,9606.ENSP00000345206,9606.ENSP00000352463,9606.ENSP00000357644,9606.ENSP00000379065,9606.ENSP00000395654	PQBP1,NOTCH2,SMARCC2,NOTCH1,ARID1A,SMARCE1,SMCHD1,RBM10,RBPJ,TCF20,GATAD2B,TRPS1,SMARCA4
Monarch	HP:0001597	Abnormality of the nail	9	393	0.73	0.0049	9606.ENSP00000218224,9606.ENSP00000256646,9606.ENSP00000267064,9606.ENSP00000277541,9606.ENSP00000320485,9606.ENSP00000323967,9606.ENSP00000345206,9606.ENSP00000379065,9606.ENSP00000395654	PQBP1,NOTCH2,SMARCC2,NOTCH1,ARID1A,SMARCE1,RBPJ,TRPS1,SMARCA4
Monarch	HP:0001627	Abnormal heart morphology	14	1204	0.44	0.028	9606.ENSP00000218224,9606.ENSP00000256646,9606.ENSP00000267064,9606.ENSP00000277541,9606.ENSP00000319829,9606.ENSP00000320485,9606.ENSP00000323074,9606.ENSP00000323967,9606.ENSP00000328848,9606.ENSP00000345206,9606.ENSP00000346839,9606.ENSP00000349508,9606.ENSP00000382204,9606.ENSP00000395654	PQBP1,NOTCH2,SMARCC2,NOTCH1,ZNF687,ARID1A,RAI1,SMARCE1,RBM10,RBPJ,FN1,CHD4,JMJD1C,SMARCA4
Monarch	HP:0001629	Ventricular septal defect	9	377	0.75	0.0043	9606.ENSP00000218224,9606.ENSP00000256646,9606.ENSP00000267064,9606.ENSP00000277541,9606.ENSP00000320485,9606.ENSP00000323967,9606.ENSP00000349508,9606.ENSP00000382204,9606.ENSP00000395654	PQBP1,NOTCH2,SMARCC2,NOTCH1,ARID1A,SMARCE1,CHD4,JMJD1C,SMARCA4
Monarch	HP:0001631	Atrial septal defect	9	307	0.84	0.0015	9606.ENSP00000218224,9606.ENSP00000256646,9606.ENSP00000267064,9606.ENSP00000320485,9606.ENSP00000323967,9606.ENSP00000328848,9606.ENSP00000349508,9606.ENSP00000382204,9606.ENSP00000395654	PQBP1,NOTCH2,SMARCC2,ARID1A,SMARCE1,RBM10,CHD4,JMJD1C,SMARCA4
Monarch	HP:0001636	Tetralogy of Fallot	12	128	1.34	6.62e-09	9606.ENSP00000218224,9606.ENSP00000256646,9606.ENSP00000267064,9606.ENSP00000277541,9606.ENSP00000320485,9606.ENSP00000323967,9606.ENSP00000328848,9606.ENSP00000345206,9606.ENSP00000346839,9606.ENSP00000349508,9606.ENSP00000382204,9606.ENSP00000395654	PQBP1,NOTCH2,SMARCC2,NOTCH1,ARID1A,SMARCE1,RBM10,RBPJ,FN1,CHD4,JMJD1C,SMARCA4
Monarch	HP:0001643	Patent ductus arteriosus	6	245	0.76	0.033	9606.ENSP00000256646,9606.ENSP00000267064,9606.ENSP00000320485,9606.ENSP00000323967,9606.ENSP00000382204,9606.ENSP00000395654	NOTCH2,SMARCC2,ARID1A,SMARCE1,JMJD1C,SMARCA4
Monarch	HP:0001671	Abnormal cardiac septum morphology	10	555	0.63	0.0097	9606.ENSP00000218224,9606.ENSP00000256646,9606.ENSP00000267064,9606.ENSP00000277541,9606.ENSP00000320485,9606.ENSP00000323967,9606.ENSP00000328848,9606.ENSP00000349508,9606.ENSP00000382204,9606.ENSP00000395654	PQBP1,NOTCH2,SMARCC2,NOTCH1,ARID1A,SMARCE1,RBM10,CHD4,JMJD1C,SMARCA4
Monarch	HP:0001760	Abnormal foot morphology	14	1254	0.42	0.0381	9606.ENSP00000218224,9606.ENSP00000256646,9606.ENSP00000277541,9606.ENSP00000309555,9606.ENSP00000323074,9606.ENSP00000323967,9606.ENSP00000328848,9606.ENSP00000343535,9606.ENSP00000345206,9606.ENSP00000346839,9606.ENSP00000352463,9606.ENSP00000357644,9606.ENSP00000379065,9606.ENSP00000382204	PQBP1,NOTCH2,NOTCH1,HCFC1,RAI1,SMARCE1,RBM10,USP7,RBPJ,FN1,TCF20,GATAD2B,TRPS1,JMJD1C
Monarch	HP:0001780	Abnormality of toe	9	588	0.56	0.042	9606.ENSP00000256646,9606.ENSP00000309555,9606.ENSP00000323074,9606.ENSP00000323967,9606.ENSP00000343535,9606.ENSP00000345206,9606.ENSP00000352463,9606.ENSP00000357644,9606.ENSP00000382204	NOTCH2,HCFC1,RAI1,SMARCE1,USP7,RBPJ,TCF20,GATAD2B,JMJD1C
Monarch	HP:0001804	Hypoplastic fingernail	6	47	1.48	0.00018	9606.ENSP00000267064,9606.ENSP00000277541,9606.ENSP00000320485,9606.ENSP00000323967,9606.ENSP00000345206,9606.ENSP00000395654	SMARCC2,NOTCH1,ARID1A,SMARCE1,RBPJ,SMARCA4
Monarch	HP:0001817	Absent fingernail	3	34	1.32	0.0266	9606.ENSP00000277541,9606.ENSP00000320485,9606.ENSP00000345206	NOTCH1,ARID1A,RBPJ
Monarch	HP:0001999	Abnormal facial shape	16	978	0.59	0.0011	9606.ENSP00000218224,9606.ENSP00000251038,9606.ENSP00000256646,9606.ENSP00000267064,9606.ENSP00000320485,9606.ENSP00000323074,9606.ENSP00000323967,9606.ENSP00000343535,9606.ENSP00000344456,9606.ENSP00000349508,9606.ENSP00000352463,9606.ENSP00000361777,9606.ENSP00000379065,9606.ENSP00000382204,9606.ENSP00000395654,9606.ENSP00000398824	PQBP1,ZC3H14,NOTCH2,SMARCC2,ARID1A,RAI1,SMARCE1,USP7,CTNNB1,CHD4,TCF20,SET,TRPS1,JMJD1C,SMARCA4,PHF21A
Monarch	HP:0002040	Esophageal varix	3	41	1.24	0.0394	9606.ENSP00000277541,9606.ENSP00000344456,9606.ENSP00000345206	NOTCH1,CTNNB1,RBPJ
Monarch	HP:0002086	Abnormality of the respiratory system	17	1638	0.39	0.0255	9606.ENSP00000253024,9606.ENSP00000256646,9606.ENSP00000267064,9606.ENSP00000277541,9606.ENSP00000320485,9606.ENSP00000323074,9606.ENSP00000323967,9606.ENSP00000326603,9606.ENSP00000328848,9606.ENSP00000343535,9606.ENSP00000344456,9606.ENSP00000345206,9606.ENSP00000352463,9606.ENSP00000371321,9606.ENSP00000379065,9606.ENSP00000382204,9606.ENSP00000395654	TRIM28,NOTCH2,SMARCC2,NOTCH1,ARID1A,RAI1,SMARCE1,SMCHD1,RBM10,USP7,CTNNB1,RBPJ,TCF20,RFC1,TRPS1,JMJD1C,SMARCA4
Monarch	HP:0002088	Abnormal lung morphology	13	894	0.54	0.0081	9606.ENSP00000253024,9606.ENSP00000256646,9606.ENSP00000267064,9606.ENSP00000277541,9606.ENSP00000320485,9606.ENSP00000323967,9606.ENSP00000328848,9606.ENSP00000344456,9606.ENSP00000345206,9606.ENSP00000352463,9606.ENSP00000379065,9606.ENSP00000382204,9606.ENSP00000395654	TRIM28,NOTCH2,SMARCC2,NOTCH1,ARID1A,SMARCE1,RBM10,CTNNB1,RBPJ,TCF20,TRPS1,JMJD1C,SMARCA4
Monarch	HP:0002118	Abnormal cerebral ventricle morphology	6	261	0.73	0.0422	9606.ENSP00000267064,9606.ENSP00000320485,9606.ENSP00000323967,9606.ENSP00000343535,9606.ENSP00000361777,9606.ENSP00000395654	SMARCC2,ARID1A,SMARCE1,USP7,SET,SMARCA4
Monarch	HP:0002167	Neurological speech impairment	15	1352	0.42	0.028	9606.ENSP00000251038,9606.ENSP00000267064,9606.ENSP00000309555,9606.ENSP00000320485,9606.ENSP00000323074,9606.ENSP00000323967,9606.ENSP00000343535,9606.ENSP00000344456,9606.ENSP00000352463,9606.ENSP00000357644,9606.ENSP00000361777,9606.ENSP00000371321,9606.ENSP00000382204,9606.ENSP00000395654,9606.ENSP00000398824	ZC3H14,SMARCC2,HCFC1,ARID1A,RAI1,SMARCE1,USP7,CTNNB1,TCF20,GATAD2B,SET,RFC1,JMJD1C,SMARCA4,PHF21A
Monarch	HP:0002209	Sparse scalp hair	4	100	0.97	0.0443	9606.ENSP00000267064,9606.ENSP00000320485,9606.ENSP00000323967,9606.ENSP00000395654	SMARCC2,ARID1A,SMARCE1,SMARCA4
Monarch	HP:0002342	Intellectual disability, moderate	7	227	0.86	0.0056	9606.ENSP00000251038,9606.ENSP00000267064,9606.ENSP00000309555,9606.ENSP00000320485,9606.ENSP00000323967,9606.ENSP00000361777,9606.ENSP00000395654	ZC3H14,SMARCC2,HCFC1,ARID1A,SMARCE1,SET,SMARCA4
Monarch	HP:0002350	Cerebellar cyst	5	145	0.91	0.0239	9606.ENSP00000267064,9606.ENSP00000320485,9606.ENSP00000323967,9606.ENSP00000344456,9606.ENSP00000395654	SMARCC2,ARID1A,SMARCE1,CTNNB1,SMARCA4
Monarch	HP:0002360	Sleep disturbance	9	429	0.69	0.0077	9606.ENSP00000251038,9606.ENSP00000267064,9606.ENSP00000323074,9606.ENSP00000323967,9606.ENSP00000343535,9606.ENSP00000344456,9606.ENSP00000352463,9606.ENSP00000357644,9606.ENSP00000361777	ZC3H14,SMARCC2,RAI1,SMARCE1,USP7,CTNNB1,TCF20,GATAD2B,SET
Monarch	HP:0002438	Cerebellar malformation	7	192	0.93	0.0029	9606.ENSP00000256646,9606.ENSP00000267064,9606.ENSP00000320485,9606.ENSP00000323967,9606.ENSP00000344456,9606.ENSP00000349508,9606.ENSP00000395654	NOTCH2,SMARCC2,ARID1A,SMARCE1,CTNNB1,CHD4,SMARCA4
Monarch	HP:0002500	Abnormal cerebral white matter morphology	14	913	0.56	0.0038	9606.ENSP00000251038,9606.ENSP00000267064,9606.ENSP00000277541,9606.ENSP00000320485,9606.ENSP00000323074,9606.ENSP00000323967,9606.ENSP00000328848,9606.ENSP00000343535,9606.ENSP00000344456,9606.ENSP00000345206,9606.ENSP00000352463,9606.ENSP00000357644,9606.ENSP00000361777,9606.ENSP00000395654	ZC3H14,SMARCC2,NOTCH1,ARID1A,RAI1,SMARCE1,RBM10,USP7,CTNNB1,RBPJ,TCF20,GATAD2B,SET,SMARCA4
Monarch	HP:0002597	Abnormality of the vasculature	19	1673	0.43	0.0058	9606.ENSP00000218224,9606.ENSP00000253024,9606.ENSP00000256646,9606.ENSP00000267064,9606.ENSP00000277541,9606.ENSP00000319829,9606.ENSP00000320485,9606.ENSP00000323967,9606.ENSP00000326603,9606.ENSP00000328848,9606.ENSP00000344456,9606.ENSP00000345206,9606.ENSP00000346839,9606.ENSP00000349508,9606.ENSP00000352463,9606.ENSP00000363313,9606.ENSP00000382204,9606.ENSP00000384018,9606.ENSP00000395654	PQBP1,TRIM28,NOTCH2,SMARCC2,NOTCH1,ZNF687,ARID1A,SMARCE1,SMCHD1,RBM10,CTNNB1,RBPJ,FN1,CHD4,TCF20,PRPF4,JMJD1C,NCOR2,SMARCA4
Monarch	HP:0002650	Scoliosis	14	832	0.6	0.0019	9606.ENSP00000218224,9606.ENSP00000256646,9606.ENSP00000267064,9606.ENSP00000320485,9606.ENSP00000323074,9606.ENSP00000323967,9606.ENSP00000328848,9606.ENSP00000343535,9606.ENSP00000346839,9606.ENSP00000352463,9606.ENSP00000361777,9606.ENSP00000379065,9606.ENSP00000382204,9606.ENSP00000395654	PQBP1,NOTCH2,SMARCC2,ARID1A,RAI1,SMARCE1,RBM10,USP7,FN1,TCF20,SET,TRPS1,JMJD1C,SMARCA4
Monarch	HP:0002683	Abnormality of the calvaria	8	447	0.63	0.033	9606.ENSP00000256646,9606.ENSP00000277541,9606.ENSP00000328848,9606.ENSP00000343535,9606.ENSP00000344456,9606.ENSP00000345206,9606.ENSP00000349508,9606.ENSP00000382204	NOTCH2,NOTCH1,RBM10,USP7,CTNNB1,RBPJ,CHD4,JMJD1C
Monarch	HP:0002813	Abnormality of limb bone morphology	14	691	0.68	0.00062	9606.ENSP00000256646,9606.ENSP00000267064,9606.ENSP00000277541,9606.ENSP00000320485,9606.ENSP00000323074,9606.ENSP00000323967,9606.ENSP00000328848,9606.ENSP00000345206,9606.ENSP00000346839,9606.ENSP00000349508,9606.ENSP00000352463,9606.ENSP00000379065,9606.ENSP00000382204,9606.ENSP00000395654	NOTCH2,SMARCC2,NOTCH1,ARID1A,RAI1,SMARCE1,RBM10,RBPJ,FN1,CHD4,TCF20,TRPS1,JMJD1C,SMARCA4
Monarch	HP:0002814	Abnormality of the lower limb	16	1509	0.4	0.0287	9606.ENSP00000218224,9606.ENSP00000256646,9606.ENSP00000277541,9606.ENSP00000309555,9606.ENSP00000323074,9606.ENSP00000323967,9606.ENSP00000328848,9606.ENSP00000343535,9606.ENSP00000344456,9606.ENSP00000345206,9606.ENSP00000346839,9606.ENSP00000349508,9606.ENSP00000352463,9606.ENSP00000357644,9606.ENSP00000379065,9606.ENSP00000382204	PQBP1,NOTCH2,NOTCH1,HCFC1,RAI1,SMARCE1,RBM10,USP7,CTNNB1,RBPJ,FN1,CHD4,TCF20,GATAD2B,TRPS1,JMJD1C
Monarch	HP:0002817	Abnormality of the upper limb	20	1428	0.52	0.00073	9606.ENSP00000218224,9606.ENSP00000256646,9606.ENSP00000267064,9606.ENSP00000277541,9606.ENSP00000309555,9606.ENSP00000320485,9606.ENSP00000323074,9606.ENSP00000323967,9606.ENSP00000326603,9606.ENSP00000328848,9606.ENSP00000343535,9606.ENSP00000345206,9606.ENSP00000346839,9606.ENSP00000349508,9606.ENSP00000352463,9606.ENSP00000357644,9606.ENSP00000379065,9606.ENSP00000382204,9606.ENSP00000395654,…	PQBP1,NOTCH2,SMARCC2,NOTCH1,HCFC1,ARID1A,RAI1,SMARCE1,SMCHD1,RBM10,USP7,RBPJ,FN1,CHD4,TCF20,GATAD2B,TRPS1,JMJD1C,SMARCA4,PHF21A
Monarch	HP:0002884	Hepatoblastoma	4	20	1.67	0.001	9606.ENSP00000267064,9606.ENSP00000320485,9606.ENSP00000323967,9606.ENSP00000395654	SMARCC2,ARID1A,SMARCE1,SMARCA4
Monarch	HP:0002895	Papillary thyroid carcinoma	4	19	1.7	0.00093	9606.ENSP00000267064,9606.ENSP00000320485,9606.ENSP00000323967,9606.ENSP00000395654	SMARCC2,ARID1A,SMARCE1,SMARCA4
Monarch	HP:0002896	Neoplasm of the liver	6	96	1.17	0.0012	9606.ENSP00000253024,9606.ENSP00000267064,9606.ENSP00000320485,9606.ENSP00000323967,9606.ENSP00000344456,9606.ENSP00000395654	TRIM28,SMARCC2,ARID1A,SMARCE1,CTNNB1,SMARCA4
Monarch	HP:0002898	Embryonal neoplasm	5	60	1.29	0.0015	9606.ENSP00000253024,9606.ENSP00000267064,9606.ENSP00000320485,9606.ENSP00000323967,9606.ENSP00000395654	TRIM28,SMARCC2,ARID1A,SMARCE1,SMARCA4
Monarch	HP:0003196	Short nose	6	249	0.75	0.0352	9606.ENSP00000267064,9606.ENSP00000320485,9606.ENSP00000323074,9606.ENSP00000323967,9606.ENSP00000352463,9606.ENSP00000395654	SMARCC2,ARID1A,RAI1,SMARCE1,TCF20,SMARCA4
Monarch	HP:0003808	Abnormal muscle tone	20	1773	0.42	0.0047	9606.ENSP00000218224,9606.ENSP00000251038,9606.ENSP00000267064,9606.ENSP00000277541,9606.ENSP00000309555,9606.ENSP00000320485,9606.ENSP00000323074,9606.ENSP00000323967,9606.ENSP00000328848,9606.ENSP00000343535,9606.ENSP00000344456,9606.ENSP00000345206,9606.ENSP00000349508,9606.ENSP00000352463,9606.ENSP00000357644,9606.ENSP00000361777,9606.ENSP00000379065,9606.ENSP00000382204,9606.ENSP00000395654,…	PQBP1,ZC3H14,SMARCC2,NOTCH1,HCFC1,ARID1A,RAI1,SMARCE1,RBM10,USP7,CTNNB1,RBPJ,CHD4,TCF20,GATAD2B,SET,TRPS1,JMJD1C,SMARCA4,PHF21A
Monarch	HP:0004322	Short stature	15	1154	0.49	0.0079	9606.ENSP00000218224,9606.ENSP00000256646,9606.ENSP00000309555,9606.ENSP00000320485,9606.ENSP00000323074,9606.ENSP00000323967,9606.ENSP00000343535,9606.ENSP00000344456,9606.ENSP00000346839,9606.ENSP00000349508,9606.ENSP00000352463,9606.ENSP00000361777,9606.ENSP00000379065,9606.ENSP00000382204,9606.ENSP00000395654	PQBP1,NOTCH2,HCFC1,ARID1A,RAI1,SMARCE1,USP7,CTNNB1,FN1,CHD4,TCF20,SET,TRPS1,JMJD1C,SMARCA4
Monarch	HP:0004323	Abnormality of body weight	19	1512	0.47	0.0024	9606.ENSP00000218224,9606.ENSP00000253024,9606.ENSP00000256646,9606.ENSP00000267064,9606.ENSP00000277541,9606.ENSP00000309555,9606.ENSP00000320485,9606.ENSP00000323074,9606.ENSP00000323967,9606.ENSP00000328848,9606.ENSP00000343535,9606.ENSP00000344456,9606.ENSP00000345206,9606.ENSP00000352463,9606.ENSP00000363313,9606.ENSP00000382204,9606.ENSP00000384018,9606.ENSP00000395654,9606.ENSP00000398824	PQBP1,TRIM28,NOTCH2,SMARCC2,NOTCH1,HCFC1,ARID1A,RAI1,SMARCE1,RBM10,USP7,CTNNB1,RBPJ,TCF20,PRPF4,JMJD1C,NCOR2,SMARCA4,PHF21A
Monarch	HP:0004324	Increased body weight	9	360	0.77	0.0033	9606.ENSP00000309555,9606.ENSP00000323074,9606.ENSP00000323967,9606.ENSP00000343535,9606.ENSP00000344456,9606.ENSP00000352463,9606.ENSP00000363313,9606.ENSP00000382204,9606.ENSP00000398824	HCFC1,RAI1,SMARCE1,USP7,CTNNB1,TCF20,PRPF4,JMJD1C,PHF21A
Monarch	HP:0004325	Decreased body weight	17	1275	0.5	0.0031	9606.ENSP00000218224,9606.ENSP00000253024,9606.ENSP00000256646,9606.ENSP00000267064,9606.ENSP00000277541,9606.ENSP00000309555,9606.ENSP00000320485,9606.ENSP00000323074,9606.ENSP00000323967,9606.ENSP00000328848,9606.ENSP00000343535,9606.ENSP00000344456,9606.ENSP00000345206,9606.ENSP00000352463,9606.ENSP00000382204,9606.ENSP00000384018,9606.ENSP00000395654	PQBP1,TRIM28,NOTCH2,SMARCC2,NOTCH1,HCFC1,ARID1A,RAI1,SMARCE1,RBM10,USP7,CTNNB1,RBPJ,TCF20,JMJD1C,NCOR2,SMARCA4
Monarch	HP:0005120	Abnormal cardiac atrium morphology	10	362	0.81	0.0011	9606.ENSP00000218224,9606.ENSP00000256646,9606.ENSP00000267064,9606.ENSP00000277541,9606.ENSP00000320485,9606.ENSP00000323967,9606.ENSP00000328848,9606.ENSP00000349508,9606.ENSP00000382204,9606.ENSP00000395654	PQBP1,NOTCH2,SMARCC2,NOTCH1,ARID1A,SMARCE1,RBM10,CHD4,JMJD1C,SMARCA4
Monarch	HP:0005918	Abnormal finger phalanx morphology	13	515	0.77	0.00027	9606.ENSP00000218224,9606.ENSP00000256646,9606.ENSP00000277541,9606.ENSP00000320485,9606.ENSP00000323074,9606.ENSP00000323967,9606.ENSP00000328848,9606.ENSP00000345206,9606.ENSP00000352463,9606.ENSP00000357644,9606.ENSP00000379065,9606.ENSP00000382204,9606.ENSP00000395654	PQBP1,NOTCH2,NOTCH1,ARID1A,RAI1,SMARCE1,RBM10,RBPJ,TCF20,GATAD2B,TRPS1,JMJD1C,SMARCA4
Monarch	HP:0005922	Abnormal hand morphology	12	608	0.67	0.0019	9606.ENSP00000218224,9606.ENSP00000256646,9606.ENSP00000267064,9606.ENSP00000277541,9606.ENSP00000320485,9606.ENSP00000323074,9606.ENSP00000323967,9606.ENSP00000328848,9606.ENSP00000345206,9606.ENSP00000379065,9606.ENSP00000382204,9606.ENSP00000395654	PQBP1,NOTCH2,SMARCC2,NOTCH1,ARID1A,RAI1,SMARCE1,RBM10,RBPJ,TRPS1,JMJD1C,SMARCA4
Monarch	HP:0005927	Aplasia/hypoplasia involving bones of the hand	9	339	0.8	0.0024	9606.ENSP00000256646,9606.ENSP00000267064,9606.ENSP00000277541,9606.ENSP00000320485,9606.ENSP00000323074,9606.ENSP00000323967,9606.ENSP00000345206,9606.ENSP00000379065,9606.ENSP00000395654	NOTCH2,SMARCC2,NOTCH1,ARID1A,RAI1,SMARCE1,RBPJ,TRPS1,SMARCA4
Monarch	HP:0006292	Abnormality of dental eruption	7	212	0.89	0.0045	9606.ENSP00000267064,9606.ENSP00000309555,9606.ENSP00000320485,9606.ENSP00000323967,9606.ENSP00000326603,9606.ENSP00000379065,9606.ENSP00000395654	SMARCC2,HCFC1,ARID1A,SMARCE1,SMCHD1,TRPS1,SMARCA4
Monarch	HP:0006496	Aplasia/hypoplasia involving bones of the upper limbs	10	382	0.79	0.0015	9606.ENSP00000256646,9606.ENSP00000267064,9606.ENSP00000277541,9606.ENSP00000320485,9606.ENSP00000323074,9606.ENSP00000323967,9606.ENSP00000328848,9606.ENSP00000345206,9606.ENSP00000379065,9606.ENSP00000395654	NOTCH2,SMARCC2,NOTCH1,ARID1A,RAI1,SMARCE1,RBM10,RBPJ,TRPS1,SMARCA4
Monarch	HP:0006919	Abnormal aggressive, impulsive or violent behavior	10	312	0.88	0.00051	9606.ENSP00000267064,9606.ENSP00000320485,9606.ENSP00000323074,9606.ENSP00000323967,9606.ENSP00000343535,9606.ENSP00000344456,9606.ENSP00000352463,9606.ENSP00000357644,9606.ENSP00000361777,9606.ENSP00000395654	SMARCC2,ARID1A,RAI1,SMARCE1,USP7,CTNNB1,TCF20,GATAD2B,SET,SMARCA4
Monarch	HP:0006970	Periventricular leukomalacia	3	32	1.34	0.0238	9606.ENSP00000277541,9606.ENSP00000343535,9606.ENSP00000345206	NOTCH1,USP7,RBPJ
Monarch	HP:0008056	Aplasia/Hypoplasia affecting the eye	7	334	0.69	0.0298	9606.ENSP00000218224,9606.ENSP00000253024,9606.ENSP00000277541,9606.ENSP00000326603,9606.ENSP00000345206,9606.ENSP00000357644,9606.ENSP00000382204	PQBP1,TRIM28,NOTCH1,SMCHD1,RBPJ,GATAD2B,JMJD1C
Monarch	HP:0008070	Sparse hair	9	300	0.85	0.0015	9606.ENSP00000218224,9606.ENSP00000267064,9606.ENSP00000277541,9606.ENSP00000320485,9606.ENSP00000323967,9606.ENSP00000345206,9606.ENSP00000357644,9606.ENSP00000379065,9606.ENSP00000395654	PQBP1,SMARCC2,NOTCH1,ARID1A,SMARCE1,RBPJ,GATAD2B,TRPS1,SMARCA4
Monarch	HP:0008386	Aplasia/Hypoplasia of the nails	7	191	0.94	0.0028	9606.ENSP00000256646,9606.ENSP00000267064,9606.ENSP00000277541,9606.ENSP00000320485,9606.ENSP00000323967,9606.ENSP00000345206,9606.ENSP00000395654	NOTCH2,SMARCC2,NOTCH1,ARID1A,SMARCE1,RBPJ,SMARCA4
Monarch	HP:0008388	Abnormal toenail morphology	6	125	1.05	0.0027	9606.ENSP00000267064,9606.ENSP00000277541,9606.ENSP00000320485,9606.ENSP00000323967,9606.ENSP00000345206,9606.ENSP00000395654	SMARCC2,NOTCH1,ARID1A,SMARCE1,RBPJ,SMARCA4
Monarch	HP:0008398	Hypoplastic fifth fingernail	4	11	1.93	0.0003	9606.ENSP00000267064,9606.ENSP00000320485,9606.ENSP00000323967,9606.ENSP00000395654	SMARCC2,ARID1A,SMARCE1,SMARCA4
Monarch	HP:0008947	Infantile muscular hypotonia	6	197	0.86	0.0136	9606.ENSP00000267064,9606.ENSP00000320485,9606.ENSP00000323967,9606.ENSP00000357644,9606.ENSP00000379065,9606.ENSP00000395654	SMARCC2,ARID1A,SMARCE1,GATAD2B,TRPS1,SMARCA4
Monarch	HP:0009115	Aplasia/hypoplasia involving the skeleton	14	506	0.81	0.00011	9606.ENSP00000256646,9606.ENSP00000267064,9606.ENSP00000277541,9606.ENSP00000320485,9606.ENSP00000323074,9606.ENSP00000323967,9606.ENSP00000326603,9606.ENSP00000328848,9606.ENSP00000345206,9606.ENSP00000346839,9606.ENSP00000349508,9606.ENSP00000352463,9606.ENSP00000379065,9606.ENSP00000395654	NOTCH2,SMARCC2,NOTCH1,ARID1A,RAI1,SMARCE1,SMCHD1,RBM10,RBPJ,FN1,CHD4,TCF20,TRPS1,SMARCA4
Monarch	HP:0009122	Aplasia/hypoplasia affecting bones of the axial skeleton	5	177	0.82	0.0465	9606.ENSP00000256646,9606.ENSP00000326603,9606.ENSP00000328848,9606.ENSP00000346839,9606.ENSP00000349508	NOTCH2,SMCHD1,RBM10,FN1,CHD4
Monarch	HP:0009237	Short 5th finger	4	50	1.28	0.0068	9606.ENSP00000267064,9606.ENSP00000320485,9606.ENSP00000323967,9606.ENSP00000395654	SMARCC2,ARID1A,SMARCE1,SMARCA4
Monarch	HP:0009381	Short finger	8	188	1	0.00073	9606.ENSP00000256646,9606.ENSP00000267064,9606.ENSP00000277541,9606.ENSP00000320485,9606.ENSP00000323967,9606.ENSP00000345206,9606.ENSP00000379065,9606.ENSP00000395654	NOTCH2,SMARCC2,NOTCH1,ARID1A,SMARCE1,RBPJ,TRPS1,SMARCA4
Monarch	HP:0009803	Short phalanx of finger	6	195	0.86	0.0132	9606.ENSP00000256646,9606.ENSP00000277541,9606.ENSP00000309555,9606.ENSP00000323967,9606.ENSP00000345206,9606.ENSP00000379065	NOTCH2,NOTCH1,HCFC1,SMARCE1,RBPJ,TRPS1
Monarch	HP:0009832	Abnormal distal phalanx morphology of finger	8	129	1.16	0.00019	9606.ENSP00000256646,9606.ENSP00000277541,9606.ENSP00000320485,9606.ENSP00000323967,9606.ENSP00000345206,9606.ENSP00000357644,9606.ENSP00000379065,9606.ENSP00000395654	NOTCH2,NOTCH1,ARID1A,SMARCE1,RBPJ,GATAD2B,TRPS1,SMARCA4
Monarch	HP:0009835	Aplasia/Hypoplasia of the distal phalanges of the hand	7	91	1.26	0.00023	9606.ENSP00000256646,9606.ENSP00000277541,9606.ENSP00000320485,9606.ENSP00000323967,9606.ENSP00000345206,9606.ENSP00000379065,9606.ENSP00000395654	NOTCH2,NOTCH1,ARID1A,SMARCE1,RBPJ,TRPS1,SMARCA4
Monarch	HP:0009879	Simplified gyral pattern	4	60	1.2	0.011	9606.ENSP00000267064,9606.ENSP00000320485,9606.ENSP00000323967,9606.ENSP00000395654	SMARCC2,ARID1A,SMARCE1,SMARCA4
Monarch	HP:0009882	Short distal phalanx of finger	5	85	1.14	0.0045	9606.ENSP00000256646,9606.ENSP00000277541,9606.ENSP00000323967,9606.ENSP00000345206,9606.ENSP00000379065	NOTCH2,NOTCH1,SMARCE1,RBPJ,TRPS1
Monarch	HP:0009928	Thick nasal alae	4	34	1.44	0.0027	9606.ENSP00000267064,9606.ENSP00000320485,9606.ENSP00000323967,9606.ENSP00000395654	SMARCC2,ARID1A,SMARCE1,SMARCA4
Monarch	HP:0010624	Aplastic/hypoplastic toenail	3	38	1.27	0.0332	9606.ENSP00000277541,9606.ENSP00000320485,9606.ENSP00000345206	NOTCH1,ARID1A,RBPJ
Monarch	HP:0010674	Abnormality of the curvature of the vertebral column	15	860	0.61	0.0011	9606.ENSP00000218224,9606.ENSP00000256646,9606.ENSP00000267064,9606.ENSP00000320485,9606.ENSP00000323074,9606.ENSP00000323967,9606.ENSP00000326603,9606.ENSP00000328848,9606.ENSP00000343535,9606.ENSP00000346839,9606.ENSP00000352463,9606.ENSP00000361777,9606.ENSP00000379065,9606.ENSP00000382204,9606.ENSP00000395654	PQBP1,NOTCH2,SMARCC2,ARID1A,RAI1,SMARCE1,SMCHD1,RBM10,USP7,FN1,TCF20,SET,TRPS1,JMJD1C,SMARCA4
Monarch	HP:0010720	Abnormal hair pattern	8	289	0.81	0.0043	9606.ENSP00000218224,9606.ENSP00000256646,9606.ENSP00000267064,9606.ENSP00000320485,9606.ENSP00000323967,9606.ENSP00000328848,9606.ENSP00000352463,9606.ENSP00000395654	PQBP1,NOTCH2,SMARCC2,ARID1A,SMARCE1,RBM10,TCF20,SMARCA4
Monarch	HP:0010864	Intellectual disability, severe	9	390	0.74	0.0047	9606.ENSP00000218224,9606.ENSP00000251038,9606.ENSP00000267064,9606.ENSP00000309555,9606.ENSP00000320485,9606.ENSP00000323967,9606.ENSP00000357644,9606.ENSP00000361777,9606.ENSP00000395654	PQBP1,ZC3H14,SMARCC2,HCFC1,ARID1A,SMARCE1,GATAD2B,SET,SMARCA4
Monarch	HP:0010938	Abnormality of the external nose	6	264	0.73	0.0443	9606.ENSP00000218224,9606.ENSP00000267064,9606.ENSP00000320485,9606.ENSP00000323967,9606.ENSP00000344456,9606.ENSP00000395654	PQBP1,SMARCC2,ARID1A,SMARCE1,CTNNB1,SMARCA4
Monarch	HP:0011024	Abnormality of the gastrointestinal tract	17	1384	0.46	0.0058	9606.ENSP00000218224,9606.ENSP00000253024,9606.ENSP00000256646,9606.ENSP00000267064,9606.ENSP00000277541,9606.ENSP00000309555,9606.ENSP00000320485,9606.ENSP00000323074,9606.ENSP00000323967,9606.ENSP00000328848,9606.ENSP00000343535,9606.ENSP00000344456,9606.ENSP00000345206,9606.ENSP00000349508,9606.ENSP00000361777,9606.ENSP00000382204,9606.ENSP00000395654	PQBP1,TRIM28,NOTCH2,SMARCC2,NOTCH1,HCFC1,ARID1A,RAI1,SMARCE1,RBM10,USP7,CTNNB1,RBPJ,CHD4,SET,JMJD1C,SMARCA4
Monarch	HP:0011028	Abnormality of blood circulation	6	270	0.72	0.0481	9606.ENSP00000277541,9606.ENSP00000323967,9606.ENSP00000344456,9606.ENSP00000345206,9606.ENSP00000346839,9606.ENSP00000382204	NOTCH1,SMARCE1,CTNNB1,RBPJ,FN1,JMJD1C
Monarch	HP:0011138	Abnormality of skin adnexa morphology	14	870	0.58	0.0027	9606.ENSP00000218224,9606.ENSP00000256646,9606.ENSP00000267064,9606.ENSP00000277541,9606.ENSP00000320485,9606.ENSP00000323967,9606.ENSP00000326603,9606.ENSP00000328848,9606.ENSP00000344456,9606.ENSP00000345206,9606.ENSP00000352463,9606.ENSP00000357644,9606.ENSP00000379065,9606.ENSP00000395654	PQBP1,NOTCH2,SMARCC2,NOTCH1,ARID1A,SMARCE1,SMCHD1,RBM10,CTNNB1,RBPJ,TCF20,GATAD2B,TRPS1,SMARCA4
Monarch	HP:0011231	Prominent eyelashes	4	13	1.86	0.00042	9606.ENSP00000267064,9606.ENSP00000320485,9606.ENSP00000323967,9606.ENSP00000395654	SMARCC2,ARID1A,SMARCE1,SMARCA4
Monarch	HP:0011329	Abnormality of cranial sutures	6	254	0.75	0.0382	9606.ENSP00000256646,9606.ENSP00000328848,9606.ENSP00000343535,9606.ENSP00000344456,9606.ENSP00000349508,9606.ENSP00000382204	NOTCH2,RBM10,USP7,CTNNB1,CHD4,JMJD1C
Monarch	HP:0011446	Abnormality of higher mental function	22	2298	0.35	0.0119	9606.ENSP00000218224,9606.ENSP00000251038,9606.ENSP00000267064,9606.ENSP00000277541,9606.ENSP00000309555,9606.ENSP00000320485,9606.ENSP00000323074,9606.ENSP00000323967,9606.ENSP00000326603,9606.ENSP00000328848,9606.ENSP00000343535,9606.ENSP00000344456,9606.ENSP00000345206,9606.ENSP00000349508,9606.ENSP00000352463,9606.ENSP00000357644,9606.ENSP00000361777,9606.ENSP00000363313,9606.ENSP00000371321,…	PQBP1,ZC3H14,SMARCC2,NOTCH1,HCFC1,ARID1A,RAI1,SMARCE1,SMCHD1,RBM10,USP7,CTNNB1,RBPJ,CHD4,TCF20,GATAD2B,SET,PRPF4,RFC1,JMJD1C,SMARCA4,PHF21A
Monarch	HP:0011792	Neoplasm by histology	6	267	0.72	0.0465	9606.ENSP00000253024,9606.ENSP00000267064,9606.ENSP00000320485,9606.ENSP00000323967,9606.ENSP00000344456,9606.ENSP00000395654	TRIM28,SMARCC2,ARID1A,SMARCE1,CTNNB1,SMARCA4
Monarch	HP:0011804	Abnormal muscle physiology	22	2082	0.4	0.0047	9606.ENSP00000218224,9606.ENSP00000251038,9606.ENSP00000267064,9606.ENSP00000277541,9606.ENSP00000309555,9606.ENSP00000320485,9606.ENSP00000323074,9606.ENSP00000323967,9606.ENSP00000326603,9606.ENSP00000328848,9606.ENSP00000343535,9606.ENSP00000344456,9606.ENSP00000345206,9606.ENSP00000349508,9606.ENSP00000352463,9606.ENSP00000357644,9606.ENSP00000361777,9606.ENSP00000371321,9606.ENSP00000379065,…	PQBP1,ZC3H14,SMARCC2,NOTCH1,HCFC1,ARID1A,RAI1,SMARCE1,SMCHD1,RBM10,USP7,CTNNB1,RBPJ,CHD4,TCF20,GATAD2B,SET,RFC1,TRPS1,JMJD1C,SMARCA4,PHF21A
Monarch	HP:0011842	Abnormal skeletal morphology	25	2573	0.36	0.0047	9606.ENSP00000218224,9606.ENSP00000251038,9606.ENSP00000256646,9606.ENSP00000267064,9606.ENSP00000277541,9606.ENSP00000309555,9606.ENSP00000319829,9606.ENSP00000320485,9606.ENSP00000323074,9606.ENSP00000323967,9606.ENSP00000326603,9606.ENSP00000328848,9606.ENSP00000343535,9606.ENSP00000344456,9606.ENSP00000345206,9606.ENSP00000346839,9606.ENSP00000349508,9606.ENSP00000352463,9606.ENSP00000357644,…	PQBP1,ZC3H14,NOTCH2,SMARCC2,NOTCH1,HCFC1,ZNF687,ARID1A,RAI1,SMARCE1,SMCHD1,RBM10,USP7,CTNNB1,RBPJ,FN1,CHD4,TCF20,GATAD2B,SET,RFC1,TRPS1,JMJD1C,SMARCA4,PHF21A
Monarch	HP:0011844	Abnormal appendicular skeleton morphology	15	916	0.59	0.0015	9606.ENSP00000256646,9606.ENSP00000267064,9606.ENSP00000277541,9606.ENSP00000320485,9606.ENSP00000323074,9606.ENSP00000323967,9606.ENSP00000328848,9606.ENSP00000345206,9606.ENSP00000346839,9606.ENSP00000349508,9606.ENSP00000352463,9606.ENSP00000357644,9606.ENSP00000379065,9606.ENSP00000382204,9606.ENSP00000395654	NOTCH2,SMARCC2,NOTCH1,ARID1A,RAI1,SMARCE1,RBM10,RBPJ,FN1,CHD4,TCF20,GATAD2B,TRPS1,JMJD1C,SMARCA4
Monarch	HP:0011927	Short digit	9	410	0.71	0.006	9606.ENSP00000256646,9606.ENSP00000267064,9606.ENSP00000277541,9606.ENSP00000320485,9606.ENSP00000323074,9606.ENSP00000323967,9606.ENSP00000345206,9606.ENSP00000379065,9606.ENSP00000395654	NOTCH2,SMARCC2,NOTCH1,ARID1A,RAI1,SMARCE1,RBPJ,TRPS1,SMARCA4
Monarch	HP:0011937	Hypoplastic fifth toenail	4	13	1.86	0.00042	9606.ENSP00000267064,9606.ENSP00000320485,9606.ENSP00000323967,9606.ENSP00000395654	SMARCC2,ARID1A,SMARCE1,SMARCA4
Monarch	HP:0011951	Aspiration pneumonia	4	72	1.12	0.0178	9606.ENSP00000267064,9606.ENSP00000320485,9606.ENSP00000323967,9606.ENSP00000395654	SMARCC2,ARID1A,SMARCE1,SMARCA4
Monarch	HP:0011968	Feeding difficulties	12	946	0.48	0.033	9606.ENSP00000218224,9606.ENSP00000251038,9606.ENSP00000267064,9606.ENSP00000320485,9606.ENSP00000323074,9606.ENSP00000323967,9606.ENSP00000343535,9606.ENSP00000352463,9606.ENSP00000357644,9606.ENSP00000361777,9606.ENSP00000382204,9606.ENSP00000395654	PQBP1,ZC3H14,SMARCC2,ARID1A,RAI1,SMARCE1,USP7,TCF20,GATAD2B,SET,JMJD1C,SMARCA4
Monarch	HP:0012210	Abnormal renal morphology	12	836	0.53	0.0137	9606.ENSP00000218224,9606.ENSP00000256646,9606.ENSP00000267064,9606.ENSP00000319829,9606.ENSP00000320485,9606.ENSP00000323074,9606.ENSP00000323967,9606.ENSP00000328848,9606.ENSP00000344456,9606.ENSP00000346839,9606.ENSP00000382204,9606.ENSP00000395654	PQBP1,NOTCH2,SMARCC2,ZNF687,ARID1A,RAI1,SMARCE1,RBM10,CTNNB1,FN1,JMJD1C,SMARCA4
Monarch	HP:0012443	Abnormality of brain morphology	22	2250	0.36	0.0099	9606.ENSP00000218224,9606.ENSP00000251038,9606.ENSP00000256646,9606.ENSP00000267064,9606.ENSP00000277541,9606.ENSP00000309555,9606.ENSP00000320485,9606.ENSP00000323074,9606.ENSP00000323967,9606.ENSP00000326603,9606.ENSP00000328848,9606.ENSP00000343535,9606.ENSP00000344456,9606.ENSP00000345206,9606.ENSP00000346839,9606.ENSP00000349508,9606.ENSP00000352463,9606.ENSP00000357644,9606.ENSP00000361777,…	PQBP1,ZC3H14,NOTCH2,SMARCC2,NOTCH1,HCFC1,ARID1A,RAI1,SMARCE1,SMCHD1,RBM10,USP7,CTNNB1,RBPJ,FN1,CHD4,TCF20,GATAD2B,SET,RFC1,JMJD1C,SMARCA4
Monarch	HP:0012471	Thick vermilion border	6	216	0.82	0.0201	9606.ENSP00000267064,9606.ENSP00000309555,9606.ENSP00000320485,9606.ENSP00000323967,9606.ENSP00000361777,9606.ENSP00000395654	SMARCC2,HCFC1,ARID1A,SMARCE1,SET,SMARCA4
Monarch	HP:0012523	Oral aversion	4	14	1.83	0.00048	9606.ENSP00000267064,9606.ENSP00000320485,9606.ENSP00000323967,9606.ENSP00000395654	SMARCC2,ARID1A,SMARCE1,SMARCA4
Monarch	HP:0012758	Neurodevelopmental delay	18	1925	0.34	0.047	9606.ENSP00000218224,9606.ENSP00000251038,9606.ENSP00000267064,9606.ENSP00000309555,9606.ENSP00000320485,9606.ENSP00000323074,9606.ENSP00000323967,9606.ENSP00000328848,9606.ENSP00000343535,9606.ENSP00000344456,9606.ENSP00000345206,9606.ENSP00000352463,9606.ENSP00000357644,9606.ENSP00000361777,9606.ENSP00000371321,9606.ENSP00000382204,9606.ENSP00000395654,9606.ENSP00000398824	PQBP1,ZC3H14,SMARCC2,HCFC1,ARID1A,RAI1,SMARCE1,RBM10,USP7,CTNNB1,RBPJ,TCF20,GATAD2B,SET,RFC1,JMJD1C,SMARCA4,PHF21A
Monarch	HP:0012759	Neurodevelopmental abnormality	22	2322	0.35	0.0134	9606.ENSP00000218224,9606.ENSP00000251038,9606.ENSP00000267064,9606.ENSP00000277541,9606.ENSP00000309555,9606.ENSP00000320485,9606.ENSP00000323074,9606.ENSP00000323967,9606.ENSP00000326603,9606.ENSP00000328848,9606.ENSP00000343535,9606.ENSP00000344456,9606.ENSP00000345206,9606.ENSP00000349508,9606.ENSP00000352463,9606.ENSP00000357644,9606.ENSP00000361777,9606.ENSP00000363313,9606.ENSP00000371321,…	PQBP1,ZC3H14,SMARCC2,NOTCH1,HCFC1,ARID1A,RAI1,SMARCE1,SMCHD1,RBM10,USP7,CTNNB1,RBPJ,CHD4,TCF20,GATAD2B,SET,PRPF4,RFC1,JMJD1C,SMARCA4,PHF21A
Monarch	HP:0012810	Wide nasal base	4	24	1.59	0.0014	9606.ENSP00000267064,9606.ENSP00000320485,9606.ENSP00000323967,9606.ENSP00000395654	SMARCC2,ARID1A,SMARCE1,SMARCA4
Monarch	HP:0025031	Abnormality of the digestive system	21	2389	0.32	0.0392	9606.ENSP00000218224,9606.ENSP00000251038,9606.ENSP00000253024,9606.ENSP00000256646,9606.ENSP00000267064,9606.ENSP00000277541,9606.ENSP00000309555,9606.ENSP00000320485,9606.ENSP00000323074,9606.ENSP00000323967,9606.ENSP00000326603,9606.ENSP00000328848,9606.ENSP00000343535,9606.ENSP00000344456,9606.ENSP00000345206,9606.ENSP00000349508,9606.ENSP00000352463,9606.ENSP00000357644,9606.ENSP00000361777,…	PQBP1,ZC3H14,TRIM28,NOTCH2,SMARCC2,NOTCH1,HCFC1,ARID1A,RAI1,SMARCE1,SMCHD1,RBM10,USP7,CTNNB1,RBPJ,CHD4,TCF20,GATAD2B,SET,JMJD1C,SMARCA4
Monarch	HP:0030084	Clinodactyly	12	442	0.81	0.00031	9606.ENSP00000218224,9606.ENSP00000267064,9606.ENSP00000309555,9606.ENSP00000320485,9606.ENSP00000323074,9606.ENSP00000323967,9606.ENSP00000328848,9606.ENSP00000343535,9606.ENSP00000352463,9606.ENSP00000379065,9606.ENSP00000395654,9606.ENSP00000398824	PQBP1,SMARCC2,HCFC1,ARID1A,RAI1,SMARCE1,RBM10,USP7,TCF20,TRPS1,SMARCA4,PHF21A
Monarch	HP:0030669	Abnormal ocular adnexa morphology	13	792	0.59	0.0038	9606.ENSP00000218224,9606.ENSP00000256646,9606.ENSP00000267064,9606.ENSP00000309555,9606.ENSP00000320485,9606.ENSP00000323967,9606.ENSP00000326603,9606.ENSP00000328848,9606.ENSP00000352463,9606.ENSP00000357644,9606.ENSP00000379065,9606.ENSP00000382204,9606.ENSP00000395654	PQBP1,NOTCH2,SMARCC2,HCFC1,ARID1A,SMARCE1,SMCHD1,RBM10,TCF20,GATAD2B,TRPS1,JMJD1C,SMARCA4
Monarch	HP:0030680	Abnormality of cardiovascular system morphology	17	1488	0.43	0.011	9606.ENSP00000218224,9606.ENSP00000256646,9606.ENSP00000267064,9606.ENSP00000277541,9606.ENSP00000319829,9606.ENSP00000320485,9606.ENSP00000323074,9606.ENSP00000323967,9606.ENSP00000326603,9606.ENSP00000328848,9606.ENSP00000344456,9606.ENSP00000345206,9606.ENSP00000346839,9606.ENSP00000349508,9606.ENSP00000352463,9606.ENSP00000382204,9606.ENSP00000395654	PQBP1,NOTCH2,SMARCC2,NOTCH1,ZNF687,ARID1A,RAI1,SMARCE1,SMCHD1,RBM10,CTNNB1,RBPJ,FN1,CHD4,TCF20,JMJD1C,SMARCA4
Monarch	HP:0031466	Impairment in personality functioning	8	485	0.59	0.0486	9606.ENSP00000218224,9606.ENSP00000251038,9606.ENSP00000323074,9606.ENSP00000343535,9606.ENSP00000352463,9606.ENSP00000357644,9606.ENSP00000382204,9606.ENSP00000398824	PQBP1,ZC3H14,RAI1,USP7,TCF20,GATAD2B,JMJD1C,PHF21A
Monarch	HP:0032263	Increased blood pressure	7	303	0.74	0.0193	9606.ENSP00000253024,9606.ENSP00000256646,9606.ENSP00000277541,9606.ENSP00000344456,9606.ENSP00000345206,9606.ENSP00000346839,9606.ENSP00000382204	TRIM28,NOTCH2,NOTCH1,CTNNB1,RBPJ,FN1,JMJD1C
Monarch	HP:0040064	Abnormality of limbs	21	2020	0.39	0.007	9606.ENSP00000218224,9606.ENSP00000256646,9606.ENSP00000267064,9606.ENSP00000277541,9606.ENSP00000309555,9606.ENSP00000320485,9606.ENSP00000323074,9606.ENSP00000323967,9606.ENSP00000326603,9606.ENSP00000328848,9606.ENSP00000343535,9606.ENSP00000344456,9606.ENSP00000345206,9606.ENSP00000346839,9606.ENSP00000349508,9606.ENSP00000352463,9606.ENSP00000357644,9606.ENSP00000379065,9606.ENSP00000382204,…	PQBP1,NOTCH2,SMARCC2,NOTCH1,HCFC1,ARID1A,RAI1,SMARCE1,SMCHD1,RBM10,USP7,CTNNB1,RBPJ,FN1,CHD4,TCF20,GATAD2B,TRPS1,JMJD1C,SMARCA4,PHF21A
Monarch	HP:0040070	Abnormal upper limb bone morphology	8	401	0.67	0.0192	9606.ENSP00000218224,9606.ENSP00000256646,9606.ENSP00000277541,9606.ENSP00000328848,9606.ENSP00000345206,9606.ENSP00000352463,9606.ENSP00000357644,9606.ENSP00000379065	PQBP1,NOTCH2,NOTCH1,RBM10,RBPJ,TCF20,GATAD2B,TRPS1
Monarch	HP:0045060	Aplasia/hypoplasia involving bones of the extremities	11	430	0.78	0.00093	9606.ENSP00000256646,9606.ENSP00000267064,9606.ENSP00000277541,9606.ENSP00000320485,9606.ENSP00000323074,9606.ENSP00000323967,9606.ENSP00000328848,9606.ENSP00000345206,9606.ENSP00000352463,9606.ENSP00000379065,9606.ENSP00000395654	NOTCH2,SMARCC2,NOTCH1,ARID1A,RAI1,SMARCE1,RBM10,RBPJ,TCF20,TRPS1,SMARCA4
Monarch	HP:0100568	Neoplasm of the endocrine system	5	114	1.01	0.0106	9606.ENSP00000267064,9606.ENSP00000320485,9606.ENSP00000323967,9606.ENSP00000344456,9606.ENSP00000395654	SMARCC2,ARID1A,SMARCE1,CTNNB1,SMARCA4
Monarch	HP:0100716	Self-injurious behavior	6	162	0.94	0.0067	9606.ENSP00000267064,9606.ENSP00000323074,9606.ENSP00000343535,9606.ENSP00000344456,9606.ENSP00000357644,9606.ENSP00000361777	SMARCC2,RAI1,USP7,CTNNB1,GATAD2B,SET
Monarch	HP:0100738	Abnormal eating behavior	5	72	1.21	0.0027	9606.ENSP00000267064,9606.ENSP00000320485,9606.ENSP00000323967,9606.ENSP00000344456,9606.ENSP00000395654	SMARCC2,ARID1A,SMARCE1,CTNNB1,SMARCA4
Monarch	HP:0100790	Hernia	8	434	0.64	0.0283	9606.ENSP00000256646,9606.ENSP00000267064,9606.ENSP00000277541,9606.ENSP00000320485,9606.ENSP00000323967,9606.ENSP00000326603,9606.ENSP00000382204,9606.ENSP00000395654	NOTCH2,SMARCC2,NOTCH1,ARID1A,SMARCE1,SMCHD1,JMJD1C,SMARCA4
Monarch	HP:0100807	Long fingers	7	224	0.87	0.0054	9606.ENSP00000218224,9606.ENSP00000323967,9606.ENSP00000349508,9606.ENSP00000352463,9606.ENSP00000357644,9606.ENSP00000382204,9606.ENSP00000398824	PQBP1,SMARCE1,CHD4,TCF20,GATAD2B,JMJD1C,PHF21A
KEGG	hsa03040	Spliceosome	7	132	1.1	0.00034	9606.ENSP00000218224,9606.ENSP00000261531,9606.ENSP00000297151,9606.ENSP00000310448,9606.ENSP00000336741,9606.ENSP00000363313,9606.ENSP00000439856	PQBP1,SNW1,SLU7,SART1,DHX15,PRPF4,CHERP
KEGG	hsa04330	Notch signaling pathway	9	52	1.61	1.34e-09	9606.ENSP00000256646,9606.ENSP00000261531,9606.ENSP00000277541,9606.ENSP00000292599,9606.ENSP00000311825,9606.ENSP00000345206,9606.ENSP00000362649,9606.ENSP00000384018,9606.ENSP00000434552	NOTCH2,SNW1,NOTCH1,MAML1,CTBP2,RBPJ,HDAC1,NCOR2,MAML2
KEGG	hsa04658	Th1 and Th2 cell differentiation	5	87	1.13	0.0037	9606.ENSP00000256646,9606.ENSP00000277541,9606.ENSP00000292599,9606.ENSP00000345206,9606.ENSP00000434552	NOTCH2,NOTCH1,MAML1,RBPJ,MAML2
KEGG	hsa04919	Thyroid hormone signaling pathway	5	119	1	0.0122	9606.ENSP00000256646,9606.ENSP00000268712,9606.ENSP00000277541,9606.ENSP00000344456,9606.ENSP00000362649	NOTCH2,NCOR1,NOTCH1,CTNNB1,HDAC1
KEGG	hsa05165	Human papillomavirus infection	9	325	0.81	0.0013	9606.ENSP00000256646,9606.ENSP00000277541,9606.ENSP00000292599,9606.ENSP00000344456,9606.ENSP00000345206,9606.ENSP00000346839,9606.ENSP00000349508,9606.ENSP00000362649,9606.ENSP00000434552	NOTCH2,NOTCH1,MAML1,CTNNB1,RBPJ,FN1,CHD4,HDAC1,MAML2
KEGG	hsa05225	Hepatocellular carcinoma	5	160	0.87	0.0377	9606.ENSP00000267064,9606.ENSP00000320485,9606.ENSP00000323967,9606.ENSP00000344456,9606.ENSP00000395654	SMARCC2,ARID1A,SMARCE1,CTNNB1,SMARCA4
Reactome	HSA-1257604	PIP3 activates AKT signaling	8	264	0.85	0.00083	9606.ENSP00000278823,9606.ENSP00000333633,9606.ENSP00000339467,9606.ENSP00000343535,9606.ENSP00000349508,9606.ENSP00000353463,9606.ENSP00000357644,9606.ENSP00000362649	MTA2,MTA1,RHOG,USP7,CHD4,GATAD2A,GATAD2B,HDAC1
Reactome	HSA-157118	Signaling by NOTCH	10	202	1.07	2.71e-06	9606.ENSP00000256646,9606.ENSP00000261531,9606.ENSP00000268712,9606.ENSP00000277541,9606.ENSP00000292599,9606.ENSP00000345206,9606.ENSP00000362649,9606.ENSP00000384018,9606.ENSP00000434552,9606.ENSP00000452871	NOTCH2,SNW1,NCOR1,NOTCH1,MAML1,RBPJ,HDAC1,NCOR2,MAML2,TLE3
Reactome	HSA-162582	Signal Transduction	24	2741	0.31	0.0112	9606.ENSP00000256646,9606.ENSP00000261531,9606.ENSP00000265295,9606.ENSP00000268712,9606.ENSP00000277541,9606.ENSP00000278823,9606.ENSP00000292599,9606.ENSP00000311825,9606.ENSP00000333633,9606.ENSP00000339467,9606.ENSP00000343535,9606.ENSP00000344456,9606.ENSP00000345206,9606.ENSP00000346839,9606.ENSP00000349508,9606.ENSP00000351250,9606.ENSP00000353463,9606.ENSP00000357644,9606.ENSP00000362649,…	NOTCH2,SNW1,SPDL1,NCOR1,NOTCH1,MTA2,MAML1,CTBP2,MTA1,RHOG,USP7,CTNNB1,RBPJ,FN1,CHD4,TRIM33,GATAD2A,GATAD2B,HDAC1,USP34,NCOR2,SMARCA4,MAML2,TLE3
Reactome	HSA-1640170	Cell Cycle	9	647	0.52	0.0496	9606.ENSP00000265295,9606.ENSP00000266070,9606.ENSP00000300403,9606.ENSP00000303427,9606.ENSP00000341947,9606.ENSP00000356448,9606.ENSP00000361777,9606.ENSP00000362649,9606.ENSP00000371321	SPDL1,DIDO1,TPX2,PDS5A,LIN54,TPR,SET,HDAC1,RFC1
Reactome	HSA-1643685	Disease	23	1548	0.54	8.95e-06	9606.ENSP00000253024,9606.ENSP00000256646,9606.ENSP00000261531,9606.ENSP00000268712,9606.ENSP00000277541,9606.ENSP00000278823,9606.ENSP00000292599,9606.ENSP00000311825,9606.ENSP00000333633,9606.ENSP00000339467,9606.ENSP00000344456,9606.ENSP00000345206,9606.ENSP00000346839,9606.ENSP00000349508,9606.ENSP00000353463,9606.ENSP00000356448,9606.ENSP00000357644,9606.ENSP00000362649,9606.ENSP00000364578,…	TRIM28,NOTCH2,SNW1,NCOR1,NOTCH1,MTA2,MAML1,CTBP2,MTA1,RHOG,CTNNB1,RBPJ,FN1,CHD4,GATAD2A,TPR,GATAD2B,HDAC1,NELFE,NELFA,NCOR2,PHF21A,MAML2
Reactome	HSA-1912399	Pre-NOTCH Processing in the Endoplasmic Reticulum	2	6	1.9	0.0153	9606.ENSP00000256646,9606.ENSP00000277541	NOTCH2,NOTCH1
Reactome	HSA-1912408	Pre-NOTCH Transcription and Translation	6	62	1.36	3.38e-05	9606.ENSP00000256646,9606.ENSP00000261531,9606.ENSP00000277541,9606.ENSP00000292599,9606.ENSP00000345206,9606.ENSP00000434552	NOTCH2,SNW1,NOTCH1,MAML1,RBPJ,MAML2
Reactome	HSA-195253	Degradation of beta-catenin by the destruction complex	4	81	1.07	0.0148	9606.ENSP00000311825,9606.ENSP00000344456,9606.ENSP00000362649,9606.ENSP00000452871	CTBP2,CTNNB1,HDAC1,TLE3
Reactome	HSA-195721	Signaling by WNT	6	296	0.68	0.0496	9606.ENSP00000311825,9606.ENSP00000344456,9606.ENSP00000362649,9606.ENSP00000381577,9606.ENSP00000395654,9606.ENSP00000452871	CTBP2,CTNNB1,HDAC1,USP34,SMARCA4,TLE3
Reactome	HSA-201681	TCF dependent signaling in response to WNT	5	199	0.77	0.0495	9606.ENSP00000344456,9606.ENSP00000362649,9606.ENSP00000381577,9606.ENSP00000395654,9606.ENSP00000452871	CTNNB1,HDAC1,USP34,SMARCA4,TLE3
Reactome	HSA-201722	Formation of the beta-catenin:TCF transactivating complex	4	60	1.2	0.0053	9606.ENSP00000344456,9606.ENSP00000362649,9606.ENSP00000395654,9606.ENSP00000452871	CTNNB1,HDAC1,SMARCA4,TLE3
Reactome	HSA-210744	Regulation of gene expression in late stage (branching morphogenesis) pancreatic bud precursor cells	5	16	1.87	2.77e-06	9606.ENSP00000261531,9606.ENSP00000277541,9606.ENSP00000292599,9606.ENSP00000345206,9606.ENSP00000434552	SNW1,NOTCH1,MAML1,RBPJ,MAML2
Reactome	HSA-2122947	NOTCH1 Intracellular Domain Regulates Transcription	9	48	1.65	1.51e-09	9606.ENSP00000261531,9606.ENSP00000268712,9606.ENSP00000277541,9606.ENSP00000292599,9606.ENSP00000345206,9606.ENSP00000362649,9606.ENSP00000384018,9606.ENSP00000434552,9606.ENSP00000452871	SNW1,NCOR1,NOTCH1,MAML1,RBPJ,HDAC1,NCOR2,MAML2,TLE3
Reactome	HSA-212436	Generic Transcription Pathway	24	1197	0.67	2.81e-08	9606.ENSP00000253024,9606.ENSP00000256646,9606.ENSP00000261531,9606.ENSP00000267064,9606.ENSP00000268712,9606.ENSP00000277541,9606.ENSP00000278823,9606.ENSP00000292599,9606.ENSP00000300403,9606.ENSP00000320485,9606.ENSP00000323967,9606.ENSP00000343535,9606.ENSP00000344456,9606.ENSP00000345206,9606.ENSP00000349508,9606.ENSP00000351250,9606.ENSP00000353463,9606.ENSP00000357644,9606.ENSP00000362649,…	TRIM28,NOTCH2,SNW1,SMARCC2,NCOR1,NOTCH1,MTA2,MAML1,TPX2,ARID1A,SMARCE1,USP7,CTNNB1,RBPJ,CHD4,TRIM33,GATAD2A,GATAD2B,HDAC1,NELFE,NELFA,NCOR2,SMARCA4,MAML2
Reactome	HSA-2151201	Transcriptional activation of mitochondrial biogenesis	3	54	1.12	0.0496	9606.ENSP00000268712,9606.ENSP00000309555,9606.ENSP00000363929	NCOR1,HCFC1,NCOA6
Reactome	HSA-2173793	Transcriptional activity of SMAD2/SMAD3:SMAD4 heterotrimer	5	43	1.44	9.6e-05	9606.ENSP00000261531,9606.ENSP00000268712,9606.ENSP00000351250,9606.ENSP00000362649,9606.ENSP00000384018	SNW1,NCOR1,TRIM33,HDAC1,NCOR2
Reactome	HSA-2173795	Downregulation of SMAD2/3:SMAD4 transcriptional activity	4	22	1.63	0.0002	9606.ENSP00000268712,9606.ENSP00000351250,9606.ENSP00000362649,9606.ENSP00000384018	NCOR1,TRIM33,HDAC1,NCOR2
Reactome	HSA-2197563	NOTCH2 intracellular domain regulates transcription	4	12	1.9	4.02e-05	9606.ENSP00000256646,9606.ENSP00000292599,9606.ENSP00000345206,9606.ENSP00000434552	NOTCH2,MAML1,RBPJ,MAML2
Reactome	HSA-2644606	Constitutive Signaling by NOTCH1 PEST Domain Mutants	8	58	1.51	7.34e-08	9606.ENSP00000261531,9606.ENSP00000268712,9606.ENSP00000277541,9606.ENSP00000292599,9606.ENSP00000345206,9606.ENSP00000362649,9606.ENSP00000384018,9606.ENSP00000434552	SNW1,NCOR1,NOTCH1,MAML1,RBPJ,HDAC1,NCOR2,MAML2
Reactome	HSA-2894862	Constitutive Signaling by NOTCH1 HD+PEST Domain Mutants	8	58	1.51	7.34e-08	9606.ENSP00000261531,9606.ENSP00000268712,9606.ENSP00000277541,9606.ENSP00000292599,9606.ENSP00000345206,9606.ENSP00000362649,9606.ENSP00000384018,9606.ENSP00000434552	SNW1,NCOR1,NOTCH1,MAML1,RBPJ,HDAC1,NCOR2,MAML2
Reactome	HSA-3108232	SUMO E3 ligases SUMOylate target proteins	8	166	1.06	5.4e-05	9606.ENSP00000253024,9606.ENSP00000333633,9606.ENSP00000356448,9606.ENSP00000362649,9606.ENSP00000380033,9606.ENSP00000384018,9606.ENSP00000396704,9606.ENSP00000465676	TRIM28,MTA1,TPR,HDAC1,DDX17,NCOR2,TOP2B,PIAS2
Reactome	HSA-3214815	HDACs deacetylate histones	9	60	1.55	4.58e-09	9606.ENSP00000268712,9606.ENSP00000278823,9606.ENSP00000333633,9606.ENSP00000349508,9606.ENSP00000353463,9606.ENSP00000357644,9606.ENSP00000362649,9606.ENSP00000384018,9606.ENSP00000398824	NCOR1,MTA2,MTA1,CHD4,GATAD2A,GATAD2B,HDAC1,NCOR2,PHF21A
Reactome	HSA-3214858	RMTs methylate histone arginines	4	49	1.28	0.0026	9606.ENSP00000267064,9606.ENSP00000320485,9606.ENSP00000323967,9606.ENSP00000395654	SMARCC2,ARID1A,SMARCE1,SMARCA4
Reactome	HSA-3247509	Chromatin modifying enzymes	14	237	1.14	1.51e-09	9606.ENSP00000267064,9606.ENSP00000268712,9606.ENSP00000278823,9606.ENSP00000309555,9606.ENSP00000320485,9606.ENSP00000323967,9606.ENSP00000333633,9606.ENSP00000349508,9606.ENSP00000353463,9606.ENSP00000357644,9606.ENSP00000362649,9606.ENSP00000384018,9606.ENSP00000395654,9606.ENSP00000398824	SMARCC2,NCOR1,MTA2,HCFC1,ARID1A,SMARCE1,MTA1,CHD4,GATAD2A,GATAD2B,HDAC1,NCOR2,SMARCA4,PHF21A
Reactome	HSA-350054	Notch-HLH transcription pathway	9	28	1.88	6.72e-11	9606.ENSP00000256646,9606.ENSP00000261531,9606.ENSP00000268712,9606.ENSP00000277541,9606.ENSP00000292599,9606.ENSP00000345206,9606.ENSP00000362649,9606.ENSP00000384018,9606.ENSP00000434552	NOTCH2,SNW1,NCOR1,NOTCH1,MAML1,RBPJ,HDAC1,NCOR2,MAML2
Reactome	HSA-3700989	Transcriptional Regulation by TP53	9	363	0.77	0.0011	9606.ENSP00000278823,9606.ENSP00000300403,9606.ENSP00000343535,9606.ENSP00000349508,9606.ENSP00000353463,9606.ENSP00000357644,9606.ENSP00000362649,9606.ENSP00000364578,9606.ENSP00000372335	MTA2,TPX2,USP7,CHD4,GATAD2A,GATAD2B,HDAC1,NELFE,NELFA
Reactome	HSA-3769402	Deactivation of the beta-catenin transactivating complex	3	41	1.24	0.0256	9606.ENSP00000344456,9606.ENSP00000362649,9606.ENSP00000452871	CTNNB1,HDAC1,TLE3
Reactome	HSA-3899300	SUMOylation of transcription cofactors	4	43	1.34	0.0017	9606.ENSP00000253024,9606.ENSP00000380033,9606.ENSP00000384018,9606.ENSP00000465676	TRIM28,DDX17,NCOR2,PIAS2
Reactome	HSA-427389	ERCC6 (CSB) and EHMT2 (G9a) positively regulate rRNA expression	6	45	1.5	8.36e-06	9606.ENSP00000278823,9606.ENSP00000333633,9606.ENSP00000349508,9606.ENSP00000353463,9606.ENSP00000357644,9606.ENSP00000362649	MTA2,MTA1,CHD4,GATAD2A,GATAD2B,HDAC1
Reactome	HSA-450520	HuR (ELAVL1) binds and stabilizes mRNA	2	8	1.77	0.0237	9606.ENSP00000361777,9606.ENSP00000417864	SET,ANP32A
Reactome	HSA-4641265	Repression of WNT target genes	3	12	1.77	0.0013	9606.ENSP00000311825,9606.ENSP00000362649,9606.ENSP00000452871	CTBP2,HDAC1,TLE3
Reactome	HSA-5083630	Defective LFNG causes SCDO3	2	5	1.97	0.012	9606.ENSP00000256646,9606.ENSP00000277541	NOTCH2,NOTCH1
Reactome	HSA-5633007	Regulation of TP53 Activity	7	159	1.02	0.00031	9606.ENSP00000278823,9606.ENSP00000300403,9606.ENSP00000343535,9606.ENSP00000349508,9606.ENSP00000353463,9606.ENSP00000357644,9606.ENSP00000362649	MTA2,TPX2,USP7,CHD4,GATAD2A,GATAD2B,HDAC1
Reactome	HSA-5663202	Diseases of signal transduction by growth factor receptors and second messengers	12	392	0.86	1.19e-05	9606.ENSP00000261531,9606.ENSP00000268712,9606.ENSP00000277541,9606.ENSP00000292599,9606.ENSP00000311825,9606.ENSP00000339467,9606.ENSP00000344456,9606.ENSP00000345206,9606.ENSP00000346839,9606.ENSP00000362649,9606.ENSP00000384018,9606.ENSP00000434552	SNW1,NCOR1,NOTCH1,MAML1,CTBP2,RHOG,CTNNB1,RBPJ,FN1,HDAC1,NCOR2,MAML2
Reactome	HSA-5663205	Infectious disease	14	826	0.6	0.00048	9606.ENSP00000253024,9606.ENSP00000268712,9606.ENSP00000278823,9606.ENSP00000333633,9606.ENSP00000344456,9606.ENSP00000349508,9606.ENSP00000353463,9606.ENSP00000356448,9606.ENSP00000357644,9606.ENSP00000362649,9606.ENSP00000364578,9606.ENSP00000372335,9606.ENSP00000384018,9606.ENSP00000398824	TRIM28,NCOR1,MTA2,MTA1,CTNNB1,CHD4,GATAD2A,TPR,GATAD2B,HDAC1,NELFE,NELFA,NCOR2,PHF21A
Reactome	HSA-6804758	Regulation of TP53 Activity through Acetylation	5	30	1.59	3.04e-05	9606.ENSP00000278823,9606.ENSP00000349508,9606.ENSP00000353463,9606.ENSP00000357644,9606.ENSP00000362649	MTA2,CHD4,GATAD2A,GATAD2B,HDAC1
Reactome	HSA-6807070	PTEN Regulation	7	137	1.08	0.00014	9606.ENSP00000278823,9606.ENSP00000333633,9606.ENSP00000343535,9606.ENSP00000349508,9606.ENSP00000353463,9606.ENSP00000357644,9606.ENSP00000362649	MTA2,MTA1,USP7,CHD4,GATAD2A,GATAD2B,HDAC1
Reactome	HSA-69278	Cell Cycle, Mitotic	8	518	0.56	0.0492	9606.ENSP00000265295,9606.ENSP00000300403,9606.ENSP00000303427,9606.ENSP00000341947,9606.ENSP00000356448,9606.ENSP00000361777,9606.ENSP00000362649,9606.ENSP00000371321	SPDL1,TPX2,PDS5A,LIN54,TPR,SET,HDAC1,RFC1
Reactome	HSA-72163	mRNA Splicing - Major Pathway	8	178	1.03	7.86e-05	9606.ENSP00000218224,9606.ENSP00000253329,9606.ENSP00000261531,9606.ENSP00000297151,9606.ENSP00000310448,9606.ENSP00000336741,9606.ENSP00000363313,9606.ENSP00000439856	PQBP1,PPIL4,SNW1,SLU7,SART1,DHX15,PRPF4,CHERP
Reactome	HSA-72203	Processing of Capped Intron-Containing Pre-mRNA	9	238	0.95	6.95e-05	9606.ENSP00000218224,9606.ENSP00000253329,9606.ENSP00000261531,9606.ENSP00000297151,9606.ENSP00000310448,9606.ENSP00000336741,9606.ENSP00000356448,9606.ENSP00000363313,9606.ENSP00000439856	PQBP1,PPIL4,SNW1,SLU7,SART1,DHX15,TPR,PRPF4,CHERP
Reactome	HSA-73762	RNA Polymerase I Transcription Initiation	6	46	1.49	8.95e-06	9606.ENSP00000278823,9606.ENSP00000333633,9606.ENSP00000349508,9606.ENSP00000353463,9606.ENSP00000357644,9606.ENSP00000362649	MTA2,MTA1,CHD4,GATAD2A,GATAD2B,HDAC1
Reactome	HSA-73857	RNA Polymerase II Transcription	26	1318	0.67	6.84e-09	9606.ENSP00000253024,9606.ENSP00000256646,9606.ENSP00000261531,9606.ENSP00000267064,9606.ENSP00000268712,9606.ENSP00000277541,9606.ENSP00000278823,9606.ENSP00000292599,9606.ENSP00000297151,9606.ENSP00000300403,9606.ENSP00000320485,9606.ENSP00000323967,9606.ENSP00000343535,9606.ENSP00000344456,9606.ENSP00000345206,9606.ENSP00000349508,9606.ENSP00000351250,9606.ENSP00000353463,9606.ENSP00000357644,…	TRIM28,NOTCH2,SNW1,SMARCC2,NCOR1,NOTCH1,MTA2,MAML1,SLU7,TPX2,ARID1A,SMARCE1,USP7,CTNNB1,RBPJ,CHD4,TRIM33,GATAD2A,GATAD2B,HDAC1,NELFE,NELFA,RTF1,NCOR2,SMARCA4,MAML2
Reactome	HSA-74160	Gene expression (Transcription)	29	1455	0.67	8.59e-10	9606.ENSP00000253024,9606.ENSP00000256646,9606.ENSP00000261531,9606.ENSP00000265351,9606.ENSP00000267064,9606.ENSP00000268712,9606.ENSP00000277541,9606.ENSP00000278823,9606.ENSP00000292599,9606.ENSP00000297151,9606.ENSP00000300403,9606.ENSP00000320485,9606.ENSP00000323967,9606.ENSP00000333633,9606.ENSP00000343535,9606.ENSP00000344456,9606.ENSP00000345206,9606.ENSP00000349508,9606.ENSP00000351250,…	TRIM28,NOTCH2,SNW1,XPO5,SMARCC2,NCOR1,NOTCH1,MTA2,MAML1,SLU7,TPX2,ARID1A,SMARCE1,MTA1,USP7,CTNNB1,RBPJ,CHD4,TRIM33,GATAD2A,TPR,GATAD2B,HDAC1,NELFE,NELFA,RTF1,NCOR2,SMARCA4,MAML2
Reactome	HSA-8878159	Transcriptional regulation by RUNX3	6	93	1.18	0.00019	9606.ENSP00000261531,9606.ENSP00000277541,9606.ENSP00000292599,9606.ENSP00000344456,9606.ENSP00000345206,9606.ENSP00000434552	SNW1,NOTCH1,MAML1,CTNNB1,RBPJ,MAML2
Reactome	HSA-8939243	RUNX1 interacts with co-factors whose precise effect on RUNX1 targets is not known	4	36	1.42	0.001	9606.ENSP00000267064,9606.ENSP00000320485,9606.ENSP00000323967,9606.ENSP00000395654	SMARCC2,ARID1A,SMARCE1,SMARCA4
Reactome	HSA-8941856	RUNX3 regulates NOTCH signaling	5	14	1.93	1.79e-06	9606.ENSP00000261531,9606.ENSP00000277541,9606.ENSP00000292599,9606.ENSP00000345206,9606.ENSP00000434552	SNW1,NOTCH1,MAML1,RBPJ,MAML2
Reactome	HSA-8943724	Regulation of PTEN gene transcription	6	60	1.37	3.04e-05	9606.ENSP00000278823,9606.ENSP00000333633,9606.ENSP00000349508,9606.ENSP00000353463,9606.ENSP00000357644,9606.ENSP00000362649	MTA2,MTA1,CHD4,GATAD2A,GATAD2B,HDAC1
Reactome	HSA-8953854	Metabolism of RNA	11	659	0.59	0.004	9606.ENSP00000218224,9606.ENSP00000253329,9606.ENSP00000261531,9606.ENSP00000297151,9606.ENSP00000310448,9606.ENSP00000336741,9606.ENSP00000356448,9606.ENSP00000361777,9606.ENSP00000363313,9606.ENSP00000417864,9606.ENSP00000439856	PQBP1,PPIL4,SNW1,SLU7,SART1,DHX15,TPR,SET,PRPF4,ANP32A,CHERP
Reactome	HSA-9005891	Loss of function of MECP2 in Rett syndrome	3	12	1.77	0.0013	9606.ENSP00000268712,9606.ENSP00000362649,9606.ENSP00000384018	NCOR1,HDAC1,NCOR2
Reactome	HSA-9013508	NOTCH3 Intracellular Domain Regulates Transcription	5	25	1.67	1.41e-05	9606.ENSP00000261531,9606.ENSP00000277541,9606.ENSP00000292599,9606.ENSP00000345206,9606.ENSP00000434552	SNW1,NOTCH1,MAML1,RBPJ,MAML2
Reactome	HSA-9013695	NOTCH4 Intracellular Domain Regulates Transcription	6	20	1.85	1.47e-07	9606.ENSP00000256646,9606.ENSP00000261531,9606.ENSP00000277541,9606.ENSP00000292599,9606.ENSP00000345206,9606.ENSP00000434552	NOTCH2,SNW1,NOTCH1,MAML1,RBPJ,MAML2
Reactome	HSA-9022537	Loss of MECP2 binding ability to the NCoR/SMRT complex	2	7	1.83	0.0193	9606.ENSP00000268712,9606.ENSP00000384018	NCOR1,NCOR2
Reactome	HSA-9022692	Regulation of MECP2 expression and activity	3	31	1.36	0.0128	9606.ENSP00000268712,9606.ENSP00000362649,9606.ENSP00000384018	NCOR1,HDAC1,NCOR2
Reactome	HSA-9609690	HCMV Early Events	4	102	0.97	0.0311	9606.ENSP00000253024,9606.ENSP00000268712,9606.ENSP00000356448,9606.ENSP00000384018	TRIM28,NCOR1,TPR,NCOR2
Reactome	HSA-9623433	NR1H2 & NR1H3 regulate gene expression to control bile acid homeostasis	2	9	1.72	0.0281	9606.ENSP00000268712,9606.ENSP00000384018	NCOR1,NCOR2
Reactome	HSA-9679191	Potential therapeutics for SARS	7	81	1.31	8.95e-06	9606.ENSP00000278823,9606.ENSP00000333633,9606.ENSP00000349508,9606.ENSP00000353463,9606.ENSP00000357644,9606.ENSP00000362649,9606.ENSP00000398824	MTA2,MTA1,CHD4,GATAD2A,GATAD2B,HDAC1,PHF21A
InterPro	IPR000679	Zinc finger, GATA-type	5	15	1.9	0.00012	9606.ENSP00000278823,9606.ENSP00000333633,9606.ENSP00000353463,9606.ENSP00000357644,9606.ENSP00000379065	MTA2,MTA1,GATAD2A,GATAD2B,TRPS1
InterPro	IPR001005	SANT/Myb domain	5	47	1.4	0.0045	9606.ENSP00000267064,9606.ENSP00000268712,9606.ENSP00000278823,9606.ENSP00000333633,9606.ENSP00000384018	SMARCC2,NCOR1,MTA2,MTA1,NCOR2
InterPro	IPR001965	Zinc finger, PHD-type	7	88	1.27	0.00051	9606.ENSP00000253024,9606.ENSP00000266070,9606.ENSP00000323074,9606.ENSP00000349508,9606.ENSP00000351250,9606.ENSP00000352463,9606.ENSP00000398824	TRIM28,DIDO1,RAI1,CHD4,TRIM33,TCF20,PHF21A
InterPro	IPR017884	SANT domain	5	27	1.64	0.00051	9606.ENSP00000267064,9606.ENSP00000268712,9606.ENSP00000278823,9606.ENSP00000333633,9606.ENSP00000384018	SMARCC2,NCOR1,MTA2,MTA1,NCOR2
InterPro	IPR017930	Myb domain	4	28	1.53	0.0127	9606.ENSP00000267064,9606.ENSP00000268712,9606.ENSP00000333633,9606.ENSP00000384018	SMARCC2,NCOR1,MTA1,NCOR2
InterPro	IPR019786	Zinc finger, PHD-type, conserved site	5	62	1.28	0.0127	9606.ENSP00000253024,9606.ENSP00000266070,9606.ENSP00000349508,9606.ENSP00000351250,9606.ENSP00000398824	TRIM28,DIDO1,CHD4,TRIM33,PHF21A
InterPro	IPR019787	Zinc finger, PHD-finger	5	75	1.2	0.0216	9606.ENSP00000253024,9606.ENSP00000266070,9606.ENSP00000349508,9606.ENSP00000351250,9606.ENSP00000398824	TRIM28,DIDO1,CHD4,TRIM33,PHF21A
UniProt Keywords	KW-0007	Acetylation	52	3341	0.56	4.34e-18	9606.ENSP00000228136,9606.ENSP00000228284,9606.ENSP00000251038,9606.ENSP00000252137,9606.ENSP00000253024,9606.ENSP00000261531,9606.ENSP00000265295,9606.ENSP00000265351,9606.ENSP00000266070,9606.ENSP00000267064,9606.ENSP00000267812,9606.ENSP00000268712,9606.ENSP00000273258,9606.ENSP00000278823,9606.ENSP00000292599,9606.ENSP00000297151,9606.ENSP00000300403,9606.ENSP00000303427,9606.ENSP00000309555,…	C11orf58,SART3,ZC3H14,DGCR14,TRIM28,SNW1,SPDL1,XPO5,DIDO1,SMARCC2,MFAP1,NCOR1,ARL6IP5,MTA2,MAML1,SLU7,TPX2,PDS5A,HCFC1,RBBP6,ARID1A,ZMYM4,SMCHD1,FOXK1,RBM10,MTA1,DHX15,LIN54,USP7,CTNNB1,RBPJ,CHD4,TRIM33,TCF20,IRF2BP2,TPR,AKR1A1,SET,GNL2,HDAC1,PRPF4,NCOA6,WRNIP1,DDX17,NCOR2,RBM33,SMARCA4,TOP2B,PTBP3,CHERP,TLE3,GTF2I
UniProt Keywords	KW-0010	Activator	16	674	0.75	1.46e-06	9606.ENSP00000256646,9606.ENSP00000277541,9606.ENSP00000292599,9606.ENSP00000323074,9606.ENSP00000328720,9606.ENSP00000333633,9606.ENSP00000341947,9606.ENSP00000344456,9606.ENSP00000345206,9606.ENSP00000352463,9606.ENSP00000355568,9606.ENSP00000363929,9606.ENSP00000371321,9606.ENSP00000374280,9606.ENSP00000395654,9606.ENSP00000434552	NOTCH2,NOTCH1,MAML1,RAI1,FOXK1,MTA1,LIN54,CTNNB1,RBPJ,TCF20,IRF2BP2,NCOA6,RFC1,RTF1,SMARCA4,MAML2
UniProt Keywords	KW-0025	Alternative splicing	59	10179	0.14	0.0109	9606.ENSP00000218224,9606.ENSP00000228284,9606.ENSP00000251038,9606.ENSP00000253024,9606.ENSP00000263381,9606.ENSP00000265295,9606.ENSP00000266070,9606.ENSP00000267064,9606.ENSP00000268712,9606.ENSP00000278823,9606.ENSP00000282251,9606.ENSP00000283882,9606.ENSP00000294740,9606.ENSP00000300403,9606.ENSP00000303427,9606.ENSP00000309555,9606.ENSP00000310448,9606.ENSP00000311825,9606.ENSP00000317872,…	PQBP1,SART3,ZC3H14,TRIM28,WIZ,SPDL1,DIDO1,SMARCC2,NCOR1,MTA2,CWF19L2,CFDP1,ZNF281,TPX2,PDS5A,HCFC1,SART1,CTBP2,RBBP6,ZNF687,ARID1A,ZMYM4,RAI1,SMARCE1,SMCHD1,FOXK1,RBM10,MTA1,LIN54,USP7,RBPJ,FN1,CHD4,TRIM33,TCF20,GATAD2A,IRF2BP2,TPR,SET,PRPF4,NELFE,FLOT1,WRNIP1,RFC1,NELFA,TRPS1,DDX17,USP34,JMJD1C,NCOR2,RBM33,SMARCA4,TOP2B,PHF21A,PTBP3,C11orf30,TLE3,GTF2I,PIAS2
UniProt Keywords	KW-0090	Biological rhythms	5	145	0.91	0.014	9606.ENSP00000268712,9606.ENSP00000323074,9606.ENSP00000333633,9606.ENSP00000343535,9606.ENSP00000362649	NCOR1,RAI1,MTA1,USP7,HDAC1
UniProt Keywords	KW-0156	Chromatin regulator	13	288	1.03	2.71e-08	9606.ENSP00000253024,9606.ENSP00000267064,9606.ENSP00000268712,9606.ENSP00000309555,9606.ENSP00000320485,9606.ENSP00000323967,9606.ENSP00000326603,9606.ENSP00000349508,9606.ENSP00000362649,9606.ENSP00000382204,9606.ENSP00000395654,9606.ENSP00000398824,9606.ENSP00000433205	TRIM28,SMARCC2,NCOR1,HCFC1,ARID1A,SMARCE1,SMCHD1,CHD4,HDAC1,JMJD1C,SMARCA4,PHF21A,C11orf30
UniProt Keywords	KW-0238	DNA-binding	23	1940	0.45	0.00017	9606.ENSP00000268712,9606.ENSP00000278823,9606.ENSP00000294740,9606.ENSP00000319829,9606.ENSP00000320485,9606.ENSP00000323967,9606.ENSP00000326603,9606.ENSP00000328720,9606.ENSP00000333633,9606.ENSP00000341947,9606.ENSP00000345206,9606.ENSP00000349508,9606.ENSP00000351250,9606.ENSP00000352463,9606.ENSP00000361777,9606.ENSP00000371321,9606.ENSP00000374280,9606.ENSP00000379065,9606.ENSP00000384018,…	NCOR1,MTA2,ZNF281,ZNF687,ARID1A,SMARCE1,SMCHD1,FOXK1,MTA1,LIN54,RBPJ,CHD4,TRIM33,TCF20,SET,RFC1,RTF1,TRPS1,NCOR2,TOP2B,PHF21A,GTF2I,PIAS2
UniProt Keywords	KW-0488	Methylation	22	962	0.73	5.5e-09	9606.ENSP00000228284,9606.ENSP00000263381,9606.ENSP00000266070,9606.ENSP00000283882,9606.ENSP00000309555,9606.ENSP00000311825,9606.ENSP00000319829,9606.ENSP00000320485,9606.ENSP00000323967,9606.ENSP00000328720,9606.ENSP00000328848,9606.ENSP00000339467,9606.ENSP00000351250,9606.ENSP00000352463,9606.ENSP00000353463,9606.ENSP00000356448,9606.ENSP00000361777,9606.ENSP00000362649,9606.ENSP00000363929,…	SART3,WIZ,DIDO1,CFDP1,HCFC1,CTBP2,ZNF687,ARID1A,SMARCE1,FOXK1,RBM10,RHOG,TRIM33,TCF20,GATAD2A,TPR,SET,HDAC1,NCOA6,DDX17,NCOR2,RBM33
UniProt Keywords	KW-0508	mRNA splicing	12	268	1.02	1.34e-07	9606.ENSP00000218224,9606.ENSP00000228284,9606.ENSP00000252137,9606.ENSP00000261531,9606.ENSP00000267812,9606.ENSP00000297151,9606.ENSP00000310448,9606.ENSP00000328848,9606.ENSP00000336741,9606.ENSP00000363313,9606.ENSP00000380033,9606.ENSP00000414921	PQBP1,SART3,DGCR14,SNW1,MFAP1,SLU7,SART1,RBM10,DHX15,PRPF4,DDX17,PTBP3
UniProt Keywords	KW-0539	Nucleus	68	5208	0.49	2.32e-23	9606.ENSP00000218224,9606.ENSP00000228284,9606.ENSP00000251038,9606.ENSP00000252137,9606.ENSP00000253024,9606.ENSP00000253329,9606.ENSP00000256646,9606.ENSP00000261531,9606.ENSP00000263381,9606.ENSP00000265295,9606.ENSP00000265351,9606.ENSP00000266070,9606.ENSP00000267064,9606.ENSP00000267812,9606.ENSP00000268712,9606.ENSP00000277541,9606.ENSP00000278823,9606.ENSP00000292599,9606.ENSP00000294740,…	PQBP1,SART3,ZC3H14,DGCR14,TRIM28,PPIL4,NOTCH2,SNW1,WIZ,SPDL1,XPO5,DIDO1,SMARCC2,MFAP1,NCOR1,NOTCH1,MTA2,MAML1,ZNF281,SLU7,TPX2,PDS5A,HCFC1,SART1,CTBP2,RBBP6,ZNF687,ARID1A,RAI1,SMARCE1,FOXK1,RBM10,MTA1,DHX15,LIN54,USP7,CTNNB1,RBPJ,CHD4,TRIM33,TCF20,GATAD2A,IRF2BP2,TPR,GATAD2B,SET,GNL2,HDAC1,PRPF4,NCOA6,NELFE,WRNIP1,RFC1,NELFA,RTF1,TRPS1,DDX17,JMJD1C,NCOR2,SMARCA4,TOP2B,PHF21A,ANP32A,C11orf30,MAML2…
UniProt Keywords	KW-0597	Phosphoprotein	80	8057	0.37	8.07e-25	9606.ENSP00000218224,9606.ENSP00000228136,9606.ENSP00000228284,9606.ENSP00000251038,9606.ENSP00000252137,9606.ENSP00000253024,9606.ENSP00000253329,9606.ENSP00000256646,9606.ENSP00000261531,9606.ENSP00000263381,9606.ENSP00000265295,9606.ENSP00000265351,9606.ENSP00000266070,9606.ENSP00000267064,9606.ENSP00000267812,9606.ENSP00000268712,9606.ENSP00000277541,9606.ENSP00000278823,9606.ENSP00000282251,…	PQBP1,C11orf58,SART3,ZC3H14,DGCR14,TRIM28,PPIL4,NOTCH2,SNW1,WIZ,SPDL1,XPO5,DIDO1,SMARCC2,MFAP1,NCOR1,NOTCH1,MTA2,CWF19L2,CFDP1,MAML1,ZNF281,SLU7,TPX2,PDS5A,HCFC1,SART1,CTBP2,RBBP6,ZNF687,ARID1A,ZMYM4,RAI1,SMARCE1,SMCHD1,FOXK1,RBM10,MTA1,DHX15,RHOG,LIN54,USP7,CTNNB1,FN1,CHD4,TRIM33,TCF20,GATAD2A,IRF2BP2,TPR,GATAD2B,AKR1A1,SET,GNL2,HDAC1,NCOA6,NELFE,FLOT1,WRNIP1,RFC1,NELFA,RTF1,TRPS1,DDX17,USP34,JM…
UniProt Keywords	KW-0678	Repressor	23	605	0.95	6.98e-14	9606.ENSP00000253024,9606.ENSP00000268712,9606.ENSP00000294740,9606.ENSP00000311825,9606.ENSP00000328720,9606.ENSP00000333633,9606.ENSP00000341947,9606.ENSP00000345206,9606.ENSP00000351250,9606.ENSP00000353463,9606.ENSP00000355568,9606.ENSP00000357644,9606.ENSP00000362649,9606.ENSP00000364578,9606.ENSP00000372335,9606.ENSP00000379065,9606.ENSP00000384018,9606.ENSP00000395654,9606.ENSP00000398824,…	TRIM28,NCOR1,ZNF281,CTBP2,FOXK1,MTA1,LIN54,RBPJ,TRIM33,GATAD2A,IRF2BP2,GATAD2B,HDAC1,NELFE,NELFA,TRPS1,NCOR2,SMARCA4,PHF21A,PTBP3,ANP32A,C11orf30,TLE3
UniProt Keywords	KW-0694	RNA-binding	10	670	0.55	0.0169	9606.ENSP00000228284,9606.ENSP00000251038,9606.ENSP00000253329,9606.ENSP00000265351,9606.ENSP00000328848,9606.ENSP00000364578,9606.ENSP00000380033,9606.ENSP00000384160,9606.ENSP00000395654,9606.ENSP00000414921	SART3,ZC3H14,PPIL4,XPO5,RBM10,NELFE,DDX17,RBM33,SMARCA4,PTBP3
UniProt Keywords	KW-0747	Spliceosome	6	137	1.01	0.0011	9606.ENSP00000252137,9606.ENSP00000261531,9606.ENSP00000267812,9606.ENSP00000297151,9606.ENSP00000310448,9606.ENSP00000363313	DGCR14,SNW1,MFAP1,SLU7,SART1,PRPF4
UniProt Keywords	KW-0805	Transcription regulation	41	2272	0.63	3.59e-15	9606.ENSP00000218224,9606.ENSP00000253024,9606.ENSP00000256646,9606.ENSP00000261531,9606.ENSP00000267064,9606.ENSP00000268712,9606.ENSP00000277541,9606.ENSP00000292599,9606.ENSP00000294740,9606.ENSP00000311825,9606.ENSP00000319829,9606.ENSP00000320485,9606.ENSP00000328720,9606.ENSP00000333633,9606.ENSP00000341947,9606.ENSP00000344456,9606.ENSP00000345206,9606.ENSP00000349508,9606.ENSP00000351250,…	PQBP1,TRIM28,NOTCH2,SNW1,SMARCC2,NCOR1,NOTCH1,MAML1,ZNF281,CTBP2,ZNF687,ARID1A,FOXK1,MTA1,LIN54,CTNNB1,RBPJ,CHD4,TRIM33,TCF20,GATAD2A,IRF2BP2,GATAD2B,HDAC1,NCOA6,NELFE,RFC1,NELFA,RTF1,TRPS1,DDX17,JMJD1C,NCOR2,SMARCA4,PHF21A,ANP32A,C11orf30,MAML2,TLE3,GTF2I,PIAS2
UniProt Keywords	KW-0832	Ubl conjugation	55	2383	0.74	8.12e-28	9606.ENSP00000228136,9606.ENSP00000251038,9606.ENSP00000252137,9606.ENSP00000253024,9606.ENSP00000253329,9606.ENSP00000256646,9606.ENSP00000261531,9606.ENSP00000263381,9606.ENSP00000266070,9606.ENSP00000267064,9606.ENSP00000267812,9606.ENSP00000268712,9606.ENSP00000277541,9606.ENSP00000278823,9606.ENSP00000282251,9606.ENSP00000283882,9606.ENSP00000294740,9606.ENSP00000297151,9606.ENSP00000300403,…	C11orf58,ZC3H14,DGCR14,TRIM28,PPIL4,NOTCH2,SNW1,WIZ,DIDO1,SMARCC2,MFAP1,NCOR1,NOTCH1,MTA2,CWF19L2,CFDP1,ZNF281,SLU7,TPX2,HCFC1,SART1,RBBP6,ZNF687,ZMYM4,RAI1,SMARCE1,SMCHD1,MTA1,DHX15,LIN54,USP7,CTNNB1,CHD4,TRIM33,TCF20,GATAD2A,IRF2BP2,GATAD2B,SET,HDAC1,NELFE,WRNIP1,RFC1,TRPS1,JMJD1C,NCOR2,RBM33,SMARCA4,TOP2B,PHF21A,PTBP3,CHERP,TLE3,GTF2I,PIAS2
UniProt Keywords	KW-0862	Zinc	25	2317	0.41	0.00028	9606.ENSP00000251038,9606.ENSP00000253024,9606.ENSP00000263381,9606.ENSP00000266070,9606.ENSP00000278823,9606.ENSP00000294740,9606.ENSP00000297151,9606.ENSP00000317872,9606.ENSP00000319829,9606.ENSP00000322915,9606.ENSP00000323074,9606.ENSP00000328848,9606.ENSP00000333633,9606.ENSP00000341947,9606.ENSP00000349508,9606.ENSP00000351250,9606.ENSP00000352463,9606.ENSP00000353463,9606.ENSP00000355568,…	ZC3H14,TRIM28,WIZ,DIDO1,MTA2,ZNF281,SLU7,RBBP6,ZNF687,ZMYM4,RAI1,RBM10,MTA1,LIN54,CHD4,TRIM33,TCF20,GATAD2A,IRF2BP2,GATAD2B,WRNIP1,TRPS1,JMJD1C,PHF21A,PIAS2
UniProt Keywords	KW-0863	Zinc-finger	24	1726	0.52	6.66e-06	9606.ENSP00000251038,9606.ENSP00000253024,9606.ENSP00000263381,9606.ENSP00000266070,9606.ENSP00000278823,9606.ENSP00000294740,9606.ENSP00000297151,9606.ENSP00000317872,9606.ENSP00000319829,9606.ENSP00000322915,9606.ENSP00000323074,9606.ENSP00000328848,9606.ENSP00000333633,9606.ENSP00000349508,9606.ENSP00000351250,9606.ENSP00000352463,9606.ENSP00000353463,9606.ENSP00000355568,9606.ENSP00000357644,…	ZC3H14,TRIM28,WIZ,DIDO1,MTA2,ZNF281,SLU7,RBBP6,ZNF687,ZMYM4,RAI1,RBM10,MTA1,CHD4,TRIM33,TCF20,GATAD2A,IRF2BP2,GATAD2B,WRNIP1,TRPS1,JMJD1C,PHF21A,PIAS2
UniProt Keywords	KW-0914	Notch signaling pathway	5	49	1.38	0.00014	9606.ENSP00000256646,9606.ENSP00000277541,9606.ENSP00000292599,9606.ENSP00000345206,9606.ENSP00000434552	NOTCH2,NOTCH1,MAML1,RBPJ,MAML2
UniProt Keywords	KW-0945	Host-virus interaction	9	534	0.6	0.0145	9606.ENSP00000253024,9606.ENSP00000261531,9606.ENSP00000265351,9606.ENSP00000309555,9606.ENSP00000311825,9606.ENSP00000328720,9606.ENSP00000343535,9606.ENSP00000344456,9606.ENSP00000361777	TRIM28,SNW1,XPO5,HCFC1,CTBP2,FOXK1,USP7,CTNNB1,SET
UniProt Keywords	KW-0991	Mental retardation	12	468	0.78	3.57e-05	9606.ENSP00000218224,9606.ENSP00000251038,9606.ENSP00000267064,9606.ENSP00000309555,9606.ENSP00000320485,9606.ENSP00000323967,9606.ENSP00000344456,9606.ENSP00000349508,9606.ENSP00000352463,9606.ENSP00000357644,9606.ENSP00000361777,9606.ENSP00000395654	PQBP1,ZC3H14,SMARCC2,HCFC1,ARID1A,SMARCE1,CTNNB1,CHD4,TCF20,GATAD2B,SET,SMARCA4
UniProt Keywords	KW-1017	Isopeptide bond	54	1706	0.87	1.21e-33	9606.ENSP00000228136,9606.ENSP00000251038,9606.ENSP00000252137,9606.ENSP00000253024,9606.ENSP00000253329,9606.ENSP00000261531,9606.ENSP00000263381,9606.ENSP00000266070,9606.ENSP00000267064,9606.ENSP00000267812,9606.ENSP00000268712,9606.ENSP00000277541,9606.ENSP00000278823,9606.ENSP00000282251,9606.ENSP00000283882,9606.ENSP00000294740,9606.ENSP00000297151,9606.ENSP00000300403,9606.ENSP00000309555,…	C11orf58,ZC3H14,DGCR14,TRIM28,PPIL4,SNW1,WIZ,DIDO1,SMARCC2,MFAP1,NCOR1,NOTCH1,MTA2,CWF19L2,CFDP1,ZNF281,SLU7,TPX2,HCFC1,SART1,RBBP6,ZNF687,ZMYM4,RAI1,SMARCE1,SMCHD1,MTA1,DHX15,LIN54,USP7,FN1,CHD4,TRIM33,TCF20,GATAD2A,IRF2BP2,GATAD2B,SET,HDAC1,NELFE,WRNIP1,RFC1,TRPS1,DDX17,JMJD1C,NCOR2,RBM33,SMARCA4,TOP2B,PHF21A,PTBP3,CHERP,GTF2I,PIAS2
Pfam	PF00249	Myb-like DNA-binding domain	4	26	1.56	0.0101	9606.ENSP00000267064,9606.ENSP00000268712,9606.ENSP00000333633,9606.ENSP00000384018	SMARCC2,NCOR1,MTA1,NCOR2
Pfam	PF00320	GATA zinc finger	5	14	1.93	4.55e-05	9606.ENSP00000278823,9606.ENSP00000333633,9606.ENSP00000353463,9606.ENSP00000357644,9606.ENSP00000379065	MTA2,MTA1,GATAD2A,GATAD2B,TRPS1
Pfam	PF00628	PHD-finger	5	56	1.32	0.0101	9606.ENSP00000253024,9606.ENSP00000266070,9606.ENSP00000349508,9606.ENSP00000351250,9606.ENSP00000398824	TRIM28,DIDO1,CHD4,TRIM33,PHF21A
SMART	SM00249	PHD zinc finger	6	74	1.28	0.0008	9606.ENSP00000253024,9606.ENSP00000266070,9606.ENSP00000323074,9606.ENSP00000349508,9606.ENSP00000351250,9606.ENSP00000352463	TRIM28,DIDO1,RAI1,CHD4,TRIM33,TCF20
SMART	SM00360	RNA recognition motif	6	115	1.09	0.0045	9606.ENSP00000228284,9606.ENSP00000253329,9606.ENSP00000328848,9606.ENSP00000364578,9606.ENSP00000384160,9606.ENSP00000414921	SART3,PPIL4,RBM10,NELFE,RBM33,PTBP3
SMART	SM00717	SANT SWI3, ADA2, N-CoR and TFIIIB DNA-binding domains	4	43	1.34	0.0111	9606.ENSP00000267064,9606.ENSP00000268712,9606.ENSP00000333633,9606.ENSP00000384018	SMARCC2,NCOR1,MTA1,NCOR2
SMART	SM01275	MamL-1 domain	2	3	2.2	0.0317	9606.ENSP00000292599,9606.ENSP00000434552	MAML1,MAML2
SMART	SM01334	Domain of unknown function	2	3	2.2	0.0317	9606.ENSP00000256646,9606.ENSP00000277541	NOTCH2,NOTCH1
SMART	SM01338	NOTCH signalling plays a fundamental role during a great number of developmental processes in multicellular animals (PMID:10221902, 11112321). NOD and NODP represent a region present in many NOTCH proteins and NOTCH homologs in multiple species such ...	2	4	2.07	0.0317	9606.ENSP00000256646,9606.ENSP00000277541	NOTCH2,NOTCH1
SMART	SM01339	NOTCH signalling plays a fundamental role during a great number of developmental processes in multicellular animals (PMID:10221902, 11112321). NOD and NODP represent a region present in many NOTCH proteins and NOTCH homologs in multiple species such ...	2	4	2.07	0.0317	9606.ENSP00000256646,9606.ENSP00000277541	NOTCH2,NOTCH1
WikiPathways	WP138	Androgen receptor signaling pathway	6	88	1.21	0.00045	9606.ENSP00000268712,9606.ENSP00000323967,9606.ENSP00000344456,9606.ENSP00000362649,9606.ENSP00000384018,9606.ENSP00000465676	NCOR1,SMARCE1,CTNNB1,HDAC1,NCOR2,PIAS2
WikiPathways	WP2064	Neural crest differentiation	6	100	1.15	0.00065	9606.ENSP00000256646,9606.ENSP00000277541,9606.ENSP00000311825,9606.ENSP00000344456,9606.ENSP00000345206,9606.ENSP00000362649	NOTCH2,NOTCH1,CTBP2,CTNNB1,RBPJ,HDAC1
WikiPathways	WP268	Notch signaling	7	45	1.56	7.21e-07	9606.ENSP00000256646,9606.ENSP00000277541,9606.ENSP00000292599,9606.ENSP00000311825,9606.ENSP00000345206,9606.ENSP00000362649,9606.ENSP00000384018	NOTCH2,NOTCH1,MAML1,CTBP2,RBPJ,HDAC1,NCOR2
WikiPathways	WP2840	Hair follicle development: cytodifferentiation - part 3 of 3	4	88	1.03	0.0282	9606.ENSP00000256646,9606.ENSP00000277541,9606.ENSP00000344456,9606.ENSP00000345206	NOTCH2,NOTCH1,CTNNB1,RBPJ
WikiPathways	WP2853	Endoderm differentiation	6	140	1	0.0022	9606.ENSP00000277541,9606.ENSP00000294740,9606.ENSP00000311825,9606.ENSP00000344456,9606.ENSP00000374280,9606.ENSP00000433205	NOTCH1,ZNF281,CTBP2,CTNNB1,RTF1,C11orf30
WikiPathways	WP3414	Initiation of transcription and translation elongation at the HIV-1 LTR	3	32	1.34	0.0209	9606.ENSP00000362649,9606.ENSP00000364578,9606.ENSP00000372335	HDAC1,NELFE,NELFA
WikiPathways	WP3651	Pathways affected in adenoid cystic carcinoma	5	64	1.27	0.00092	9606.ENSP00000268712,9606.ENSP00000277541,9606.ENSP00000320485,9606.ENSP00000323967,9606.ENSP00000382204	NCOR1,NOTCH1,ARID1A,SMARCE1,JMJD1C
WikiPathways	WP3845	Canonical and non-canonical Notch signaling	6	27	1.72	1.08e-06	9606.ENSP00000256646,9606.ENSP00000267812,9606.ENSP00000277541,9606.ENSP00000292599,9606.ENSP00000345206,9606.ENSP00000434552	NOTCH2,MFAP1,NOTCH1,MAML1,RBPJ,MAML2
WikiPathways	WP3971	OSX and miRNAs in tooth development	3	15	1.67	0.0032	9606.ENSP00000256646,9606.ENSP00000277541,9606.ENSP00000344456	NOTCH2,NOTCH1,CTNNB1
WikiPathways	WP4147	PTF1A related regulatory pathway	3	11	1.81	0.0017	9606.ENSP00000277541,9606.ENSP00000344456,9606.ENSP00000345206	NOTCH1,CTNNB1,RBPJ
WikiPathways	WP4204	Tumor suppressor activity of SMARCB1	4	30	1.5	0.00094	9606.ENSP00000267064,9606.ENSP00000320485,9606.ENSP00000323967,9606.ENSP00000395654	SMARCC2,ARID1A,SMARCE1,SMARCA4
WikiPathways	WP4239	Epithelial to mesenchymal transition in colorectal cancer	5	160	0.87	0.0285	9606.ENSP00000256646,9606.ENSP00000277541,9606.ENSP00000344456,9606.ENSP00000345206,9606.ENSP00000346839	NOTCH2,NOTCH1,CTNNB1,RBPJ,FN1
WikiPathways	WP4312	Rett syndrome causing genes	5	47	1.4	0.00045	9606.ENSP00000268712,9606.ENSP00000349508,9606.ENSP00000362649,9606.ENSP00000384018,9606.ENSP00000395654	NCOR1,CHD4,HDAC1,NCOR2,SMARCA4
WikiPathways	WP4320	Effect of progerin on genes involved in Hutchinson-Gilford progeria syndrome	4	25	1.58	0.00065	9606.ENSP00000278823,9606.ENSP00000333633,9606.ENSP00000349508,9606.ENSP00000362649	MTA2,MTA1,CHD4,HDAC1
WikiPathways	WP4674	Head and neck squamous cell carcinoma	4	72	1.12	0.0157	9606.ENSP00000256646,9606.ENSP00000277541,9606.ENSP00000292599,9606.ENSP00000344456	NOTCH2,NOTCH1,MAML1,CTNNB1
WikiPathways	WP61	Notch signaling pathway (Netpath)	9	61	1.54	9.81e-09	9606.ENSP00000256646,9606.ENSP00000261531,9606.ENSP00000268712,9606.ENSP00000277541,9606.ENSP00000292599,9606.ENSP00000345206,9606.ENSP00000362649,9606.ENSP00000384018,9606.ENSP00000434552	NOTCH2,SNW1,NCOR1,NOTCH1,MAML1,RBPJ,HDAC1,NCOR2,MAML2

## Sheet: B, Curated classes of proteins 
All common proteins between two of the three groups (HEK293, 3T3 and BioGRID)	Classes	STRING #category	term ID	term description	observed gene count	background gene count	strength	false discovery rate	matching proteins in your network (IDs)	matching proteins in your network (labels)
ARID1A	Chromatin regulation	GO Component	GO:0071564	npBAF complex	4	12	1.9	3.67e-05	9606.ENSP00000267064,9606.ENSP00000320485,9606.ENSP00000323967,9606.ENSP00000395654	SMARCC2,ARID1A,SMARCE1,SMARCA4
Cell	Chromatin regulation	Reactome	HSA-69278	Cell Cycle, Mitotic	8	518	0.56	0.0492	9606.ENSP00000265295,9606.ENSP00000300403,9606.ENSP00000303427,9606.ENSP00000341947,9606.ENSP00000356448,9606.ENSP00000361777,9606.ENSP00000362649,9606.ENSP00000371321	SPDL1,TPX2,PDS5A,LIN54,TPR,SET,HDAC1,RFC1	cancer target	cancer target
CHD4	Chromatin regulation	GO Component	GO:0016581	NuRD complex	6	14	2	1.75e-08	9606.ENSP00000278823,9606.ENSP00000333633,9606.ENSP00000349508,9606.ENSP00000353463,9606.ENSP00000357644,9606.ENSP00000362649	MTA2,MTA1,CHD4,GATAD2A,GATAD2B,HDAC1
GATAD2A	Chromatin regulation	GO Component	GO:0016582	NuRD complex	6	14	2	1.75e-08	9606.ENSP00000278823,9606.ENSP00000333633,9606.ENSP00000349508,9606.ENSP00000353463,9606.ENSP00000357644,9606.ENSP00000362650	MTA2,MTA1,CHD4,GATAD2A,GATAD2B,HDAC2
GATAD2B	Chromatin regulation	GO Component	GO:0016583	NuRD complex	6	14	2	1.75e-08	9606.ENSP00000278823,9606.ENSP00000333633,9606.ENSP00000349508,9606.ENSP00000353463,9606.ENSP00000357644,9606.ENSP00000362651	MTA2,MTA1,CHD4,GATAD2A,GATAD2B,HDAC3
HDAC1	Chromatin regulation	GO Component	GO:0016584	NuRD complex	6	14	2	1.75e-08	9606.ENSP00000278823,9606.ENSP00000333633,9606.ENSP00000349508,9606.ENSP00000353463,9606.ENSP00000357644,9606.ENSP00000362652	MTA2,MTA1,CHD4,GATAD2A,GATAD2B,HDAC4
JMJD1C	Chromatin regulation	GO Function	GO:0003682	Chromatin binding	20	570	0.92	1.3e-10	9606.ENSP00000253024,9606.ENSP00000268712,9606.ENSP00000277541,9606.ENSP00000278823,9606.ENSP00000309555,9606.ENSP00000311825,9606.ENSP00000320485,9606.ENSP00000323967,9606.ENSP00000333633,9606.ENSP00000344456,9606.ENSP00000345206,9606.ENSP00000356448,9606.ENSP00000361777,9606.ENSP00000362649,9606.ENSP00000363929,9606.ENSP00000364578,9606.ENSP00000382204,9606.ENSP00000384018,9606.ENSP00000396704,…	TRIM28,NCOR1,NOTCH1,MTA2,HCFC1,CTBP2,ARID1A,SMARCE1,MTA1,CTNNB1,RBPJ,TPR,SET,HDAC1,NCOA6,NELFE,JMJD1C,NCOR2,TOP2B,PHF21A
MTA1	Chromatin regulation	GO Component	GO:0016585	NuRD complex	6	14	2	1.75e-08	9606.ENSP00000278823,9606.ENSP00000333633,9606.ENSP00000349508,9606.ENSP00000353463,9606.ENSP00000357644,9606.ENSP00000362653	MTA2,MTA1,CHD4,GATAD2A,GATAD2B,HDAC5
MTA2	Chromatin regulation	GO Component	GO:0016586	NuRD complex	6	14	2	1.75e-08	9606.ENSP00000278823,9606.ENSP00000333633,9606.ENSP00000349508,9606.ENSP00000353463,9606.ENSP00000357644,9606.ENSP00000362654	MTA2,MTA1,CHD4,GATAD2A,GATAD2B,HDAC6
PDS5A	Chromatin regulation	Reactome	HSA-69278	Cell Cycle, Mitotic	8	518	0.56	0.0492	9606.ENSP00000265295,9606.ENSP00000300403,9606.ENSP00000303427,9606.ENSP00000341947,9606.ENSP00000356448,9606.ENSP00000361777,9606.ENSP00000362649,9606.ENSP00000371321	SPDL1,TPX2,PDS5A,LIN54,TPR,SET,HDAC1,RFC1
PHF21A	Chromatin regulation	GO Function	GO:0003682	Chromatin binding	20	570	0.92	1.3e-10	9606.ENSP00000253024,9606.ENSP00000268712,9606.ENSP00000277541,9606.ENSP00000278823,9606.ENSP00000309555,9606.ENSP00000311825,9606.ENSP00000320485,9606.ENSP00000323967,9606.ENSP00000333633,9606.ENSP00000344456,9606.ENSP00000345206,9606.ENSP00000356448,9606.ENSP00000361777,9606.ENSP00000362649,9606.ENSP00000363929,9606.ENSP00000364578,9606.ENSP00000382204,9606.ENSP00000384018,9606.ENSP00000396704,…	TRIM28,NCOR1,NOTCH1,MTA2,HCFC1,CTBP2,ARID1A,SMARCE1,MTA1,CTNNB1,RBPJ,TPR,SET,HDAC1,NCOA6,NELFE,JMJD1C,NCOR2,TOP2B,PHF21A
SET	Chromatin regulation	Reactome	HSA-69278	Cell Cycle, Mitotic	8	518	0.56	0.0492	9606.ENSP00000265295,9606.ENSP00000300403,9606.ENSP00000303427,9606.ENSP00000341947,9606.ENSP00000356448,9606.ENSP00000361777,9606.ENSP00000362649,9606.ENSP00000371321	SPDL1,TPX2,PDS5A,LIN54,TPR,SET,HDAC1,RFC1
SMARCA4	Chromatin regulation	GO Component	GO:0071565	npBAF complex	4	12	1.9	3.67e-05	9606.ENSP00000267064,9606.ENSP00000320485,9606.ENSP00000323967,9606.ENSP00000395655	SMARCC2,ARID1A,SMARCE1,SMARCA5
SMARCC2	Chromatin regulation	GO Component	GO:0071566	npBAF complex	4	12	1.9	3.67e-05	9606.ENSP00000267064,9606.ENSP00000320485,9606.ENSP00000323967,9606.ENSP00000395656	SMARCC2,ARID1A,SMARCE1,SMARCA6
SMARCE1	Chromatin regulation	GO Component	GO:0071567	npBAF complex	4	12	1.9	3.67e-05	9606.ENSP00000267064,9606.ENSP00000320485,9606.ENSP00000323967,9606.ENSP00000395657	SMARCC2,ARID1A,SMARCE1,SMARCA7
SMCHD1	Chromatin regulation	GO Process	GO:0006338	Chromatin remodeling	10	206	1.06	5e-06	9606.ENSP00000267064,9606.ENSP00000278823,9606.ENSP00000309555,9606.ENSP00000320485,9606.ENSP00000323967,9606.ENSP00000326603,9606.ENSP00000349508,9606.ENSP00000357644,9606.ENSP00000362649,9606.ENSP00000395654	SMARCC2,MTA2,HCFC1,ARID1A,SMARCE1,SMCHD1,CHD4,GATAD2B,HDAC1,SMARCA4
SPDL1	Chromatin regulation	Reactome	HSA-69278	Cell Cycle, Mitotic	8	518	0.56	0.0492	9606.ENSP00000265295,9606.ENSP00000300403,9606.ENSP00000303427,9606.ENSP00000341947,9606.ENSP00000356448,9606.ENSP00000361777,9606.ENSP00000362649,9606.ENSP00000371321	SPDL1,TPX2,PDS5A,LIN54,TPR,SET,HDAC1,RFC1	Cancer Biomarker	Cancer Biomarker
TPR	Chromatin regulation	Reactome	HSA-69278	Cell Cycle, Mitotic	8	518	0.56	0.0492	9606.ENSP00000265295,9606.ENSP00000300403,9606.ENSP00000303427,9606.ENSP00000341947,9606.ENSP00000356448,9606.ENSP00000361777,9606.ENSP00000362649,9606.ENSP00000371321	SPDL1,TPX2,PDS5A,LIN54,TPR,SET,HDAC1,RFC1	This gene encodes a large coiled-coil protein that forms intranuclear filaments attached to the inner surface of nuclear pore complexes (NPCs). The protein directly interacts with several components of the NPC. It is required for the nuclear export of mRNAs and some proteins. Oncogenic fusions of the 5' end of this gene with several different kinase genes occur in some neoplasias.
EMSY	DNA repair/replication	GO Process	GO:0006974	Cellular response to DNA damage stimulus	11	793	0.51	0.0399	9606.ENSP00000253024,9606.ENSP00000261531,9606.ENSP00000303427,9606.ENSP00000317872,9606.ENSP00000326603,9606.ENSP00000333633,9606.ENSP00000343535,9606.ENSP00000363929,9606.ENSP00000370150,9606.ENSP00000371321,9606.ENSP00000433205	TRIM28,SNW1,PDS5A,RBBP6,SMCHD1,MTA1,USP7,NCOA6,WRNIP1,RFC1,C11orf30
RFC1	DNA repair/replication	GO Function	GO:0008094	DNA-dependent ATPase activity	5	93	1.1	0.006	9606.ENSP00000349508,9606.ENSP00000370150,9606.ENSP00000371321,9606.ENSP00000395654,9606.ENSP00000396704	CHD4,WRNIP1,RFC1,SMARCA4,TOP2B
TOP2B	DNA repair/replication	GO Function	GO:0008095	DNA-dependent ATPase activity	5	93	1.1	0.006	9606.ENSP00000349508,9606.ENSP00000370150,9606.ENSP00000371321,9606.ENSP00000395654,9606.ENSP00000396705	CHD4,WRNIP1,RFC1,SMARCA4,TOP2B
WRNIP1	DNA repair/replication	GO Function	GO:0008096	DNA-dependent ATPase activity	5	93	1.1	0.006	9606.ENSP00000349508,9606.ENSP00000370150,9606.ENSP00000371321,9606.ENSP00000395654,9606.ENSP00000396706	CHD4,WRNIP1,RFC1,SMARCA4,TOP2B
MAML1	Notch signaling	GO Component	GO:0002193	MAML1-RBP-Jkappa- ICN1 complex	3	3	2.37	9.06e-05	9606.ENSP00000277541,9606.ENSP00000292599,9606.ENSP00000345206	NOTCH1,MAML1,RBPJ
MAML2	Notch signaling	GO Process	GO:0007219	Notch signaling pathway	6	120	1.07	0.0019	9606.ENSP00000256646,9606.ENSP00000261531,9606.ENSP00000277541,9606.ENSP00000292599,9606.ENSP00000345206,9606.ENSP00000434552	NOTCH2,SNW1,NOTCH1,MAML1,RBPJ,MAML2
NOTCH1	Notch signaling	GO Component	GO:0002193	MAML1-RBP-Jkappa- ICN1 complex	3	3	2.37	9.06e-05	9606.ENSP00000277541,9606.ENSP00000292599,9606.ENSP00000345206	NOTCH1,MAML1,RBPJ
NOTCH2	Notch signaling	GO Process	GO:0007219	Notch signaling pathway	6	120	1.07	0.0019	9606.ENSP00000256646,9606.ENSP00000261531,9606.ENSP00000277541,9606.ENSP00000292599,9606.ENSP00000345206,9606.ENSP00000434552	NOTCH2,SNW1,NOTCH1,MAML1,RBPJ,MAML2
RBPJ	Notch signaling	GO Component	GO:0002193	MAML1-RBP-Jkappa- ICN1 complex	3	3	2.37	9.06e-05	9606.ENSP00000277541,9606.ENSP00000292599,9606.ENSP00000345206	NOTCH1,MAML1,RBPJ
AKR1A1	Other proteins	GO Process	GO:0006725	Cellular aromatic compound metabolic process	41	2882	0.53	4.87e-11	9606.ENSP00000218224,9606.ENSP00000228284,9606.ENSP00000252137,9606.ENSP00000253024,9606.ENSP00000256646,9606.ENSP00000261531,9606.ENSP00000265351,9606.ENSP00000266070,9606.ENSP00000267812,9606.ENSP00000277541,9606.ENSP00000278823,9606.ENSP00000282251,9606.ENSP00000292599,9606.ENSP00000297151,9606.ENSP00000303427,9606.ENSP00000310448,9606.ENSP00000317872,9606.ENSP00000326603,9606.ENSP00000328720,…	PQBP1,SART3,DGCR14,TRIM28,NOTCH2,SNW1,XPO5,DIDO1,MFAP1,NOTCH1,MTA2,CWF19L2,MAML1,SLU7,PDS5A,SART1,RBBP6,SMCHD1,FOXK1,RBM10,MTA1,DHX15,USP7,RBPJ,GATAD2A,AKR1A1,PRPF4,NCOA6,NELFE,WRNIP1,RFC1,NELFA,RTF1,DDX17,SMARCA4,TOP2B,PTBP3,C11orf30,MAML2,CHERP,GTF2I
C11orf58	Other proteins	UniProt Keywords	KW-0007	Acetylation	52	3341	0.56	4.34e-18	9606.ENSP00000228136,9606.ENSP00000228284,9606.ENSP00000251038,9606.ENSP00000252137,9606.ENSP00000253024,9606.ENSP00000261531,9606.ENSP00000265295,9606.ENSP00000265351,9606.ENSP00000266070,9606.ENSP00000267064,9606.ENSP00000267812,9606.ENSP00000268712,9606.ENSP00000273258,9606.ENSP00000278823,9606.ENSP00000292599,9606.ENSP00000297151,9606.ENSP00000300403,9606.ENSP00000303427,9606.ENSP00000309555,…	C11orf58,SART3,ZC3H14,DGCR14,TRIM28,SNW1,SPDL1,XPO5,DIDO1,SMARCC2,MFAP1,NCOR1,ARL6IP5,MTA2,MAML1,SLU7,TPX2,PDS5A,HCFC1,RBBP6,ARID1A,ZMYM4,SMCHD1,FOXK1,RBM10,MTA1,DHX15,LIN54,USP7,CTNNB1,RBPJ,CHD4,TRIM33,TCF20,IRF2BP2,TPR,AKR1A1,SET,GNL2,HDAC1,PRPF4,NCOA6,WRNIP1,DDX17,NCOR2,RBM33,SMARCA4,TOP2B,PTBP3,CHERP,TLE3,GTF2I
CFDP1	Other proteins	GO Process	GO:0048523	Negative regulation of cellular process	46	4874	0.35	7.8e-07	9606.ENSP00000251038,9606.ENSP00000253024,9606.ENSP00000256646,9606.ENSP00000261531,9606.ENSP00000265295,9606.ENSP00000267064,9606.ENSP00000268712,9606.ENSP00000273258,9606.ENSP00000277541,9606.ENSP00000278823,9606.ENSP00000283882,9606.ENSP00000294740,9606.ENSP00000300403,9606.ENSP00000303427,9606.ENSP00000309555,9606.ENSP00000311825,9606.ENSP00000320485,9606.ENSP00000323967,9606.ENSP00000326603,…	ZC3H14,TRIM28,NOTCH2,SNW1,SPDL1,SMARCC2,NCOR1,ARL6IP5,NOTCH1,MTA2,CFDP1,ZNF281,TPX2,PDS5A,HCFC1,CTBP2,ARID1A,SMARCE1,SMCHD1,FOXK1,RBM10,MTA1,USP7,CTNNB1,RBPJ,FN1,TRIM33,GATAD2A,IRF2BP2,TPR,GATAD2B,SET,HDAC1,NELFE,RFC1,NELFA,RTF1,TRPS1,NCOR2,SMARCA4,TOP2B,PHF21A,PTBP3,CHERP,TLE3,PIAS2
FN1	Other proteins	GO Process	GO:0009966	Regulation of signal transduction	26	3107	0.3	0.0282	9606.ENSP00000256646,9606.ENSP00000261531,9606.ENSP00000268712,9606.ENSP00000273258,9606.ENSP00000277541,9606.ENSP00000278823,9606.ENSP00000292599,9606.ENSP00000300403,9606.ENSP00000311825,9606.ENSP00000339467,9606.ENSP00000344456,9606.ENSP00000345206,9606.ENSP00000346839,9606.ENSP00000349508,9606.ENSP00000351250,9606.ENSP00000362649,9606.ENSP00000364578,9606.ENSP00000365569,9606.ENSP00000379065,…	NOTCH2,SNW1,NCOR1,ARL6IP5,NOTCH1,MTA2,MAML1,TPX2,CTBP2,RHOG,CTNNB1,RBPJ,FN1,CHD4,TRIM33,HDAC1,NELFE,FLOT1,TRPS1,USP34,NCOR2,SMARCA4,MAML2,CHERP,TLE3,PIAS2
MARCKS	Protein modifiers	GO Function	GO:0019899	Enzyme binding	30	2239	0.5	9.16e-07	9606.ENSP00000228284,9606.ENSP00000253024,9606.ENSP00000256646,9606.ENSP00000261531,9606.ENSP00000263381,9606.ENSP00000265295,9606.ENSP00000265351,9606.ENSP00000268712,9606.ENSP00000277541,9606.ENSP00000278823,9606.ENSP00000292599,9606.ENSP00000300403,9606.ENSP00000311825,9606.ENSP00000317872,9606.ENSP00000333633,9606.ENSP00000339467,9606.ENSP00000343535,9606.ENSP00000344456,9606.ENSP00000346839,…	SART3,TRIM28,NOTCH2,SNW1,WIZ,SPDL1,XPO5,NCOR1,NOTCH1,MTA2,MAML1,TPX2,CTBP2,RBBP6,MTA1,RHOG,USP7,CTNNB1,FN1,CHD4,TPR,HDAC1,NCOA6,FLOT1,RTF1,NCOR2,SMARCA4,TOP2B,PIAS2,MARCKS
PIAS2	Protein modifiers	GO Function	GO:0019899	Enzyme binding	30	2239	0.5	9.16e-07	9606.ENSP00000228284,9606.ENSP00000253024,9606.ENSP00000256646,9606.ENSP00000261531,9606.ENSP00000263381,9606.ENSP00000265295,9606.ENSP00000265351,9606.ENSP00000268712,9606.ENSP00000277541,9606.ENSP00000278823,9606.ENSP00000292599,9606.ENSP00000300403,9606.ENSP00000311825,9606.ENSP00000317872,9606.ENSP00000333633,9606.ENSP00000339467,9606.ENSP00000343535,9606.ENSP00000344456,9606.ENSP00000346839,…	SART3,TRIM28,NOTCH2,SNW1,WIZ,SPDL1,XPO5,NCOR1,NOTCH1,MTA2,MAML1,TPX2,CTBP2,RBBP6,MTA1,RHOG,USP7,CTNNB1,FN1,CHD4,TPR,HDAC1,NCOA6,FLOT1,RTF1,NCOR2,SMARCA4,TOP2B,PIAS2,MARCKS
PPIL4	Protein modifiers	GO Process	GO:0044260	Cellular macromolecule metabolic process	38	4976	0.26	0.0051	9606.ENSP00000253024,9606.ENSP00000253329,9606.ENSP00000256646,9606.ENSP00000261531,9606.ENSP00000266070,9606.ENSP00000277541,9606.ENSP00000278823,9606.ENSP00000292599,9606.ENSP00000303427,9606.ENSP00000309555,9606.ENSP00000317872,9606.ENSP00000326603,9606.ENSP00000328720,9606.ENSP00000333633,9606.ENSP00000343535,9606.ENSP00000344456,9606.ENSP00000345206,9606.ENSP00000346839,9606.ENSP00000351250,…	TRIM28,PPIL4,NOTCH2,SNW1,DIDO1,NOTCH1,MTA2,MAML1,PDS5A,HCFC1,RBBP6,SMCHD1,FOXK1,MTA1,USP7,CTNNB1,RBPJ,FN1,TRIM33,GATAD2A,IRF2BP2,TPR,SET,HDAC1,NCOA6,NELFE,WRNIP1,RFC1,NELFA,RTF1,USP34,JMJD1C,SMARCA4,TOP2B,C11orf30,MAML2,GTF2I,PIAS2	WNT signaling	Intracranial aneurysm
USP34	Protein modifiers	GO Process	GO:0044260	Cellular macromolecule metabolic process	38	4976	0.26	0.0051	9606.ENSP00000253024,9606.ENSP00000253329,9606.ENSP00000256646,9606.ENSP00000261531,9606.ENSP00000266070,9606.ENSP00000277541,9606.ENSP00000278823,9606.ENSP00000292599,9606.ENSP00000303427,9606.ENSP00000309555,9606.ENSP00000317872,9606.ENSP00000326603,9606.ENSP00000328720,9606.ENSP00000333633,9606.ENSP00000343535,9606.ENSP00000344456,9606.ENSP00000345206,9606.ENSP00000346839,9606.ENSP00000351250,…	TRIM28,PPIL4,NOTCH2,SNW1,DIDO1,NOTCH1,MTA2,MAML1,PDS5A,HCFC1,RBBP6,SMCHD1,FOXK1,MTA1,USP7,CTNNB1,RBPJ,FN1,TRIM33,GATAD2A,IRF2BP2,TPR,SET,HDAC1,NCOA6,NELFE,WRNIP1,RFC1,NELFA,RTF1,USP34,JMJD1C,SMARCA4,TOP2B,C11orf30,MAML2,GTF2I,PIAS2
USP7	Protein modifiers	GO Function	GO:0019899	Enzyme binding	30	2239	0.5	9.16e-07	9606.ENSP00000228284,9606.ENSP00000253024,9606.ENSP00000256646,9606.ENSP00000261531,9606.ENSP00000263381,9606.ENSP00000265295,9606.ENSP00000265351,9606.ENSP00000268712,9606.ENSP00000277541,9606.ENSP00000278823,9606.ENSP00000292599,9606.ENSP00000300403,9606.ENSP00000311825,9606.ENSP00000317872,9606.ENSP00000333633,9606.ENSP00000339467,9606.ENSP00000343535,9606.ENSP00000344456,9606.ENSP00000346839,…	SART3,TRIM28,NOTCH2,SNW1,WIZ,SPDL1,XPO5,NCOR1,NOTCH1,MTA2,MAML1,TPX2,CTBP2,RBBP6,MTA1,RHOG,USP7,CTNNB1,FN1,CHD4,TPR,HDAC1,NCOA6,FLOT1,RTF1,NCOR2,SMARCA4,TOP2B,PIAS2,MARCKS
DIDO1	Putative transcription factors	GO Process	GO:0006351	Transcription, DNA-templated	14	567	0.76	2.38e-05	9606.ENSP00000253024,9606.ENSP00000256646,9606.ENSP00000261531,9606.ENSP00000266070,9606.ENSP00000277541,9606.ENSP00000292599,9606.ENSP00000345206,9606.ENSP00000363929,9606.ENSP00000364578,9606.ENSP00000372335,9606.ENSP00000374280,9606.ENSP00000395654,9606.ENSP00000434552,9606.ENSP00000460070	TRIM28,NOTCH2,SNW1,DIDO1,NOTCH1,MAML1,RBPJ,NCOA6,NELFE,NELFA,RTF1,SMARCA4,MAML2,GTF2I
WIZ	Putative transcription factors	GO Function	GO:0140110	Transcription regulator activity	32	1657	0.66	3.03e-11	9606.ENSP00000218224,9606.ENSP00000253024,9606.ENSP00000261531,9606.ENSP00000263381,9606.ENSP00000267064,9606.ENSP00000268712,9606.ENSP00000277541,9606.ENSP00000278823,9606.ENSP00000292599,9606.ENSP00000294740,9606.ENSP00000309555,9606.ENSP00000311825,9606.ENSP00000320485,9606.ENSP00000322915,9606.ENSP00000323074,9606.ENSP00000323967,9606.ENSP00000328720,9606.ENSP00000333633,9606.ENSP00000344456,…	PQBP1,TRIM28,SNW1,WIZ,SMARCC2,NCOR1,NOTCH1,MTA2,MAML1,ZNF281,HCFC1,CTBP2,ARID1A,ZMYM4,RAI1,SMARCE1,FOXK1,MTA1,CTNNB1,RBPJ,TCF20,IRF2BP2,HDAC1,NCOA6,TRPS1,DDX17,NCOR2,SMARCA4,MAML2,TLE3,GTF2I,PIAS2
ZMYM4	Putative transcription factors	GO Function	GO:0140110	Transcription regulator activity	32	1657	0.66	3.03e-11	9606.ENSP00000218224,9606.ENSP00000253024,9606.ENSP00000261531,9606.ENSP00000263381,9606.ENSP00000267064,9606.ENSP00000268712,9606.ENSP00000277541,9606.ENSP00000278823,9606.ENSP00000292599,9606.ENSP00000294740,9606.ENSP00000309555,9606.ENSP00000311825,9606.ENSP00000320485,9606.ENSP00000322915,9606.ENSP00000323074,9606.ENSP00000323967,9606.ENSP00000328720,9606.ENSP00000333633,9606.ENSP00000344456,…	PQBP1,TRIM28,SNW1,WIZ,SMARCC2,NCOR1,NOTCH1,MTA2,MAML1,ZNF281,HCFC1,CTBP2,ARID1A,ZMYM4,RAI1,SMARCE1,FOXK1,MTA1,CTNNB1,RBPJ,TCF20,IRF2BP2,HDAC1,NCOA6,TRPS1,DDX17,NCOR2,SMARCA4,MAML2,TLE3,GTF2I,PIAS2
ZNF687	Putative transcription factors	GO Function	GO:0003677	DNA binding	36	2470	0.54	1.47e-09	9606.ENSP00000218224,9606.ENSP00000253024,9606.ENSP00000267064,9606.ENSP00000268712,9606.ENSP00000277541,9606.ENSP00000278823,9606.ENSP00000294740,9606.ENSP00000309555,9606.ENSP00000319829,9606.ENSP00000320485,9606.ENSP00000322915,9606.ENSP00000323074,9606.ENSP00000323967,9606.ENSP00000326603,9606.ENSP00000328720,9606.ENSP00000333633,9606.ENSP00000341947,9606.ENSP00000345206,9606.ENSP00000349508,…	PQBP1,TRIM28,SMARCC2,NCOR1,NOTCH1,MTA2,ZNF281,HCFC1,ZNF687,ARID1A,ZMYM4,RAI1,SMARCE1,SMCHD1,FOXK1,MTA1,LIN54,RBPJ,CHD4,TRIM33,TCF20,GATAD2A,GATAD2B,SET,HDAC1,WRNIP1,RFC1,RTF1,TRPS1,JMJD1C,NCOR2,SMARCA4,TOP2B,PHF21A,GTF2I,PIAS2	PI3K/AKT	Mutations in this gene are the cause of Paget disease of bone
ANP32A	RNA processing	GO Function	GO:0003723	RNA binding	26	1649	0.57	5.67e-07	9606.ENSP00000228284,9606.ENSP00000251038,9606.ENSP00000253024,9606.ENSP00000253329,9606.ENSP00000261531,9606.ENSP00000265351,9606.ENSP00000266070,9606.ENSP00000267812,9606.ENSP00000297151,9606.ENSP00000310448,9606.ENSP00000317872,9606.ENSP00000323967,9606.ENSP00000328848,9606.ENSP00000336741,9606.ENSP00000352463,9606.ENSP00000356448,9606.ENSP00000362153,9606.ENSP00000363313,9606.ENSP00000364578,…	SART3,ZC3H14,TRIM28,PPIL4,SNW1,XPO5,DIDO1,MFAP1,SLU7,SART1,RBBP6,SMARCE1,RBM10,DHX15,TCF20,TPR,GNL2,PRPF4,NELFE,RTF1,DDX17,RBM33,SMARCA4,PTBP3,ANP32A,CHERP
CHERP	RNA processing	GO Process	GO:0006394	mRNA processing	15	468	0.88	4.01e-07	9606.ENSP00000218224,9606.ENSP00000228284,9606.ENSP00000252137,9606.ENSP00000261531,9606.ENSP00000267812,9606.ENSP00000282251,9606.ENSP00000297151,9606.ENSP00000310448,9606.ENSP00000317872,9606.ENSP00000328848,9606.ENSP00000336741,9606.ENSP00000363313,9606.ENSP00000380033,9606.ENSP00000414921,9606.ENSP00000439853	PQBP1,SART3,DGCR14,SNW1,MFAP1,CWF19L2,SLU7,SART1,RBBP6,RBM10,DHX15,PRPF4,DDX17,PTBP3,CHERP
CWF19L2	RNA processing	GO Component	GO:0005681	Spliceosomal complex	8	192	0.99	0.00011	9606.ENSP00000252137,9606.ENSP00000261531,9606.ENSP00000267812,9606.ENSP00000282251,9606.ENSP00000297151,9606.ENSP00000310448,9606.ENSP00000336741,9606.ENSP00000363313	DGCR14,SNW1,MFAP1,CWF19L2,SLU7,SART1,DHX15,PRPF4
DDX17	RNA processing	GO Process	GO:0006396	mRNA processing	15	468	0.88	4.01e-07	9606.ENSP00000218224,9606.ENSP00000228284,9606.ENSP00000252137,9606.ENSP00000261531,9606.ENSP00000267812,9606.ENSP00000282251,9606.ENSP00000297151,9606.ENSP00000310448,9606.ENSP00000317872,9606.ENSP00000328848,9606.ENSP00000336741,9606.ENSP00000363313,9606.ENSP00000380033,9606.ENSP00000414921,9606.ENSP00000439855	PQBP1,SART3,DGCR14,SNW1,MFAP1,CWF19L2,SLU7,SART1,RBBP6,RBM10,DHX15,PRPF4,DDX17,PTBP3,CHERP
DHX15	RNA processing	GO Component	GO:0005681	Spliceosomal complex	8	192	0.99	0.00011	9606.ENSP00000252137,9606.ENSP00000261531,9606.ENSP00000267812,9606.ENSP00000282251,9606.ENSP00000297151,9606.ENSP00000310448,9606.ENSP00000336741,9606.ENSP00000363313	DGCR14,SNW1,MFAP1,CWF19L2,SLU7,SART1,DHX15,PRPF4
ESS2	RNA processing	GO Component	GO:0005681	Spliceosomal complex	8	192	0.99	0.00011	9606.ENSP00000252137,9606.ENSP00000261531,9606.ENSP00000267812,9606.ENSP00000282251,9606.ENSP00000297151,9606.ENSP00000310448,9606.ENSP00000336741,9606.ENSP00000363313	DGCR14,SNW1,MFAP1,CWF19L2,SLU7,SART1,DHX15,PRPF4
GNL2	RNA processing	GO Function	GO:0003723	RNA binding	26	1649	0.57	5.67e-07	9606.ENSP00000228284,9606.ENSP00000251038,9606.ENSP00000253024,9606.ENSP00000253329,9606.ENSP00000261531,9606.ENSP00000265351,9606.ENSP00000266070,9606.ENSP00000267812,9606.ENSP00000297151,9606.ENSP00000310448,9606.ENSP00000317872,9606.ENSP00000323967,9606.ENSP00000328848,9606.ENSP00000336741,9606.ENSP00000352463,9606.ENSP00000356448,9606.ENSP00000362153,9606.ENSP00000363313,9606.ENSP00000364578,…	SART3,ZC3H14,TRIM28,PPIL4,SNW1,XPO5,DIDO1,MFAP1,SLU7,SART1,RBBP6,SMARCE1,RBM10,DHX15,TCF20,TPR,GNL2,PRPF4,NELFE,RTF1,DDX17,RBM33,SMARCA4,PTBP3,ANP32A,CHERP
MFAP1	RNA processing	GO Component	GO:0005681	Spliceosomal complex	8	192	0.99	0.00011	9606.ENSP00000252137,9606.ENSP00000261531,9606.ENSP00000267812,9606.ENSP00000282251,9606.ENSP00000297151,9606.ENSP00000310448,9606.ENSP00000336741,9606.ENSP00000363313	DGCR14,SNW1,MFAP1,CWF19L2,SLU7,SART1,DHX15,PRPF4
PQBP1	RNA processing	GO Process	GO:0006399	mRNA processing	15	468	0.88	4.01e-07	9606.ENSP00000218224,9606.ENSP00000228284,9606.ENSP00000252137,9606.ENSP00000261531,9606.ENSP00000267812,9606.ENSP00000282251,9606.ENSP00000297151,9606.ENSP00000310448,9606.ENSP00000317872,9606.ENSP00000328848,9606.ENSP00000336741,9606.ENSP00000363313,9606.ENSP00000380033,9606.ENSP00000414921,9606.ENSP00000439858	PQBP1,SART3,DGCR14,SNW1,MFAP1,CWF19L2,SLU7,SART1,RBBP6,RBM10,DHX15,PRPF4,DDX17,PTBP3,CHERP
PRPF4	RNA processing	GO Component	GO:0005681	Spliceosomal complex	8	192	0.99	0.00011	9606.ENSP00000252137,9606.ENSP00000261531,9606.ENSP00000267812,9606.ENSP00000282251,9606.ENSP00000297151,9606.ENSP00000310448,9606.ENSP00000336741,9606.ENSP00000363313	DGCR14,SNW1,MFAP1,CWF19L2,SLU7,SART1,DHX15,PRPF4
PTBP3	RNA processing	GO Process	GO:0006400	mRNA processing	15	468	0.88	4.01e-07	9606.ENSP00000218224,9606.ENSP00000228284,9606.ENSP00000252137,9606.ENSP00000261531,9606.ENSP00000267812,9606.ENSP00000282251,9606.ENSP00000297151,9606.ENSP00000310448,9606.ENSP00000317872,9606.ENSP00000328848,9606.ENSP00000336741,9606.ENSP00000363313,9606.ENSP00000380033,9606.ENSP00000414921,9606.ENSP00000439859	PQBP1,SART3,DGCR14,SNW1,MFAP1,CWF19L2,SLU7,SART1,RBBP6,RBM10,DHX15,PRPF4,DDX17,PTBP3,CHERP
RBBP6	RNA processing	GO Process	GO:0006401	mRNA processing	15	468	0.88	4.01e-07	9606.ENSP00000218224,9606.ENSP00000228284,9606.ENSP00000252137,9606.ENSP00000261531,9606.ENSP00000267812,9606.ENSP00000282251,9606.ENSP00000297151,9606.ENSP00000310448,9606.ENSP00000317872,9606.ENSP00000328848,9606.ENSP00000336741,9606.ENSP00000363313,9606.ENSP00000380033,9606.ENSP00000414921,9606.ENSP00000439860	PQBP1,SART3,DGCR14,SNW1,MFAP1,CWF19L2,SLU7,SART1,RBBP6,RBM10,DHX15,PRPF4,DDX17,PTBP3,CHERP
RBM10	RNA processing	GO Process	GO:0006398	mRNA processing	15	468	0.88	4.01e-07	9606.ENSP00000218224,9606.ENSP00000228284,9606.ENSP00000252137,9606.ENSP00000261531,9606.ENSP00000267812,9606.ENSP00000282251,9606.ENSP00000297151,9606.ENSP00000310448,9606.ENSP00000317872,9606.ENSP00000328848,9606.ENSP00000336741,9606.ENSP00000363313,9606.ENSP00000380033,9606.ENSP00000414921,9606.ENSP00000439857	PQBP1,SART3,DGCR14,SNW1,MFAP1,CWF19L2,SLU7,SART1,RBBP6,RBM10,DHX15,PRPF4,DDX17,PTBP3,CHERP
RBM33	RNA processing	GO Function	GO:0003723	RNA binding	26	1649	0.57	5.67e-07	9606.ENSP00000228284,9606.ENSP00000251038,9606.ENSP00000253024,9606.ENSP00000253329,9606.ENSP00000261531,9606.ENSP00000265351,9606.ENSP00000266070,9606.ENSP00000267812,9606.ENSP00000297151,9606.ENSP00000310448,9606.ENSP00000317872,9606.ENSP00000323967,9606.ENSP00000328848,9606.ENSP00000336741,9606.ENSP00000352463,9606.ENSP00000356448,9606.ENSP00000362153,9606.ENSP00000363313,9606.ENSP00000364578,…	SART3,ZC3H14,TRIM28,PPIL4,SNW1,XPO5,DIDO1,MFAP1,SLU7,SART1,RBBP6,SMARCE1,RBM10,DHX15,TCF20,TPR,GNL2,PRPF4,NELFE,RTF1,DDX17,RBM33,SMARCA4,PTBP3,ANP32A,CHERP
SART1	RNA processing	GO Component	GO:0005681	Spliceosomal complex	8	192	0.99	0.00011	9606.ENSP00000252137,9606.ENSP00000261531,9606.ENSP00000267812,9606.ENSP00000282251,9606.ENSP00000297151,9606.ENSP00000310448,9606.ENSP00000336741,9606.ENSP00000363313	DGCR14,SNW1,MFAP1,CWF19L2,SLU7,SART1,DHX15,PRPF4
SART3	RNA processing	GO Process	GO:0006400	mRNA processing	15	468	0.88	4.01e-07	9606.ENSP00000218224,9606.ENSP00000228284,9606.ENSP00000252137,9606.ENSP00000261531,9606.ENSP00000267812,9606.ENSP00000282251,9606.ENSP00000297151,9606.ENSP00000310448,9606.ENSP00000317872,9606.ENSP00000328848,9606.ENSP00000336741,9606.ENSP00000363313,9606.ENSP00000380033,9606.ENSP00000414921,9606.ENSP00000439859	PQBP1,SART3,DGCR14,SNW1,MFAP1,CWF19L2,SLU7,SART1,RBBP6,RBM10,DHX15,PRPF4,DDX17,PTBP3,CHERP
SLU7	RNA processing	GO Component	GO:0005681	Spliceosomal complex	8	192	0.99	0.00011	9606.ENSP00000252137,9606.ENSP00000261531,9606.ENSP00000267812,9606.ENSP00000282251,9606.ENSP00000297151,9606.ENSP00000310448,9606.ENSP00000336741,9606.ENSP00000363313	DGCR14,SNW1,MFAP1,CWF19L2,SLU7,SART1,DHX15,PRPF4
XPO5	RNA processing	GO Process	GO:0016070	RNA metabolic process	29	1584	0.64	2.06e-09	9606.ENSP00000218224,9606.ENSP00000228284,9606.ENSP00000252137,9606.ENSP00000253024,9606.ENSP00000256646,9606.ENSP00000261531,9606.ENSP00000265351,9606.ENSP00000266070,9606.ENSP00000267812,9606.ENSP00000277541,9606.ENSP00000282251,9606.ENSP00000292599,9606.ENSP00000297151,9606.ENSP00000310448,9606.ENSP00000317872,9606.ENSP00000328848,9606.ENSP00000336741,9606.ENSP00000345206,9606.ENSP00000363313,…	PQBP1,SART3,DGCR14,TRIM28,NOTCH2,SNW1,XPO5,DIDO1,MFAP1,NOTCH1,CWF19L2,MAML1,SLU7,SART1,RBBP6,RBM10,DHX15,RBPJ,PRPF4,NCOA6,NELFE,NELFA,RTF1,DDX17,SMARCA4,PTBP3,MAML2,CHERP,GTF2I
ZC3H14	RNA processing	GO Process	GO:0050684	Regulation of mRNA processing	7	149	1.04	0.00058	9606.ENSP00000228284,9606.ENSP00000251038,9606.ENSP00000261531,9606.ENSP00000328848,9606.ENSP00000364578,9606.ENSP00000380033,9606.ENSP00000414921	SART3,ZC3H14,SNW1,RBM10,NELFE,DDX17,PTBP3
ARL6IP5	Signaling crosstalk	GO Process	GO:0009966	Regulation of signal transduction	26	3107	0.3	0.0282	9606.ENSP00000256646,9606.ENSP00000261531,9606.ENSP00000268712,9606.ENSP00000273258,9606.ENSP00000277541,9606.ENSP00000278823,9606.ENSP00000292599,9606.ENSP00000300403,9606.ENSP00000311825,9606.ENSP00000339467,9606.ENSP00000344456,9606.ENSP00000345206,9606.ENSP00000346839,9606.ENSP00000349508,9606.ENSP00000351250,9606.ENSP00000362649,9606.ENSP00000364578,9606.ENSP00000365569,9606.ENSP00000379065,…	NOTCH2,SNW1,NCOR1,ARL6IP5,NOTCH1,MTA2,MAML1,TPX2,CTBP2,RHOG,CTNNB1,RBPJ,FN1,CHD4,TRIM33,HDAC1,NELFE,FLOT1,TRPS1,USP34,NCOR2,SMARCA4,MAML2,CHERP,TLE3,PIAS2
CTNNB1	Signaling crosstalk	Reactome	HSA-195721	Signaling by WNT	6	296	0.68	0.0496	9606.ENSP00000311825,9606.ENSP00000344456,9606.ENSP00000362649,9606.ENSP00000381577,9606.ENSP00000395654,9606.ENSP00000452871	CTBP2,CTNNB1,HDAC1,USP34,SMARCA4,TLE3
FLOT1	Signaling crosstalk	GO Component	GO:0043232	Intracellular non-membrane-bounded organelle	41	4880	0.3	9.06e-05	9606.ENSP00000218224,9606.ENSP00000251038,9606.ENSP00000253024,9606.ENSP00000265295,9606.ENSP00000266070,9606.ENSP00000267064,9606.ENSP00000267812,9606.ENSP00000268712,9606.ENSP00000273258,9606.ENSP00000278823,9606.ENSP00000283882,9606.ENSP00000300403,9606.ENSP00000303427,9606.ENSP00000317872,9606.ENSP00000320485,9606.ENSP00000323967,9606.ENSP00000326603,9606.ENSP00000328720,9606.ENSP00000333633,…	PQBP1,ZC3H14,TRIM28,SPDL1,DIDO1,SMARCC2,MFAP1,NCOR1,ARL6IP5,MTA2,CFDP1,TPX2,PDS5A,RBBP6,ARID1A,SMARCE1,SMCHD1,FOXK1,MTA1,DHX15,RHOG,USP7,CTNNB1,RBPJ,CHD4,GATAD2A,TPR,GATAD2B,SET,GNL2,HDAC1,FLOT1,RFC1,RTF1,TRPS1,DDX17,JMJD1C,NCOR2,SMARCA4,TOP2B,MARCKS
RHOG	Signaling crosstalk	GO Process	GO:0009966	Regulation of signal transduction	26	3107	0.3	0.0282	9606.ENSP00000256646,9606.ENSP00000261531,9606.ENSP00000268712,9606.ENSP00000273258,9606.ENSP00000277541,9606.ENSP00000278823,9606.ENSP00000292599,9606.ENSP00000300403,9606.ENSP00000311825,9606.ENSP00000339467,9606.ENSP00000344456,9606.ENSP00000345206,9606.ENSP00000346839,9606.ENSP00000349508,9606.ENSP00000351250,9606.ENSP00000362649,9606.ENSP00000364578,9606.ENSP00000365569,9606.ENSP00000379065,…	NOTCH2,SNW1,NCOR1,ARL6IP5,NOTCH1,MTA2,MAML1,TPX2,CTBP2,RHOG,CTNNB1,RBPJ,FN1,CHD4,TRIM33,HDAC1,NELFE,FLOT1,TRPS1,USP34,NCOR2,SMARCA4,MAML2,CHERP,TLE3,PIAS2
TRIM33	Signaling crosstalk	GO Process	GO:0009966	Regulation of signal transduction	26	3107	0.3	0.0282	9606.ENSP00000256646,9606.ENSP00000261531,9606.ENSP00000268712,9606.ENSP00000273258,9606.ENSP00000277541,9606.ENSP00000278823,9606.ENSP00000292599,9606.ENSP00000300403,9606.ENSP00000311825,9606.ENSP00000339467,9606.ENSP00000344456,9606.ENSP00000345206,9606.ENSP00000346839,9606.ENSP00000349508,9606.ENSP00000351250,9606.ENSP00000362649,9606.ENSP00000364578,9606.ENSP00000365569,9606.ENSP00000379065,…	NOTCH2,SNW1,NCOR1,ARL6IP5,NOTCH1,MTA2,MAML1,TPX2,CTBP2,RHOG,CTNNB1,RBPJ,FN1,CHD4,TRIM33,HDAC1,NELFE,FLOT1,TRPS1,USP34,NCOR2,SMARCA4,MAML2,CHERP,TLE3,PIAS2
FOXK1	Transcription Factors	GO Function	GO:0000977	RNA polymerase II transcription regulatory region sequence-specific DNA binding	12	878	0.51	0.028	9606.ENSP00000268712,9606.ENSP00000277541,9606.ENSP00000294740,9606.ENSP00000309555,9606.ENSP00000328720,9606.ENSP00000333633,9606.ENSP00000341947,9606.ENSP00000345206,9606.ENSP00000352463,9606.ENSP00000362649,9606.ENSP00000379065,9606.ENSP00000384018	NCOR1,NOTCH1,ZNF281,HCFC1,FOXK1,MTA1,LIN54,RBPJ,TCF20,HDAC1,TRPS1,NCOR2
RAI1	Transcription Factors	GO Function	GO:0140110	Transcription regulator activity	32	1657	0.66	3.03e-11	9606.ENSP00000218224,9606.ENSP00000253024,9606.ENSP00000261531,9606.ENSP00000263381,9606.ENSP00000267064,9606.ENSP00000268712,9606.ENSP00000277541,9606.ENSP00000278823,9606.ENSP00000292599,9606.ENSP00000294740,9606.ENSP00000309555,9606.ENSP00000311825,9606.ENSP00000320485,9606.ENSP00000322915,9606.ENSP00000323074,9606.ENSP00000323967,9606.ENSP00000328720,9606.ENSP00000333633,9606.ENSP00000344456,…	PQBP1,TRIM28,SNW1,WIZ,SMARCC2,NCOR1,NOTCH1,MTA2,MAML1,ZNF281,HCFC1,CTBP2,ARID1A,ZMYM4,RAI1,SMARCE1,FOXK1,MTA1,CTNNB1,RBPJ,TCF20,IRF2BP2,HDAC1,NCOA6,TRPS1,DDX17,NCOR2,SMARCA4,MAML2,TLE3,GTF2I,PIAS2
TRPS1	Transcription Factors	GO Function	GO:0000977	RNA polymerase II transcription regulatory region sequence-specific DNA binding	12	878	0.51	0.028	9606.ENSP00000268712,9606.ENSP00000277541,9606.ENSP00000294740,9606.ENSP00000309555,9606.ENSP00000328720,9606.ENSP00000333633,9606.ENSP00000341947,9606.ENSP00000345206,9606.ENSP00000352463,9606.ENSP00000362649,9606.ENSP00000379065,9606.ENSP00000384018	NCOR1,NOTCH1,ZNF281,HCFC1,FOXK1,MTA1,LIN54,RBPJ,TCF20,HDAC1,TRPS1,NCOR2
ZNF281	Transcription Factors	GO Function	GO:0140110	Transcription regulator activity	32	1657	0.66	3.03e-11	9606.ENSP00000218224,9606.ENSP00000253024,9606.ENSP00000261531,9606.ENSP00000263381,9606.ENSP00000267064,9606.ENSP00000268712,9606.ENSP00000277541,9606.ENSP00000278823,9606.ENSP00000292599,9606.ENSP00000294740,9606.ENSP00000309555,9606.ENSP00000311825,9606.ENSP00000320485,9606.ENSP00000322915,9606.ENSP00000323074,9606.ENSP00000323967,9606.ENSP00000328720,9606.ENSP00000333633,9606.ENSP00000344456,…	PQBP1,TRIM28,SNW1,WIZ,SMARCC2,NCOR1,NOTCH1,MTA2,MAML1,ZNF281,HCFC1,CTBP2,ARID1A,ZMYM4,RAI1,SMARCE1,FOXK1,MTA1,CTNNB1,RBPJ,TCF20,IRF2BP2,HDAC1,NCOA6,TRPS1,DDX17,NCOR2,SMARCA4,MAML2,TLE3,GTF2I,PIAS2
CTBP2	Transcriptional coregulators	GO Function	GO:0003714	Transcription corepressor activity	12	236	1.08	1.37e-07	9606.ENSP00000253024,9606.ENSP00000261531,9606.ENSP00000268712,9606.ENSP00000278823,9606.ENSP00000294740,9606.ENSP00000311825,9606.ENSP00000333633,9606.ENSP00000355568,9606.ENSP00000362649,9606.ENSP00000384018,9606.ENSP00000395654,9606.ENSP00000452871	TRIM28,SNW1,NCOR1,MTA2,ZNF281,CTBP2,MTA1,IRF2BP2,HDAC1,NCOR2,SMARCA4,TLE3
GTF2I	Transcriptional coregulators	GO Process	GO:0006366	Transcription by RNA polymerase II	11	406	0.81	0.00022	9606.ENSP00000253024,9606.ENSP00000256646,9606.ENSP00000261531,9606.ENSP00000277541,9606.ENSP00000292599,9606.ENSP00000345206,9606.ENSP00000364578,9606.ENSP00000372335,9606.ENSP00000374280,9606.ENSP00000434552,9606.ENSP00000460070	TRIM28,NOTCH2,SNW1,NOTCH1,MAML1,RBPJ,NELFE,NELFA,RTF1,MAML2,GTF2I
HCFC1	Transcriptional coregulators	GO Function	GO:0003713	Transcription coactivator activity	18	316	1.13	2e-12	9606.ENSP00000218224,9606.ENSP00000253024,9606.ENSP00000261531,9606.ENSP00000267064,9606.ENSP00000278823,9606.ENSP00000292599,9606.ENSP00000309555,9606.ENSP00000311825,9606.ENSP00000320485,9606.ENSP00000323967,9606.ENSP00000333633,9606.ENSP00000344456,9606.ENSP00000352463,9606.ENSP00000363929,9606.ENSP00000380033,9606.ENSP00000395654,9606.ENSP00000434552,9606.ENSP00000465676	PQBP1,TRIM28,SNW1,SMARCC2,MTA2,MAML1,HCFC1,CTBP2,ARID1A,SMARCE1,MTA1,CTNNB1,TCF20,NCOA6,DDX17,SMARCA4,MAML2,PIAS2
IRF2BP2	Transcriptional coregulators	GO Function	GO:0003714	Transcription corepressor activity	12	236	1.08	1.37e-07	9606.ENSP00000253024,9606.ENSP00000261531,9606.ENSP00000268712,9606.ENSP00000278823,9606.ENSP00000294740,9606.ENSP00000311825,9606.ENSP00000333633,9606.ENSP00000355568,9606.ENSP00000362649,9606.ENSP00000384018,9606.ENSP00000395654,9606.ENSP00000452871	TRIM28,SNW1,NCOR1,MTA2,ZNF281,CTBP2,MTA1,IRF2BP2,HDAC1,NCOR2,SMARCA4,TLE3
LIN54	Transcriptional coregulators	GO Function	GO:0000976	Transcription regulatory region sequence-specific DNA binding	15	1028	0.54	0.0033	9606.ENSP00000268712,9606.ENSP00000277541,9606.ENSP00000294740,9606.ENSP00000309555,9606.ENSP00000323074,9606.ENSP00000328720,9606.ENSP00000333633,9606.ENSP00000341947,9606.ENSP00000345206,9606.ENSP00000352463,9606.ENSP00000362649,9606.ENSP00000379065,9606.ENSP00000382204,9606.ENSP00000384018,9606.ENSP00000395654	NCOR1,NOTCH1,ZNF281,HCFC1,RAI1,FOXK1,MTA1,LIN54,RBPJ,TCF20,HDAC1,TRPS1,JMJD1C,NCOR2,SMARCA4
NCOA6	Transcriptional coregulators	GO Function	GO:0003713	Transcription coactivator activity	18	316	1.13	2e-12	9606.ENSP00000218224,9606.ENSP00000253024,9606.ENSP00000261531,9606.ENSP00000267064,9606.ENSP00000278823,9606.ENSP00000292599,9606.ENSP00000309555,9606.ENSP00000311825,9606.ENSP00000320485,9606.ENSP00000323967,9606.ENSP00000333633,9606.ENSP00000344456,9606.ENSP00000352463,9606.ENSP00000363929,9606.ENSP00000380033,9606.ENSP00000395654,9606.ENSP00000434552,9606.ENSP00000465676	PQBP1,TRIM28,SNW1,SMARCC2,MTA2,MAML1,HCFC1,CTBP2,ARID1A,SMARCE1,MTA1,CTNNB1,TCF20,NCOA6,DDX17,SMARCA4,MAML2,PIAS2
NCOR1	Transcriptional coregulators	GO Function	GO:0003714	Transcription corepressor activity	12	236	1.08	1.37e-07	9606.ENSP00000253024,9606.ENSP00000261531,9606.ENSP00000268712,9606.ENSP00000278823,9606.ENSP00000294740,9606.ENSP00000311825,9606.ENSP00000333633,9606.ENSP00000355568,9606.ENSP00000362649,9606.ENSP00000384018,9606.ENSP00000395654,9606.ENSP00000452871	TRIM28,SNW1,NCOR1,MTA2,ZNF281,CTBP2,MTA1,IRF2BP2,HDAC1,NCOR2,SMARCA4,TLE3
NCOR2	Transcriptional coregulators	GO Function	GO:0003714	Transcription corepressor activity	12	236	1.08	1.37e-07	9606.ENSP00000253024,9606.ENSP00000261531,9606.ENSP00000268712,9606.ENSP00000278823,9606.ENSP00000294740,9606.ENSP00000311825,9606.ENSP00000333633,9606.ENSP00000355568,9606.ENSP00000362649,9606.ENSP00000384018,9606.ENSP00000395654,9606.ENSP00000452871	TRIM28,SNW1,NCOR1,MTA2,ZNF281,CTBP2,MTA1,IRF2BP2,HDAC1,NCOR2,SMARCA4,TLE3
NELFA	Transcriptional coregulators	GO Component	GO:0032021	NELF complex	2	4	2.07	0.0127	9606.ENSP00000364578,9606.ENSP00000372335	NELFE,NELFA
NELFE	Transcriptional coregulators	GO Component	GO:0032021	NELF complex	2	4	2.07	0.0127	9606.ENSP00000364578,9606.ENSP00000372335	NELFE,NELFA
RTF1	Transcriptional coregulators	GO Process	GO:0006366	Transcription by RNA polymerase II	11	406	0.81	0.00022	9606.ENSP00000253024,9606.ENSP00000256646,9606.ENSP00000261531,9606.ENSP00000277541,9606.ENSP00000292599,9606.ENSP00000345206,9606.ENSP00000364578,9606.ENSP00000372335,9606.ENSP00000374280,9606.ENSP00000434552,9606.ENSP00000460070	TRIM28,NOTCH2,SNW1,NOTCH1,MAML1,RBPJ,NELFE,NELFA,RTF1,MAML2,GTF2I
SNW1	Transcriptional coregulators	GO Function	GO:0003713	Transcription coactivator activity	18	316	1.13	2e-12	9606.ENSP00000218224,9606.ENSP00000253024,9606.ENSP00000261531,9606.ENSP00000267064,9606.ENSP00000278823,9606.ENSP00000292599,9606.ENSP00000309555,9606.ENSP00000311825,9606.ENSP00000320485,9606.ENSP00000323967,9606.ENSP00000333633,9606.ENSP00000344456,9606.ENSP00000352463,9606.ENSP00000363929,9606.ENSP00000380033,9606.ENSP00000395654,9606.ENSP00000434552,9606.ENSP00000465676	PQBP1,TRIM28,SNW1,SMARCC2,MTA2,MAML1,HCFC1,CTBP2,ARID1A,SMARCE1,MTA1,CTNNB1,TCF20,NCOA6,DDX17,SMARCA4,MAML2,PIAS2
TCF20	Transcriptional coregulators	GO Function	GO:0003713	Transcription coactivator activity	18	316	1.13	2e-12	9606.ENSP00000218224,9606.ENSP00000253024,9606.ENSP00000261531,9606.ENSP00000267064,9606.ENSP00000278823,9606.ENSP00000292599,9606.ENSP00000309555,9606.ENSP00000311825,9606.ENSP00000320485,9606.ENSP00000323967,9606.ENSP00000333633,9606.ENSP00000344456,9606.ENSP00000352463,9606.ENSP00000363929,9606.ENSP00000380033,9606.ENSP00000395654,9606.ENSP00000434552,9606.ENSP00000465676	PQBP1,TRIM28,SNW1,SMARCC2,MTA2,MAML1,HCFC1,CTBP2,ARID1A,SMARCE1,MTA1,CTNNB1,TCF20,NCOA6,DDX17,SMARCA4,MAML2,PIAS2
TLE3	Transcriptional coregulators	GO Function	GO:0003714	Transcription corepressor activity	12	236	1.08	1.37e-07	9606.ENSP00000253024,9606.ENSP00000261531,9606.ENSP00000268712,9606.ENSP00000278823,9606.ENSP00000294740,9606.ENSP00000311825,9606.ENSP00000333633,9606.ENSP00000355568,9606.ENSP00000362649,9606.ENSP00000384018,9606.ENSP00000395654,9606.ENSP00000452871	TRIM28,SNW1,NCOR1,MTA2,ZNF281,CTBP2,MTA1,IRF2BP2,HDAC1,NCOR2,SMARCA4,TLE3
TRIM28	Transcriptional coregulators	GO Function	GO:0003714	Transcription corepressor activity	12	236	1.08	1.37e-07	9606.ENSP00000253024,9606.ENSP00000261531,9606.ENSP00000268712,9606.ENSP00000278823,9606.ENSP00000294740,9606.ENSP00000311825,9606.ENSP00000333633,9606.ENSP00000355568,9606.ENSP00000362649,9606.ENSP00000384018,9606.ENSP00000395654,9606.ENSP00000452871	TRIM28,SNW1,NCOR1,MTA2,ZNF281,CTBP2,MTA1,IRF2BP2,HDAC1,NCOR2,SMARCA4,TLE3
